# Supplementary material for: Study on the damage constitutive characteristics of coal-rock composites under uniaxial compression: Influence of prefabricated crack angle and geometric dimensions
Source: PLoS One. 2025 Mar 5;20(3):e0316586. doi: 10.1371/journal.pone.0316586 (PMC11882100; doi:10.1371/journal.pone.0316586)
Supplement: S1 Data — (ZIP) [file pone.0316586.s001.zip]

Archive with 10 entries (9 files):
- S1 Data set/
- S1 Data set/Fig 1. Stress-strain curves of uniaxial experiment.xlsx
- S1 Data set/Fig 10. Crack number evolution curve and crack rose diagram of K = 1.5 mm.xlsx
- S1 Data set/Fig 11. Crack number evolution curve and crack rose diagram of K = 2 mm.xlsx
- S1 Data set/Fig 12. Verification of the constitutive model.xlsx
- S1 Data set/Fig 13. Damage evolution of specimens with K=1.5mm.xlsx
- S1 Data set/Fig 3. Comparison of numerical simulations and experiments.xlsx
- S1 Data set/Fig 5. Comparison of characteristic stress-strain curves.xlsx
- S1 Data set/Fig 6. Comparison of different macro-parameters.xlsx
- S1 Data set/Fig 9. Crack number evolution curve and crack rose diagram of K = 1 mm.xlsx
