# Supplementary material for: Study on the damage constitutive characteristics of coal-rock composites under uniaxial compression: Influence of prefabricated crack angle and geometric dimensions
Source: PLoS One. 2025 Mar 5;20(3):e0316586. doi: 10.1371/journal.pone.0316586 (PMC11882100; doi:10.1371/journal.pone.0316586)
Supplement: S1 Data — (ZIP) [file pone.0316586.s001.zip › S1 Data set/Fig 1. Stress-strain curves of uniaxial experiment.xlsx]

## Sheet: Sheet1
-0.5	0	-0.76	0	-0.91686	0		-0.63	0	-0.19	0	-0.26319	0		-0.94	0	-0.33517	0	-0.14	0		-0.452	0	-0.5	0	-0.113	0		1.34425	5.05892	-0.39908	-0.000305577	-0.99695	0
-0.5	0	-0.76	0	-0.91686	-0.000305577		-0.63	0	-0.19	0	-0.26319	0		-0.94	0	-0.33517	0	-0.14	0		-0.452	0	-0.5	0	-0.113	0		1.34145	5.3546	-0.39908	-0.000305577	-0.99695	0
-0.5	0	-0.76	0	-0.91686	-0.000305577		-0.63	0	-0.19	0	-0.26319	0		-0.93969	0	-0.33486	0	-0.14	0		-0.452	0	-0.49969	0	-0.113	0		1.33865	5.65028	-0.39878	-0.000305577	-0.99664	0
-0.49969	0	-0.75969	0	-0.91656	-0.000305577		-0.62969	0	-0.19	0.000305577	-0.26319	0		-0.93969	0	-0.33486	0	-0.13969	0		-0.452	0	-0.49969	0	-0.113	0		1.33585	5.94596	-0.39878	0	-0.99664	0
-0.49969	0	-0.75969	0	-0.91656	-0.000305577		-0.62969	0	-0.18969	0	-0.26288	0		-0.93969	0	-0.33486	0	-0.13969	0		-0.452	0	-0.49969	-0.000305577	-0.113	0		1.33585	6.24164	-0.39847	-0.000305577	-0.99664	0
-0.49939	0	-0.75939	0	-0.91625	-0.000305577		-0.62969	0	-0.18969	0	-0.26288	0		-0.93939	0	-0.33456	0	-0.13969	0		-0.452	0	-0.49939	0	-0.112	0		1.33305	6.53732	-0.39847	-0.000305577	-0.99634	0
-0.49939	0	-0.75939	0	-0.91625	-0.000305577		-0.62939	0	-0.18969	0.000305577	-0.26258	0		-0.93939	0	-0.33456	0	-0.13939	0		-0.452	0	-0.49939	0	-0.112	0		1.33305	6.833	-0.39817	-0.000305577	-0.99634	0
-0.49908	0	-0.75908	0	-0.91625	-0.000305577		-0.62939	0	-0.18939	0.000305577	-0.26258	0		-0.93908	0	-0.33456	0	-0.13939	0		-0.451	0	-0.49908	0	-0.112	0		1.33305	7.12868	-0.39817	-0.000305577	-0.99603	0
-0.49908	0	-0.75908	0	-0.91595	-0.000305577		-0.62908	0	-0.18939	0.000305577	-0.26227	0		-0.93908	0	-0.33425	0	-0.13908	0		-0.451	-0.000305577	-0.49908	0	-0.112	0		1.33305	7.42436	-0.39786	-0.000305577	-0.99603	0
-0.49878	0	-0.75908	0	-0.91595	-0.000305577		-0.62908	0	-0.18908	0.000305577	-0.26227	0		-0.93908	0	-0.33425	0	-0.13908	0		-0.451	0	-0.49878	0	-0.112	0		1.33025	7.72004	-0.39786	-0.000305577	-0.99573	0
-0.49878	0	-0.75878	0	-0.91564	-0.000305577		-0.62878	0	-0.18908	0.000305577	-0.26197	0		-0.93878	0	-0.33395	0	-0.13878	0		-0.451	0	-0.49878	0	-0.112	0.000305577		1.33025	8.01572	-0.39786	-0.000305577	-0.99573	0
-0.49878	0	-0.75878	0	-0.91564	-0.000305577		-0.62878	0	-0.18908	0	-0.26197	0		-0.93878	0	-0.33395	0	-0.13878	0		-0.451	0	-0.49847	0	-0.112	0		1.33025	8.3114	-0.39756	0	-0.99542	0
-0.49847	0	-0.75847	0	-0.91534	-0.000305577		-0.62847	0	-0.18878	0	-0.26197	0		-0.93847	0	-0.33364	-0.000305577	-0.13847	0		-0.451	0	-0.49847	0	-0.111	0		1.33025	8.60708	-0.39756	0	-0.99542	-0.000305577
-0.49847	0	-0.75847	0	-0.91534	-0.000305577		-0.62847	0	-0.18878	0	-0.26166	0		-0.93847	0	-0.33364	-0.000305577	-0.13847	0		-0.451	0	-0.49817	0	-0.111	0		1.33025	8.90276	-0.39725	0	-0.99512	-0.000305577
-0.49817	0	-0.75817	0	-0.91503	-0.000305577		-0.62817	0	-0.18847	0	-0.26166	0		-0.93817	0	-0.33334	-0.000305577	-0.13817	0		-0.451	0	-0.49817	0	-0.111	0		1.33025	9.19844	-0.39725	0	-0.99512	-0.000305577
-0.49817	0	-0.75817	0	-0.91503	-0.000305577		-0.62817	-0.000305577	-0.18847	0	-0.26136	0		-0.93817	0	-0.33334	-0.000305577	-0.13817	0		-0.451	0	-0.49817	0	-0.111	0		1.33025	9.49412	-0.39695	0	-0.99512	-0.000305577
-0.49786	0	-0.75786	0	-0.91473	-0.000305577		-0.62786	-0.000305577	-0.18817	0.000305577	-0.26136	0		-0.93786	0	-0.33303	-0.000305577	-0.13786	0		-0.45	0	-0.49786	0	-0.111	0		1.33025	9.7898	-0.39695	0	-0.99481	-0.000305577
-0.49786	0	-0.75786	0	-0.91473	-0.000305577		-0.62786	-0.000305577	-0.18817	0.000305577	-0.26105	0		-0.93786	0	-0.33303	-0.000305577	-0.13786	0		-0.45	0	-0.49786	0	-0.111	0		1.33025	10.0855	-0.39664	0	-0.99481	-0.000305577
-0.49756	0	-0.75756	0	-0.91473	0		-0.62756	-0.000305577	-0.18817	0	-0.26105	0		-0.93756	0	-0.33273	-0.000305577	-0.13786	0		-0.45	0	-0.49756	0	-0.111	0		1.33025	10.3812	-0.39664	0	-0.99451	-0.000305577
-0.49756	0	-0.75756	0	-0.91442	0		-0.62756	0	-0.18786	0	-0.26075	0.000305577		-0.93756	0	-0.33273	0	-0.13756	0		-0.45	0	-0.49756	0	-0.111	0		1.33025	10.6768	-0.39634	-0.000305577	-0.99451	-0.000305577
-0.49725	0	-0.75756	0	-0.91442	-0.000305577		-0.62756	0	-0.18786	0.000305577	-0.26075	0		-0.93725	0	-0.33273	0	-0.13725	0		-0.45	0	-0.49725	0	-0.11	0		1.33025	10.9725	-0.39634	-0.000305577	-0.9942	-0.000305577
-0.49725	0	-0.75725	0	-0.91412	-0.000305577		-0.62725	0	-0.18756	0.000305577	-0.26044	0.000305577		-0.93725	0	-0.33242	0	-0.13725	0		-0.45	0	-0.49725	0	-0.11	0.000305577		1.33025	11.2682	-0.39603	-0.000305577	-0.9942	-0.000305577
-0.49695	0	-0.75725	0	-0.91412	-0.000305577		-0.62725	0	-0.18756	0.000305577	-0.26044	0		-0.93725	0	-0.33212	0	-0.13725	0		-0.449	0	-0.49695	-0.000305577	-0.11	0		1.32745	11.5639	-0.39603	0	-0.9939	-0.000305577
-0.49695	0	-0.75695	0	-0.91381	0		-0.62695	0	-0.18725	0	-0.26014	0.000305577		-0.93695	0	-0.33212	0	-0.13695	0		-0.449	0	-0.49695	0	-0.11	0		1.32745	11.8596	-0.39603	-0.000305577	-0.9939	-0.000305577
-0.49695	0	-0.75695	0	-0.91381	-0.000305577		-0.62695	0	-0.18725	0.000305577	-0.26014	0		-0.93664	0	-0.33212	0	-0.13695	0		-0.449	0	-0.49664	0	-0.11	0		1.30785	11.8004	-0.39573	-0.000305577	-0.99359	-0.000305577
-0.49664	0	-0.75664	0	-0.91351	0		-0.62664	0	-0.18695	0	-0.25983	0		-0.93664	0	-0.33181	0	-0.13664	-0.000305577		-0.449	0	-0.49664	0	-0.11	0		1.29385	11.623	-0.39573	-0.000305577	-0.99359	0
-0.49664	0	-0.75664	0	-0.91351	-0.000305577		-0.62664	0	-0.18695	0	-0.25983	0.000305577		-0.93664	0	-0.33181	0	-0.13664	0		-0.449	0	-0.49634	0	-0.11	0		1.27985	11.416	-0.39542	-0.000305577	-0.99329	-0.000305577
-0.49634	0	-0.75634	0	-0.9132	-0.000305577		-0.62634	0	-0.18664	0	-0.25953	0.000305577		-0.93634	0	-0.33151	0	-0.13634	0		-0.449	0	-0.49634	0	-0.109	0		1.26585	11.2682	-0.39542	-0.000305577	-0.99329	-0.000305577
-0.49634	0	-0.75634	0	-0.9132	-0.000305577		-0.62634	0	-0.18664	0	-0.25953	0.000305577		-0.93634	0	-0.33151	0	-0.13634	0		-0.449	0	-0.49603	-0.000305577	-0.109	0.000305577		1.24905	11.1499	-0.39512	-0.000305577	-0.99298	0
-0.49603	0	-0.75603	0	-0.9129	-0.000305577		-0.62603	0	-0.18664	0.000305577	-0.25953	0.000305577		-0.93603	0	-0.3312	0	-0.13603	0		-0.448	0	-0.49603	0	-0.109	0.000305577		1.23505	10.9429	-0.39512	-0.000305577	-0.99298	0
-0.49603	0	-0.75603	0	-0.9129	-0.000305577		-0.62603	0	-0.18634	0.000305577	-0.25922	0		-0.93603	0	-0.3312	0	-0.13603	0		-0.448	0	-0.49573	0	-0.109	0		1.22665	11.0021	-0.39481	-0.000305577	-0.99298	0
-0.49573	0	-0.75573	0	-0.91259	-0.000305577		-0.62573	0	-0.18634	0.000305577	-0.25922	0		-0.93573	0	-0.3309	-0.000305577	-0.13573	0		-0.448	0	-0.49573	-0.000305577	-0.109	0		1.20705	11.1499	-0.39481	-0.000305577	-0.99268	-0.000305577
-0.49573	0	-0.75573	0	-0.91259	-0.000305577		-0.62573	0	-0.18603	0.000305577	-0.25892	0		-0.93573	0	-0.3309	0	-0.13573	0		-0.448	0	-0.49573	0	-0.109	0		1.17905	11.1795	-0.39451	-0.000305577	-0.99268	-0.000305577
-0.49542	0	-0.75542	0	-0.91229	-0.000305577		-0.62542	0	-0.18603	0.000305577	-0.25892	0		-0.93542	0	-0.33059	-0.000305577	-0.13542	0		-0.448	0	-0.49542	0	-0.108	0		1.17888	11.2202	-0.39451	-0.000305577	-0.99237	-0.000305577
-0.49542	0	-0.75542	0	-0.91229	-0.000305577		-0.62542	0	-0.18573	0.000305577	-0.25861	0		-0.93542	0	-0.33059	0	-0.13542	0		-0.448	0	-0.49542	0	-0.108	0		1.17607	11.5169	-0.3942	-0.000305577	-0.99237	0
-0.49512	0	-0.75542	0	-0.91229	-0.000305577		-0.62512	0	-0.18573	0.000305577	-0.25861	0		-0.93512	0	-0.33059	0	-0.13542	0		-0.448	0	-0.49512	0	-0.108	0		1.17607	11.8137	-0.3942	-0.000305577	-0.99207	0
-0.49512	0	-0.75512	0	-0.91198	-0.000305577		-0.62512	0	-0.18542	0.000305577	-0.25831	0		-0.93512	0	-0.33029	0	-0.13512	0		-0.448	0	-0.49481	0	-0.108	0		1.17607	12.1105	-0.3939	-0.000305577	-0.99207	-0.000305577
-0.49481	0	-0.75512	0	-0.91198	-0.000305577		-0.62512	0	-0.18542	0.000305577	-0.25831	0		-0.93512	0	-0.33029	0	-0.13512	0		-0.447	0	-0.49481	0	-0.108	0		1.17607	12.4072	-0.3939	-0.000305577	-0.99176	0
-0.49481	0	-0.75481	0	-0.91168	-0.000305577		-0.62481	0.000305577	-0.18512	0	-0.258	0		-0.93481	0	-0.32998	0	-0.13481	0		-0.447	0	-0.49481	0	-0.108	0.000305577		1.17327	12.704	-0.3939	-0.000305577	-0.99176	0
-0.49451	0	-0.75481	0	-0.91168	-0.000305577		-0.62481	0	-0.18512	0	-0.258	0		-0.93481	0	-0.32998	0	-0.13481	0		-0.447	0	-0.49451	0	-0.108	0.000305577		1.17607	13.0007	-0.39359	-0.000305577	-0.99146	-0.000305577
-0.49451	0	-0.75451	0	-0.91137	-0.000305577		-0.62451	0	-0.18512	0	-0.258	0		-0.93451	0	-0.32968	0	-0.13451	0		-0.447	0	-0.49451	-0.000305577	-0.108	0		1.17607	13.2975	-0.39359	-0.000611155	-0.99146	-0.000305577
-0.49451	0	-0.75451	0	-0.91137	-0.000305577		-0.62451	0	-0.18481	0	-0.2577	0		-0.93451	0	-0.32968	-0.000305577	-0.13451	0		-0.447	0	-0.4942	-0.000305577	-0.107	0		1.17607	13.5942	-0.39329	-0.000305577	-0.99146	-0.000305577
-0.4942	0	-0.7542	0	-0.91107	-0.000305577		-0.6242	0	-0.18451	0	-0.25739	0		-0.9342	0	-0.32937	-0.000305577	-0.1342	0		-0.447	0	-0.4942	-0.000305577	-0.107	0		1.17607	13.891	-0.39329	-0.000305577	-0.99115	-0.000305577
-0.4942	0	-0.7542	0	-0.91107	0		-0.6242	0	-0.18451	0	-0.25739	0		-0.9342	0	-0.32937	-0.000305577	-0.1342	0		-0.447	0	-0.4939	-0.000305577	-0.107	0		1.17607	14.1877	-0.39298	-0.000305577	-0.99115	-0.000305577
-0.4939	0	-0.7539	-0.000305577	-0.91076	0		-0.6239	0	-0.18451	0	-0.25709	0		-0.9339	0	-0.32907	-0.000305577	-0.1339	0		-0.446	0	-0.4939	-0.000305577	-0.107	0		1.17607	14.4845	-0.39298	-0.000305577	-0.99085	-0.000305577
-0.4939	0	-0.7539	0	-0.91076	0		-0.6239	0	-0.1842	0	-0.25709	0		-0.9339	0	-0.32907	-0.000305577	-0.1339	-0.000305577		-0.446	0	-0.49359	0	-0.107	0		1.17327	14.7813	-0.39268	-0.000305577	-0.99085	-0.000305577
-0.49359	0	-0.75359	-0.000305577	-0.91076	0		-0.62359	0	-0.1842	0.000305577	-0.25709	0		-0.93359	0	-0.32876	0	-0.13359	0		-0.446	0	-0.49359	-0.000305577	-0.107	0		1.17327	15.078	-0.39268	-0.000305577	-0.99054	0
-0.49359	0	-0.75359	0	-0.91046	0		-0.62359	0	-0.1839	0	-0.25678	0		-0.93359	0	-0.32876	0	-0.13359	-0.000305577		-0.446	0	-0.49359	-0.000305577	-0.107	0		1.17327	15.3748	-0.39237	-0.000305577	-0.99054	-0.000305577
-0.49329	0	-0.75359	0	-0.91015	0		-0.62359	0	-0.1839	0.000305577	-0.25678	0		-0.93329	0	-0.32846	0	-0.13329	-0.000305577		-0.446	0	-0.49329	-0.000305577	-0.106	0		1.16486	15.6122	-0.39237	-0.000305577	-0.99024	-0.000305577
-0.49329	0	-0.75329	0	-0.91015	0		-0.62329	0	-0.18359	0.000305577	-0.25648	0		-0.93329	0	-0.32846	0	-0.13329	-0.000305577		-0.446	0	-0.49329	0	-0.106	0		1.16486	15.6122	-0.39207	-0.000305577	-0.99024	-0.000305577
-0.49298	0	-0.75298	0	-0.90985	-0.000305577		-0.62298	0	-0.18359	0.000305577	-0.25648	0		-0.93298	0	-0.32815	0	-0.13298	0		-0.445	0	-0.49298	0	-0.106	0		1.15926	15.5245	-0.39207	-0.000305577	-0.98993	-0.000305577
-0.49298	0	-0.75298	0	-0.90985	-0.000305577		-0.62298	0	-0.18329	0	-0.25617	0		-0.93298	0	-0.32815	0	-0.13298	0		-0.445	0	-0.49298	0	-0.106	0		1.14805	15.3172	-0.39176	-0.000305577	-0.98993	-0.000305577
-0.49268	0	-0.75298	0	-0.90985	-0.000305577		-0.62268	0	-0.18329	0.000305577	-0.25617	0		-0.93268	0	-0.32815	0	-0.13298	-0.000305577		-0.445	0	-0.49268	0	-0.106	0		1.13683	15.0802	-0.39176	-0.000305577	-0.98963	-0.000305577
-0.49268	0	-0.75268	-0.000305577	-0.90954	-0.000305577		-0.62268	0	-0.18298	0.000305577	-0.25587	0		-0.93268	0	-0.32785	0	-0.13268	-0.000305577		-0.445	0	-0.49268	0	-0.106	0		1.12002	14.784	-0.39176	-0.000305577	-0.98963	-0.000305577
-0.49268	0	-0.75268	0	-0.90954	-0.000305577		-0.62268	0	-0.18298	0.000305577	-0.25587	0		-0.93268	0	-0.32754	0	-0.13268	0		-0.445	0	-0.49237	0	-0.105	0		1.10881	14.6063	-0.39146	-0.000305577	-0.98932	-0.000305577
-0.49237	0	-0.75237	0	-0.90924	-0.000305577		-0.62237	0	-0.18298	0.000305577	-0.25556	0		-0.93237	0	-0.32754	0	-0.13237	0		-0.445	0	-0.49237	0	-0.105	0.000305577		1.09759	14.3397	-0.39146	0	-0.98932	-0.000305577
-0.49207	0	-0.75237	0	-0.90924	0		-0.62237	0	-0.18268	0.000305577	-0.25556	0		-0.93237	0	-0.32754	0	-0.13237	0		-0.445	0	-0.49207	0	-0.105	0		1.08358	14.0731	-0.39115	0	-0.98902	-0.000305577
-0.49207	0	-0.75207	0	-0.90893	0		-0.62207	0	-0.18268	0.000305577	-0.25556	0		-0.93207	0	-0.32724	0	-0.13207	0		-0.444	0	-0.49207	-0.000305577	-0.105	0		1.07237	13.8361	-0.39115	-0.000305577	-0.98902	-0.000305577
-0.49176	0	-0.75207	0	-0.90893	0		-0.62207	0	-0.18237	0	-0.25526	0		-0.93207	0	-0.32724	0	-0.13207	0		-0.444	0	-0.49176	-0.000305577	-0.105	0		1.05555	13.5399	-0.39085	-0.000305577	-0.98902	-0.000305577
-0.49176	0	-0.75176	0	-0.90863	0		-0.62176	0	-0.18237	0.000305577	-0.25526	0		-0.93176	0	-0.32693	0	-0.13176	0		-0.444	0	-0.49176	0	-0.105	0		1.04434	13.3325	-0.39085	-0.000305577	-0.98871	-0.000305577
-0.49176	0	-0.75176	0	-0.90863	0		-0.62176	0	-0.18207	0.000305577	-0.25495	0		-0.93176	0	-0.32693	0	-0.13176	0		-0.444	0	-0.49146	-0.000305577	-0.105	0		1.03313	13.0363	-0.39054	-0.000611155	-0.98871	-0.000305577
-0.49146	0	-0.75146	0	-0.90832	0		-0.62146	0	-0.18207	0.000305577	-0.25495	0		-0.93146	0	-0.32663	0	-0.13146	0		-0.444	0	-0.49146	-0.000305577	-0.104	0		1.01911	12.829	-0.39054	-0.000305577	-0.98841	-0.000305577
-0.49146	0	-0.75146	0	-0.90832	0		-0.62146	0	-0.18176	0.000305577	-0.25465	0		-0.93146	0	-0.32663	0	-0.13146	0		-0.444	0	-0.49115	-0.000305577	-0.104	0		1.0079	12.5624	-0.39024	-0.000611155	-0.98841	-0.000305577
-0.49115	0	-0.75115	0	-0.90832	0		-0.62115	0	-0.18176	0.000305577	-0.25465	0		-0.93115	0	-0.32632	0	-0.13146	0		-0.444	-0.000305577	-0.49115	-0.000305577	-0.104	0		0.99669	12.3254	-0.39024	-0.000611155	-0.9881	-0.000305577
-0.49115	0	-0.75115	0	-0.90802	-0.000305577		-0.62115	0	-0.18146	0.000305577	-0.25434	0		-0.93115	0	-0.32632	0	-0.13115	0		-0.444	0	-0.49115	0	-0.104	0		0.98548	12.0588	-0.38993	-0.000305577	-0.9881	-0.000305577
-0.49085	0	-0.75115	0	-0.90802	-0.000305577		-0.62115	0	-0.18146	0.000305577	-0.25434	0		-0.93085	0	-0.32602	0	-0.13115	0		-0.443	0	-0.49085	-0.000305577	-0.104	0		0.97147	11.8515	-0.38993	-0.000611155	-0.9878	-0.000305577
-0.49085	0	-0.75085	0	-0.90771	-0.000305577		-0.62085	0	-0.18115	0.000305577	-0.25404	0		-0.93085	0	-0.32602	0	-0.13085	0		-0.443	-0.000305577	-0.49085	-0.000305577	-0.104	0		0.96025	11.6145	-0.38963	-0.000611155	-0.9878	0
-0.49054	0	-0.75085	0	-0.90771	-0.000305577		-0.62085	0	-0.18115	0	-0.25404	0		-0.93054	0	-0.32571	0	-0.13054	0		-0.443	0	-0.49054	-0.000305577	-0.104	0		0.94904	11.3775	-0.38963	-0.000611155	-0.98749	-0.000305577
-0.49054	0	-0.75054	0	-0.90741	-0.000305577		-0.62054	0	-0.18115	0	-0.25373	0		-0.93054	0	-0.32571	0	-0.13054	0		-0.443	0	-0.49054	-0.000305577	-0.104	0		0.93503	11.1109	-0.38932	-0.000305577	-0.98749	0
-0.49054	0	-0.75054	0	-0.90741	-0.000305577		-0.62054	0	-0.18085	0	-0.25373	0		-0.93054	0	-0.32571	0	-0.13054	0		-0.443	0	-0.49024	-0.000305577	-0.103	0		0.92662	10.9036	-0.38932	-0.000305577	-0.98749	0
-0.49024	0	-0.75024	0	-0.9071	-0.000305577		-0.62024	0	-0.18085	0	-0.25343	0		-0.93024	0	-0.32541	0	-0.13024	0		-0.443	0	-0.49024	-0.000305577	-0.103	0		0.9126	10.6666	-0.38932	-0.000611155	-0.98719	0
-0.49024	0	-0.75024	0	-0.9071	-0.000305577		-0.62024	0	-0.18054	0	-0.25343	0		-0.93024	0	-0.3251	0	-0.13024	0		-0.442	0	-0.48993	-0.000305577	-0.103	0		0.90139	10.4296	-0.38902	-0.000305577	-0.98719	0
-0.48993	0	-0.74993	0	-0.9068	-0.000305577		-0.61993	0	-0.18054	0	-0.25343	0		-0.92993	0	-0.3251	0	-0.12993	0		-0.442	0	-0.48993	0	-0.103	0.000305577		0.89018	10.2519	-0.38902	-0.000305577	-0.98688	0
-0.48993	0	-0.74993	0	-0.9068	-0.000305577		-0.61993	0	-0.18024	0	-0.25312	0		-0.92993	0	-0.3248	0	-0.12993	0		-0.442	0	-0.48963	0	-0.103	0		0.87897	10.0149	-0.38871	-0.000305577	-0.98688	0
-0.48963	0	-0.74963	0	-0.90649	-0.000305577		-0.61963	0	-0.18024	0	-0.25312	0		-0.92963	0	-0.3248	0	-0.12963	0		-0.442	0	-0.48963	-0.000305577	-0.103	0		0.86496	9.7187	-0.38871	-0.000305577	-0.98658	0
-0.48963	0	-0.74963	0	-0.90649	-0.000305577		-0.61963	0	-0.17993	0	-0.25282	0		-0.92963	0	-0.3248	0	-0.12963	0		-0.442	0	-0.48932	0	-0.102	0		0.85094	9.42249	-0.38841	-0.000305577	-0.98658	0
-0.48932	0	-0.74932	0	-0.90619	-0.000305577		-0.61932	0	-0.17993	0.000305577	-0.25282	0		-0.92932	0	-0.32449	0	-0.12932	0		-0.442	0	-0.48932	0	-0.102	0		0.83412	9.12627	-0.38841	-0.000305577	-0.98627	0
-0.48932	0	-0.74932	0	-0.90619	0		-0.61932	0	-0.17963	0.000305577	-0.25251	0		-0.92932	0	-0.32449	0	-0.12932	-0.000305577		-0.442	0	-0.48902	-0.000305577	-0.102	0		0.82011	8.8893	-0.3881	-0.000611155	-0.98627	0
-0.48902	0	-0.74932	0	-0.90588	-0.000305577		-0.61902	0	-0.17963	0	-0.25251	0		-0.92902	0	-0.32419	0	-0.12902	0		-0.441	0	-0.48902	-0.000305577	-0.102	0		0.8061	8.6227	-0.3881	-0.000305577	-0.98597	0
-0.48902	0	-0.74902	0	-0.90588	0		-0.61902	0	-0.17932	0	-0.25221	0.000305577		-0.92902	0	-0.32419	0	-0.12902	-0.000305577		-0.441	0	-0.48871	-0.000305577	-0.102	0		0.79488	8.38573	-0.3878	-0.000305577	-0.98597	-0.000305577
-0.48871	0	-0.74871	0	-0.90588	0		-0.61871	0	-0.17932	0	-0.25221	0		-0.92871	0	-0.32388	0	-0.12902	0		-0.441	0	-0.48871	-0.000305577	-0.102	0		0.78367	8.14875	-0.3878	-0.000305577	-0.98566	-0.000305577
-0.48871	0	-0.74871	0	-0.90558	-0.000305577		-0.61871	0	-0.17932	0.000305577	-0.2519	0		-0.92871	0	-0.32388	0	-0.12871	0		-0.441	0	-0.48871	0	-0.102	0		0.76966	7.91178	-0.38749	-0.000305577	-0.98566	-0.000305577
-0.48841	0	-0.74841	0	-0.90558	-0.000305577		-0.61871	0	-0.17902	0.000305577	-0.2519	0		-0.92841	0	-0.32358	0	-0.12871	0		-0.441	0	-0.48841	-0.000305577	-0.101	0		0.75564	7.67481	-0.38749	-0.000305577	-0.98536	-0.000305577
-0.48841	0	-0.74841	0	-0.90527	-0.000305577		-0.61841	0	-0.17902	0.000305577	-0.2516	0		-0.92841	0	-0.32358	0	-0.12841	0		-0.441	0	-0.48841	0	-0.101	0		0.74443	7.43783	-0.38719	-0.000305577	-0.98536	-0.000305577
-0.4881	0	-0.74841	0	-0.90527	-0.000305577		-0.61841	0	-0.17871	0.000305577	-0.2516	0		-0.9281	0	-0.32327	0	-0.12841	0		-0.441	0	-0.4881	0	-0.101	0		0.73042	7.17124	-0.38719	-0.000305577	-0.98505	-0.000305577
-0.4881	0	-0.7481	0	-0.90497	0		-0.6181	0	-0.17871	0.000305577	-0.25129	0		-0.9281	0	-0.32327	0	-0.1281	0		-0.441	0	-0.4881	0	-0.101	0		0.71921	6.93427	-0.38688	-0.000305577	-0.98505	-0.000305577
-0.4881	0	-0.7481	0	-0.90497	0		-0.6181	0	-0.17841	0.000305577	-0.25129	0		-0.9281	0	-0.32327	0	-0.1281	0		-0.44	0	-0.4878	0	-0.101	0		0.70519	6.72691	-0.38688	-0.000305577	-0.98505	-0.000305577
-0.4878	0	-0.7478	0	-0.90466	0		-0.6178	0	-0.17841	0.000305577	-0.25129	0		-0.9278	0	-0.32297	0	-0.1278	0		-0.44	0	-0.4878	0	-0.101	0		0.69678	6.48994	-0.38658	-0.000305577	-0.98475	-0.000305577
-0.4878	0	-0.7478	0	-0.90466	-0.000305577		-0.6178	0	-0.1781	0.000305577	-0.25099	0		-0.9278	0	-0.32297	0	-0.1278	0		-0.44	0	-0.48749	0	-0.101	0		0.68277	6.28259	-0.38658	-0.000305577	-0.98475	0
-0.48749	0	-0.74749	0	-0.90436	0		-0.61749	0	-0.1781	0.000305577	-0.25099	0		-0.92749	0	-0.32266	0	-0.12749	0		-0.44	-0.000305577	-0.48749	0	-0.1	0		0.67156	6.07524	-0.38658	-0.000305577	-0.98444	0
-0.48749	0	-0.74749	0	-0.90436	0		-0.61749	0	-0.1778	0.000305577	-0.25068	0		-0.92749	0	-0.32266	0	-0.12749	0		-0.44	-0.000305577	-0.48719	0	-0.1	0		0.65754	5.86789	-0.38627	-0.000305577	-0.98444	-0.000305577
-0.48719	0	-0.74719	0	-0.90405	0		-0.61719	0	-0.1778	0.000305577	-0.25068	0		-0.92719	-0.000305577	-0.32236	0	-0.12719	0		-0.44	-0.000305577	-0.48719	0	-0.1	0		0.64633	5.63091	-0.38627	-0.000305577	-0.98413	-0.000305577
-0.48719	0	-0.74719	0	-0.90405	0		-0.61719	0	-0.17749	0.000305577	-0.25038	0		-0.92719	0	-0.32236	0	-0.12719	0		-0.44	0	-0.48688	0	-0.09988	0		0.63232	5.42356	-0.38597	-0.000305577	-0.98413	0
-0.48688	0	-0.74688	0	-0.90375	0		-0.61688	0	-0.17749	0.000305577	-0.25038	0		-0.92688	0	-0.32205	0	-0.12688	0		-0.439	-0.000305577	-0.48688	0	-0.09988	0		0.6183	5.15697	-0.38597	-0.000305577	-0.98383	-0.000305577
-0.48688	0	-0.74688	0	-0.90375	0		-0.61688	-0.000305577	-0.17719	0.000305577	-0.25007	0		-0.92688	0	-0.32205	0	-0.12688	0		-0.439	0	-0.48658	0	-0.09988	0		0.60429	4.89037	-0.38566	-0.000305577	-0.98383	0
-0.48658	0	-0.74688	0	-0.90344	0		-0.61658	-0.000305577	-0.17719	0.000305577	-0.25007	0		-0.92658	0	-0.32175	0	-0.12658	0		-0.439	0	-0.48658	0	-0.09958	0		0.59028	4.6534	-0.38566	-0.000305577	-0.98352	-0.000305577
-0.48658	0	-0.74658	0	-0.90344	0		-0.61658	0	-0.17719	0	-0.24977	0.000305577		-0.92658	0	-0.32175	0	-0.12658	0		-0.439	0	-0.48627	0	-0.09958	0.000305577		0.57626	4.41642	-0.38536	-0.000305577	-0.98352	-0.000305577
-0.48627	0	-0.74658	0	-0.90344	0		-0.61658	0	-0.17688	0	-0.24977	0.000305577		-0.92627	0	-0.32144	0	-0.12627	0		-0.439	0	-0.48627	0	-0.09927	0.000305577		0.55944	4.17945	-0.38536	-0.000305577	-0.98322	0
-0.48627	0	-0.74627	0	-0.90313	-0.000305577		-0.61627	0	-0.17688	0	-0.24946	0.000305577		-0.92627	0	-0.32144	0	-0.12627	0		-0.439	0	-0.48627	0	-0.09927	0		0.54823	3.9721	-0.38505	-0.000305577	-0.98322	0
-0.48597	0	-0.74627	0	-0.90313	-0.000305577		-0.61597	0	-0.17658	0	-0.24946	0.000305577		-0.92597	0	-0.32113	0	-0.12627	0		-0.438	0	-0.48597	0	-0.09897	0		0.53141	3.7055	-0.38505	0	-0.98322	0
-0.48597	0	-0.74597	0	-0.90283	-0.000305577		-0.61597	0	-0.17658	0	-0.24916	0.000305577		-0.92597	0	-0.32113	0	-0.12597	0		-0.438	0	-0.48597	0	-0.09897	0		0.5174	3.46853	-0.38475	-0.000305577	-0.98291	-0.000305577
-0.48597	0	-0.74597	0	-0.90283	0		-0.61597	0	-0.17627	0	-0.24916	0.000305577		-0.92566	0	-0.32083	0	-0.12597	0		-0.438	0	-0.48566	0	-0.09866	0		0.50339	3.26118	-0.38475	-0.000305577	-0.98261	-0.000305577
-0.48566	0	-0.74566	0	-0.90252	-0.000305577		-0.61566	0	-0.17627	0	-0.24885	0.000305577		-0.92566	0	-0.32083	0	-0.12566	0		-0.438	0	-0.48566	0	-0.09866	0		0.48937	3.05383	-0.38444	-0.000305577	-0.98261	-0.000305577
-0.48566	0	-0.74566	0	-0.90252	-0.000305577		-0.61566	0	-0.17597	0	-0.24885	0		-0.92566	0	-0.32083	0	-0.12566	0		-0.438	0	-0.48536	0	-0.09836	0		0.47255	2.81685	-0.38444	-0.000305577	-0.98261	0
-0.48536	0	-0.74536	0	-0.90222	-0.000305577		-0.61536	0	-0.17597	0	-0.24885	0		-0.92536	0	-0.32052	0	-0.12536	0		-0.438	0	-0.48536	0	-0.09836	0		0.45854	2.63912	-0.38413	-0.000305577	-0.9823	0
-0.48536	0	-0.74536	0	-0.90222	-0.000305577		-0.61536	0	-0.17566	0	-0.24855	0		-0.92536	0	-0.32052	0	-0.12536	0		-0.438	0	-0.48505	0	-0.09836	0		0.44172	2.40215	-0.38413	-0.000305577	-0.9823	0
-0.48505	0	-0.74505	0	-0.90191	0		-0.61505	0	-0.17566	0	-0.24855	0		-0.92505	0	-0.32022	0	-0.12505	0		-0.437	0	-0.48505	0	-0.09805	0		0.42771	2.22442	-0.38413	-0.000305577	-0.982	0
-0.48505	0	-0.74505	0	-0.90191	0		-0.61505	0	-0.17536	0	-0.24824	0		-0.92505	0	-0.32022	0	-0.12505	0		-0.437	0	-0.48475	0	-0.09805	0		0.4165	2.04669	-0.38383	-0.000305577	-0.982	0
-0.48475	0	-0.74475	0	-0.90161	0		-0.61475	0	-0.17536	0	-0.24824	0		-0.92475	0	-0.31991	0	-0.12475	0		-0.437	0	-0.48475	0	-0.09775	0		0.39407	1.83934	-0.38383	-0.000305577	-0.98169	0
-0.48475	0	-0.74475	0	-0.90161	-0.000305577		-0.61475	0	-0.17505	0	-0.24794	0		-0.92475	0	-0.31991	0	-0.12475	0		-0.437	0	-0.48444	0	-0.09775	0		0.37726	1.66161	-0.38352	-0.000611155	-0.98169	0
-0.48444	0	-0.74444	0	-0.9013	-0.000305577		-0.61444	0	-0.17505	0	-0.24794	0		-0.92444	0	-0.31961	0	-0.12444	0		-0.437	0	-0.48444	0	-0.09744	0		0.36324	1.48388	-0.38352	-0.000305577	-0.98139	0
-0.48444	0	-0.74444	0	-0.9013	-0.000305577		-0.61444	-0.000305577	-0.17505	0	-0.24763	0		-0.92444	0	-0.31961	0	-0.12444	0		-0.437	0	-0.48413	0	-0.09744	0		0.34643	1.36539	-0.38322	-0.000305577	-0.98139	0
-0.48413	0	-0.74413	-0.000305577	-0.901	0		-0.61413	-0.000305577	-0.17475	0	-0.24763	0		-0.92413	0	-0.3193	0	-0.12444	0		-0.437	0	-0.48413	0	-0.09713	0		0.32681	1.18766	-0.38322	-0.000305577	-0.98108	-0.000305577
-0.48413	0	-0.74413	0	-0.901	-0.000305577		-0.61413	0	-0.17475	0	-0.24732	0		-0.92413	0	-0.3193	0	-0.12413	0		-0.437	0	-0.48383	0	-0.09713	0		0.30719	1.00993	-0.38291	-0.000611155	-0.98108	-0.000305577
-0.48383	0	-0.74413	0	-0.901	-0.000305577		-0.61413	0	-0.17444	0.000305577	-0.24732	0		-0.92383	0	-0.319	0	-0.12413	0		-0.436	0	-0.48383	0	-0.09683	0		0.28476	0.89145	-0.38291	-0.000305577	-0.98108	-0.000305577
-0.48383	0	-0.74383	0	-0.90069	0		-0.61383	0	-0.17444	0.000305577	-0.24702	0		-0.92383	0	-0.319	0	-0.12383	0		-0.436	0	-0.48383	0	-0.09683	0		0.26514	0.77296	-0.38261	-0.000611155	-0.98078	-0.000305577
-0.48352	0	-0.74383	0	-0.90069	0		-0.61383	0	-0.17413	0.000305577	-0.24702	0		-0.92352	0	-0.31869	0	-0.12352	0		-0.436	0	-0.48352	0	-0.09652	0		0.23992	0.62485	-0.38261	-0.000611155	-0.98078	-0.000305577
-0.48352	0	-0.74352	0	-0.90039	0		-0.61352	0	-0.17413	0.000305577	-0.24702	0		-0.92352	0	-0.31869	0	-0.12352	0		-0.436	0	-0.48352	0	-0.09652	0		0.21749	0.50636	-0.3823	-0.000611155	-0.98047	-0.000305577
-0.48352	0	-0.74352	0	-0.90008	0		-0.61352	0	-0.17383	0.000305577	-0.24671	0		-0.92322	0	-0.31869	0	-0.12352	0		-0.436	0	-0.48322	0	-0.09622	0		0.19227	0.4175	-0.3823	-0.000611155	-0.98047	-0.000305577
-0.48322	0	-0.74322	0	-0.90008	0		-0.61322	0	-0.17383	0.000305577	-0.24641	0		-0.92322	-0.000305577	-0.31839	0	-0.12322	0		-0.436	0	-0.48322	0	-0.09622	0.000305577		0.16424	0.32863	-0.382	-0.000611155	-0.98017	-0.000305577
-0.48322	0	-0.74322	0	-0.90008	-0.000305577		-0.61322	0	-0.17352	0.000305577	-0.24641	0		-0.92322	0	-0.31839	0	-0.12322	0		-0.435	0	-0.48291	0	-0.09591	0.000305577		0.13621	0.26939	-0.382	-0.000305577	-0.98017	-0.000305577
-0.48291	0	-0.74291	0	-0.89978	-0.000305577		-0.61291	0	-0.17352	0.000305577	-0.2461	0		-0.92291	0	-0.31808	0	-0.12291	0		-0.435	0	-0.48291	0	-0.09591	0.000305577		0.10818	0.18053	-0.382	-0.000305577	-0.97986	-0.000305577
-0.48291	0	-0.74291	0	-0.89978	-0.000305577		-0.61291	0	-0.17322	0.000305577	-0.2461	0		-0.92291	0	-0.31808	0	-0.12291	0		-0.435	-0.000305577	-0.48261	0	-0.09591	0.000305577		0.08015	0.1509	-0.38169	-0.000305577	-0.97986	-0.000305577
-0.48261	0	-0.74261	0	-0.89947	0		-0.61261	0	-0.17322	0.000305577	-0.2461	0		-0.92261	0	-0.31778	0	-0.12261	0		-0.435	0	-0.48261	0	-0.09561	0.000305577		0.05212	0.09166	-0.38169	-0.000305577	-0.97956	-0.000305577
-0.48261	0	-0.74261	0	-0.89947	0		-0.61261	0	-0.17322	0.000305577	-0.2458	0		-0.92261	-0.000305577	-0.31778	0	-0.12261	0		-0.435	0	-0.4823	0	-0.09561	0		0.0241	0.06204	-0.38139	-0.000305577	-0.97956	-0.000305577
-0.4823	0	-0.74261	0	-0.89917	0		-0.6123	0	-0.17291	0.000305577	-0.2458	0		-0.9223	-0.000305577	-0.31747	0	-0.1223	0		-0.435	0	-0.4823	0	-0.0953	0		-0.00393	0.06204	-0.38139	-0.000305577	-0.97925	-0.000305577
-0.4823	0	-0.7423	0	-0.89917	0		-0.6123	0	-0.17261	0	-0.24549	0		-0.9223	0	-0.31747	0	-0.1223	0		-0.435	0	-0.482	0	-0.0953	0		-0.03196	0.06204	-0.38108	-0.000305577	-0.97925	-0.000305577
-0.482	0	-0.7423	0	-0.89886	0		-0.612	0	-0.17261	0	-0.24549	0.000305577		-0.922	0	-0.31717	0	-0.122	0		-0.434	0	-0.482	0	-0.095	0		-0.05719	0.03242	-0.38108	-0.000305577	-0.97895	-0.000305577
-0.482	0	-0.742	0	-0.89886	0		-0.612	0	-0.17261	0.000305577	-0.24519	0.000305577		-0.922	0	-0.31717	0	-0.122	0		-0.434	0	-0.48169	0	-0.095	0		-0.08522	0.0028	-0.38078	-0.000305577	-0.97895	-0.000305577
-0.48169	0	-0.742	0	-0.89856	0		-0.61169	0	-0.1723	0	-0.24519	0		-0.92169	0	-0.31686	0	-0.12169	0		-0.434	0	-0.48169	0	-0.09469	0.000305577		-0.11324	0.0028	-0.38078	-0.000305577	-0.97864	0
-0.48169	0	-0.74169	0	-0.89856	0		-0.61169	0	-0.1723	0.000305577	-0.24488	0.000305577		-0.92169	0	-0.31686	0	-0.12169	0		-0.434	0	-0.48139	0	-0.09469	0.000305577		-0.14127	-0.02683	-0.38047	-0.000305577	-0.97864	-0.000305577
-0.48139	0	-0.74169	0	-0.89856	0		-0.61139	0	-0.172	0	-0.24488	0.000305577		-0.92139	0	-0.31656	0	-0.12169	0		-0.434	0	-0.48139	0	-0.09439	0		-0.1693	-0.02683	-0.38047	-0.000305577	-0.97864	-0.000305577
-0.48139	0	-0.74139	0	-0.89825	0		-0.61139	0	-0.172	0	-0.24458	0		-0.92139	0	-0.31656	0	-0.12139	0		-0.434	0	-0.48139	0	-0.09439	0.000305577		-0.19733	-0.02683	-0.38017	-0.000305577	-0.97834	-0.000305577
-0.48108	0	-0.74139	0	-0.89825	0		-0.61139	0	-0.17169	0	-0.24458	0		-0.92108	0	-0.31625	0	-0.12139	0		-0.433	0	-0.48108	0	-0.09408	0		-0.22536	-0.02683	-0.38017	-0.000305577	-0.97834	-0.000305577
-0.48108	0	-0.74108	0	-0.89795	0		-0.61108	0	-0.17169	0	-0.24427	0		-0.92108	-0.000305577	-0.31625	0	-0.12108	0		-0.433	0	-0.48108	0	-0.09408	0				-0.37986	-0.000305577	-0.97803	-0.000305577
-0.48078	0	-0.74108	0	-0.89795	0		-0.61108	0	-0.17139	0.000305577	-0.24427	0		-0.92078	0	-0.31625	0	-0.12108	0		-0.433	0	-0.48078	0	-0.09378	0				-0.37986	-0.000305577	-0.97803	-0.000305577
-0.48078	0	-0.74078	0	-0.89764	0		-0.61078	0	-0.17139	0.000305577	-0.24427	0		-0.92078	0	-0.31595	0	-0.12078	0		-0.433	0	-0.48078	0	-0.09378	0				-0.37956	-0.000305577	-0.97773	-0.000305577
-0.48078	0	-0.74078	0	-0.89764	0		-0.61078	0	-0.17108	0.000305577	-0.24397	0		-0.92078	0	-0.31595	0	-0.12078	0		-0.433	0	-0.48047	0	-0.09378	0				-0.37956	-0.000305577	-0.97773	-0.000305577
-0.48047	0	-0.74047	0	-0.89734	0		-0.61047	0	-0.17108	0.000305577	-0.24366	0		-0.92047	0	-0.31564	0	-0.12047	0		-0.433	0	-0.48047	0	-0.09347	0				-0.37956	-0.000305577	-0.97742	-0.000305577
-0.48047	0	-0.74047	0	-0.89734	0		-0.61047	0	-0.17078	0.000305577	-0.24366	0		-0.92047	0	-0.31564	0	-0.12047	0		-0.433	0	-0.48017	0	-0.09347	0				-0.37925	-0.000611155	-0.97742	0
-0.48017	0	-0.74017	0	-0.89703	0		-0.61017	0	-0.17078	0.000305577	-0.24366	0		-0.92017	0	-0.31534	0	-0.12017	0		-0.433	0	-0.48017	0	-0.09317	0				-0.37925	-0.000611155	-0.97712	0
-0.48017	0	-0.74017	0	-0.89703	0		-0.61017	0	-0.17078	0.000305577	-0.24336	0		-0.92017	0	-0.31534	0	-0.12017	0		-0.433	0	-0.47986	0	-0.09317	0.000305577				-0.37895	-0.000611155	-0.97712	-0.000305577
-0.47986	0	-0.73986	0	-0.89673	0		-0.60986	0	-0.17047	0.000305577	-0.24336	0		-0.91986	0	-0.31503	0	-0.11986	0		-0.432	0	-0.47986	0	-0.09286	0.000305577				-0.37895	-0.000611155	-0.97681	-0.000305577
-0.47986	0	-0.73986	0	-0.89673	0		-0.60986	0	-0.17047	0	-0.24305	0		-0.91986	0	-0.31503	0	-0.11986	0		-0.432	0	-0.47956	0	-0.09286	0				-0.37864	-0.000611155	-0.97681	-0.000305577
-0.47956	0	-0.73986	0	-0.89642	0		-0.60956	0	-0.17017	0	-0.24305	0		-0.91956	0	-0.31473	0	-0.11956	0		-0.432	0	-0.47956	0	-0.09256	0				-0.37864	-0.000611155	-0.97651	-0.000305577
-0.47956	0	-0.73956	0	-0.89642	0		-0.60956	0	-0.17017	0.000305577	-0.24275	0.000305577		-0.91956	0	-0.31473	0	-0.11956	0		-0.432	0	-0.47925	0	-0.09256	0				-0.37834	-0.000611155	-0.97651	-0.000305577
-0.47925	0	-0.73956	0	-0.89612	-0.000305577		-0.60925	0	-0.16986	0.000305577	-0.24275	0		-0.91925	0	-0.31442	0	-0.11925	0		-0.432	0	-0.47925	0	-0.09225	0.000305577				-0.37834	-0.000611155	-0.97651	-0.000305577
-0.47925	0	-0.73925	0	-0.89612	0		-0.60925	0	-0.16986	0.000305577	-0.24244	0		-0.91925	0	-0.31442	0	-0.11925	0		-0.432	0	-0.47895	0	-0.09225	0				-0.37803	-0.000611155	-0.9762	-0.000305577
-0.47925	0	-0.73925	0	-0.89612	-0.000305577		-0.60895	0	-0.16956	0	-0.24244	0.000305577		-0.91895	0	-0.31412	0	-0.11925	0		-0.431	0	-0.47895	0	-0.09195	0.000305577				-0.37803	-0.000305577	-0.9762	-0.000305577
-0.47895	0	-0.73895	0	-0.89581	-0.000305577		-0.60895	0	-0.16956	0.000305577	-0.24214	0		-0.91895	0	-0.31412	0	-0.11895	0		-0.431	0	-0.47895	0	-0.09195	0.000305577				-0.37773	-0.000305577	-0.9759	-0.000305577
-0.47895	0	-0.73895	0	-0.89581	-0.000305577		-0.60864	0	-0.16925	0.000305577	-0.24214	0.000305577		-0.91864	-0.000305577	-0.31381	0	-0.11895	0		-0.431	0	-0.47864	0	-0.09164	0.000305577				-0.37773	-0.000305577	-0.9759	0
-0.47864	-0.000305577	-0.73864	0	-0.89551	0		-0.60864	0	-0.16925	0.000305577	-0.24183	0.000305577		-0.91864	-0.000305577	-0.31381	0	-0.11864	0		-0.431	0	-0.47864	0	-0.09164	0				-0.37742	-0.000305577	-0.97559	0
-0.47834	0	-0.73864	0	-0.89551	0		-0.60864	0	-0.16895	0.000305577	-0.24183	0		-0.91834	-0.000305577	-0.31351	0	-0.11864	0		-0.431	0	-0.47834	0	-0.09134	0				-0.37742	-0.000305577	-0.97559	-0.000305577
-0.47834	-0.000305577	-0.73834	0	-0.8952	0		-0.60834	0	-0.16895	0.000305577	-0.24153	0		-0.91834	-0.000305577	-0.31351	0	-0.11834	0		-0.431	0	-0.47834	0	-0.09134	0				-0.37712	-0.000305577	-0.97529	-0.000305577
-0.47834	0	-0.73834	0	-0.8952	0		-0.60834	0	-0.16864	0.000305577	-0.24153	0		-0.91834	-0.000305577	-0.31351	0	-0.11834	0		-0.43	0	-0.47803	0	-0.09103	0				-0.37712	-0.000305577	-0.97529	-0.000305577
-0.47803	0	-0.73803	0	-0.8949	0		-0.60803	0	-0.16864	0.000305577	-0.24153	0.000305577		-0.91803	0	-0.3132	0	-0.11803	0		-0.43	0	-0.47803	0	-0.09103	0				-0.37712	-0.000611155	-0.97498	-0.000305577
-0.47803	0	-0.73803	0	-0.8949	0		-0.60803	0	-0.16834	0.000305577	-0.24122	0.000305577		-0.91803	0	-0.3132	0	-0.11803	0		-0.43	0	-0.47773	0	-0.09103	0				-0.37681	-0.000611155	-0.97498	0
-0.47773	0	-0.73803	0	-0.89459	0		-0.60773	0	-0.16834	0.000305577	-0.24122	0		-0.91773	0	-0.3129	-0.000305577	-0.11773	0		-0.43	0	-0.47773	0	-0.09073	0				-0.37681	-0.000305577	-0.97468	-0.000305577
-0.47773	0	-0.73773	0	-0.89459	0		-0.60773	0	-0.16834	0.000305577	-0.24092	0		-0.91773	-0.000305577	-0.3129	-0.000305577	-0.11773	0		-0.43	0	-0.47742	0	-0.09073	0				-0.37651	-0.000305577	-0.97468	-0.000305577
-0.47742	0	-0.73773	0	-0.89429	0		-0.60742	0	-0.16803	0.000305577	-0.24092	0		-0.91742	-0.000305577	-0.31259	-0.000305577	-0.11742	0		-0.43	0	-0.47742	0	-0.09042	0				-0.37651	-0.000305577	-0.97437	-0.000305577
-0.47742	0	-0.73742	0	-0.89429	0		-0.60742	0	-0.16803	0.000305577	-0.24061	0		-0.91742	-0.000305577	-0.31259	-0.000305577	-0.11742	0		-0.43	0	-0.47742	0	-0.09042	0.000305577				-0.3762	-0.000305577	-0.97437	-0.000305577
-0.47712	-0.000305577	-0.73742	0	-0.89398	0		-0.60712	0	-0.16773	0.000305577	-0.24061	0		-0.91712	-0.000305577	-0.31229	-0.000305577	-0.11712	0		-0.43	0	-0.47712	0	-0.09012	0.000305577				-0.3762	-0.000305577	-0.97407	-0.000305577
-0.47712	-0.000305577	-0.73712	0	-0.89398	0		-0.60712	0	-0.16773	0.000305577	-0.24031	0		-0.91712	-0.000305577	-0.31229	-0.000305577	-0.11712	0		-0.43	0	-0.47712	0	-0.09012	0				-0.3759	-0.000611155	-0.97407	-0.000305577
-0.47681	0	-0.73712	0	-0.89398	0		-0.60681	0	-0.16742	0.000305577	-0.24031	0		-0.91681	-0.000305577	-0.31198	0	-0.11712	0		-0.429	0	-0.47681	0	-0.08981	0				-0.3759	-0.000611155	-0.97407	-0.000305577
-0.47681	0	-0.73681	0	-0.89368	0		-0.60681	0	-0.16742	0.000305577	-0.24	0.000305577		-0.91681	-0.000305577	-0.31198	0	-0.11681	0		-0.429	0	-0.47681	0	-0.08981	0.000305577				-0.37559	-0.000611155	-0.97376	-0.000305577
-0.47651	0	-0.73681	0	-0.89368	0		-0.60651	0	-0.16712	0.000305577	-0.24	0.000305577		-0.91651	-0.000305577	-0.31168	0	-0.11681	0		-0.429	0	-0.47651	0	-0.08951	0.000305577				-0.37559	-0.000305577	-0.97376	0
-0.47651	0	-0.73651	0	-0.89337	0		-0.60651	0	-0.16712	0.000305577	-0.2397	0.000305577		-0.91651	-0.000305577	-0.31168	0	-0.11651	0		-0.429	0	-0.47651	0	-0.08951	0.000305577				-0.37529	-0.000305577	-0.97346	0
-0.4762	0	-0.73651	0	-0.89337	0		-0.6062	0	-0.16681	0.000305577	-0.2397	0.000305577		-0.9162	-0.000305577	-0.31137	0	-0.11651	0		-0.429	0	-0.4762	0	-0.0892	0.000305577				-0.37529	-0.000611155	-0.97346	-0.000305577
-0.4762	0	-0.7362	0	-0.89307	0		-0.6062	0	-0.16681	0	-0.23939	0		-0.9162	-0.000305577	-0.31137	0	-0.1162	0		-0.429	0	-0.4762	0	-0.0892	0.000305577				-0.37498	-0.000305577	-0.97315	-0.000305577
-0.4759	0	-0.7362	0	-0.89307	0		-0.6059	0	-0.16651	0.000305577	-0.23939	0		-0.9159	-0.000305577	-0.31107	0	-0.1162	0		-0.428	0	-0.4759	0	-0.0889	0.000305577				-0.37498	-0.000611155	-0.97315	-0.000305577
-0.4759	0	-0.7359	0	-0.89276	0		-0.6059	0	-0.16651	0.000305577	-0.23909	0		-0.9159	-0.000305577	-0.31107	0	-0.1159	0		-0.428	0	-0.4759	0	-0.0889	0.000305577				-0.37468	-0.000305577	-0.97285	-0.000305577
-0.4759	0	-0.7359	0	-0.89276	0		-0.60559	0	-0.16651	0.000305577	-0.23909	0		-0.91559	0	-0.31076	0	-0.1159	0		-0.428	0	-0.47559	0	-0.08859	0.000305577				-0.37468	-0.000305577	-0.97285	-0.000305577
-0.47559	0	-0.73559	0	-0.89246	0		-0.60559	0	-0.1662	0	-0.23878	0		-0.91559	0	-0.31076	0	-0.11559	0		-0.428	0	-0.47559	0	-0.08859	0.000305577				-0.37468	-0.000305577	-0.97254	-0.000305577
-0.47559	0	-0.73559	0	-0.89246	0		-0.60559	0	-0.1662	0	-0.23878	0		-0.91559	-0.000305577	-0.31076	0	-0.11559	0		-0.428	0	-0.47529	0	-0.08859	0.000305577				-0.37437	-0.000305577	-0.97254	-0.000305577
-0.47529	0	-0.73559	0	-0.89215	0		-0.60529	0	-0.1659	0	-0.23878	0		-0.91529	-0.000305577	-0.31046	0	-0.11529	0		-0.428	0	-0.47529	0	-0.08829	0.000305577				-0.37437	-0.000305577	-0.97254	-0.000305577
-0.47529	0	-0.73529	0	-0.89215	0		-0.60529	0	-0.1659	0	-0.23848	0.000305577		-0.91529	-0.000305577	-0.31015	0	-0.11529	0		-0.428	0	-0.47498	0	-0.08829	0.000305577				-0.37407	-0.000305577	-0.97224	0
-0.47498	0	-0.73529	0	-0.89185	-0.000305577		-0.60498	0	-0.16559	0	-0.23848	0.000305577		-0.91498	-0.000305577	-0.31015	0	-0.11498	0		-0.427	0	-0.47498	0	-0.08798	0.000305577				-0.37407	-0.000305577	-0.97224	-0.000305577
-0.47498	0	-0.73498	0	-0.89185	-0.000305577		-0.60498	0	-0.16559	0	-0.23817	0		-0.91498	-0.000305577	-0.31015	0	-0.11498	0		-0.427	0	-0.47498	0	-0.08768	0.000305577				-0.37376	-0.000305577	-0.97193	-0.000305577
-0.47468	0	-0.73498	0	-0.89154	-0.000305577		-0.60468	0	-0.16529	0	-0.23817	0.000305577		-0.91468	-0.000305577	-0.30985	0	-0.11468	0		-0.427	0	-0.47468	0	-0.08768	0.000305577				-0.37376	-0.000305577	-0.97163	-0.000305577
-0.47468	0	-0.73468	0	-0.89154	-0.000305577		-0.60468	0	-0.16529	0.000305577	-0.23787	0.000305577		-0.91468	-0.000305577	-0.30985	0	-0.11468	0		-0.427	0	-0.47468	0	-0.08768	0.000305577				-0.37346	-0.000305577	-0.97163	-0.000305577
-0.47437	0	-0.73468	0	-0.89154	-0.000305577		-0.60437	0	-0.16498	0	-0.23787	0		-0.91437	-0.000305577	-0.30954	0	-0.11468	0		-0.427	0	-0.47437	0	-0.08737	0				-0.37346	-0.000305577	-0.97163	-0.000305577
-0.47437	0	-0.73437	0	-0.89124	0		-0.60437	0	-0.16498	0	-0.23756	0		-0.91437	-0.000305577	-0.30954	0	-0.11437	0		-0.427	0	-0.47407	0	-0.08737	0				-0.37315	-0.000305577	-0.97132	-0.000305577
-0.47407	0	-0.73437	0	-0.89124	0		-0.60407	0	-0.16468	0.000305577	-0.23756	0		-0.91407	-0.000305577	-0.30924	0	-0.11437	0		-0.426	0	-0.47407	0	-0.08707	0				-0.37315	-0.000305577	-0.97132	0
-0.47407	0	-0.73407	0	-0.89093	0		-0.60407	0	-0.16468	0.000305577	-0.23726	0		-0.91407	-0.000305577	-0.30924	0	-0.11407	0		-0.426	0	-0.47407	0	-0.08707	0				-0.37285	-0.000611155	-0.97102	-0.000305577
-0.47376	0	-0.73407	0	-0.89093	0		-0.60407	0	-0.16437	0.000305577	-0.23726	0.000305577		-0.91376	-0.000305577	-0.30893	0	-0.11407	0		-0.426	0	-0.47376	0	-0.08676	0				-0.37285	-0.000305577	-0.97102	-0.000305577
-0.47376	0	-0.73376	0	-0.89063	0		-0.60376	0	-0.16437	0.000305577	-0.23726	0.000305577		-0.91376	-0.000305577	-0.30893	0	-0.11376	0.000305577		-0.426	0	-0.47376	0	-0.08676	0				-0.37254	-0.000305577	-0.97071	-0.000305577
-0.47346	0	-0.73376	-0.000305577	-0.89063	0		-0.60376	0	-0.16407	0.000305577	-0.23695	0.000305577		-0.91346	-0.000305577	-0.30863	0	-0.11376	0		-0.426	0	-0.47346	0	-0.08646	0				-0.37254	-0.000305577	-0.97071	-0.000305577
-0.47346	0	-0.73346	0	-0.89032	0		-0.60346	0	-0.16407	0	-0.23665	0		-0.91346	-0.000305577	-0.30863	0	-0.11346	0		-0.426	0	-0.47346	0.000305577	-0.08646	0				-0.37224	-0.000305577	-0.97041	0
-0.47346	0	-0.73346	0	-0.89032	0		-0.60315	0	-0.16376	0	-0.23665	0		-0.91346	-0.000305577	-0.30832	0	-0.11346	0		-0.426	0	-0.47315	0.000305577	-0.08646	0				-0.37224	-0.000305577	-0.97041	-0.000305577
-0.47315	0	-0.73315	0	-0.89002	0		-0.60315	0	-0.16376	0	-0.23634	0		-0.91315	-0.000305577	-0.30832	0	-0.11315	0		-0.426	0	-0.47315	0	-0.08615	0.000305577				-0.37193	-0.000611155	-0.9701	-0.000305577
-0.47315	0	-0.73315	0	-0.89002	0		-0.60315	0	-0.16376	0	-0.23634	0		-0.91315	-0.000305577	-0.30802	0	-0.11315	0		-0.425	0	-0.47285	0	-0.08585	0.000305577				-0.37193	-0.000611155	-0.9701	-0.000305577
-0.47285	0	-0.73315	0	-0.88971	0		-0.60285	0	-0.16346	0	-0.23634	0.000305577		-0.91285	-0.000305577	-0.30802	0	-0.11285	0		-0.425	0	-0.47285	0.000305577	-0.08585	0.000305577				-0.37193	-0.000611155	-0.9698	-0.000305577
-0.47285	0	-0.73285	0	-0.88971	0		-0.60285	0	-0.16346	0	-0.23604	0.000305577		-0.91285	-0.000305577	-0.30771	0	-0.11285	0		-0.425	0	-0.47254	0	-0.08585	0				-0.37163	-0.000305577	-0.9698	-0.000305577
-0.47254	0	-0.73285	0	-0.88941	0		-0.60254	0	-0.16315	0	-0.23604	0.000305577		-0.91254	-0.000305577	-0.30771	-0.000305577	-0.11254	0		-0.425	0	-0.47254	0	-0.08554	0.000305577				-0.37163	-0.000611155	-0.96949	-0.000305577
-0.47254	0	-0.73254	0	-0.88941	0		-0.60254	0	-0.16315	0	-0.23573	0.000305577		-0.91254	-0.000611155	-0.30771	0	-0.11254	0		-0.425	0	-0.47224	0	-0.08554	0.000305577				-0.37132	-0.000305577	-0.96949	-0.000305577
-0.47224	0	-0.73254	0	-0.8891	0		-0.60224	0	-0.16285	0	-0.23573	0.000305577		-0.91224	-0.000305577	-0.30741	0	-0.11224	0		-0.425	0	-0.47224	0	-0.08524	0				-0.37102	-0.000305577	-0.96918	-0.000305577
-0.47224	0	-0.73224	0	-0.8891	0		-0.60224	0	-0.16285	0	-0.23543	0.000305577		-0.91224	-0.000305577	-0.30741	0	-0.11224	0		-0.425	0	-0.47193	0	-0.08524	0				-0.37102	-0.000305577	-0.96918	-0.000305577
-0.47193	0	-0.73224	0	-0.8888	0		-0.60193	0	-0.16254	0	-0.23543	0.000305577		-0.91193	-0.000305577	-0.3071	0	-0.11224	0		-0.424	0	-0.47193	0	-0.08493	0				-0.37102	-0.000305577	-0.96918	-0.000305577
-0.47193	0	-0.73193	0	-0.8888	0		-0.60193	0	-0.16254	0	-0.23512	0.000305577		-0.91193	-0.000305577	-0.3071	0	-0.11193	0.000305577		-0.424	0	-0.47163	0.000305577	-0.08493	0				-0.37071	-0.000305577	-0.96888	-0.000305577
-0.47163	0	-0.73193	0	-0.8888	0		-0.60163	0	-0.16224	0	-0.23512	0.000305577		-0.91163	-0.000305577	-0.3068	0	-0.11193	0		-0.424	-0.000305577	-0.47163	0.000305577	-0.08463	0				-0.37071	-0.000305577	-0.96888	-0.000305577
-0.47163	0	-0.73163	0	-0.88849	0		-0.60163	0	-0.16224	0	-0.23482	0.000305577		-0.91163	-0.000305577	-0.3068	0	-0.11163	0		-0.424	0	-0.47163	0	-0.08463	0				-0.37041	-0.000611155	-0.96857	-0.000305577
-0.47132	0	-0.73163	0	-0.88849	0		-0.60163	0	-0.16224	0.000305577	-0.23482	0.000305577		-0.91132	-0.000305577	-0.30649	0	-0.11163	0.000305577		-0.424	0	-0.47132	0	-0.08432	0.000305577				-0.37041	-0.000305577	-0.96857	-0.000305577
-0.47132	0	-0.73132	0	-0.88818	0		-0.60132	0	-0.16193	0.000305577	-0.23482	0.000305577		-0.91132	-0.000305577	-0.30649	0	-0.11132	0.000305577		-0.424	0	-0.47132	0	-0.08432	0.000305577				-0.3701	-0.000305577	-0.96827	-0.000305577
-0.47102	0	-0.73132	0	-0.88818	0		-0.60132	0	-0.16163	0.000305577	-0.23451	0.000305577		-0.91102	-0.000305577	-0.30618	0	-0.11132	0		-0.423	0	-0.47102	0	-0.08402	0.000305577				-0.3701	-0.000305577	-0.96827	-0.000305577
-0.47102	0	-0.73102	0	-0.88788	0		-0.60102	0	-0.16163	0	-0.23451	0.000305577		-0.91102	-0.000305577	-0.30618	0	-0.11102	0		-0.423	0	-0.47102	0	-0.08402	0				-0.3698	-0.000305577	-0.96796	0
-0.47102	0	-0.73102	0	-0.88788	0		-0.60102	0	-0.16132	0.000305577	-0.23421	0.000305577		-0.91102	-0.000305577	-0.30618	0	-0.11102	0		-0.423	0	-0.47071	0.000305577	-0.08402	0				-0.3698	-0.000305577	-0.96796	0
-0.47071	0	-0.73071	0	-0.88757	0		-0.60071	0	-0.16132	0.000305577	-0.23421	0.000305577		-0.91071	-0.000305577	-0.30588	0	-0.11071	0.000305577		-0.423	0	-0.47071	0	-0.08371	0.000305577				-0.36949	-0.000305577	-0.96766	-0.000305577
-0.47071	0	-0.73071	0	-0.88757	0		-0.60071	0	-0.16132	0.000305577	-0.2339	0.000305577		-0.91071	-0.000305577	-0.30588	0	-0.11071	0.000305577		-0.423	0	-0.47041	0	-0.08371	0.000305577				-0.36949	-0.000611155	-0.96766	-0.000305577
-0.47041	0	-0.73071	0	-0.88727	0		-0.60041	0	-0.16102	0.000305577	-0.2339	0		-0.91041	-0.000305577	-0.30557	0	-0.11041	0.000305577		-0.423	0	-0.47041	0.000305577	-0.08341	0				-0.36949	-0.000611155	-0.96735	-0.000305577
-0.47041	0	-0.73041	0	-0.88727	0		-0.60041	0	-0.16102	0	-0.2336	0.000305577		-0.91041	0	-0.30527	-0.000305577	-0.11041	0.000305577		-0.423	0	-0.4701	0	-0.0831	0				-0.36918	-0.000611155	-0.96735	-0.000305577
-0.4701	0	-0.73041	0	-0.88696	0		-0.6001	0	-0.16071	0.000305577	-0.2336	0.000305577		-0.9101	-0.000305577	-0.30527	-0.000305577	-0.1101	0.000305577		-0.423	0	-0.4701	0	-0.0831	0				-0.36918	-0.000611155	-0.96705	-0.000305577
-0.4701	0	-0.7301	0	-0.88696	0		-0.6001	0	-0.16071	0.000305577	-0.23329	0		-0.9101	-0.000305577	-0.30527	0	-0.1101	0.000305577		-0.423	0	-0.4698	0	-0.0831	0				-0.36888	-0.000611155	-0.96705	-0.000305577
-0.4698	0	-0.7301	0	-0.88666	0		-0.5998	0	-0.16041	0.000305577	-0.23329	0		-0.9098	-0.000305577	-0.30496	0	-0.1098	0.000305577		-0.422	0	-0.4698	0	-0.0828	0				-0.36888	-0.000611155	-0.96674	-0.000305577
-0.4698	0	-0.7298	0	-0.88666	0		-0.5998	0	-0.16041	0.000305577	-0.23299	0.000305577		-0.9098	-0.000305577	-0.30496	0	-0.1098	0.000305577		-0.422	0	-0.4698	0	-0.0828	0				-0.36857	-0.000611155	-0.96674	-0.000305577
-0.46949	0	-0.7298	0	-0.88635	0		-0.59949	0	-0.1601	0.000305577	-0.23299	0.000305577		-0.90949	-0.000305577	-0.30466	0	-0.1098	0.000305577		-0.422	0	-0.46949	0	-0.08249	0				-0.36857	-0.000611155	-0.96674	-0.000305577
-0.46949	0	-0.72949	0	-0.88635	0		-0.59949	0	-0.1601	0.000305577	-0.23268	0		-0.90949	-0.000305577	-0.30466	0	-0.10949	0.000305577		-0.422	0	-0.46918	0	-0.08249	0				-0.36827	-0.000305577	-0.96644	-0.000305577
-0.46918	0	-0.72949	0	-0.88605	0		-0.59918	0	-0.1598	0.000305577	-0.23268	0		-0.90918	-0.000305577	-0.30435	-0.000305577	-0.10949	0.000305577		-0.422	0	-0.46918	0	-0.08218	0.000305577				-0.36827	-0.000305577	-0.96644	-0.000305577
-0.46918	0	-0.72918	0	-0.88605	0		-0.59918	0	-0.1598	0	-0.23237	0		-0.90918	-0.000305577	-0.30435	0	-0.10918	0.000305577		-0.422	0	-0.46918	0	-0.08218	0				-0.36796	-0.000305577	-0.96613	0
-0.46888	0	-0.72918	0	-0.88574	0		-0.59918	0	-0.1598	0	-0.23237	0		-0.90888	-0.000611155	-0.30405	-0.000305577	-0.10918	0.000305577		-0.421	0	-0.46888	0.000305577	-0.08188	0				-0.36796	-0.000305577	-0.96613	-0.000305577
-0.46888	0	-0.72888	0	-0.88574	0		-0.59888	0	-0.15949	0	-0.23237	0.000305577		-0.90888	-0.000611155	-0.30405	-0.000305577	-0.10888	0.000305577		-0.421	0	-0.46888	0.000305577	-0.08188	0				-0.36766	-0.000305577	-0.96583	-0.000305577
-0.46888	0	-0.72888	0	-0.88544	0		-0.59888	0	-0.15949	0	-0.23207	0		-0.90857	-0.000611155	-0.30374	-0.000305577	-0.10888	0.000305577		-0.421	0	-0.46857	0.000305577	-0.08157	0				-0.36766	-0.000305577	-0.96583	-0.000305577
-0.46857	0	-0.72857	0	-0.88544	0		-0.59857	0	-0.15918	0	-0.23207	0		-0.90857	-0.000611155	-0.30374	-0.000305577	-0.10857	0		-0.421	0	-0.46857	0.000305577	-0.08157	0				-0.36735	-0.000611155	-0.96552	-0.000305577
-0.46857	0	-0.72857	0	-0.88544	0		-0.59857	0	-0.15888	0	-0.23176	0.000305577		-0.90857	-0.000305577	-0.30374	-0.000305577	-0.10857	0.000305577		-0.421	0	-0.46827	0.000305577	-0.08127	0				-0.36735	-0.000611155	-0.96552	-0.000305577
-0.46827	0	-0.72857	0	-0.88513	0		-0.59827	0	-0.15888	0	-0.23176	0.000305577		-0.90827	-0.000305577	-0.30344	-0.000305577	-0.10827	0.000305577		-0.421	0	-0.46827	0.000305577	-0.08127	0				-0.36705	-0.000611155	-0.96522	-0.000305577
-0.46827	0	-0.72827	0	-0.88513	0		-0.59827	0	-0.15888	0	-0.23146	0.000305577		-0.90827	-0.000305577	-0.30344	-0.000305577	-0.10827	0.000305577		-0.421	0	-0.46796	0	-0.08127	0				-0.36705	-0.000611155	-0.96522	-0.000305577
-0.46796	0	-0.72796	0	-0.88483	0		-0.59796	0	-0.15857	0	-0.23146	0.000305577		-0.90796	-0.000305577	-0.30313	0	-0.10796	0.000305577		-0.42	0	-0.46796	0	-0.08096	0.000305577				-0.36674	-0.000305577	-0.96522	-0.000305577
-0.46796	0	-0.72796	0	-0.88483	0		-0.59796	0	-0.15857	0	-0.23115	0		-0.90796	-0.000305577	-0.30313	0	-0.10796	0.000305577		-0.42	0	-0.46766	0	-0.08096	0				-0.36674	-0.000305577	-0.96491	-0.000305577
-0.46766	0	-0.72796	0	-0.88452	0		-0.59766	0	-0.15827	0	-0.23115	0		-0.90766	-0.000305577	-0.30283	0	-0.10766	0		-0.42	0.000305577	-0.46766	0.000305577	-0.08066	0.000305577				-0.36674	-0.000305577	-0.96461	-0.000305577
-0.46766	0	-0.72766	0	-0.88452	0		-0.59766	0	-0.15827	0	-0.23085	0		-0.90766	-0.000305577	-0.30283	0	-0.10766	0		-0.42	0	-0.46735	0.000305577	-0.08066	0.000305577				-0.36644	-0.000305577	-0.96461	-0.000305577
-0.46735	0	-0.72766	0	-0.88422	0		-0.59735	-0.000305577	-0.15796	0.000305577	-0.23085	0		-0.90735	-0.000305577	-0.30252	0	-0.10735	0		-0.42	0	-0.46735	0.000305577	-0.08035	0.000305577				-0.36644	-0.000305577	-0.9643	-0.000305577
-0.46735	0	-0.72735	0	-0.88422	0		-0.59735	-0.000305577	-0.15796	0.000305577	-0.23054	0.000305577		-0.90735	-0.000305577	-0.30252	0	-0.10735	0		-0.42	0	-0.46735	0.000305577	-0.08035	0.000305577				-0.36613	-0.000305577	-0.9643	-0.000305577
-0.46705	0	-0.72735	0	-0.88391	0		-0.59705	0	-0.15766	0.000305577	-0.23054	0		-0.90705	-0.000305577	-0.30222	0	-0.10735	0		-0.419	0	-0.46705	0	-0.08005	0				-0.36613	-0.000305577	-0.9643	-0.000611155
-0.46705	0	-0.72705	0	-0.88391	0		-0.59705	0	-0.15766	0.000305577	-0.23024	0.000305577		-0.90705	-0.000305577	-0.30222	-0.000305577	-0.10705	0		-0.419	0	-0.46705	0.000305577	-0.08005	0				-0.36583	-0.000305577	-0.964	-0.000305577
-0.46674	0	-0.72705	0	-0.88361	0		-0.59705	0	-0.15735	0.000305577	-0.23024	0.000305577		-0.90674	-0.000611155	-0.30191	-0.000305577	-0.10705	0		-0.419	0	-0.46674	0.000305577	-0.07974	0				-0.36583	-0.000305577	-0.964	-0.000305577
-0.46674	0	-0.72674	0	-0.88361	0		-0.59674	0	-0.15735	0	-0.22993	0.000305577		-0.90674	-0.000305577	-0.30191	0	-0.10674	0		-0.419	0	-0.46674	0	-0.07974	0.000305577				-0.36552	-0.000305577	-0.96369	-0.000305577
-0.46644	0	-0.72674	0	-0.8833	0		-0.59674	0	-0.15735	0.000305577	-0.22993	0		-0.90644	-0.000305577	-0.30161	0	-0.10674	0		-0.419	0	-0.46644	0	-0.07944	0.000305577				-0.36552	-0.000305577	-0.96369	-0.000305577
-0.46644	0	-0.72644	0	-0.8833	0		-0.59644	0	-0.15705	0	-0.22963	0.000305577		-0.90644	-0.000305577	-0.30161	0	-0.10644	0.000305577		-0.419	0	-0.46644	0	-0.07944	0.000305577				-0.36522	-0.000305577	-0.96339	-0.000305577
-0.46644	0	-0.72644	0	-0.883	0		-0.59644	0	-0.15705	0	-0.22963	0.000305577		-0.90613	-0.000305577	-0.3013	0	-0.10644	0.000305577		-0.419	0	-0.46613	0.000305577	-0.07913	0.000305577				-0.36522	-0.000305577	-0.96339	0
-0.46613	0	-0.72613	0	-0.883	0		-0.59613	0	-0.15674	0.000305577	-0.22932	0.000305577		-0.90613	-0.000305577	-0.3013	0	-0.10613	0.000305577		-0.419	0	-0.46613	0	-0.07913	0.000305577				-0.36491	-0.000305577	-0.96308	-0.000305577
-0.46613	0	-0.72613	0	-0.883	0		-0.59613	0	-0.15674	0.000305577	-0.22932	0.000305577		-0.90583	-0.000305577	-0.3013	0	-0.10613	0.000305577		-0.418	0	-0.46583	0	-0.07883	0.000305577				-0.36491	-0.000305577	-0.96308	0
-0.46583	0	-0.72613	0	-0.88269	0		-0.59583	0	-0.15644	0	-0.22902	0.000305577		-0.90583	-0.000305577	-0.301	0	-0.10583	0.000305577		-0.418	0	-0.46583	0	-0.07883	0.000305577				-0.36491	-0.000305577	-0.96278	0
-0.46583	0	-0.72583	0	-0.88269	0		-0.59583	0	-0.15644	0	-0.22902	0.000305577		-0.90583	-0.000305577	-0.301	0	-0.10583	0.000305577		-0.418	0	-0.46552	0	-0.07852	0.000305577				-0.36461	0	-0.96278	-0.000305577
-0.46552	0	-0.72583	0	-0.88239	0		-0.59552	0	-0.15613	0.000305577	-0.22902	0.000305577		-0.90552	0	-0.30069	0	-0.10552	0.000305577		-0.418	0	-0.46552	0	-0.07852	0				-0.36461	0	-0.96278	-0.000305577
-0.46552	0	-0.72552	0	-0.88239	0		-0.59552	0	-0.15613	0	-0.22871	0.000305577		-0.90552	0	-0.30069	0	-0.10552	0.000305577		-0.418	0	-0.46522	0	-0.07852	0				-0.3643	-0.000305577	-0.96247	-0.000305577
-0.46522	0	-0.72552	0	-0.88208	0		-0.59522	0	-0.15583	0.000305577	-0.22871	0		-0.90522	-0.000305577	-0.30039	0	-0.10522	0.000305577		-0.418	0	-0.46522	0	-0.07822	0				-0.3643	0	-0.96247	-0.000305577
-0.46522	0	-0.72522	0	-0.88208	0		-0.59522	0	-0.15583	0.000305577	-0.22841	0		-0.90522	-0.000305577	-0.30039	-0.000305577	-0.10522	0.000305577		-0.418	0	-0.46491	0	-0.07791	0				-0.364	-0.000305577	-0.96217	-0.000611155
-0.46491	0	-0.72522	0	-0.88178	0		-0.59491	0	-0.15552	0	-0.22841	0.000305577		-0.90491	-0.000305577	-0.30008	0	-0.10491	0.000305577		-0.417	0.000305577	-0.46491	0	-0.07791	0				-0.364	-0.000305577	-0.96217	-0.000611155
-0.46491	0	-0.72491	0	-0.88178	0		-0.59491	0	-0.15552	0	-0.2281	0		-0.90491	-0.000305577	-0.30008	0	-0.10491	0.000305577		-0.417	0.000305577	-0.46491	0	-0.07791	0.000305577				-0.36369	0	-0.96186	-0.000611155
-0.46461	0	-0.72491	0	-0.88147	0		-0.59461	0	-0.15522	0	-0.2281	0		-0.90461	-0.000305577	-0.30008	0	-0.10491	0.000305577		-0.417	0	-0.46461	0	-0.07761	0.000305577				-0.36369	0	-0.96186	-0.000611155
-0.46461	0	-0.72461	0	-0.88147	0		-0.59461	0	-0.15522	0	-0.2278	0		-0.90461	-0.000305577	-0.29978	0	-0.10461	0.000305577		-0.417	0	-0.46461	0	-0.07761	0				-0.36339	-0.000305577	-0.96156	-0.000611155
-0.4643	0	-0.72461	0	-0.88117	0		-0.5943	0	-0.15491	0	-0.2278	0		-0.9043	-0.000305577	-0.29978	0	-0.10461	0.000305577		-0.417	0.000305577	-0.4643	0	-0.0773	0.000305577				-0.36339	-0.000305577	-0.96156	-0.000611155
-0.4643	0	-0.7243	0	-0.88117	0		-0.5943	0	-0.15491	0	-0.22749	0		-0.9043	-0.000305577	-0.29947	0	-0.1043	0.000305577		-0.417	0	-0.4643	0	-0.0773	0.000305577				-0.36308	-0.000305577	-0.96125	-0.000305577
-0.464	0	-0.7243	0	-0.88086	0		-0.5943	0	-0.15491	0	-0.22749	0		-0.904	-0.000305577	-0.29947	0	-0.1043	0.000611155		-0.416	0	-0.464	0	-0.077	0.000305577				-0.36308	-0.000305577	-0.96125	-0.000611155
-0.464	0	-0.724	0	-0.88086	0		-0.594	0	-0.15461	0	-0.22719	0		-0.904	-0.000305577	-0.29917	0	-0.104	0.000305577		-0.416	0	-0.464	0	-0.077	0.000305577				-0.36278	0	-0.96095	-0.000305577
-0.46369	0	-0.724	0	-0.88056	0		-0.594	0	-0.15461	0	-0.22719	0.000305577		-0.90369	-0.000305577	-0.29917	-0.000305577	-0.104	0.000305577		-0.416	0	-0.46369	0	-0.07669	0.000305577				-0.36278	-0.000305577	-0.96095	-0.000611155
-0.46369	0	-0.72369	0	-0.88056	0		-0.59369	0	-0.1543	0	-0.22719	0.000305577		-0.90369	-0.000305577	-0.29917	-0.000305577	-0.10369	0.000305577		-0.416	0	-0.46369	0	-0.07669	0.000305577				-0.36247	-0.000305577	-0.96064	-0.000611155
-0.46369	0	-0.72369	0	-0.88025	0		-0.59369	0	-0.1543	0	-0.22688	0.000305577		-0.90369	-0.000305577	-0.29886	-0.000305577	-0.10369	0.000611155		-0.416	0	-0.46339	0	-0.07639	0.000305577				-0.36247	-0.000305577	-0.96064	-0.000611155
-0.46339	0	-0.72369	0	-0.88025	0		-0.59339	0	-0.154	0	-0.22658	0.000305577		-0.90339	-0.000305577	-0.29886	-0.000305577	-0.10339	0.000611155		-0.416	0	-0.46339	0	-0.07639	0.000305577				-0.36247	-0.000305577	-0.96034	-0.000611155
-0.46339	0	-0.72339	0	-0.88025	0		-0.59339	0	-0.154	0	-0.22658	0.000305577		-0.90339	-0.000305577	-0.29856	0	-0.10339	0.000611155		-0.416	0	-0.46308	0	-0.07608	0.000305577				-0.36217	-0.000305577	-0.96034	-0.000611155
-0.46308	0	-0.72339	0	-0.87995	0		-0.59308	0	-0.15369	0	-0.22658	0		-0.90308	-0.000305577	-0.29825	0	-0.10308	0.000611155		-0.415	0	-0.46308	0	-0.07608	0.000305577				-0.36217	-0.000305577	-0.96034	-0.000611155
-0.46308	0	-0.72308	0	-0.87995	0		-0.59308	0	-0.15369	0	-0.22627	0		-0.90308	-0.000305577	-0.29825	0	-0.10308	0.000305577		-0.415	0	-0.46278	0	-0.07578	0.000305577				-0.36186	-0.000305577	-0.96003	-0.000611155
-0.46278	0	-0.72308	0	-0.87964	0		-0.59278	0	-0.15339	0	-0.22627	0		-0.90278	0	-0.29825	0	-0.10278	0.000305577		-0.415	0.000305577	-0.46278	0	-0.07578	0.000305577				-0.36186	-0.000305577	-0.96003	-0.000611155
-0.46278	0	-0.72278	0	-0.87964	0		-0.59278	0	-0.15339	0	-0.22597	0		-0.90278	-0.000305577	-0.29795	0	-0.10278	0.000305577		-0.415	0.000305577	-0.46278	0	-0.07547	0.000305577				-0.36156	-0.000305577	-0.95973	-0.000305577
-0.46247	0	-0.72278	0	-0.87934	0		-0.59247	0	-0.15308	0.000305577	-0.22597	0.000305577		-0.90247	0	-0.29795	0	-0.10247	0.000305577		-0.415	0.000305577	-0.46247	0	-0.07547	0.000305577				-0.36156	-0.000305577	-0.95973	-0.000305577
-0.46247	0	-0.72247	0	-0.87934	0		-0.59247	0	-0.15308	0	-0.22566	0.000305577		-0.90247	-0.000305577	-0.29764	-0.000305577	-0.10247	0.000305577		-0.415	0.000305577	-0.46217	0	-0.07547	0.000305577				-0.36125	-0.000305577	-0.95942	-0.000305577
-0.46217	0	-0.72247	0	-0.87903	0		-0.59217	0	-0.15278	0	-0.22566	0.000305577		-0.90217	0	-0.29764	-0.000305577	-0.10217	0.000611155		-0.415	0	-0.46217	0	-0.07517	0.000305577				-0.36125	-0.000305577	-0.95942	-0.000305577
-0.46217	0	-0.72217	0	-0.87903	0		-0.59217	0	-0.15278	0	-0.22536	0.000305577		-0.90217	0	-0.29734	-0.000305577	-0.10217	0.000611155		-0.415	0.000305577	-0.46217	0	-0.07517	0.000305577				-0.36095	-0.000305577	-0.95912	-0.000305577
-0.46186	0	-0.72217	0	-0.87873	0		-0.59186	0	-0.15278	0	-0.22536	0		-0.90186	-0.000305577	-0.29734	-0.000305577	-0.10217	0.000611155		-0.414	0.000305577	-0.46186	0	-0.07486	0.000305577				-0.36095	-0.000305577	-0.95912	-0.000305577
-0.46186	0	-0.72186	0	-0.87873	0		-0.59186	0	-0.15247	0	-0.22505	0.000305577		-0.90186	-0.000305577	-0.29703	-0.000305577	-0.10186	0.000611155		-0.414	0.000305577	-0.46186	0	-0.07486	0.000305577				-0.36064	-0.000305577	-0.95881	-0.000611155
-0.46186	0	-0.72186	0	-0.87842	0		-0.59186	0	-0.15247	0	-0.22505	0.000305577		-0.90156	0	-0.29703	-0.000305577	-0.10186	0.000611155		-0.414	0	-0.46156	0	-0.07456	0.000305577				-0.36064	-0.000305577	-0.95881	-0.000305577
-0.46156	0	-0.72156	0	-0.87842	0		-0.59156	0	-0.15217	0	-0.22475	0.000305577		-0.90156	-0.000305577	-0.29673	-0.000305577	-0.10156	0.000611155		-0.414	0.000305577	-0.46156	0	-0.07456	0.000305577				-0.36034	-0.000305577	-0.95851	-0.000305577
-0.46125	0	-0.72156	0	-0.87812	0		-0.59156	0	-0.15217	0	-0.22475	0.000305577		-0.90125	0	-0.29673	0	-0.10156	0.000611155		-0.414	0.000305577	-0.46125	0	-0.07425	0.000305577				-0.36034	-0.000305577	-0.95851	-0.000611155
-0.46125	0	-0.72125	0	-0.87812	0		-0.59125	0	-0.15186	0	-0.22475	0		-0.90125	0	-0.29642	0	-0.10125	0.000611155		-0.414	0.000611155	-0.46125	0	-0.07425	0.000305577				-0.36003	0	-0.9582	-0.000305577
-0.46125	0	-0.72125	0	-0.87812	0		-0.59125	0	-0.15186	0	-0.22444	0		-0.90095	0	-0.29642	0	-0.10125	0.000611155		-0.413	0.000611155	-0.46095	0	-0.07395	0.000305577				-0.36003	-0.000305577	-0.9582	-0.000305577
-0.46095	0	-0.72095	0	-0.87781	0		-0.59095	0	-0.15156	0	-0.22444	0		-0.90095	0	-0.29642	0	-0.10095	0.000611155		-0.413	0.000611155	-0.46095	0	-0.07395	0.000305577				-0.35973	-0.000305577	-0.9579	-0.000611155
-0.46095	0	-0.72095	0	-0.87781	0		-0.59095	0	-0.15156	0	-0.22414	0		-0.90095	-0.000305577	-0.29612	0	-0.10095	0.000611155		-0.413	0.000611155	-0.46064	0	-0.07364	0.000305577				-0.35973	-0.000305577	-0.9579	-0.000305577
-0.46064	0	-0.72095	0	-0.87751	0		-0.59064	0	-0.15125	0	-0.22414	0.000305577		-0.90064	-0.000305577	-0.29612	0	-0.10064	0.000611155		-0.413	0.000611155	-0.46064	0	-0.07364	0				-0.35973	-0.000611155	-0.9579	-0.000305577
-0.46064	0	-0.72064	0	-0.87751	0		-0.59064	0	-0.15125	0	-0.22383	0		-0.90064	-0.000305577	-0.29581	0	-0.10064	0.000611155		-0.413	0.000611155	-0.46034	0	-0.07364	0.000305577				-0.35942	-0.000611155	-0.95759	-0.000305577
-0.46034	0	-0.72064	0	-0.8772	-0.000305577		-0.59034	0	-0.15095	0	-0.22383	0		-0.90034	-0.000305577	-0.29581	0	-0.10034	0.000611155		-0.413	0.000611155	-0.46034	0	-0.07334	0.000305577				-0.35942	-0.000611155	-0.95759	-0.000305577
-0.46034	0	-0.72034	0	-0.8772	0		-0.59034	0	-0.15095	0	-0.22353	0		-0.90034	-0.000305577	-0.29551	0	-0.10034	0.000611155		-0.413	0.000611155	-0.46034	0	-0.07303	0.000305577				-0.35912	-0.000611155	-0.95729	-0.000305577
-0.46003	0	-0.72034	0	-0.8769	0		-0.59003	0	-0.15064	0	-0.22353	0		-0.90003	-0.000305577	-0.29551	0	-0.10003	0.000611155		-0.412	0.000611155	-0.46003	0	-0.07303	0.000305577				-0.35912	-0.000611155	-0.95729	-0.000305577
-0.46003	0	-0.72003	0	-0.8769	0		-0.59003	0	-0.15064	0	-0.22322	0.000305577		-0.90003	0	-0.2952	0	-0.10003	0.000611155		-0.412	0.000611155	-0.46003	0	-0.07303	0.000305577				-0.35881	-0.000611155	-0.95698	-0.000305577
-0.45973	0	-0.72003	0	-0.87659	0		-0.58973	0	-0.15034	0	-0.22322	0.000305577		-0.89973	0	-0.2952	0	-0.09973	0.000611155		-0.412	0.000611155	-0.45973	0	-0.07273	0.000305577				-0.35881	-0.000611155	-0.95698	-0.000305577
-0.45973	0	-0.71973	0	-0.87659	0		-0.58973	0	-0.15034	0	-0.22292	0.000305577		-0.89973	0	-0.2949	0	-0.09973	0.000611155		-0.412	0.000611155	-0.45973	0	-0.07273	0.000305577				-0.35851	-0.000611155	-0.95668	-0.000305577
-0.45942	0	-0.71973	0	-0.87629	0		-0.58973	0	-0.15034	0	-0.22292	0.000305577		-0.89942	0	-0.2949	0	-0.09973	0.000611155		-0.412	0.000611155	-0.45942	0	-0.07242	0.000305577				-0.35851	-0.000611155	-0.95668	-0.000305577
-0.45942	0	-0.71942	0	-0.87629	0		-0.58942	0	-0.15003	0	-0.22261	0.000305577		-0.89942	0	-0.29459	0	-0.09942	0.000611155		-0.412	0.000916732	-0.45942	0	-0.07242	0.000305577				-0.3582	-0.000611155	-0.95637	-0.000305577
-0.45942	0	-0.71942	0	-0.87598	0		-0.58942	0	-0.15003	0.000305577	-0.22261	0.000305577		-0.89912	0	-0.29459	0	-0.09942	0.000611155		-0.412	0.000916732	-0.45912	0	-0.07212	0.000305577				-0.3582	-0.000611155	-0.95637	-0.000305577
-0.45912	0	-0.71912	0	-0.87598	0		-0.58912	0	-0.14973	0.000305577	-0.22231	0.000305577		-0.89912	-0.000305577	-0.29429	0	-0.09912	0.000611155		-0.412	0.000916732	-0.45912	0	-0.07212	0.000305577				-0.3579	-0.000305577	-0.95607	-0.000305577
-0.45912	0	-0.71912	0	-0.87568	0		-0.58912	0	-0.14973	0	-0.22231	0.000611155		-0.89881	-0.000305577	-0.29429	0	-0.09912	0.000611155		-0.411	0.000916732	-0.45881	0	-0.07181	0.000305577				-0.3579	-0.000611155	-0.95607	-0.000305577
-0.45881	0	-0.71881	0	-0.87568	0		-0.58881	0	-0.14942	0	-0.222	0.000305577		-0.89881	0	-0.29398	-0.000305577	-0.09881	0.000611155		-0.411	0.000916732	-0.45881	0	-0.07181	0.000305577				-0.35759	-0.000305577	-0.95576	-0.000305577
-0.45881	0	-0.71881	0	-0.87568	0		-0.58881	0	-0.14942	0	-0.222	0.000305577		-0.89851	0	-0.29398	-0.000305577	-0.09881	0.000611155		-0.411	0.000916732	-0.45851	0	-0.07151	0.000305577				-0.35759	-0.000305577	-0.95576	-0.000305577
-0.45851	0	-0.71881	0	-0.87537	0		-0.58851	0	-0.14912	0.000305577	-0.222	0.000305577		-0.89851	0	-0.29398	-0.000305577	-0.09851	0.000611155		-0.411	0.000916732	-0.45851	0	-0.07151	0.000305577				-0.35729	-0.000305577	-0.95576	-0.000305577
-0.45851	0	-0.71851	0	-0.87537	0		-0.58851	0	-0.14912	0	-0.2217	0.000305577		-0.89851	0	-0.29368	-0.000305577	-0.09851	0.000611155		-0.411	0.000611155	-0.4582	0	-0.0712	0.000305577				-0.35729	-0.000305577	-0.95546	-0.000305577
-0.4582	0	-0.71851	0	-0.87507	0		-0.5882	0	-0.14881	0	-0.2217	0.000305577		-0.8982	0	-0.29368	-0.000305577	-0.0982	0.000916732		-0.411	0.000611155	-0.4582	0	-0.0712	0.000305577				-0.35729	-0.000305577	-0.95546	-0.000305577
-0.4582	0	-0.7182	0	-0.87507	0		-0.5882	0	-0.14881	0	-0.22139	0.000305577		-0.8982	0	-0.29337	-0.000305577	-0.0982	0.000916732		-0.411	0.000916732	-0.4579	0	-0.0709	0.000305577				-0.35698	0	-0.95515	-0.000305577
-0.4579	0	-0.7182	0	-0.87476	0		-0.5879	0	-0.14881	0.000305577	-0.22139	0.000305577		-0.8979	-0.000305577	-0.29337	-0.000305577	-0.0979	0.000611155		-0.41	0.000916732	-0.4579	0	-0.0709	0.000305577				-0.35698	-0.000305577	-0.95515	-0.000305577
-0.4579	0	-0.7179	0	-0.87476	0		-0.5879	0	-0.14851	0.000305577	-0.22109	0.000305577		-0.8979	-0.000305577	-0.29307	-0.000305577	-0.0979	0.000916732		-0.41	0.000916732	-0.45759	0	-0.07059	0.000305577				-0.35668	-0.000305577	-0.95485	-0.000305577
-0.45759	0	-0.7179	0	-0.87446	0		-0.58759	0	-0.14851	0.000305577	-0.22109	0.000305577		-0.89759	-0.000305577	-0.29307	-0.000305577	-0.09759	0.000611155		-0.41	0.000611155	-0.45759	0	-0.07059	0.000305577				-0.35668	-0.000305577	-0.95485	-0.000305577
-0.45759	0	-0.71759	0	-0.87446	0		-0.58759	0	-0.1482	0.000305577	-0.22078	0.000305577		-0.89759	-0.000305577	-0.29276	-0.000305577	-0.09759	0.000611155		-0.41	0.000611155	-0.45759	0	-0.07059	0.000305577				-0.35637	0	-0.95454	-0.000305577
-0.45729	0	-0.71759	0	-0.87415	0		-0.58729	0	-0.1479	0	-0.22078	0.000305577		-0.89729	-0.000305577	-0.29276	-0.000305577	-0.09729	0.000611155		-0.41	0.000916732	-0.45729	0	-0.07029	0.000305577				-0.35637	0	-0.95454	-0.000305577
-0.45729	0	-0.71729	0	-0.87415	0		-0.58729	0.000305577	-0.1479	0	-0.22048	0.000305577		-0.89729	-0.000305577	-0.29246	0	-0.09729	0.000611155		-0.41	0.000916732	-0.45698	0	-0.07029	0.000305577				-0.35607	0	-0.95424	-0.000305577
-0.45698	0	-0.71729	0	-0.87385	0		-0.58729	0	-0.1479	0	-0.22048	0.000305577		-0.89698	-0.000305577	-0.29246	0	-0.09729	0.000611155		-0.409	0.00122	-0.45698	0	-0.06998	0.000305577				-0.35607	0	-0.95424	-0.000611155
-0.45698	0	-0.71698	0	-0.87385	0		-0.58698	0	-0.14759	0	-0.22048	0.000305577		-0.89698	-0.000305577	-0.29215	0	-0.09698	0.000611155		-0.409	0.00122	-0.45698	0	-0.06998	0.000305577				-0.35576	0	-0.95393	-0.000611155
-0.45698	0	-0.71698	0	-0.87354	0		-0.58698	0	-0.14759	0	-0.22017	0.000305577		-0.89668	-0.000305577	-0.29215	0	-0.09668	0.000611155		-0.409	0.00122	-0.45668	0	-0.06968	0.000305577				-0.35576	-0.000305577	-0.95393	-0.000305577
-0.45668	0	-0.71668	0	-0.87354	0		-0.58668	0	-0.14729	0	-0.21987	0.000305577		-0.89668	0	-0.29185	0	-0.09668	0.000611155		-0.409	0.00122	-0.45668	0	-0.06968	0.000305577				-0.35546	-0.000305577	-0.95362	-0.000305577
-0.45668	0	-0.71668	0	-0.87323	0		-0.58668	0	-0.14729	0	-0.21987	0.000305577		-0.89637	0	-0.29185	-0.000305577	-0.09637	0.000916732		-0.409	0.00122	-0.45637	0	-0.06937	0.000305577				-0.35546	-0.000305577	-0.95362	-0.000305577
-0.45637	0	-0.71637	0	-0.87323	0		-0.58637	0	-0.14698	0	-0.21956	0.000305577		-0.89637	0	-0.29154	0	-0.09637	0.000916732		-0.409	0.00122	-0.45637	0	-0.06937	0.000305577				-0.35515	-0.000305577	-0.95332	-0.000305577
-0.45637	0	-0.71637	0	-0.87293	0		-0.58637	0	-0.14698	0	-0.21956	0		-0.89607	-0.000305577	-0.29154	-0.000305577	-0.09637	0.00122		-0.408	0.00122	-0.45607	0	-0.06907	0.000305577				-0.35515	0	-0.95332	-0.000305577
-0.45607	0	-0.71607	0	-0.87293	0		-0.58607	0	-0.14668	0	-0.21956	0		-0.89607	-0.000305577	-0.29124	-0.000305577	-0.09607	0.00122		-0.408	0.00153	-0.45607	0	-0.06907	0.000305577				-0.35515	-0.000305577	-0.95301	-0.000305577
-0.45607	0	-0.71607	0	-0.87293	0		-0.58607	0	-0.14668	0	-0.21926	0.000305577		-0.89607	-0.000305577	-0.29124	0	-0.09607	0.000916732		-0.408	0.00153	-0.45576	0	-0.06876	0.000305577				-0.35485	-0.000305577	-0.95301	-0.000305577
-0.45576	0	-0.71607	0	-0.87262	0		-0.58576	0	-0.14637	0	-0.21926	0.000305577		-0.89576	-0.000305577	-0.29093	0	-0.09576	0.000916732		-0.408	0.00153	-0.45576	0	-0.06876	0.000305577				-0.35485	-0.000305577	-0.95301	-0.000305577
-0.45576	0	-0.71576	0	-0.87262	0		-0.58576	0	-0.14637	0	-0.21895	0.000305577		-0.89576	-0.000305577	-0.29093	0	-0.09576	0.000916732		-0.408	0.00153	-0.45546	0	-0.06846	0.000305577				-0.35454	-0.000305577	-0.95271	-0.000305577
-0.45546	0	-0.71576	0	-0.87232	0		-0.58546	0.000305577	-0.14607	0	-0.21895	0.000305577		-0.89546	-0.000305577	-0.29093	0	-0.09546	0.00122		-0.408	0.00153	-0.45546	0	-0.06846	0.000305577				-0.35454	-0.000305577	-0.95271	-0.000305577
-0.45546	0	-0.71546	0	-0.87232	0		-0.58546	0	-0.14607	0	-0.21865	0.000305577		-0.89546	-0.000305577	-0.29062	0	-0.09546	0.00122		-0.408	0.00153	-0.45515	0	-0.06815	0.000305577				-0.35424	0	-0.9524	-0.000305577
-0.45515	0	-0.71546	0	-0.87201	0		-0.58515	0	-0.14607	0	-0.21865	0.000305577		-0.89515	-0.000305577	-0.29062	0	-0.09515	0.000916732		-0.408	0.00153	-0.45515	0	-0.06815	0.000305577				-0.35424	0	-0.9524	-0.000305577
-0.45515	0	-0.71515	0	-0.87201	0		-0.58515	0	-0.14576	0	-0.21834	0.000305577		-0.89515	-0.000305577	-0.29032	0	-0.09515	0.000916732		-0.408	0.00122	-0.45485	0	-0.06815	0.000305577				-0.35393	0	-0.9521	-0.000305577
-0.45515	0	-0.71515	0	-0.87171	0		-0.58485	0	-0.14576	0	-0.21834	0.000305577		-0.89485	-0.000305577	-0.29032	0	-0.09485	0.000916732		-0.407	0.00122	-0.45485	0	-0.06785	0.000305577				-0.35393	0	-0.9521	-0.000305577
-0.45485	0	-0.71485	0	-0.87171	0		-0.58485	0	-0.14546	0	-0.21804	0.000305577		-0.89485	-0.000305577	-0.29001	0	-0.09485	0.000916732		-0.407	0.00153	-0.45485	0	-0.06785	0.000305577				-0.35362	0	-0.95179	-0.000305577
-0.45485	0	-0.71485	0	-0.8714	0		-0.58485	0.000305577	-0.14546	0	-0.21804	0.000305577		-0.89454	0	-0.29001	0	-0.09454	0.000916732		-0.407	0.00122	-0.45454	-0.000305577	-0.06754	0				-0.35362	0	-0.95179	-0.000305577
-0.45454	0	-0.71454	0	-0.8714	0		-0.58454	0.000305577	-0.14515	0	-0.21773	0.000305577		-0.89454	0	-0.28971	-0.000305577	-0.09454	0.000916732		-0.407	0.00122	-0.45454	0	-0.06754	0				-0.35332	-0.000305577	-0.95149	-0.000305577
-0.45454	0	-0.71454	0	-0.8711	0		-0.58454	0	-0.14515	0	-0.21773	0		-0.89424	0	-0.28971	-0.000305577	-0.09454	0.000916732		-0.407	0.00122	-0.45424	0	-0.06724	0.000305577				-0.35332	-0.000305577	-0.95149	-0.000305577
-0.45424	0	-0.71423	0	-0.8711	0		-0.58424	0	-0.14485	0	-0.21773	0		-0.89424	0	-0.2894	-0.000305577	-0.09424	0.00122		-0.407	0.00122	-0.45424	0	-0.06724	0.000305577				-0.35301	-0.000305577	-0.95118	-0.000305577
-0.45424	0	-0.71423	0	-0.87079	0		-0.58424	0	-0.14485	0	-0.21743	0		-0.89393	0	-0.2894	-0.000305577	-0.09424	0.00122		-0.406	0.00153	-0.45424	-0.000305577	-0.06693	0.000305577				-0.35301	-0.000305577	-0.95118	-0.000305577
-0.45393	0	-0.71393	0	-0.87079	0		-0.58393	0	-0.14454	0	-0.21743	0		-0.89393	0	-0.2894	-0.000305577	-0.09393	0.00122		-0.406	0.00153	-0.45393	-0.000305577	-0.06693	0.000305577				-0.35271	0	-0.95088	-0.000611155
-0.45393	0	-0.71393	0	-0.87049	0		-0.58393	0	-0.14454	0	-0.21712	0		-0.89393	0	-0.2891	-0.000305577	-0.09393	0.000916732		-0.406	0.00153	-0.45393	-0.000305577	-0.06662	0.000305577				-0.35271	-0.000305577	-0.95088	-0.000611155
-0.45362	0	-0.71362	0	-0.87049	0		-0.58362	0	-0.14424	0	-0.21681	0		-0.89362	0	-0.2891	-0.000305577	-0.09362	0.00122		-0.406	0.00153	-0.45362	0	-0.06662	0				-0.35271	-0.000305577	-0.95057	-0.000305577
-0.45362	0	-0.71362	0	-0.87049	0		-0.58362	0	-0.14424	0	-0.21681	0		-0.89362	0	-0.28879	-0.000305577	-0.09362	0.00122		-0.406	0.00183	-0.45362	0	-0.06662	0				-0.3524	-0.000305577	-0.95057	-0.000305577
-0.45332	0	-0.71332	0	-0.87018	0		-0.58332	0	-0.14393	0	-0.21681	0		-0.89332	0	-0.28879	-0.000305577	-0.09332	0.00122		-0.406	0.00183	-0.45332	0	-0.06632	0				-0.3524	-0.000305577	-0.95057	-0.000305577
-0.45332	0	-0.71332	0	-0.87018	0		-0.58332	0	-0.14393	0	-0.21651	0.000305577		-0.89332	0	-0.28849	0	-0.09332	0.000916732		-0.406	0.00153	-0.45332	-0.000305577	-0.06601	0.000305577				-0.3521	-0.000305577	-0.95027	-0.000305577
-0.45301	0	-0.71332	0	-0.86988	0		-0.58301	0	-0.14393	0.000305577	-0.21651	0		-0.89301	0	-0.28849	0	-0.09301	0.000916732		-0.405	0.00183	-0.45301	0	-0.06601	0.000305577				-0.3521	-0.000305577	-0.95027	-0.000305577
-0.45301	0	-0.71301	0	-0.86988	0		-0.58301	0	-0.14362	0.000305577	-0.2162	0		-0.89301	-0.000305577	-0.28818	0	-0.09301	0.000916732		-0.405	0.00183	-0.45301	0	-0.06571	0.000305577				-0.35179	-0.000305577	-0.94996	-0.000305577
-0.45271	0	-0.71301	0	-0.86957	0		-0.58271	0	-0.14362	0.000305577	-0.2162	0		-0.89271	-0.000305577	-0.28818	0	-0.09271	0.000916732		-0.405	0.00183	-0.45271	0	-0.06571	0				-0.35179	-0.000305577	-0.94996	-0.000305577
-0.45271	0	-0.71271	0	-0.86957	0		-0.58271	0	-0.14332	0.000305577	-0.2159	0		-0.89271	-0.000305577	-0.28788	0	-0.09271	0.000916732		-0.405	0.00183	-0.45271	0	-0.06571	0.000305577				-0.35149	0	-0.94966	-0.000305577
-0.45271	0	-0.71271	0	-0.86927	0		-0.5824	0	-0.14332	0	-0.2159	0		-0.8924	-0.000305577	-0.28788	0	-0.0924	0.000916732		-0.405	0.00183	-0.4524	0	-0.0654	0.000305577				-0.35149	0	-0.94966	-0.000305577
-0.4524	0	-0.7124	0	-0.86927	0		-0.5824	0	-0.14301	0	-0.21559	0		-0.8924	0	-0.28757	-0.000305577	-0.0924	0.00122		-0.405	0.00214	-0.4524	-0.000305577	-0.0654	0.000305577				-0.35118	0	-0.94935	-0.000305577
-0.4524	0	-0.7124	0	-0.86896	0		-0.5824	0	-0.14301	0	-0.21559	0		-0.8921	0	-0.28757	-0.000305577	-0.0921	0.00122		-0.404	0.00214	-0.4521	0	-0.0651	0.000305577				-0.35118	-0.000305577	-0.94935	-0.000305577
-0.4521	0	-0.7121	0	-0.86896	0		-0.5821	0	-0.14271	0	-0.21529	0.000305577		-0.8921	0	-0.28727	-0.000305577	-0.0921	0.00153		-0.404	0.00214	-0.4521	0	-0.0651	0.000305577				-0.35088	-0.000305577	-0.94905	-0.000305577
-0.4521	0	-0.7121	0	-0.86866	0		-0.5821	0.000305577	-0.14271	0	-0.21529	0.000305577		-0.89179	0	-0.28727	-0.000305577	-0.09179	0.00122		-0.404	0.00214	-0.4521	0	-0.06479	0.000305577				-0.35088	0	-0.94905	0
-0.45179	0	-0.71179	0	-0.86866	0		-0.58179	0.000305577	-0.1424	0	-0.21529	0.000305577		-0.89179	0	-0.28696	-0.000305577	-0.09179	0.00122		-0.404	0.00214	-0.45179	0	-0.06479	0.000305577				-0.35057	0	-0.94874	0
-0.45179	0	-0.71179	0	-0.86835	0		-0.58179	0	-0.1424	0	-0.21498	0		-0.89149	0	-0.28696	0	-0.09149	0.00122		-0.404	0.00214	-0.45179	0	-0.06449	0				-0.35057	0	-0.94874	0
-0.45149	0	-0.71149	0	-0.86835	0		-0.58149	0	-0.1421	0	-0.21498	0		-0.89149	0	-0.28696	-0.000305577	-0.09149	0.00122		-0.404	0.00214	-0.45149	0	-0.06449	0.000305577				-0.35027	0	-0.94844	-0.000305577
-0.45149	0	-0.71149	0	-0.86835	0		-0.58149	0	-0.1421	0.000305577	-0.21468	0		-0.89149	0	-0.28666	0	-0.09149	0.00122		-0.404	0.00214	-0.45149	0	-0.06418	0.000305577				-0.35027	0	-0.94844	-0.000305577
-0.45118	0	-0.71118	0	-0.86805	0		-0.58118	0	-0.14179	0.000305577	-0.21468	0.000305577		-0.89118	0	-0.28666	0	-0.09118	0.00153		-0.404	0.00244	-0.45118	0	-0.06418	0.000305577				-0.34996	0	-0.94844	-0.000305577
-0.45118	0	-0.71118	0	-0.86805	0		-0.58118	0	-0.14179	0	-0.21437	0.000305577		-0.89118	0	-0.28635	0	-0.09118	0.00122		-0.404	0.00244	-0.45118	0	-0.06418	0.000305577				-0.34996	0	-0.94813	-0.000305577
-0.45088	0	-0.71088	0	-0.86774	0		-0.58088	0	-0.14179	0	-0.21437	0		-0.89088	0	-0.28635	0	-0.09088	0.00122		-0.403	0.00214	-0.45088	0	-0.06388	0.000305577				-0.34996	0	-0.94813	-0.000305577
-0.45088	0	-0.71088	0	-0.86774	0		-0.58088	0	-0.14149	0	-0.21407	0.000305577		-0.89088	0	-0.28605	0	-0.09088	0.00122		-0.403	0.00214	-0.45088	0	-0.06388	0				-0.34966	0	-0.94783	-0.000305577
-0.45057	0.000305577	-0.71088	0	-0.86744	0		-0.58057	0	-0.14149	0	-0.21407	0.000305577		-0.89057	0	-0.28605	0	-0.09057	0.00122		-0.403	0.00214	-0.45057	0	-0.06357	0.000305577				-0.34966	-0.000305577	-0.94783	-0.000305577
-0.45057	0	-0.71057	0	-0.86744	-0.000305577		-0.58057	0	-0.14118	0	-0.21376	0.000305577		-0.89057	0	-0.28574	0	-0.09057	0.00122		-0.403	0.00214	-0.45057	0	-0.06357	0.000305577				-0.34935	-0.000305577	-0.94752	-0.000305577
-0.45027	0	-0.71057	0	-0.86713	0		-0.58027	0	-0.14118	0	-0.21376	0.000305577		-0.89027	0	-0.28574	0	-0.09027	0.00122		-0.403	0.00214	-0.45027	0	-0.06327	0				-0.34935	-0.000305577	-0.94752	-0.000305577
-0.45027	0	-0.71027	0	-0.86713	0		-0.58027	0	-0.14088	0	-0.21346	0		-0.89027	0	-0.28544	0	-0.09027	0.00122		-0.403	0.00214	-0.45027	0	-0.06327	0				-0.34905	0	-0.94722	-0.000305577
-0.45027	0	-0.71027	0	-0.86683	0		-0.57996	0.000305577	-0.14088	0	-0.21346	0		-0.88996	0	-0.28544	-0.000305577	-0.08996	0.00153		-0.402	0.00214	-0.45027	0	-0.06296	0				-0.34905	0	-0.94722	-0.000305577
-0.44996	0	-0.70996	0	-0.86683	0		-0.57996	0	-0.14057	0	-0.21315	0		-0.88996	0	-0.28513	-0.000305577	-0.08996	0.00153		-0.402	0.00214	-0.44996	0	-0.06296	0				-0.34874	-0.000305577	-0.94691	-0.000305577
-0.44996	0	-0.70996	0	-0.86652	0		-0.57996	0	-0.14057	0	-0.21315	0.000305577		-0.88966	0	-0.28513	0	-0.08966	0.00122		-0.402	0.00214	-0.44996	0	-0.06266	0				-0.34874	-0.000305577	-0.94691	-0.000305577
-0.44966	0	-0.70966	-0.000305577	-0.86652	0		-0.57966	0	-0.14027	0	-0.21285	0		-0.88966	0	-0.28483	-0.000305577	-0.08966	0.00153		-0.402	0.00214	-0.44966	0	-0.06266	0.000305577				-0.34844	-0.000305577	-0.94661	-0.000305577
-0.44966	0	-0.70966	0	-0.86622	0		-0.57966	0	-0.14027	0	-0.21285	0		-0.88935	0	-0.28483	-0.000305577	-0.08935	0.00153		-0.402	0.00214	-0.44966	0	-0.06235	0.000305577				-0.34844	-0.000305577	-0.94661	-0.000305577
-0.44935	0	-0.70935	0	-0.86622	0		-0.57935	0	-0.13996	0	-0.21285	0		-0.88935	0	-0.28452	-0.000305577	-0.08935	0.00153		-0.402	0.00214	-0.44935	0	-0.06235	0				-0.34813	-0.000305577	-0.9463	-0.000305577
-0.44935	0	-0.70935	0	-0.86591	0		-0.57935	0	-0.13996	0	-0.21254	0		-0.88905	0	-0.28452	-0.000305577	-0.08905	0.00153		-0.401	0.00214	-0.44935	0	-0.06205	0				-0.34813	0	-0.9463	-0.000305577
-0.44905	0	-0.70905	0	-0.86591	0		-0.57905	0	-0.13966	0	-0.21254	0		-0.88905	0	-0.28452	-0.000611155	-0.08905	0.00153		-0.401	0.00214	-0.44905	0	-0.06205	0				-0.34783	-0.000305577	-0.946	-0.000305577
-0.44905	0	-0.70905	0	-0.86561	0		-0.57905	0	-0.13966	0	-0.21224	0		-0.88905	0	-0.28422	-0.000305577	-0.08874	0.00122		-0.401	0.00214	-0.44905	0	-0.06174	0				-0.34783	-0.000305577	-0.946	-0.000611155
-0.44874	0	-0.70905	0	-0.86561	0		-0.57874	0	-0.13935	0	-0.21224	0		-0.88874	0	-0.28422	-0.000305577	-0.08874	0.00122		-0.401	0.00244	-0.44874	0	-0.06174	0.000305577				-0.34783	-0.000305577	-0.946	-0.000305577
-0.44874	0	-0.70874	0	-0.86561	0		-0.57874	0	-0.13935	0	-0.21193	0		-0.88874	-0.000305577	-0.28391	-0.000305577	-0.08874	0.00153		-0.401	0.00244	-0.44874	0	-0.06144	0.000305577				-0.34752	-0.000305577	-0.94569	-0.000305577
-0.44844	0	-0.70874	0	-0.8653	0		-0.57844	0	-0.13935	0	-0.21193	0		-0.88844	-0.000305577	-0.28391	-0.000305577	-0.08844	0.00122		-0.401	0.00244	-0.44844	0	-0.06144	0.000305577				-0.34752	-0.000305577	-0.94569	-0.000305577
-0.44844	0	-0.70844	0	-0.8653	0		-0.57844	0	-0.13905	0	-0.21163	0		-0.88844	0	-0.28361	-0.000305577	-0.08844	0.00122		-0.401	0.00244	-0.44844	0	-0.06113	0				-0.34722	0	-0.94539	-0.000611155
-0.44813	0	-0.70844	0	-0.865	0		-0.57813	0	-0.13905	0	-0.21163	0		-0.88813	0	-0.28361	-0.000305577	-0.08813	0.00122		-0.401	0.00244	-0.44813	0	-0.06113	0.000305577				-0.34722	0	-0.94539	-0.000305577
-0.44813	0	-0.70813	0	-0.865	0		-0.57813	0	-0.13874	0	-0.21132	0		-0.88813	0	-0.2833	-0.000305577	-0.08813	0.00122		-0.401	0.00244	-0.44813	0	-0.06083	0.000305577				-0.34691	0	-0.94508	-0.000305577
-0.44813	0	-0.70813	0	-0.86469	0		-0.57783	0	-0.13874	0	-0.21132	0		-0.88783	0	-0.2833	-0.000305577	-0.08783	0.00122		-0.4	0.00244	-0.44783	0	-0.06083	0				-0.34691	0	-0.94508	-0.000305577
-0.44783	0	-0.70783	0	-0.86469	0		-0.57783	0	-0.13844	0	-0.21102	0		-0.88783	0	-0.283	-0.000305577	-0.08783	0.00153		-0.4	0.00214	-0.44783	0	-0.06083	0.000305577				-0.34661	0	-0.94478	-0.000305577
-0.44783	0	-0.70783	0	-0.86439	0		-0.57752	0	-0.13844	0	-0.21102	0		-0.88752	0	-0.283	-0.000305577	-0.08752	0.00153		-0.4	0.00214	-0.44752	0	-0.06052	0.000305577				-0.34661	0	-0.94478	-0.000305577
-0.44752	0.000305577	-0.70752	0	-0.86439	0		-0.57752	0	-0.13813	0	-0.21071	0		-0.88752	0	-0.28269	-0.000305577	-0.08752	0.00153		-0.4	0.00244	-0.44752	0	-0.06052	0.000305577				-0.3463	0	-0.94447	-0.000305577
-0.44752	0	-0.70752	0	-0.86408	0		-0.57752	0	-0.13813	0	-0.21071	0		-0.88722	0	-0.28269	-0.000305577	-0.08722	0.00153		-0.4	0.00244	-0.44722	0	-0.06022	0.000305577				-0.3463	-0.000305577	-0.94447	-0.000305577
-0.44722	0	-0.70722	0	-0.86408	0		-0.57722	0	-0.13783	0	-0.21071	0		-0.88722	0	-0.28239	0	-0.08722	0.00122		-0.4	0.00244	-0.44722	0	-0.06022	0.000305577				-0.346	0	-0.94447	-0.000305577
-0.44722	0	-0.70722	0	-0.86408	0		-0.57722	0	-0.13783	0	-0.21041	0.000305577		-0.88691	0	-0.28239	0	-0.08691	0.000611155		-0.399	0.00244	-0.44722	0	-0.05991	0.000305577				-0.346	0	-0.94417	-0.000305577
-0.44691	0	-0.70691	0	-0.86378	0		-0.57691	0	-0.13752	0	-0.21041	0.000305577		-0.88691	0	-0.28208	-0.000305577	-0.08691	0.000611155		-0.399	0.00244	-0.44691	-0.000305577	-0.05991	0.000305577				-0.34569	0	-0.94386	-0.000305577
-0.44691	0	-0.70691	0	-0.86347	0		-0.57691	0	-0.13752	0	-0.2101	0		-0.88661	0	-0.28208	-0.000305577	-0.08661	0.000611155		-0.399	0.00244	-0.44691	0	-0.05961	0.000305577				-0.34569	0	-0.94386	-0.000305577
-0.44661	0	-0.70661	0	-0.86347	0		-0.57661	0	-0.13752	0	-0.2101	0.000305577		-0.88661	0	-0.28208	-0.000305577	-0.08661	0.000611155		-0.399	0.00244	-0.44661	0	-0.05961	0.000611155				-0.34539	-0.000305577	-0.94356	-0.000305577
-0.44661	0	-0.70661	0	-0.86347	0		-0.57661	0	-0.13722	0	-0.2098	0.000305577		-0.88661	0	-0.28178	-0.000305577	-0.0863	0.000611155		-0.399	0.00244	-0.44661	0	-0.0593	0.000305577				-0.34539	0	-0.94356	0
-0.4463	0	-0.7063	0	-0.86317	0		-0.5763	0	-0.13691	0	-0.2098	0.000305577		-0.8863	0	-0.28178	-0.000305577	-0.0863	0.000611155		-0.399	0.00244	-0.4463	0	-0.0593	0.000305577				-0.34539	0	-0.94356	-0.000305577
-0.4463	0	-0.7063	0	-0.86317	0		-0.5763	0	-0.13691	0	-0.20949	0.000305577		-0.8863	0	-0.28147	-0.000305577	-0.086	0.000611155		-0.398	0.00244	-0.4463	0	-0.059	0.000305577				-0.34508	0	-0.94325	-0.000305577
-0.446	0	-0.7063	0	-0.86286	0		-0.576	0	-0.13691	0	-0.20949	0.000305577		-0.886	-0.000305577	-0.28147	0	-0.086	0.000611155		-0.398	0.00244	-0.446	0	-0.059	0.000305577				-0.34508	0	-0.94325	-0.000305577
-0.446	0	-0.706	0	-0.86286	0		-0.576	0	-0.13661	0	-0.20919	0		-0.886	-0.000305577	-0.28117	0	-0.086	0.000611155		-0.398	0.00244	-0.446	0	-0.05869	0				-0.34478	0	-0.94295	-0.000305577
-0.44569	0	-0.706	0	-0.86256	0		-0.57569	0	-0.13661	0	-0.20919	0.000305577		-0.88569	-0.000305577	-0.28117	0	-0.08569	0.000611155		-0.398	0.00244	-0.44569	0	-0.05869	0				-0.34478	0	-0.94295	-0.000305577
-0.44569	0.000305577	-0.70569	0	-0.86256	0		-0.57569	0	-0.1363	0	-0.20888	0.000305577		-0.88569	-0.000305577	-0.28086	0	-0.08569	0.000611155		-0.398	0.00244	-0.44569	0	-0.05839	0				-0.34447	0	-0.94264	-0.000305577
-0.44539	0	-0.70569	0	-0.86225	0		-0.57539	0	-0.1363	0	-0.20888	0.000305577		-0.88539	-0.000305577	-0.28086	0	-0.08539	0.000611155		-0.398	0.00244	-0.44539	0	-0.05839	0.000305577				-0.34447	0	-0.94264	0
-0.44539	0	-0.70539	0	-0.86225	0		-0.57539	0	-0.136	0.000305577	-0.20858	0.000611155		-0.88539	0	-0.28056	0	-0.08539	0.000611155		-0.398	0.00244	-0.44539	0	-0.05839	0				-0.34417	0	-0.94234	-0.000305577
-0.44539	0	-0.70539	0	-0.86195	0		-0.57508	0	-0.136	0	-0.20858	0.000305577		-0.88508	0	-0.28056	0	-0.08508	0.000611155		-0.397	0.00275	-0.44508	0	-0.05808	0				-0.34417	0	-0.94234	-0.000305577
-0.44508	0	-0.70508	0	-0.86195	0		-0.57508	0	-0.13569	0	-0.20827	0.000305577		-0.88508	0	-0.28025	0	-0.08508	0.000611155		-0.397	0.00275	-0.44508	0	-0.05808	0				-0.34386	0	-0.94203	0
-0.44508	0	-0.70508	0	-0.86164	0		-0.57478	0	-0.13569	0	-0.20827	0.000305577		-0.88478	0	-0.28025	0	-0.08478	0.000611155		-0.397	0.00275	-0.44508	0	-0.05778	0.000305577				-0.34386	-0.000305577	-0.94203	0
-0.44478	0	-0.70478	0	-0.86164	0		-0.57478	0	-0.13539	0	-0.20827	0.000305577		-0.88478	0	-0.27995	-0.000305577	-0.08478	0.000611155		-0.397	0.00275	-0.44478	0	-0.05778	0.000305577				-0.34356	-0.000305577	-0.94203	0
-0.44478	0	-0.70478	0	-0.86134	0		-0.57478	0	-0.13539	0	-0.20797	0.000305577		-0.88447	0	-0.27995	-0.000305577	-0.08447	0.000611155		-0.397	0.00275	-0.44478	0	-0.05747	0				-0.34356	-0.000305577	-0.94173	-0.000305577
-0.44447	0	-0.70447	0	-0.86134	0		-0.57447	0	-0.13508	0	-0.20797	0.000305577		-0.88447	-0.000305577	-0.27995	-0.000305577	-0.08447	0.000611155		-0.397	0.00275	-0.44447	0	-0.05747	0				-0.34325	-0.000305577	-0.94173	-0.000305577
-0.44447	0	-0.70447	0	-0.86134	0		-0.57447	0	-0.13508	0	-0.20766	0		-0.88417	0	-0.27964	-0.000305577	-0.08417	0.000916732		-0.397	0.00275	-0.44447	0	-0.05717	0				-0.34325	-0.000305577	-0.94142	-0.000305577
-0.44417	0	-0.70417	0	-0.86103	0		-0.57417	0	-0.13478	0.000305577	-0.20766	0		-0.88417	0	-0.27964	-0.000305577	-0.08417	0.000916732		-0.397	0.00275	-0.44417	0	-0.05717	0				-0.34295	-0.000305577	-0.94142	-0.000305577
-0.44417	0	-0.70417	0	-0.86103	0		-0.57417	0	-0.13478	0.000305577	-0.20736	0.000305577		-0.88417	0	-0.27934	-0.000305577	-0.08386	0.000916732		-0.396	0.00275	-0.44417	0	-0.05686	0				-0.34295	-0.000305577	-0.94112	-0.000305577
-0.44386	0	-0.70386	0	-0.86073	0		-0.57386	0	-0.13478	0.000305577	-0.20736	0.000305577		-0.88386	-0.000305577	-0.27934	-0.000305577	-0.08386	0.000916732		-0.396	0.00275	-0.44386	0	-0.05686	0				-0.34295	0	-0.94112	-0.000305577
-0.44386	0	-0.70386	0	-0.86073	0		-0.57386	0	-0.13447	0	-0.20705	0.000305577		-0.88386	-0.000305577	-0.27903	-0.000305577	-0.08356	0.000916732		-0.396	0.00275	-0.44386	0	-0.05656	0				-0.34264	0	-0.94081	0
-0.44356	0	-0.70386	0	-0.86042	0		-0.57356	0	-0.13447	0	-0.20705	0		-0.88356	-0.000305577	-0.27903	-0.000305577	-0.08356	0.000916732		-0.396	0.00275	-0.44356	0	-0.05656	0				-0.34264	0	-0.94081	0
-0.44356	0	-0.70356	0	-0.86042	0		-0.57356	0	-0.13417	0	-0.20675	0		-0.88356	-0.000305577	-0.27873	-0.000305577	-0.08325	0.000611155		-0.396	0.00275	-0.44356	0	-0.05625	0				-0.34234	0	-0.94051	0
-0.44325	0	-0.70356	-0.000305577	-0.86012	0		-0.57325	0	-0.13417	0	-0.20675	0		-0.88325	-0.000305577	-0.27873	-0.000305577	-0.08325	0.000916732		-0.396	0.00275	-0.44325	0	-0.05625	0				-0.34234	0	-0.94051	-0.000305577
-0.44325	0	-0.70325	0	-0.86012	0		-0.57325	0	-0.13386	0	-0.20644	0		-0.88325	-0.000305577	-0.27842	-0.000305577	-0.08325	0.000916732		-0.395	0.00275	-0.44325	0	-0.05595	0.000305577				-0.34203	0	-0.9402	-0.000305577
-0.44295	0	-0.70325	0	-0.85981	0		-0.57295	0	-0.13386	0	-0.20644	0		-0.88295	0	-0.27842	-0.000305577	-0.08295	0.000611155		-0.395	0.00275	-0.44325	0	-0.05595	0				-0.34203	0	-0.9402	-0.000305577
-0.44295	0	-0.70295	0	-0.85981	0		-0.57295	0	-0.13356	0	-0.20614	0		-0.88295	0	-0.27812	-0.000305577	-0.08295	0.000611155		-0.395	0.00275	-0.44295	0	-0.05595	0				-0.34173	0	-0.9399	-0.000305577
-0.44295	0	-0.70295	0	-0.85951	0		-0.57264	0	-0.13356	0	-0.20614	0		-0.88264	0	-0.27812	-0.000305577	-0.08264	0.000916732		-0.395	0.00275	-0.44295	0	-0.05564	0.000305577				-0.34173	-0.000305577	-0.9399	-0.000305577
-0.44264	0	-0.70264	0	-0.85951	0		-0.57264	0	-0.13325	0	-0.20583	0		-0.88264	0	-0.27781	-0.000305577	-0.08264	0.000916732		-0.395	0.00275	-0.44264	0	-0.05564	0.000305577				-0.34142	0	-0.93959	-0.000305577
-0.44264	0	-0.70264	0	-0.8592	0		-0.57234	0	-0.13325	0	-0.20583	0		-0.88264	0	-0.27781	-0.000305577	-0.08234	0.000916732		-0.395	0.00275	-0.44234	0	-0.05534	0.000305577				-0.34142	-0.000305577	-0.93959	-0.000305577
-0.44234	0	-0.70234	0	-0.8592	0		-0.57234	0	-0.13295	0	-0.20583	0		-0.88234	0	-0.27751	-0.000305577	-0.08234	0.000916732		-0.395	0.00275	-0.44234	0	-0.05534	0.000305577				-0.34112	0	-0.93929	-0.000305577
-0.44234	0	-0.70234	0	-0.8589	0		-0.57234	0	-0.13295	0	-0.20553	0		-0.88203	0	-0.27751	-0.000305577	-0.08203	0.000916732		-0.394	0.00306	-0.44234	0	-0.05503	0.000305577				-0.34112	-0.000305577	-0.93929	-0.000305577
-0.44203	0	-0.70203	0	-0.8589	0		-0.57203	0	-0.13264	0	-0.20553	0		-0.88203	0	-0.2772	-0.000305577	-0.08203	0.000916732		-0.394	0.00306	-0.44203	0	-0.05503	0.000305577				-0.34112	0	-0.93929	-0.000305577
-0.44203	0	-0.70203	0	-0.8589	0		-0.57203	0	-0.13264	0	-0.20522	0		-0.88173	0	-0.2772	-0.000305577	-0.08173	0.000916732		-0.394	0.00306	-0.44203	0	-0.05473	0.000305577				-0.34081	0	-0.93898	-0.000305577
-0.44173	0	-0.70173	0	-0.85859	0		-0.57173	0	-0.13264	0	-0.20522	0		-0.88173	0	-0.2772	-0.000305577	-0.08173	0.000916732		-0.394	0.00306	-0.44173	0	-0.05473	0				-0.34051	0	-0.93898	-0.000305577
-0.44173	0	-0.70173	0	-0.85859	0		-0.57173	0	-0.13234	0	-0.20492	0		-0.88173	0	-0.2769	0	-0.08173	0.000916732		-0.394	0.00306	-0.44173	0	-0.05442	0				-0.34051	0	-0.93867	0
-0.44142	0	-0.70173	0	-0.85829	0		-0.57142	0	-0.13234	0	-0.20492	0		-0.88142	0	-0.2769	0	-0.08142	0.000916732		-0.394	0.00306	-0.44142	0	-0.05442	0.000305577				-0.34051	0	-0.93867	0
-0.44142	0	-0.70142	0	-0.85829	0		-0.57142	0	-0.13203	0	-0.20461	0.000305577		-0.88142	0	-0.27659	0	-0.08142	0.000916732		-0.394	0.00306	-0.44142	0	-0.05412	0.000305577				-0.3402	0	-0.93837	0
-0.44142	0	-0.70142	0	-0.85798	0		-0.57112	0	-0.13203	0	-0.20461	0.000305577		-0.88112	-0.000305577	-0.27659	-0.000305577	-0.08112	0.000916732		-0.394	0.00306	-0.44112	0	-0.05412	0.000305577				-0.3402	0	-0.93837	0
-0.44112	0	-0.70112	0	-0.85798	0		-0.57112	0	-0.13173	0	-0.20431	0.000305577		-0.88112	-0.000305577	-0.27629	-0.000305577	-0.08081	0.00122		-0.393	0.00306	-0.44112	0	-0.05381	0.000305577				-0.3399	0	-0.93806	-0.000305577
-0.44112	0	-0.70112	0	-0.85767	0		-0.57081	0	-0.13173	0	-0.20431	0.000305577		-0.88081	-0.000305577	-0.27629	-0.000305577	-0.08081	0.00122		-0.393	0.00306	-0.44081	0	-0.05381	0.000305577				-0.3399	0	-0.93806	-0.000305577
-0.44081	0	-0.70081	0	-0.85767	0		-0.57081	0	-0.13142	0	-0.204	0.000305577		-0.88081	-0.000305577	-0.27598	-0.000305577	-0.08081	0.00122		-0.393	0.00306	-0.44081	0	-0.05381	0.000305577				-0.33959	0	-0.93776	-0.000305577
-0.44051	0	-0.70081	0	-0.85737	0		-0.57051	0	-0.13142	0	-0.204	0.000305577		-0.88051	-0.000305577	-0.27598	-0.000305577	-0.08051	0.00122		-0.393	0.00306	-0.44051	0	-0.05351	0.000305577				-0.33959	0	-0.93776	-0.000305577
-0.44051	0	-0.70051	0	-0.85737	0		-0.57051	0	-0.13112	0	-0.2037	0.000305577		-0.88051	0	-0.27567	-0.000305577	-0.08051	0.00122		-0.393	0.00306	-0.44051	0	-0.05351	0.000305577				-0.33929	-0.000305577	-0.93745	0
-0.44051	0.000305577	-0.70051	0	-0.85706	0		-0.5702	0	-0.13112	0	-0.2037	0.000305577		-0.8802	0	-0.27567	0	-0.0802	0.00122		-0.393	0.00306	-0.4402	0	-0.0532	0				-0.33929	-0.000305577	-0.93745	-0.000305577
-0.4402	0	-0.7002	0	-0.85706	0		-0.5702	0	-0.13081	0	-0.20339	0.000305577		-0.8802	0	-0.27537	-0.000305577	-0.0802	0.00122		-0.393	0.00306	-0.4402	0	-0.0532	0				-0.33898	-0.000305577	-0.93715	-0.000305577
-0.4402	0	-0.7002	0	-0.85676	0		-0.5702	0	-0.13081	0	-0.20339	0		-0.8802	0	-0.27537	0	-0.0799	0.00122		-0.392	0.00306	-0.4399	0	-0.0529	0				-0.33898	-0.000611155	-0.93715	0
-0.4399	0	-0.6999	0	-0.85676	0		-0.5699	0	-0.13051	0	-0.20339	0		-0.8799	-0.000305577	-0.27506	0	-0.0799	0.00122		-0.392	0.00306	-0.4399	0	-0.0529	0				-0.33867	-0.000305577	-0.93684	0
-0.4399	0	-0.6999	0	-0.85645	0		-0.5699	0	-0.13051	0	-0.20309	0		-0.8799	-0.000305577	-0.27506	0	-0.07959	0.00122		-0.392	0.00306	-0.4399	0	-0.05259	0.000305577				-0.33867	-0.000305577	-0.93684	-0.000305577
-0.43959	0	-0.69959	0	-0.85645	0		-0.56959	0	-0.13051	0	-0.20309	0		-0.87959	-0.000305577	-0.27506	-0.000305577	-0.07959	0.000916732		-0.392	0.00306	-0.43959	0	-0.05259	0.000305577				-0.33837	-0.000305577	-0.93684	-0.000305577
-0.43959	0	-0.69959	0	-0.85615	0		-0.56959	0	-0.1302	0	-0.20278	0		-0.87959	-0.000305577	-0.27476	-0.000305577	-0.07929	0.00122		-0.392	0.00306	-0.43959	0	-0.05229	0.000305577				-0.33837	0	-0.93654	-0.000305577
-0.43929	0	-0.69929	0	-0.85615	0		-0.56929	0	-0.1302	0	-0.20278	0		-0.87929	0	-0.27476	-0.000305577	-0.07929	0.00122		-0.392	0.00306	-0.43929	0	-0.05229	0.000305577				-0.33837	-0.000305577	-0.93654	-0.000305577
-0.43929	0	-0.69929	0	-0.85615	0		-0.56929	0	-0.1299	0.000305577	-0.20248	0		-0.87929	0	-0.27445	-0.000305577	-0.07898	0.00122		-0.391	0.00306	-0.43929	0	-0.05198	0				-0.33806	0	-0.93623	-0.000305577
-0.43898	0	-0.69929	0	-0.85584	0		-0.56898	0	-0.1299	0	-0.20248	0		-0.87898	0	-0.27445	-0.000305577	-0.07898	0.00122		-0.391	0.00306	-0.43898	0	-0.05198	0				-0.33806	0	-0.93623	-0.000305577
-0.43898	0	-0.69898	0	-0.85584	0		-0.56898	0	-0.12959	0	-0.20217	0		-0.87898	0	-0.27415	-0.000305577	-0.07898	0.00153		-0.391	0.00306	-0.43898	0	-0.05167	0				-0.33776	0	-0.93593	-0.000305577
-0.43898	0	-0.69898	0	-0.85554	0		-0.56867	0	-0.12959	0.000305577	-0.20217	0		-0.87867	0	-0.27415	-0.000305577	-0.07867	0.00153		-0.391	0.00306	-0.43867	0	-0.05167	0				-0.33776	0	-0.93593	-0.000305577
-0.43867	0	-0.69867	0	-0.85554	0		-0.56867	0	-0.12929	0	-0.20186	0		-0.87867	0	-0.27384	-0.000305577	-0.07867	0.00153		-0.391	0.00306	-0.43867	0	-0.05137	0				-0.33745	0	-0.93562	-0.000305577
-0.43867	0	-0.69867	0	-0.85523	0		-0.56837	0	-0.12929	0	-0.20186	0		-0.87837	0	-0.27384	0	-0.07837	0.00153		-0.391	0.00306	-0.43837	0	-0.05137	0				-0.33745	0	-0.93562	-0.000305577
-0.43837	0	-0.69837	0	-0.85523	0		-0.56837	0	-0.12898	0	-0.20156	0.000305577		-0.87837	-0.000305577	-0.27354	-0.000305577	-0.07837	0.00153		-0.391	0.00306	-0.43837	0	-0.05137	0				-0.33715	0	-0.93532	-0.000305577
-0.43837	0	-0.69837	0	-0.85493	0		-0.56806	0	-0.12898	0	-0.20156	0.000305577		-0.87806	-0.000305577	-0.27354	0	-0.07806	0.00153		-0.39	0.00306	-0.43806	0	-0.05106	0				-0.33715	0	-0.93532	-0.000305577
-0.43806	0	-0.69806	0	-0.85493	0		-0.56806	0	-0.12867	0	-0.20125	0.000305577		-0.87806	-0.000305577	-0.27323	0	-0.07806	0.00153		-0.39	0.00306	-0.43806	0	-0.05106	0				-0.33684	0	-0.93501	-0.000305577
-0.43806	0	-0.69806	0	-0.85462	0		-0.56776	0	-0.12867	0	-0.20125	0.000305577		-0.87776	0	-0.27323	-0.000305577	-0.07776	0.00153		-0.39	0.00306	-0.43776	0	-0.05076	0				-0.33684	-0.000305577	-0.93501	-0.000305577
-0.43776	0	-0.69776	0	-0.85462	0		-0.56776	0	-0.12837	0	-0.20095	0.000305577		-0.87776	-0.000305577	-0.27323	-0.000305577	-0.07776	0.00153		-0.39	0.00306	-0.43776	0	-0.05076	0.000305577				-0.33654	-0.000305577	-0.93501	-0.000305577
-0.43776	0	-0.69776	0	-0.85462	0		-0.56745	0	-0.12837	0	-0.20095	0.000305577		-0.87776	-0.000305577	-0.27293	-0.000305577	-0.07745	0.00153		-0.39	0.00306	-0.43745	0	-0.05045	0.000305577				-0.33654	0	-0.93471	-0.000305577
-0.43745	0	-0.69745	0	-0.85432	0		-0.56745	0	-0.12837	0	-0.20095	0.000305577		-0.87745	-0.000305577	-0.27262	-0.000305577	-0.07745	0.00153		-0.39	0.00306	-0.43745	0	-0.05045	0.000305577				-0.33654	-0.000305577	-0.93471	-0.000305577
-0.43745	0	-0.69745	0	-0.85432	0		-0.56745	0	-0.12806	0	-0.20064	0.000305577		-0.87745	0	-0.27262	-0.000305577	-0.07715	0.00122		-0.39	0.00306	-0.43745	0	-0.05015	0.000305577				-0.33623	-0.000305577	-0.9344	-0.000305577
-0.43715	0	-0.69715	0	-0.85401	0		-0.56715	0	-0.12806	0	-0.20064	0.000305577		-0.87715	0	-0.27262	-0.000305577	-0.07715	0.00153		-0.39	0.00306	-0.43715	0	-0.05015	0.000305577				-0.33593	-0.000305577	-0.9341	-0.000305577
-0.43715	0	-0.69715	0	-0.85371	0		-0.56715	0	-0.12776	0	-0.20034	0.000305577		-0.87715	0	-0.27232	-0.000305577	-0.07684	0.00153		-0.389	0.00306	-0.43715	0	-0.04984	0.000305577				-0.33593	0	-0.9341	-0.000305577
-0.43684	0	-0.69684	0	-0.85371	0		-0.56684	0	-0.12776	0	-0.20034	0.000305577		-0.87684	-0.000305577	-0.27232	-0.000305577	-0.07684	0.00153		-0.389	0.00306	-0.43684	0	-0.04984	0.000305577				-0.33593	-0.000305577	-0.9341	-0.000305577
-0.43684	0	-0.69684	0	-0.85371	0		-0.56684	0	-0.12745	0	-0.20003	0.000305577		-0.87684	0	-0.27201	-0.000305577	-0.07654	0.00153		-0.389	0.00306	-0.43684	0	-0.04954	0.000611155				-0.33562	-0.000305577	-0.93379	-0.000305577
-0.43654	0	-0.69684	0	-0.8534	0		-0.56654	0	-0.12745	0	-0.20003	0.000305577		-0.87654	0	-0.27201	0	-0.07654	0.00153		-0.389	0.00306	-0.43654	0	-0.04954	0.000305577				-0.33562	-0.000305577	-0.93379	-0.000305577
-0.43654	0	-0.69654	0	-0.8534	0		-0.56654	0	-0.12715	0	-0.19973	0.000305577		-0.87654	-0.000305577	-0.27171	0	-0.07623	0.00153		-0.389	0.00306	-0.43654	0	-0.04923	0.000305577				-0.33532	0	-0.93349	-0.000305577
-0.43623	0	-0.69654	0	-0.8531	0		-0.56623	0	-0.12715	0	-0.19973	0.000305577		-0.87623	-0.000305577	-0.27171	0	-0.07623	0.00153		-0.389	0.00306	-0.43623	0	-0.04923	0.000305577				-0.33532	0	-0.93349	-0.000305577
-0.43623	0	-0.69623	0	-0.8531	0		-0.56623	0	-0.12684	0	-0.19942	0.000305577		-0.87623	0	-0.2714	-0.000305577	-0.07593	0.00153		-0.388	0.00306	-0.43623	0	-0.04893	0.000305577				-0.33501	0	-0.93318	-0.000305577
-0.43623	0	-0.69623	0	-0.85279	0		-0.56593	0	-0.12684	0	-0.19942	0.000305577		-0.87593	-0.000305577	-0.2714	0	-0.07593	0.00153		-0.388	0.00306	-0.43593	0	-0.04893	0.000305577				-0.33501	-0.000305577	-0.93318	0
-0.43593	0	-0.69593	0	-0.85279	0		-0.56593	0	-0.12654	0	-0.19912	0.000305577		-0.87593	-0.000305577	-0.2711	0	-0.07562	0.00153		-0.388	0.00306	-0.43593	0	-0.04862	0.000305577				-0.33471	-0.000305577	-0.93288	0
-0.43593	0	-0.69593	0	-0.85249	0		-0.56562	0	-0.12654	0	-0.19912	0		-0.87562	-0.000305577	-0.2711	0	-0.07562	0.00153		-0.388	0.00306	-0.43562	0	-0.04862	0.000305577				-0.33471	-0.000305577	-0.93288	0
-0.43562	0	-0.69562	0	-0.85249	0		-0.56562	0	-0.12623	0	-0.19881	0		-0.87562	-0.000305577	-0.2711	-0.000305577	-0.07562	0.00153		-0.388	0.00306	-0.43562	0	-0.04862	0.000305577				-0.3344	-0.000305577	-0.93257	0
-0.43562	0	-0.69562	0	-0.85218	0		-0.56532	0	-0.12623	0	-0.19881	0		-0.87532	-0.000305577	-0.27079	-0.000305577	-0.07532	0.00153		-0.388	0.00275	-0.43532	0	-0.04832	0.000305577				-0.3344	-0.000305577	-0.93257	0
-0.43532	0	-0.69532	0	-0.85218	0		-0.56532	0	-0.12593	0	-0.19851	0.000305577		-0.87532	-0.000305577	-0.27079	0	-0.07532	0.00153		-0.388	0.00275	-0.43532	0	-0.04832	0.000305577				-0.3344	-0.000305577	-0.93257	0
-0.43532	0	-0.69532	0	-0.85188	0		-0.56501	0	-0.12593	0	-0.19851	0		-0.87532	0	-0.27049	-0.000305577	-0.07501	0.00183		-0.387	0.00306	-0.43501	0	-0.04801	0.000305577				-0.3341	-0.000305577	-0.93227	-0.000305577
-0.43501	0	-0.69501	0	-0.85188	0		-0.56501	0	-0.12593	0	-0.19851	0		-0.87501	0	-0.27049	0	-0.07501	0.00183		-0.387	0.00306	-0.43501	0	-0.04801	0.000305577				-0.3341	-0.000305577	-0.93227	-0.000305577
-0.43501	0	-0.69501	0	-0.85188	0		-0.56471	0	-0.12562	0	-0.1982	0		-0.87501	0	-0.27018	-0.000305577	-0.07471	0.00183		-0.387	0.00306	-0.43501	0	-0.04771	0.000305577				-0.33379	-0.000305577	-0.93196	0
-0.43471	0	-0.69471	0	-0.85157	0		-0.56471	0	-0.12562	0.000305577	-0.1982	0		-0.87471	0	-0.27018	-0.000305577	-0.07471	0.00183		-0.387	0.00306	-0.43471	0	-0.04771	0.000305577				-0.33379	-0.000305577	-0.93196	0
-0.43471	0	-0.69471	0	-0.85157	0		-0.56471	0	-0.12532	0.000305577	-0.1979	0		-0.87471	0	-0.26988	-0.000305577	-0.0744	0.00183		-0.387	0.00275	-0.43471	0	-0.0474	0				-0.33349	-0.000305577	-0.93166	0
-0.4344	0	-0.69471	0	-0.85127	0		-0.5644	0	-0.12532	0.000305577	-0.1979	0		-0.8744	0	-0.26988	0	-0.0744	0.00183		-0.387	0.00275	-0.4344	0	-0.0474	0.000305577				-0.33349	-0.000305577	-0.93166	0
-0.4344	0	-0.6944	0	-0.85127	0		-0.5644	0	-0.12501	0.000305577	-0.19759	0		-0.8744	0	-0.26957	0	-0.0741	0.00183		-0.386	0.00275	-0.4344	0	-0.0471	0.000305577				-0.33318	-0.000305577	-0.93135	0
-0.4344	0	-0.6944	0	-0.85096	0		-0.5641	0	-0.12501	0.000305577	-0.19759	0		-0.8741	0	-0.26957	0	-0.0741	0.00183		-0.386	0.00275	-0.4341	0	-0.0471	0.000305577				-0.33318	-0.000305577	-0.93135	0
-0.4341	0	-0.6941	-0.000305577	-0.85096	-0.000305577		-0.5641	0	-0.12471	0.000305577	-0.19729	0		-0.8741	0	-0.26927	0	-0.07379	0.00183		-0.386	0.00275	-0.4341	0	-0.04679	0.000611155				-0.33288	-0.000305577	-0.93105	0
-0.43379	0	-0.6941	0	-0.85066	-0.000305577		-0.56379	0	-0.12471	0.000305577	-0.19729	0.000305577		-0.87379	0	-0.26927	-0.000305577	-0.07379	0.00183		-0.386	0.00275	-0.43379	0	-0.04679	0.000611155				-0.33288	-0.000305577	-0.93105	0
-0.43379	0	-0.69379	0	-0.85066	0		-0.56379	0	-0.1244	0.000305577	-0.19698	0.000305577		-0.87379	0	-0.26896	-0.000305577	-0.07349	0.00183		-0.386	0.00306	-0.43379	0	-0.04649	0.000611155				-0.33257	0	-0.93074	-0.000305577
-0.43379	0	-0.69379	0	-0.85035	0		-0.56349	0	-0.1244	0.000305577	-0.19698	0.000305577		-0.87349	0	-0.26896	0	-0.07349	0.00183		-0.386	0.00306	-0.43349	0	-0.04649	0.000305577				-0.33257	0	-0.93074	-0.000305577
-0.43349	0	-0.69349	0	-0.85035	0		-0.56349	0	-0.1241	0.000305577	-0.19668	0.000305577		-0.87349	0	-0.26866	0	-0.07318	0.00183		-0.386	0.00306	-0.43349	0	-0.04618	0.000305577				-0.33227	-0.000305577	-0.93044	-0.000305577
-0.43349	0	-0.69349	0	-0.85005	0		-0.56318	0	-0.1241	0.000305577	-0.19668	0		-0.87318	0	-0.26866	0	-0.07318	0.00183		-0.386	0.00306	-0.43349	0	-0.04618	0.000305577				-0.33227	-0.000305577	-0.93044	0
-0.43318	0	-0.69318	-0.000305577	-0.85005	0		-0.56318	0	-0.1241	0.000305577	-0.19637	0.000305577		-0.87318	0	-0.26866	0	-0.07318	0.00183		-0.386	0.00275	-0.43318	0	-0.04618	0.000305577				-0.33196	-0.000305577	-0.93013	0
-0.43318	0	-0.69318	-0.000305577	-0.84974	0		-0.56288	0	-0.12379	0	-0.19637	0.000305577		-0.87288	0	-0.26835	0	-0.07288	0.00183		-0.385	0.00275	-0.43318	0	-0.04588	0.000305577				-0.33196	-0.000305577	-0.93013	0
-0.43288	0	-0.69288	0	-0.84974	0		-0.56288	0	-0.12379	0.000305577	-0.19607	0		-0.87288	0	-0.26835	-0.000305577	-0.07288	0.00183		-0.385	0.00275	-0.43288	0	-0.04588	0.000305577				-0.33196	-0.000305577	-0.93013	0
-0.43288	0	-0.69288	0	-0.84974	0		-0.56288	0	-0.12349	0.000305577	-0.19607	0		-0.87288	0	-0.26805	0	-0.07257	0.00214		-0.385	0.00275	-0.43257	0	-0.04557	0.000305577				-0.33166	-0.000305577	-0.92983	0
-0.43257	0	-0.69257	0	-0.84944	0		-0.56257	0	-0.12349	0.000305577	-0.19607	0		-0.87257	0	-0.26805	0	-0.07257	0.00214		-0.385	0.00275	-0.43257	0	-0.04557	0				-0.33166	-0.000305577	-0.92983	-0.000305577
-0.43257	0	-0.69257	0	-0.84944	0		-0.56227	0	-0.12318	0.000305577	-0.19576	0		-0.87257	0	-0.26774	0	-0.07227	0.00214		-0.385	0.00306	-0.43257	0.000305577	-0.04527	0				-0.33135	0	-0.92952	-0.000305577
-0.43227	0	-0.69227	0	-0.84913	0		-0.56227	0	-0.12318	0.000305577	-0.19576	0		-0.87227	0	-0.26774	0	-0.07227	0.00214		-0.385	0.00306	-0.43227	0.000305577	-0.04527	0				-0.33135	0	-0.92952	0
-0.43227	0	-0.69227	0	-0.84913	0		-0.56196	0	-0.12288	0.000305577	-0.19546	0		-0.87196	0	-0.26744	0	-0.07196	0.00214		-0.384	0.00306	-0.43227	0.000305577	-0.04496	0				-0.33105	0	-0.92922	0
-0.43196	0	-0.69196	0	-0.84883	0		-0.56196	0	-0.12288	0	-0.19546	0		-0.87196	0	-0.26744	0	-0.07196	0.00214		-0.384	0.00306	-0.43196	0	-0.04496	0.000305577				-0.33105	0	-0.92922	0
-0.43196	0	-0.69196	0	-0.84883	0		-0.56196	0	-0.12257	0.000305577	-0.19515	0.000305577		-0.87196	0	-0.26713	0	-0.07166	0.00183		-0.384	0.00306	-0.43196	0	-0.04466	0				-0.33074	0	-0.92891	0
-0.43166	0	-0.69196	0	-0.84852	0		-0.56166	0	-0.12257	0.000305577	-0.19515	0.000305577		-0.87166	0	-0.26713	0	-0.07166	0.00214		-0.384	0.00306	-0.43166	0	-0.04466	0.000305577				-0.33074	0	-0.92891	0
-0.43166	0	-0.69166	0	-0.84852	0		-0.56166	0	-0.12227	0.000305577	-0.19485	0		-0.87166	0	-0.26683	0	-0.07135	0.00214		-0.384	0.00306	-0.43166	0	-0.04435	0				-0.33044	0	-0.92861	-0.000305577
-0.43166	0	-0.69166	0	-0.84822	0		-0.56135	0	-0.12227	0.000305577	-0.19485	0		-0.87135	0	-0.26683	0	-0.07135	0.00214		-0.384	0.00306	-0.43135	0	-0.04435	0				-0.33044	-0.000305577	-0.92861	-0.000305577
-0.43135	0	-0.69135	0	-0.84822	0		-0.56135	0	-0.12196	0.000305577	-0.19454	0		-0.87135	0	-0.26652	0	-0.07135	0.00214		-0.384	0.00306	-0.43135	0	-0.04405	0.000305577				-0.33013	-0.000305577	-0.9283	0
-0.43135	0	-0.69135	0	-0.84791	0		-0.56105	0	-0.12196	0.000305577	-0.19454	0		-0.87105	0	-0.26652	0	-0.07105	0.00183		-0.383	0.00306	-0.43105	0	-0.04405	0.000305577				-0.33013	-0.000305577	-0.9283	-0.000305577
-0.43105	0	-0.69105	0	-0.84791	0		-0.56105	0	-0.12196	0	-0.19424	0		-0.87105	0	-0.26622	0	-0.07074	0.00214		-0.383	0.00306	-0.43105	0	-0.04374	0.000305577				-0.33013	-0.000305577	-0.928	0
-0.43074	0	-0.69105	0	-0.84761	0		-0.56074	0	-0.12166	0	-0.19424	0		-0.87074	0	-0.26622	0	-0.07074	0.00214		-0.383	0.00306	-0.43105	0	-0.04374	0.000305577				-0.32983	-0.000305577	-0.928	0
-0.43074	0.000305577	-0.69074	0	-0.84761	0		-0.56074	0	-0.12166	0	-0.19393	0		-0.87074	0	-0.26591	0	-0.07074	0.00214		-0.383	0.00336	-0.43074	0	-0.04374	0.000305577				-0.32952	0	-0.92769	0
-0.43074	0.000305577	-0.69074	0	-0.84761	0		-0.56044	0	-0.12135	0	-0.19393	0.000305577		-0.87044	0	-0.26591	0	-0.07044	0.00214		-0.383	0.00306	-0.43074	0	-0.04344	0.000305577				-0.32952	0	-0.92769	0
-0.43044	0	-0.69044	0	-0.8473	0		-0.56044	0	-0.12135	0	-0.19363	0		-0.87044	0	-0.26591	0	-0.07044	0.00214		-0.383	0.00336	-0.43044	0	-0.04344	0.000305577				-0.32952	-0.000305577	-0.92769	0
-0.43044	0	-0.69044	0	-0.8473	0		-0.56013	0	-0.12105	0.000305577	-0.19363	0		-0.87044	0	-0.26561	0	-0.07013	0.00214		-0.383	0.00336	-0.43044	0	-0.04313	0.000611155				-0.32922	-0.000305577	-0.92739	0
-0.43013	0	-0.69013	0	-0.847	0		-0.56013	0	-0.12105	0.000305577	-0.19363	0		-0.87013	0	-0.2653	0	-0.07013	0.00214		-0.383	0.00336	-0.43013	0	-0.04313	0.000305577				-0.32922	-0.000305577	-0.92739	0
-0.43013	0	-0.69013	0	-0.84669	0		-0.56013	0	-0.12074	0.000305577	-0.19332	0		-0.87013	0	-0.2653	0	-0.06983	0.00214		-0.382	0.00336	-0.43013	0	-0.04283	0.000305577				-0.32891	0	-0.92708	-0.000305577
-0.42983	0	-0.69013	0	-0.84669	0		-0.55983	0	-0.12074	0.000305577	-0.19332	0		-0.86983	0	-0.2653	0	-0.06983	0.00214		-0.382	0.00336	-0.42983	0	-0.04283	0.000305577				-0.32891	0	-0.92708	-0.000305577
-0.42983	0	-0.68983	0	-0.84669	0		-0.55952	0	-0.12044	0.000305577	-0.19302	0		-0.86983	0	-0.265	0	-0.06952	0.00214		-0.382	0.00306	-0.42983	0	-0.04252	0.000305577				-0.32861	-0.000305577	-0.92678	-0.000305577
-0.42952	0	-0.68983	0	-0.84639	0		-0.55952	0	-0.12044	0.000305577	-0.19302	0		-0.86952	0	-0.265	0	-0.06952	0.00214		-0.382	0.00336	-0.42952	0	-0.04252	0.000305577				-0.32861	-0.000305577	-0.92678	0
-0.42952	0	-0.68952	0	-0.84639	0		-0.55952	0	-0.12013	0.000305577	-0.19271	0		-0.86952	0	-0.26469	0	-0.06922	0.00244		-0.382	0.00336	-0.42952	0	-0.04222	0.000305577				-0.3283	-0.000305577	-0.92647	-0.000305577
-0.42922	0	-0.68952	0	-0.84608	0		-0.55922	0	-0.12013	0.000305577	-0.19271	0		-0.86922	0	-0.26469	0	-0.06922	0.00244		-0.382	0.00336	-0.42922	0	-0.04222	0.000305577				-0.3283	0	-0.92647	0
-0.42922	0	-0.68922	0	-0.84608	0		-0.55922	0	-0.11983	0	-0.19241	0		-0.86922	0	-0.26439	-0.000305577	-0.06891	0.00244		-0.381	0.00336	-0.42922	0	-0.04191	0.000305577				-0.328	-0.000305577	-0.92617	-0.000305577
-0.42922	0	-0.68922	0	-0.84578	0		-0.55891	0	-0.11983	0.000305577	-0.19241	0		-0.86891	0	-0.26439	-0.000305577	-0.06891	0.00244		-0.381	0.00306	-0.42891	0	-0.04191	0.000305577				-0.328	-0.000305577	-0.92617	-0.000305577
-0.42891	0	-0.68891	0	-0.84578	0		-0.55891	0	-0.11983	0	-0.1921	0		-0.86891	0	-0.26408	0	-0.06861	0.00244		-0.381	0.00306	-0.42891	0	-0.04161	0.000305577				-0.328	0	-0.92586	0
-0.42891	0	-0.68891	0	-0.84547	0		-0.55861	0	-0.11952	0	-0.1921	0		-0.86861	0	-0.26408	-0.000305577	-0.06861	0.00275		-0.381	0.00336	-0.42861	0	-0.04161	0.000305577				-0.32769	0	-0.92586	0
-0.42861	0	-0.68861	0	-0.84547	0		-0.55861	0	-0.11952	0	-0.1918	0		-0.86861	0	-0.26378	0	-0.06861	0.00244		-0.381	0.00336	-0.42861	0	-0.0413	0.000611155				-0.32739	0	-0.92586	0
-0.42861	0	-0.68861	0	-0.84517	0		-0.5583	0	-0.11922	0	-0.1918	0		-0.8683	0	-0.26378	0	-0.0683	0.00275		-0.381	0.00336	-0.4283	0	-0.0413	0.000305577				-0.32739	-0.000305577	-0.92556	0
-0.4283	0	-0.6883	0	-0.84517	0		-0.5583	0	-0.11922	0	-0.19149	0		-0.8683	0	-0.26347	-0.000305577	-0.0683	0.00275		-0.38	0.00336	-0.4283	0	-0.041	0.000305577				-0.32739	-0.000305577	-0.92556	-0.000305577
-0.4283	0	-0.6883	0	-0.84517	0		-0.558	0	-0.11891	0.000305577	-0.19149	0		-0.868	0	-0.26347	-0.000305577	-0.068	0.00244		-0.38	0.00367	-0.428	0	-0.041	0.000305577				-0.32708	0	-0.92525	-0.000305577
-0.428	0	-0.688	0	-0.84486	0		-0.558	0	-0.11891	0.000305577	-0.19119	0		-0.868	0	-0.26317	-0.000305577	-0.068	0.00244		-0.38	0.00367	-0.428	0	-0.041	0.000305577				-0.32708	-0.000305577	-0.92525	0
-0.428	0	-0.688	0	-0.84486	0		-0.55769	0	-0.11861	0.000305577	-0.19119	0		-0.868	0	-0.26317	-0.000305577	-0.06769	0.00244		-0.38	0.00367	-0.428	0	-0.04069	0.000305577				-0.32678	-0.000305577	-0.92495	-0.000305577
-0.42769	0	-0.688	0	-0.84456	0		-0.55769	0	-0.11861	0.000305577	-0.19119	0.000305577		-0.86769	0	-0.26317	-0.000305577	-0.06769	0.00244		-0.38	0.00367	-0.42769	0	-0.04039	0.000305577				-0.32678	-0.000305577	-0.92495	-0.000305577
-0.42769	0	-0.68769	0	-0.84456	0		-0.55769	0	-0.1183	0	-0.19088	0		-0.86769	0	-0.26286	-0.000305577	-0.06739	0.00275		-0.38	0.00367	-0.42769	0	-0.04039	0.000305577				-0.32647	0	-0.92464	0
-0.42739	0	-0.68769	0	-0.84425	0		-0.55739	0	-0.1183	0	-0.19088	0.000305577		-0.86739	-0.000305577	-0.26286	0	-0.06739	0.00275		-0.38	0.00367	-0.42739	0	-0.04008	0.000305577				-0.32647	0	-0.92464	0
-0.42739	0	-0.68739	0	-0.84425	0		-0.55739	0	-0.118	0	-0.19058	0		-0.86739	0	-0.26256	0	-0.06708	0.00275		-0.379	0.00367	-0.42739	0	-0.04008	0.000305577				-0.32617	0	-0.92434	0
-0.42708	0	-0.68708	0	-0.84395	0		-0.55708	0	-0.118	0	-0.19058	0.000305577		-0.86708	0	-0.26256	0	-0.06708	0.00275		-0.379	0.00367	-0.42708	0	-0.04008	0.000611155				-0.32617	0	-0.92434	0
-0.42708	0	-0.68708	0	-0.84395	0		-0.55708	0	-0.11769	0.000305577	-0.19027	0		-0.86708	0	-0.26225	-0.000305577	-0.06678	0.00275		-0.379	0.00367	-0.42708	0	-0.03978	0.000305577				-0.32586	0	-0.92403	0
-0.42678	0	-0.68708	0	-0.84364	0		-0.55678	0	-0.11769	0.000305577	-0.19027	0		-0.86678	0	-0.26225	-0.000305577	-0.06678	0.00275		-0.379	0.00367	-0.42678	0	-0.03978	0.000611155				-0.32586	0	-0.92403	0
-0.42678	0	-0.68678	0	-0.84364	0		-0.55678	0	-0.11739	0.000305577	-0.18997	0		-0.86678	0	-0.26195	-0.000305577	-0.06647	0.00275		-0.379	0.00367	-0.42678	0	-0.03947	0.000611155				-0.32556	0	-0.92373	0
-0.42678	0	-0.68678	0	-0.84334	0		-0.55647	0	-0.11739	0.000305577	-0.18997	0		-0.86647	0	-0.26195	0	-0.06647	0.00275		-0.379	0.00367	-0.42647	0	-0.03947	0.000611155				-0.32556	0	-0.92373	0
-0.42647	0	-0.68647	0	-0.84334	0		-0.55647	0	-0.11739	0.000305577	-0.18966	0		-0.86647	0	-0.26164	0	-0.06617	0.00275		-0.379	0.00367	-0.42647	0	-0.03917	0.000611155				-0.32525	0	-0.92373	0
-0.42647	0	-0.68647	0	-0.84303	0		-0.55617	0	-0.11708	0	-0.18966	0.000305577		-0.86617	0	-0.26164	0	-0.06617	0.00275		-0.379	0.00367	-0.42617	0	-0.03917	0.000611155				-0.32525	0	-0.92342	0
-0.42617	0	-0.68617	0	-0.84303	0		-0.55617	0	-0.11708	0	-0.18936	0.000305577		-0.86617	-0.000305577	-0.26134	0	-0.06617	0.00275		-0.378	0.00367	-0.42617	0	-0.03886	0.000611155				-0.32495	0	-0.92311	0
-0.42617	0	-0.68617	0	-0.84273	0		-0.55586	0	-0.11678	0	-0.18936	0.000305577		-0.86586	-0.000305577	-0.26134	0	-0.06586	0.00275		-0.378	0.00367	-0.42617	0	-0.03886	0.000611155				-0.32495	0	-0.92311	0
-0.42586	0	-0.68586	0	-0.84273	0		-0.55586	0	-0.11678	0.000305577	-0.18905	0		-0.86586	0	-0.26134	0	-0.06586	0.00275		-0.378	0.00397	-0.42586	0	-0.03856	0.000611155				-0.32464	0	-0.92281	-0.000305577
-0.42586	0	-0.68586	0	-0.84242	0		-0.55556	0	-0.11647	0	-0.18905	0		-0.86586	-0.000305577	-0.26103	0	-0.06556	0.00306		-0.378	0.00397	-0.42556	0	-0.03856	0.000611155				-0.32464	0	-0.92281	-0.000305577
-0.42556	0	-0.68556	0	-0.84242	0		-0.55556	0	-0.11647	0	-0.18875	0		-0.86556	0	-0.26073	0	-0.06556	0.00306		-0.378	0.00397	-0.42556	0	-0.03856	0.000305577				-0.32464	0	-0.92281	-0.000305577
-0.42556	0.000305577	-0.68556	0	-0.84242	0		-0.55525	0	-0.11617	0	-0.18875	0		-0.86556	0	-0.26073	0	-0.06525	0.00306		-0.378	0.00367	-0.42525	0	-0.03825	0.000611155				-0.32434	-0.000305577	-0.9225	-0.000305577
-0.42525	0	-0.68556	0	-0.84211	0		-0.55525	0	-0.11617	0	-0.18875	0		-0.86525	0	-0.26042	0	-0.06525	0.00306		-0.378	0.00367	-0.42525	0	-0.03825	0.000611155				-0.32434	-0.000305577	-0.9225	-0.000305577
-0.42525	0	-0.68525	0	-0.84211	0		-0.55525	0	-0.11586	0	-0.18844	0		-0.86525	0	-0.26042	0	-0.06495	0.00306		-0.377	0.00397	-0.42525	0	-0.03795	0.000611155				-0.32403	-0.000305577	-0.9222	-0.000305577
-0.42495	0	-0.68525	0	-0.84181	0		-0.55495	0	-0.11586	0	-0.18844	0		-0.86495	0	-0.26042	0	-0.06495	0.00306		-0.377	0.00397	-0.42495	0	-0.03795	0.000305577				-0.32403	-0.000305577	-0.9222	-0.000305577
-0.42495	0	-0.68495	-0.000305577	-0.84181	0		-0.55495	0	-0.11556	0	-0.18814	0		-0.86495	0	-0.26011	0	-0.06464	0.00306		-0.377	0.00397	-0.42495	0	-0.03764	0.000305577				-0.32373	0	-0.92189	-0.000305577
-0.42464	0	-0.68495	-0.000305577	-0.8415	0		-0.55464	0	-0.11556	0	-0.18814	0		-0.86464	0	-0.26011	0	-0.06464	0.00336		-0.377	0.00397	-0.42464	0	-0.03764	0.000305577				-0.32373	0	-0.92189	0
-0.42464	0	-0.68464	-0.000305577	-0.8415	0		-0.55464	0	-0.11525	0	-0.18783	0		-0.86464	0	-0.25981	0	-0.06434	0.00336		-0.377	0.00428	-0.42464	0	-0.03734	0.000611155				-0.32342	0	-0.92159	0
-0.42464	0	-0.68464	-0.000305577	-0.8412	0		-0.55434	0	-0.11525	0	-0.18783	0		-0.86434	0	-0.25981	0	-0.06434	0.00336		-0.377	0.00397	-0.42434	0	-0.03734	0.000611155				-0.32342	-0.000305577	-0.92159	0
-0.42434	0	-0.68434	0	-0.8412	0		-0.55434	0	-0.11525	0.000305577	-0.18753	0		-0.86434	0	-0.2595	0	-0.06403	0.00336		-0.376	0.00397	-0.42434	0	-0.03703	0.000611155				-0.32311	-0.000305577	-0.92128	-0.000305577
-0.42434	0	-0.68434	0	-0.84089	0		-0.55403	0.000305577	-0.11495	0.000305577	-0.18753	0		-0.86403	0	-0.2595	0	-0.06403	0.00336		-0.376	0.00397	-0.42403	0	-0.03703	0.000611155				-0.32311	0	-0.92128	-0.000305577
-0.42403	0	-0.68403	0	-0.84089	0		-0.55403	0.000305577	-0.11495	0.000305577	-0.18722	0		-0.86403	0	-0.2592	0	-0.06373	0.00336		-0.376	0.00397	-0.42403	0	-0.03673	0.000611155				-0.32281	0	-0.92128	-0.000305577
-0.42403	0	-0.68403	0	-0.84059	0		-0.55373	0.000305577	-0.11464	0.000305577	-0.18722	0		-0.86373	0	-0.2592	0	-0.06373	0.00336		-0.376	0.00397	-0.42373	0	-0.03673	0.000611155				-0.32281	0	-0.92098	-0.000305577
-0.42373	0	-0.68373	0	-0.84059	0		-0.55373	0	-0.11464	0.000305577	-0.18692	0		-0.86373	0	-0.25889	0	-0.06342	0.00336		-0.376	0.00367	-0.42373	0	-0.03642	0.000611155				-0.3225	0	-0.92098	-0.000305577
-0.42373	0.000305577	-0.68373	0	-0.84028	0		-0.55342	0	-0.11434	0	-0.18692	0		-0.86342	-0.000305577	-0.25889	0	-0.06342	0.00336		-0.376	0.00397	-0.42342	0	-0.03642	0.000611155				-0.3225	-0.000305577	-0.92067	-0.000305577
-0.42342	0.000305577	-0.68342	0	-0.84028	0		-0.55342	0	-0.11434	0	-0.18692	0		-0.86342	-0.000305577	-0.25889	0	-0.06342	0.00336		-0.376	0.00397	-0.42342	0	-0.03611	0.000611155				-0.3222	0	-0.92067	-0.000305577
-0.42342	0.000305577	-0.68342	0	-0.84028	0		-0.55311	0	-0.11403	0.000305577	-0.18661	0		-0.86342	-0.000305577	-0.25859	0	-0.06311	0.00336		-0.376	0.00397	-0.42311	0	-0.03611	0.000611155				-0.3222	0	-0.92037	-0.000305577
-0.42311	0	-0.68311	0	-0.83998	0		-0.55311	0	-0.11403	0.000305577	-0.1863	0		-0.86311	0	-0.25859	0	-0.06311	0.00306		-0.376	0.00367	-0.42311	0	-0.03581	0.000611155				-0.3222	0	-0.92037	-0.000305577
-0.42311	0	-0.68311	0	-0.83998	0		-0.55281	0	-0.11373	0	-0.1863	0		-0.86311	0	-0.25828	0	-0.06281	0.00336		-0.375	0.00397	-0.42281	0	-0.03581	0.000611155				-0.32189	0	-0.92006	-0.000305577
-0.42281	0	-0.68311	0	-0.83967	0		-0.55281	0	-0.11373	0	-0.1863	0		-0.86281	0	-0.25828	0	-0.06281	0.00336		-0.375	0.00397	-0.42281	0	-0.03581	0.000611155				-0.32189	0	-0.92006	-0.000305577
-0.42281	0.000305577	-0.68281	0	-0.83967	0		-0.5525	0	-0.11342	0	-0.186	0		-0.86281	-0.000305577	-0.25798	0	-0.0625	0.00336		-0.375	0.00397	-0.42281	0	-0.0355	0.000611155				-0.32159	0	-0.91976	-0.000305577
-0.4225	0	-0.68281	-0.000305577	-0.83937	0		-0.5525	0	-0.11342	0	-0.186	0		-0.8625	-0.000305577	-0.25798	0	-0.0625	0.00336		-0.375	0.00397	-0.4225	0	-0.0355	0.000611155				-0.32159	-0.000305577	-0.91976	-0.000305577
-0.4225	0	-0.6825	0	-0.83937	0		-0.5522	0	-0.11342	0	-0.18569	0		-0.8625	-0.000305577	-0.25767	-0.000305577	-0.0622	0.00336		-0.375	0.00397	-0.4225	0	-0.0352	0.000611155				-0.32128	0	-0.91945	-0.000305577
-0.4222	0	-0.6825	-0.000305577	-0.83906	0		-0.5522	0	-0.11311	0	-0.18569	0		-0.8622	-0.000305577	-0.25767	-0.000305577	-0.0622	0.00367		-0.375	0.00397	-0.4222	0	-0.0352	0.000611155				-0.32128	0	-0.91945	-0.000305577
-0.4222	0	-0.6822	-0.000305577	-0.83906	0		-0.5522	0	-0.11311	0.000305577	-0.18539	0		-0.8622	-0.000305577	-0.25737	0	-0.06189	0.00367		-0.374	0.00397	-0.4222	0	-0.03489	0.000916732				-0.32098	0	-0.91915	0
-0.4222	0	-0.6822	-0.000305577	-0.83876	0		-0.55189	0	-0.11281	0	-0.18539	0		-0.86189	-0.000305577	-0.25737	0	-0.06189	0.00336		-0.374	0.00397	-0.42189	0	-0.03489	0.000916732				-0.32098	0	-0.91915	0
-0.42189	0	-0.68189	0	-0.83876	0		-0.55189	0	-0.11281	0.000305577	-0.18508	0		-0.86189	-0.000305577	-0.25706	0	-0.06189	0.00367		-0.374	0.00367	-0.42189	0	-0.03459	0.000611155				-0.32067	0	-0.91884	0
-0.42189	0	-0.68189	0	-0.83845	0		-0.55159	0	-0.1125	0	-0.18508	0		-0.86159	-0.000305577	-0.25706	0	-0.06159	0.00336		-0.374	0.00397	-0.42159	0	-0.03459	0.000916732				-0.32067	-0.000305577	-0.91884	0
-0.42159	0	-0.68159	0	-0.83845	0		-0.55159	0	-0.1125	0	-0.18478	0		-0.86159	-0.000305577	-0.25676	0	-0.06159	0.00336		-0.374	0.00397	-0.42159	0	-0.03428	0.000916732				-0.32067	0	-0.91884	0
-0.42159	0	-0.68159	0	-0.83815	0		-0.55128	0	-0.1122	0	-0.18478	0		-0.86128	-0.000305577	-0.25676	0	-0.06128	0.00336		-0.374	0.00397	-0.42128	0	-0.03428	0.000916732				-0.32037	0	-0.91854	0
-0.42128	0	-0.68128	0	-0.83815	0		-0.55128	0	-0.1122	0	-0.18447	0		-0.86128	-0.000305577	-0.25645	0	-0.06098	0.00367		-0.374	0.00397	-0.42128	0	-0.03398	0.000916732				-0.32037	0	-0.91854	0
-0.42128	0	-0.68128	0	-0.83784	0		-0.55098	0	-0.11189	0	-0.18447	0		-0.86098	0	-0.25645	0	-0.06098	0.00367		-0.373	0.00367	-0.42098	0	-0.03398	0.000916732				-0.32006	0	-0.91823	0
-0.42098	0	-0.68098	0	-0.83784	0		-0.55098	0	-0.11189	0	-0.18417	0		-0.86098	0	-0.25615	0	-0.06098	0.00367		-0.373	0.00367	-0.42098	0	-0.03367	0.000916732				-0.31976	0	-0.91823	0
-0.42098	0	-0.68098	0	-0.83784	0		-0.55067	0.000305577	-0.11159	0.000305577	-0.18417	0		-0.86098	0	-0.25615	0	-0.06067	0.00367		-0.373	0.00367	-0.42067	0	-0.03367	0.000916732				-0.31976	-0.000305577	-0.91793	0
-0.42067	0	-0.68098	0	-0.83754	0		-0.55067	0	-0.11159	0.000305577	-0.18386	0		-0.86067	0	-0.25615	0	-0.06067	0.00367		-0.373	0.00367	-0.42067	0	-0.03337	0.000916732				-0.31976	-0.000305577	-0.91793	0
-0.42067	0	-0.68067	0	-0.83754	0		-0.55037	0	-0.11128	0.000305577	-0.18386	0		-0.86067	0	-0.25584	0	-0.06037	0.00336		-0.373	0.00397	-0.42037	0	-0.03337	0.000916732				-0.31945	-0.000305577	-0.91762	0
-0.42037	0	-0.68067	0	-0.83723	0		-0.55037	0	-0.11128	0.000305577	-0.18386	0		-0.86037	0	-0.25584	0	-0.06037	0.00367		-0.373	0.00397	-0.42037	0	-0.03306	0.000916732				-0.31945	-0.000305577	-0.91762	0
-0.42037	0.000305577	-0.68037	0	-0.83723	0		-0.55037	0	-0.11098	0	-0.18356	0		-0.86037	0	-0.25554	0	-0.06006	0.00367		-0.372	0.00367	-0.42037	0	-0.03306	0.000916732				-0.31915	-0.000305577	-0.91732	0
-0.42006	0	-0.68037	0	-0.83693	0		-0.55006	0	-0.11098	0	-0.18356	0		-0.86006	0	-0.25554	0	-0.06006	0.00367		-0.372	0.00397	-0.42006	0	-0.03276	0.000916732				-0.31915	-0.000305577	-0.91732	0
-0.42006	0	-0.68006	0	-0.83693	0		-0.55006	0	-0.11098	0	-0.18325	0		-0.86006	0	-0.25523	0	-0.05976	0.00367		-0.372	0.00367	-0.42006	0	-0.03276	0.00122				-0.31884	-0.000305577	-0.91701	0
-0.41976	0	-0.68006	0	-0.83662	0		-0.54976	0	-0.11067	0	-0.18325	0		-0.85976	0	-0.25523	0	-0.05976	0.00367		-0.372	0.00367	-0.41976	0	-0.03276	0.00122				-0.31884	0	-0.91701	0
-0.41976	0	-0.67976	-0.000305577	-0.83662	0		-0.54945	0	-0.11067	0	-0.18295	0		-0.85976	0	-0.25493	0	-0.05945	0.00367		-0.372	0.00397	-0.41976	0	-0.03245	0.00122				-0.31854	-0.000305577	-0.91671	0
-0.41976	0.000305577	-0.67976	0	-0.83632	0		-0.54945	0	-0.11037	0	-0.18295	0		-0.85945	0	-0.25493	0	-0.05945	0.00397		-0.372	0.00367	-0.41945	0	-0.03245	0.00122				-0.31854	-0.000305577	-0.91671	-0.000305577
-0.41945	0.000305577	-0.67945	0	-0.83632	0		-0.54945	0	-0.11037	0	-0.18264	0		-0.85945	0	-0.25462	0	-0.05915	0.00397		-0.372	0.00397	-0.41945	0	-0.03215	0.00122				-0.31823	-0.000305577	-0.91671	-0.000305577
-0.41945	0	-0.67945	0	-0.83601	0		-0.54915	0	-0.11006	0	-0.18264	0		-0.85915	0	-0.25462	0	-0.05915	0.00397		-0.372	0.00397	-0.41915	0	-0.03215	0.00122				-0.31823	0	-0.9164	0
-0.41915	0	-0.67915	0	-0.83601	0		-0.54915	0	-0.11006	0	-0.18234	0		-0.85915	-0.000305577	-0.25432	0	-0.05915	0.00367		-0.371	0.00397	-0.41915	0	-0.03184	0.00122				-0.31793	-0.000305577	-0.9164	0
-0.41915	0.000305577	-0.67915	0	-0.83571	0		-0.54884	0	-0.10976	0	-0.18234	0		-0.85915	-0.000305577	-0.25432	0	-0.05884	0.00367		-0.371	0.00428	-0.41884	0	-0.03184	0.00122				-0.31793	-0.000305577	-0.9161	0
-0.41884	0	-0.67884	0	-0.83571	0.000305577		-0.54884	0	-0.10976	0	-0.18203	0		-0.85884	0	-0.25401	0	-0.05854	0.00367		-0.371	0.00397	-0.41884	0	-0.03154	0.00122				-0.31793	0	-0.9161	-0.000305577
-0.41884	0	-0.67884	0	-0.8354	0		-0.54854	0	-0.10945	0	-0.18203	0		-0.85884	0	-0.25401	0	-0.05854	0.00367		-0.371	0.00397	-0.41854	0	-0.03154	0.00122				-0.31762	-0.000305577	-0.91579	0
-0.41854	0	-0.67854	0	-0.8354	0		-0.54854	0	-0.10945	0	-0.18173	0		-0.85854	-0.000305577	-0.25371	0	-0.05854	0.00367		-0.371	0.00397	-0.41854	0	-0.03123	0.00122				-0.31762	-0.000305577	-0.91579	-0.000305577
-0.41854	0	-0.67854	0	-0.8354	0		-0.54823	0	-0.10915	0.000305577	-0.18173	0		-0.85854	0	-0.25371	-0.000305577	-0.05823	0.00367		-0.371	0.00428	-0.41823	0	-0.03123	0.00122				-0.31732	-0.000305577	-0.91549	0
-0.41823	0	-0.67854	0	-0.8351	0		-0.54823	0	-0.10915	0.000305577	-0.18142	0		-0.85823	0	-0.25371	-0.000305577	-0.05823	0.00397		-0.371	0.00428	-0.41823	0	-0.03093	0.00122				-0.31732	-0.000305577	-0.91549	-0.000305577
-0.41823	0	-0.67823	0	-0.8351	0		-0.54793	0	-0.10884	0.000305577	-0.18142	0		-0.85823	0	-0.2534	0	-0.05793	0.00397		-0.37	0.00428	-0.41793	0	-0.03093	0.00122				-0.31701	-0.000305577	-0.91518	-0.000305577
-0.41793	0	-0.67823	0	-0.83479	0		-0.54793	0	-0.10884	0	-0.18142	0		-0.85793	-0.000305577	-0.2534	0	-0.05793	0.00397		-0.37	0.00397	-0.41793	0	-0.03062	0.00122				-0.31701	-0.000305577	-0.91518	-0.000305577
-0.41793	0	-0.67793	0	-0.83479	0		-0.54793	0.000305577	-0.10884	0	-0.18112	0		-0.85793	-0.000305577	-0.2531	0	-0.05762	0.00397		-0.37	0.00397	-0.41762	0	-0.03062	0.00153				-0.31671	0	-0.91488	-0.000305577
-0.41762	0	-0.67793	0	-0.83449	0		-0.54762	0.000305577	-0.10854	0	-0.18112	0		-0.85762	-0.000305577	-0.2531	0	-0.05762	0.00397		-0.37	0.00428	-0.41762	0	-0.03032	0.00153				-0.31671	0	-0.91488	-0.000305577
-0.41762	0	-0.67762	0	-0.83449	0		-0.54732	0	-0.10854	0	-0.18081	0		-0.85762	-0.000305577	-0.25279	0	-0.05732	0.00397		-0.37	0.00397	-0.41762	0	-0.03032	0.00153				-0.3164	0	-0.91457	0
-0.41732	0	-0.67762	0	-0.83418	0		-0.54732	0.000305577	-0.10823	0.000305577	-0.18081	0.000305577		-0.85732	0	-0.25279	0	-0.05732	0.00397		-0.37	0.00397	-0.41732	0	-0.03001	0.00153				-0.3164	0	-0.91457	0
-0.41732	0	-0.67732	0	-0.83418	0		-0.54732	0	-0.10823	0	-0.18051	0		-0.85732	0	-0.25249	0	-0.05701	0.00428		-0.369	0.00397	-0.41732	0	-0.03001	0.00153				-0.3161	0	-0.91427	0
-0.41732	0	-0.67732	0	-0.83388	0		-0.54701	0	-0.10793	0	-0.18051	0		-0.85701	0	-0.25249	0	-0.05701	0.00428		-0.369	0.00428	-0.41701	0	-0.03001	0.00153				-0.3161	0	-0.91427	0
-0.41701	0	-0.67701	0	-0.83388	0		-0.54701	0	-0.10793	0	-0.1802	0		-0.85701	0	-0.25218	0	-0.05671	0.00428		-0.369	0.00428	-0.41701	0	-0.02971	0.00153				-0.31579	0	-0.91427	0
-0.41701	0	-0.67701	0	-0.83357	0		-0.54671	0	-0.10762	0	-0.1802	0		-0.85671	0	-0.25218	0	-0.05671	0.00428		-0.369	0.00336	-0.41671	0	-0.02971	0.00183				-0.31579	0	-0.91396	0
-0.41671	0	-0.67671	0	-0.83357	0		-0.54671	0	-0.10762	0	-0.1799	0		-0.85671	0	-0.25188	0	-0.0564	0.00428		-0.369	0.00306	-0.41671	0	-0.0294	0.00183				-0.31579	0	-0.91396	0
-0.41671	0	-0.67671	0	-0.83327	0		-0.5464	0	-0.10732	0	-0.1799	0		-0.8564	0	-0.25188	0	-0.0564	0.00428		-0.369	0.00275	-0.4164	0	-0.0294	0.00183				-0.31549	0	-0.91366	0
-0.4164	0	-0.6764	0	-0.83327	0		-0.5464	0	-0.10732	0	-0.17959	0		-0.8564	-0.000305577	-0.25157	0	-0.0561	0.00428		-0.368	0.00244	-0.4164	0	-0.0291	0.00183				-0.31549	0	-0.91366	0
-0.4164	0	-0.6764	0	-0.83327	0		-0.5461	0	-0.10701	0	-0.17959	0		-0.8561	-0.000305577	-0.25157	0	-0.0561	0.00428		-0.368	0.00244	-0.4161	0	-0.0291	0.00183				-0.31518	0	-0.91335	-0.000305577
-0.4161	0	-0.6761	0	-0.83296	0		-0.5461	0	-0.10701	0	-0.17929	0		-0.8561	-0.000305577	-0.25157	0	-0.0561	0.00458		-0.368	0.00244	-0.4161	0	-0.02879	0.00183				-0.31518	-0.000305577	-0.91335	-0.000305577
-0.4161	0	-0.6761	0	-0.83296	0		-0.54579	0	-0.10671	0	-0.17929	0		-0.8561	-0.000305577	-0.25127	0	-0.05579	0.00428		-0.368	0.00244	-0.41579	0.000305577	-0.02879	0.00183				-0.31488	-0.000305577	-0.91305	0
-0.41579	0	-0.6761	0	-0.83266	0		-0.54579	0	-0.10671	0	-0.17898	0		-0.85579	-0.000305577	-0.25127	0	-0.05579	0.00458		-0.368	0.00244	-0.41579	0	-0.02849	0.00214				-0.31488	-0.000305577	-0.91305	0
-0.41579	0	-0.67579	0	-0.83266	0		-0.54549	0	-0.10671	0	-0.17898	0		-0.85579	-0.000305577	-0.25096	0	-0.05549	0.00458		-0.368	0.00244	-0.41549	0	-0.02849	0.00214				-0.31457	-0.000305577	-0.91274	0
-0.41549	0	-0.67579	0	-0.83235	0		-0.54549	0	-0.1064	0	-0.17898	0		-0.85549	0	-0.25096	0	-0.05549	0.00458		-0.368	0.00244	-0.41549	0	-0.02818	0.00214				-0.31457	-0.000305577	-0.91274	0
-0.41549	0	-0.67549	0	-0.83235	0		-0.54518	0	-0.1064	0	-0.17868	0		-0.85549	0	-0.25066	0	-0.05518	0.00458		-0.368	0.00244	-0.41518	0	-0.02818	0.00214				-0.31427	-0.000305577	-0.91244	0
-0.41518	0	-0.67549	0	-0.83205	0		-0.54518	0	-0.1061	0	-0.17868	0		-0.85518	0	-0.25066	0	-0.05518	0.00458		-0.368	0.00244	-0.41518	0	-0.02788	0.00214				-0.31427	-0.000305577	-0.91244	0
-0.41518	0	-0.67518	0	-0.83205	0		-0.54488	0	-0.1061	0	-0.17837	0		-0.85518	0	-0.25035	0	-0.05488	0.00458		-0.367	0.00244	-0.41518	0	-0.02788	0.00214				-0.31396	0	-0.91213	-0.000305577
-0.41488	0	-0.67518	0	-0.83174	0		-0.54488	0	-0.10579	0	-0.17837	0		-0.85488	0	-0.25035	0	-0.05488	0.00458		-0.367	0.00244	-0.41488	0	-0.02788	0.00214				-0.31396	0	-0.91213	-0.000305577
-0.41488	0	-0.67488	-0.000305577	-0.83174	0		-0.54488	0	-0.10579	0	-0.17807	0		-0.85488	0	-0.25005	0	-0.05457	0.00458		-0.367	0.00214	-0.41488	0	-0.02757	0.00214				-0.31366	0	-0.91183	-0.000305577
-0.41488	0	-0.67488	0	-0.83144	0		-0.54457	0	-0.10549	0	-0.17807	0		-0.85457	0	-0.25005	0	-0.05457	0.00458		-0.367	0.00214	-0.41457	0	-0.02757	0.00214				-0.31366	-0.000305577	-0.91183	0
-0.41457	0	-0.67457	0	-0.83144	0		-0.54457	0	-0.10549	0	-0.17776	0		-0.85457	0	-0.24974	0	-0.05457	0.00489		-0.367	0.00244	-0.41457	0	-0.02727	0.00214				-0.31366	0	-0.91183	0
-0.41457	0	-0.67457	0	-0.83113	0		-0.54427	0	-0.10518	0	-0.17776	0		-0.85427	0	-0.24974	0	-0.05427	0.00489		-0.367	0.00214	-0.41427	0	-0.02727	0.00214				-0.31335	0	-0.91152	0
-0.41427	0	-0.67427	0	-0.83113	0		-0.54427	0	-0.10518	0	-0.17746	0		-0.85427	0	-0.24944	0	-0.05396	0.00489		-0.366	0.00214	-0.41427	0	-0.02696	0.00214				-0.31335	-0.000305577	-0.91152	0
-0.41427	0	-0.67427	0	-0.83083	0		-0.54396	0	-0.10518	0	-0.17746	0		-0.85396	0	-0.24944	0	-0.05396	0.00458		-0.366	0.00214	-0.41396	0	-0.02696	0.00214				-0.31305	0	-0.91122	0
-0.41396	0	-0.67396	0	-0.83083	0		-0.54396	0	-0.10488	0	-0.17715	0		-0.85396	0	-0.24913	0	-0.05366	0.00458		-0.366	0.00214	-0.41396	0	-0.02666	0.00244				-0.31305	-0.000305577	-0.91122	0
-0.41396	0	-0.67396	0	-0.83052	0		-0.54366	0	-0.10457	0	-0.17715	0		-0.85366	0	-0.24913	0	-0.05366	0.00458		-0.366	0.00214	-0.41366	0	-0.02666	0.00214				-0.31274	-0.000305577	-0.91091	0
-0.41366	0	-0.67396	0	-0.83052	0		-0.54366	0	-0.10457	0	-0.17685	0		-0.85366	0	-0.24913	0	-0.05366	0.00458		-0.366	0.00214	-0.41366	0	-0.02635	0.00214				-0.31274	0	-0.91091	0
-0.41366	0	-0.67366	-0.000305577	-0.83052	0		-0.54335	0	-0.10427	0	-0.17685	0		-0.85366	0	-0.24883	0	-0.05335	0.00489		-0.366	0.00183	-0.41335	0	-0.02635	0.00244				-0.31244	0	-0.91061	0
-0.41335	0	-0.67366	-0.000305577	-0.83022	0		-0.54335	0	-0.10427	0	-0.17654	0		-0.85335	0	-0.24883	0	-0.05335	0.00458		-0.366	0.00214	-0.41335	0	-0.02635	0.00244				-0.31244	-0.000305577	-0.91061	0
-0.41335	0	-0.67335	0	-0.83022	0		-0.54305	0	-0.10427	0	-0.17654	0		-0.85335	0	-0.24852	-0.000305577	-0.05305	0.00458		-0.365	0.00214	-0.41305	0	-0.02605	0.00244				-0.31213	0	-0.9103	0
-0.41305	0	-0.67335	0	-0.82991	0		-0.54305	0	-0.10396	0	-0.17654	0		-0.85305	0	-0.24852	-0.000305577	-0.05305	0.00458		-0.365	0.00214	-0.41305	0	-0.02605	0.00244				-0.31213	0	-0.9103	0
-0.41305	0	-0.67305	0	-0.82991	0		-0.54305	0	-0.10396	0	-0.17624	0		-0.85305	0	-0.24822	-0.000305577	-0.05274	0.00458		-0.365	0.00214	-0.41305	0	-0.02574	0.00275				-0.31183	0	-0.91	0
-0.41274	0	-0.67305	0	-0.82961	0		-0.54274	0	-0.10366	0	-0.17624	0		-0.85274	0	-0.24822	0	-0.05274	0.00489		-0.365	0.00214	-0.41274	0	-0.02574	0.00244				-0.31183	0	-0.91	-0.000305577
-0.41274	0	-0.67274	0	-0.82961	0		-0.54244	0	-0.10366	0	-0.17593	0		-0.85274	0	-0.24791	0	-0.05244	0.00489		-0.365	0.00214	-0.41244	0	-0.02544	0.00244				-0.31152	0	-0.90969	-0.000305577
-0.41244	0	-0.67274	0	-0.8293	-0.000305577		-0.54244	0	-0.10335	0	-0.17593	0.000305577		-0.85244	0	-0.24791	0	-0.05244	0.00489		-0.365	0.00214	-0.41244	0	-0.02544	0.00275				-0.31152	0	-0.90969	-0.000305577
-0.41244	0	-0.67244	0	-0.8293	0		-0.54244	0	-0.10335	0	-0.17563	0.000305577		-0.85244	0	-0.24761	0	-0.05213	0.00489		-0.365	0.00214	-0.41244	0	-0.02544	0.00275				-0.31122	0	-0.90939	-0.000305577
-0.41244	0	-0.67244	0	-0.829	0		-0.54213	0	-0.10305	0	-0.17563	0.000305577		-0.85213	-0.000305577	-0.24761	0	-0.05213	0.00489		-0.365	0.00214	-0.41213	0	-0.02513	0.00275				-0.31122	0	-0.90939	-0.000305577
-0.41213	0	-0.67213	0	-0.829	0		-0.54213	0	-0.10305	0	-0.17532	0.000305577		-0.85213	0	-0.2473	-0.000305577	-0.05183	0.00489		-0.364	0.00214	-0.41213	0	-0.02513	0.00275				-0.31122	-0.000305577	-0.90939	-0.000305577
-0.41213	0	-0.67213	0	-0.82869	0		-0.54183	0	-0.10274	0	-0.17532	0.000305577		-0.85213	0	-0.2473	0	-0.05183	0.00519		-0.364	0.00214	-0.41183	0	-0.02483	0.00275				-0.31091	-0.000305577	-0.90908	-0.000305577
-0.41183	0	-0.67183	0	-0.82869	0		-0.54183	0	-0.10274	0	-0.17502	0		-0.85183	0	-0.247	0	-0.05183	0.00519		-0.364	0.00214	-0.41183	0	-0.02483	0.00275				-0.31091	-0.000305577	-0.90908	0
-0.41183	0	-0.67183	0	-0.82839	0		-0.54152	0	-0.10244	0	-0.17502	0.000305577		-0.85152	0	-0.247	0	-0.05152	0.00519		-0.364	0.00214	-0.41152	0	-0.02452	0.00306				-0.31061	0	-0.90878	0
-0.41152	0	-0.67152	0	-0.82839	0		-0.54152	0	-0.10244	0	-0.17471	0.000305577		-0.85152	0	-0.24669	0	-0.05152	0.00519		-0.364	0.00214	-0.41152	0	-0.02452	0.00306				-0.31061	-0.000305577	-0.90878	0
-0.41152	0	-0.67152	0	-0.82808	0		-0.54122	0	-0.10244	0	-0.17471	0.000305577		-0.85122	0	-0.24669	0	-0.05122	0.00519		-0.364	0.00214	-0.41122	0	-0.02422	0.00306				-0.3103	-0.000305577	-0.90847	0
-0.41122	0	-0.67122	0	-0.82808	0		-0.54122	0	-0.10213	0	-0.17441	0		-0.85122	0	-0.24639	0	-0.05122	0.00519		-0.363	0.00214	-0.41122	0	-0.02422	0.00306				-0.3103	-0.000305577	-0.90847	0
-0.41122	0	-0.67122	0	-0.82808	0		-0.54091	0	-0.10213	0	-0.17441	0		-0.85122	0	-0.24639	0	-0.05091	0.00519		-0.363	0.00214	-0.41091	0	-0.02391	0.00306				-0.31	0	-0.90816	0
-0.41091	0	-0.67122	0	-0.82778	0		-0.54091	0	-0.10183	0	-0.1741	0		-0.85091	0	-0.24639	0	-0.05091	0.00519		-0.363	0.00214	-0.41091	0	-0.02391	0.00306				-0.31	-0.000305577	-0.90816	0
-0.41091	0	-0.67091	0	-0.82778	0		-0.54061	0	-0.10152	0	-0.1741	0		-0.85091	0	-0.24608	0	-0.05061	0.00519		-0.363	0.00214	-0.41061	0	-0.02361	0.00306				-0.30969	-0.000305577	-0.90786	0
-0.41061	0	-0.67091	0	-0.82747	0		-0.54061	0	-0.10152	0	-0.1741	0		-0.85061	0	-0.24608	0	-0.05061	0.00519		-0.363	0.00244	-0.41061	0	-0.02361	0.00336				-0.30969	-0.000305577	-0.90786	0
-0.41061	0	-0.67061	-0.000305577	-0.82747	0		-0.54061	0	-0.10152	0	-0.1738	0		-0.85061	0	-0.24578	0	-0.0503	0.00519		-0.363	0.00244	-0.4103	0	-0.0233	0.00306				-0.30939	-0.000305577	-0.90755	0
-0.4103	0	-0.67061	-0.000305577	-0.82716	0		-0.5403	0	-0.10122	0	-0.1738	0		-0.8503	0	-0.24578	0	-0.0503	0.0055		-0.363	0.00244	-0.4103	0	-0.0233	0.00336				-0.30939	-0.000305577	-0.90755	0
-0.4103	0	-0.6703	0	-0.82716	0		-0.5403	0	-0.10122	0	-0.17349	0		-0.8503	0	-0.24547	0	-0.05	0.0055		-0.362	0.00244	-0.4103	0	-0.023	0.00336				-0.30908	-0.000305577	-0.90725	-0.000305577
-0.41	0	-0.6703	0	-0.82686	0		-0.54	0	-0.10091	0	-0.17349	0.000305577		-0.85	0	-0.24547	0	-0.05	0.00519		-0.362	0.00244	-0.41	0.000305577	-0.023	0.00336				-0.30908	-0.000305577	-0.90725	0
-0.41	0	-0.67	0	-0.82686	0		-0.54	0	-0.10091	0	-0.17319	0		-0.85	0	-0.24516	0	-0.04969	0.0055		-0.362	0.00244	-0.40969	0	-0.02269	0.00336				-0.30878	-0.000305577	-0.90694	0
-0.40969	0	-0.67	0	-0.82655	0		-0.53969	0	-0.10061	0	-0.17319	0		-0.84969	0	-0.24516	0	-0.04969	0.0055		-0.362	0.00244	-0.40969	0	-0.02269	0.00336				-0.30878	-0.000305577	-0.90694	0
-0.40969	0	-0.66969	0	-0.82655	-0.000305577		-0.53969	0	-0.10061	0	-0.17288	0		-0.84969	0	-0.24486	0	-0.04939	0.0055		-0.362	0.00244	-0.40939	0	-0.02269	0.00336				-0.30847	0	-0.90694	0
-0.40969	0	-0.66969	0	-0.82625	-0.000305577		-0.53939	0	-0.1003	0	-0.17288	0		-0.84969	0	-0.24486	0	-0.04939	0.00519		-0.362	0.00244	-0.40939	0	-0.02239	0.00336				-0.30847	0	-0.90664	0
-0.40939	0	-0.66939	0	-0.82625	-0.000305577		-0.53939	0	-0.1003	0	-0.17258	0		-0.84939	0	-0.24455	0	-0.04939	0.00519		-0.361	0.00275	-0.40939	0	-0.02239	0.00336				-0.30847	0	-0.90664	0
-0.40939	0	-0.66939	0	-0.82594	-0.000305577		-0.53908	0	-0.1	0	-0.17258	0		-0.84939	0	-0.24455	0	-0.04908	0.00519		-0.361	0.00244	-0.40908	0	-0.02208	0.00367				-0.30816	-0.000305577	-0.90633	0
-0.40908	0	-0.66908	0	-0.82594	-0.000305577		-0.53908	0	-0.1	0	-0.17258	0		-0.84908	0	-0.24425	-0.000305577	-0.04908	0.00519		-0.361	0.00244	-0.40908	0	-0.02208	0.00367				-0.30816	-0.000305577	-0.90633	0
-0.40908	0	-0.66908	0	-0.82564	0		-0.53878	0	-0.1	0	-0.17227	0		-0.84908	0	-0.24425	-0.000305577	-0.04878	0.0055		-0.361	0.00244	-0.40878	0	-0.02178	0.00397				-0.30786	0	-0.90603	-0.000305577
-0.40878	0	-0.66878	0	-0.82564	0		-0.53878	0	-0.09969	0	-0.17197	0		-0.84878	0	-0.24425	-0.000305577	-0.04878	0.0055		-0.361	0.00275	-0.40878	0	-0.02178	0.00397				-0.30786	0	-0.90603	-0.000305577
-0.40878	0	-0.66878	0	-0.82564	0		-0.53847	0	-0.09969	0	-0.17197	0		-0.84878	0	-0.24394	-0.000305577	-0.04847	0.00519		-0.361	0.00275	-0.40847	0	-0.02147	0.00397				-0.30755	-0.000305577	-0.90572	-0.000305577
-0.40847	0	-0.66878	0	-0.82533	0		-0.53847	0	-0.09939	0	-0.17166	0.000305577		-0.84847	0	-0.24394	-0.000305577	-0.04847	0.00519		-0.361	0.00275	-0.40847	0	-0.02147	0.00397				-0.30755	0	-0.90572	0
-0.40847	0	-0.66847	0	-0.82533	0		-0.53816	0	-0.09939	0	-0.17166	0.000305577		-0.84847	0	-0.24364	-0.000305577	-0.04816	0.00519		-0.361	0.00275	-0.40816	0	-0.02116	0.00397				-0.30725	-0.000305577	-0.90542	0
-0.40816	0	-0.66847	-0.000305577	-0.82503	0		-0.53816	0	-0.09908	0	-0.17166	0.000305577		-0.84816	0	-0.24364	-0.000305577	-0.04816	0.0055		-0.361	0.00306	-0.40816	0	-0.02116	0.00397				-0.30725	-0.000305577	-0.90542	-0.000305577
-0.40816	0	-0.66816	0	-0.82503	0		-0.53816	0	-0.09908	0	-0.17135	0.000305577		-0.84816	0	-0.24333	-0.000305577	-0.04786	0.0055		-0.36	0.00306	-0.40786	0	-0.02086	0.00397				-0.30694	0	-0.90511	-0.000305577
-0.40786	0	-0.66816	0	-0.82472	0		-0.53786	0	-0.09878	0	-0.17135	0.000305577		-0.84786	0	-0.24333	0	-0.04786	0.0055		-0.36	0.00306	-0.40786	0	-0.02086	0.00397				-0.30694	0	-0.90511	-0.000305577
-0.40786	0.000305577	-0.66786	0	-0.82472	0		-0.53786	0	-0.09878	0	-0.17105	0		-0.84786	0	-0.24303	0	-0.04755	0.0055		-0.36	0.00306	-0.40755	0	-0.02055	0.00428				-0.30664	0	-0.90481	-0.000305577
-0.40755	0.000305577	-0.66786	0	-0.82442	0		-0.53755	0	-0.09847	0	-0.17105	0		-0.84755	0	-0.24303	-0.000305577	-0.04755	0.00581		-0.36	0.00336	-0.40755	0	-0.02055	0.00428				-0.30664	0	-0.90481	-0.000305577
-0.40755	0.000305577	-0.66755	0	-0.82442	0		-0.53755	0	-0.09847	0	-0.17074	0		-0.84755	0	-0.24272	0	-0.04725	0.00581		-0.36	0.00336	-0.40725	0	-0.02025	0.00428				-0.30633	-0.000305577	-0.9045	0
-0.40755	0	-0.66755	0	-0.82411	0		-0.53725	0	-0.09816	0	-0.17074	0		-0.84725	0	-0.24272	0	-0.04725	0.00581		-0.36	0.00336	-0.40725	0	-0.02025	0.00428				-0.30633	0	-0.9045	-0.000305577
-0.40725	0	-0.66725	0	-0.82411	0		-0.53725	0	-0.09816	0	-0.17044	0		-0.84725	0	-0.24242	0	-0.04694	0.00581		-0.359	0.00336	-0.40725	0	-0.02025	0.00458				-0.30633	0	-0.9045	-0.000305577
-0.40725	0.000305577	-0.66725	0	-0.82381	0		-0.53694	0	-0.09786	0	-0.17044	0		-0.84725	0	-0.24242	0	-0.04694	0.00581		-0.359	0.00336	-0.40694	0	-0.01994	0.00458				-0.30603	-0.000305577	-0.9042	-0.000305577
-0.40694	0.000305577	-0.66725	0	-0.82381	0		-0.53694	0.000305577	-0.09786	0	-0.17013	0		-0.84694	0	-0.24211	0	-0.04664	0.00581		-0.359	0.00336	-0.40694	0	-0.01994	0.00458				-0.30603	0	-0.9042	-0.000305577
-0.40694	0	-0.66694	-0.000305577	-0.8235	0		-0.53664	0	-0.09755	0	-0.17013	0.000305577		-0.84694	0	-0.24211	0	-0.04664	0.00581		-0.359	0.00336	-0.40664	0	-0.01964	0.00458				-0.30572	0	-0.90389	-0.000305577
-0.40664	0	-0.66664	0	-0.8235	-0.000305577		-0.53664	0	-0.09755	0	-0.17013	0		-0.84664	0	-0.24181	0	-0.04633	0.00581		-0.359	0.00336	-0.40664	0	-0.01964	0.00458				-0.30572	0	-0.90389	-0.000305577
-0.40664	0	-0.66664	0	-0.8232	-0.000305577		-0.53633	0	-0.09755	0	-0.16983	0.000305577		-0.84664	0	-0.24181	0	-0.04633	0.00581		-0.359	0.00336	-0.40633	0	-0.01933	0.00458				-0.30542	0	-0.90359	0
-0.40633	0	-0.66633	0	-0.8232	-0.000305577		-0.53633	0	-0.09725	0	-0.16983	0.000305577		-0.84633	0	-0.24181	0	-0.04633	0.00581		-0.359	0.00336	-0.40633	0	-0.01933	0.00458				-0.30542	0	-0.90359	0
-0.40633	0	-0.66633	0	-0.8232	-0.000305577		-0.53603	0	-0.09725	0	-0.16952	0.000305577		-0.84633	0	-0.2415	0	-0.04603	0.00581		-0.358	0.00336	-0.40603	0	-0.01903	0.00458				-0.30511	0	-0.90328	0
-0.40603	0	-0.66633	0	-0.82289	-0.000305577		-0.53603	0	-0.09694	0	-0.16922	0.000305577		-0.84603	0	-0.2415	0	-0.04603	0.00581		-0.358	0.00336	-0.40603	0	-0.01903	0.00489				-0.30511	-0.000305577	-0.90328	0
-0.40603	0	-0.66603	0	-0.82289	0		-0.53572	0	-0.09694	0	-0.16922	0.000305577		-0.84603	0	-0.2412	0	-0.04572	0.00611		-0.358	0.00336	-0.40572	0	-0.01872	0.00489				-0.30481	-0.000305577	-0.90298	0
-0.40572	0	-0.66603	0	-0.82259	-0.000305577		-0.53572	0	-0.09664	0	-0.16922	0		-0.84572	0	-0.2412	0	-0.04572	0.00611		-0.358	0.00336	-0.40572	0	-0.01872	0.00519				-0.30481	-0.000305577	-0.90298	0
-0.40572	0	-0.66572	0	-0.82259	0		-0.53572	0	-0.09664	0	-0.16891	0		-0.84572	0	-0.24089	0	-0.04542	0.00611		-0.358	0.00336	-0.40542	0	-0.01842	0.00519				-0.3045	-0.000305577	-0.90298	0
-0.40542	0	-0.66572	0	-0.82228	0		-0.53542	0	-0.09633	0	-0.16891	0		-0.84542	0	-0.24089	0	-0.04542	0.00611		-0.358	0.00336	-0.40542	0	-0.01842	0.00519				-0.3045	-0.000305577	-0.90267	0
-0.40542	0	-0.66542	0	-0.82228	0		-0.53542	0	-0.09633	0	-0.16861	0		-0.84542	0	-0.24059	0	-0.04511	0.00611		-0.358	0.00336	-0.40511	0	-0.01811	0.00519				-0.3042	-0.000305577	-0.90237	0
-0.40542	0	-0.66542	0	-0.82198	-0.000305577		-0.53511	0	-0.09603	0	-0.16861	0		-0.84511	0	-0.24059	0	-0.04511	0.00642		-0.358	0.00336	-0.40511	0	-0.01811	0.00519				-0.3042	-0.000305577	-0.90237	0
-0.40511	0	-0.66511	0	-0.82198	0		-0.53511	0	-0.09603	0	-0.1683	0		-0.84511	0	-0.24028	0	-0.04481	0.00611		-0.357	0.00336	-0.40481	0	-0.01811	0.00519				-0.30389	0	-0.90206	0
-0.40511	0	-0.66511	0	-0.82167	0		-0.53481	0	-0.09572	0	-0.1683	0		-0.84511	0	-0.24028	0	-0.04481	0.00611		-0.357	0.00336	-0.40481	0	-0.01781	0.00519				-0.30389	0	-0.90206	-0.000305577
-0.40481	0	-0.66481	0	-0.82167	0		-0.53481	0	-0.09572	0	-0.168	0		-0.84481	0	-0.23998	0	-0.04481	0.00642		-0.357	0.00336	-0.40481	0	-0.01781	0.00519				-0.30389	-0.000305577	-0.90206	0
-0.40481	0	-0.66481	0	-0.82137	0		-0.5345	0	-0.09572	0	-0.168	0		-0.84481	0	-0.23998	0	-0.0445	0.00642		-0.357	0.00336	-0.4045	0	-0.0175	0.0055				-0.30359	-0.000305577	-0.90176	0
-0.4045	0	-0.6645	0	-0.82137	0		-0.5345	0	-0.09542	0	-0.16769	0		-0.8445	0	-0.23967	0	-0.0445	0.00611		-0.357	0.00336	-0.4045	0	-0.0172	0.00519				-0.30359	0	-0.90176	0
-0.4045	0	-0.6645	0	-0.82106	0		-0.5342	0	-0.09542	0	-0.16769	0		-0.8445	0	-0.23967	0	-0.0442	0.00642		-0.357	0.00336	-0.4042	0	-0.0172	0.00519				-0.30328	-0.000305577	-0.90145	-0.000305577
-0.4042	0	-0.6645	0	-0.82106	0		-0.5342	0	-0.09511	0	-0.16769	0		-0.8442	0	-0.23937	0	-0.04389	0.00611		-0.357	0.00336	-0.4042	0	-0.01689	0.0055				-0.30328	0	-0.90145	-0.000305577
-0.4042	0	-0.6642	0	-0.82106	0		-0.53389	0	-0.09511	0	-0.16739	0		-0.8442	0	-0.23937	0	-0.04389	0.00611		-0.356	0.00336	-0.40389	0	-0.01689	0.00519				-0.30298	-0.000305577	-0.90115	-0.000305577
-0.40389	0	-0.6642	0	-0.82076	0		-0.53389	0.000305577	-0.09481	0	-0.16739	0.000305577		-0.84389	0	-0.23937	0	-0.04389	0.00642		-0.356	0.00367	-0.40389	0	-0.01689	0.0055				-0.30298	0	-0.90115	0
-0.40389	0	-0.66389	0	-0.82076	0		-0.53359	0.000305577	-0.09481	0	-0.16708	0.000305577		-0.84389	0	-0.23906	0	-0.04359	0.00611		-0.356	0.00367	-0.40359	0	-0.01659	0.00581				-0.30267	0	-0.90084	0
-0.40359	0	-0.66389	-0.000305577	-0.82045	0		-0.53359	0.000305577	-0.0945	0	-0.16708	0		-0.84359	0	-0.23906	0	-0.04359	0.00642		-0.356	0.00367	-0.40359	0	-0.01659	0.00581				-0.30267	0	-0.90084	0
-0.40359	0.000305577	-0.66359	0	-0.82045	0		-0.53359	0.000305577	-0.0945	0	-0.16678	0		-0.84359	0	-0.23876	0	-0.04328	0.00642		-0.356	0.00367	-0.40328	0	-0.01628	0.00581				-0.30237	0	-0.90054	0
-0.40359	0.000305577	-0.66359	0	-0.82015	0		-0.53328	0	-0.0942	0	-0.16678	0		-0.84328	0	-0.23876	0	-0.04328	0.00672		-0.356	0.00367	-0.40328	0	-0.01628	0.00581				-0.30237	-0.000305577	-0.90054	0
-0.40328	0	-0.66328	0	-0.82015	0		-0.53328	0	-0.0942	0	-0.16647	0		-0.84328	0	-0.23845	0	-0.04298	0.00642		-0.355	0.00336	-0.40298	0	-0.01598	0.00611				-0.30206	-0.000305577	-0.90054	0
-0.40298	0	-0.66328	0	-0.81984	0		-0.53298	0	-0.09389	0	-0.16647	0		-0.84298	0	-0.23845	0	-0.04298	0.00672		-0.355	0.00336	-0.40298	0	-0.01598	0.00642				-0.30206	0	-0.90023	-0.000305577
-0.40298	0	-0.66298	0	-0.81984	0		-0.53298	0	-0.09389	0	-0.16617	0		-0.84298	-0.000305577	-0.23815	-0.000305577	-0.04267	0.00672		-0.355	0.00367	-0.40267	0	-0.01567	0.00642				-0.30176	0	-0.90023	-0.000305577
-0.40298	0	-0.66298	0	-0.81954	0		-0.53267	0	-0.09359	0	-0.16617	0.000305577		-0.84267	-0.000305577	-0.23815	-0.000305577	-0.04267	0.00672		-0.355	0.00367	-0.40267	0	-0.01567	0.00642				-0.30176	0	-0.89993	-0.000305577
-0.40267	0.000305577	-0.66267	0	-0.81954	0		-0.53267	0	-0.09359	0	-0.16586	0.000305577		-0.84267	0	-0.23784	0	-0.04237	0.00672		-0.355	0.00367	-0.40237	0	-0.01537	0.00642				-0.30145	0	-0.89993	-0.000305577
-0.40267	0.000305577	-0.66267	0	-0.81923	0		-0.53237	0	-0.09328	0	-0.16586	0.000305577		-0.84267	0	-0.23784	0	-0.04237	0.00672		-0.355	0.00367	-0.40237	0	-0.01537	0.00642				-0.30145	-0.000305577	-0.89962	-0.000305577
-0.40237	0	-0.66237	-0.000305577	-0.81923	0		-0.53237	0	-0.09328	0	-0.16556	0.000305577		-0.84237	0	-0.23754	0	-0.04206	0.00672		-0.355	0.00367	-0.40206	0	-0.01537	0.00642				-0.30145	0	-0.89962	-0.000305577
-0.40237	0	-0.66237	-0.000305577	-0.81893	0		-0.53206	0	-0.09298	0	-0.16556	0.000305577		-0.84237	0	-0.23754	0	-0.04206	0.00672		-0.354	0.00367	-0.40206	0	-0.01506	0.00642				-0.30115	0	-0.89932	0
-0.40206	0	-0.66206	-0.000305577	-0.81893	0		-0.53206	0	-0.09298	0	-0.16525	0.000305577		-0.84206	0	-0.23723	0	-0.04206	0.00672		-0.354	0.00397	-0.40206	0	-0.01506	0.00642				-0.30115	0	-0.89932	0
-0.40206	0	-0.66206	0	-0.81862	0		-0.53176	0	-0.09298	0	-0.16525	0.000305577		-0.84206	0	-0.23723	-0.000305577	-0.04176	0.00703		-0.354	0.00397	-0.40176	0	-0.01476	0.00672				-0.30084	0	-0.89901	0
-0.40176	0	-0.66206	0	-0.81862	0		-0.53176	0	-0.09267	0	-0.16495	0.000305577		-0.84176	0	-0.23693	-0.000305577	-0.04145	0.00703		-0.354	0.00397	-0.40176	0	-0.01445	0.00703				-0.30084	0	-0.89901	0
-0.40176	0	-0.66176	0	-0.81832	0		-0.53145	0	-0.09267	0	-0.16495	0.000305577		-0.84176	0	-0.23693	0	-0.04145	0.00703		-0.354	0.00397	-0.40145	0	-0.01445	0.00703				-0.30054	0	-0.89871	0
-0.40145	0.000305577	-0.66176	0	-0.81832	0		-0.53145	0	-0.09237	0	-0.16464	0.000305577		-0.84145	0	-0.23662	-0.000305577	-0.04145	0.00703		-0.354	0.00397	-0.40145	0	-0.01445	0.00703				-0.30054	0	-0.89871	0
-0.40145	0.000305577	-0.66145	0	-0.81832	0		-0.53115	0	-0.09237	0	-0.16464	0.000305577		-0.84145	0	-0.23662	-0.000305577	-0.04115	0.00703		-0.354	0.00397	-0.40115	0	-0.01415	0.00733				-0.30023	0	-0.8984	0
-0.40115	0.000305577	-0.66145	0	-0.81801	0		-0.53115	0	-0.09206	0	-0.16464	0.000305577		-0.84145	0	-0.23662	0	-0.04115	0.00703		-0.354	0.00397	-0.40115	0	-0.01415	0.00733				-0.30023	0	-0.8984	0
-0.40115	0	-0.66115	0	-0.81801	-0.000305577		-0.53115	0	-0.09206	0	-0.16434	0.000305577		-0.84115	0	-0.23632	0	-0.04084	0.00703		-0.353	0.00397	-0.40084	0	-0.01384	0.00733				-0.29993	0	-0.8981	0
-0.40115	0.000305577	-0.66115	0	-0.81771	-0.000305577		-0.53084	0	-0.09176	0	-0.16434	0.000305577		-0.84115	0	-0.23632	0	-0.04084	0.00703		-0.353	0.00397	-0.40084	0	-0.01384	0.00733				-0.29993	0	-0.8981	0
-0.40084	0.000305577	-0.66084	0	-0.81771	-0.000305577		-0.53084	0	-0.09176	0	-0.16403	0.000305577		-0.84084	0	-0.23601	0	-0.04054	0.00703		-0.353	0.00397	-0.40054	0	-0.01354	0.00733				-0.29962	0	-0.8981	0
-0.40084	0	-0.66084	0	-0.8174	-0.000305577		-0.53054	0.000305577	-0.09176	0	-0.16403	0.000305577		-0.84084	0	-0.23601	0	-0.04054	0.00703		-0.353	0.00397	-0.40054	0	-0.01354	0.00733				-0.29962	0	-0.89779	0
-0.40054	0	-0.66054	0	-0.8174	-0.000305577		-0.53054	0	-0.09145	0	-0.16373	0.000305577		-0.84054	0	-0.23571	0	-0.04023	0.00733		-0.353	0.00397	-0.40054	0	-0.01323	0.00764				-0.29932	0	-0.89779	0
-0.40054	0	-0.66054	0	-0.8171	0		-0.53023	0	-0.09145	0	-0.16373	0.000305577		-0.84054	0	-0.23571	0	-0.04023	0.00703		-0.353	0.00397	-0.40023	0	-0.01323	0.00764				-0.29932	0	-0.89749	0
-0.40023	0	-0.66023	-0.000305577	-0.8171	0		-0.53023	0	-0.09115	0	-0.16342	0.000305577		-0.84023	0	-0.2354	0	-0.03993	0.00703		-0.352	0.00397	-0.40023	0	-0.01293	0.00764				-0.29932	0	-0.89749	0
-0.40023	0	-0.66023	-0.000305577	-0.81679	-0.000305577		-0.52993	0	-0.09115	0	-0.16342	0.000305577		-0.84023	0	-0.2354	0	-0.03993	0.00703		-0.352	0.00397	-0.39993	0	-0.01293	0.00764				-0.29901	0	-0.89718	0
-0.39993	0	-0.66023	-0.000305577	-0.81679	-0.000305577		-0.52993	0	-0.09084	0	-0.16312	0.000305577		-0.84023	0	-0.2351	0	-0.03962	0.00703		-0.352	0.00397	-0.39962	0	-0.01262	0.00795				-0.29901	-0.000305577	-0.89718	0
-0.39993	0	-0.65993	0	-0.81679	-0.000305577		-0.52962	0	-0.09084	0	-0.16312	0.000305577		-0.83993	0	-0.2351	0	-0.03962	0.00703		-0.352	0.00397	-0.39962	0	-0.01262	0.00795				-0.29871	-0.000305577	-0.89688	-0.000305577
-0.39962	0.000305577	-0.65962	0	-0.81649	-0.000305577		-0.52962	0	-0.09054	0	-0.16312	0.000305577		-0.83993	0	-0.23479	0	-0.03932	0.00733		-0.352	0.00397	-0.39962	0	-0.01232	0.00825				-0.29871	-0.000305577	-0.89688	0
-0.39962	0.000305577	-0.65962	0	-0.81649	-0.000305577		-0.52932	0	-0.09054	0	-0.16281	0.000305577		-0.83962	0	-0.23479	0	-0.03932	0.00733		-0.352	0.00397	-0.39932	0	-0.01232	0.00825				-0.2984	-0.000305577	-0.89657	-0.000305577
-0.39932	0	-0.65962	-0.000305577	-0.81618	-0.000305577		-0.52932	0	-0.09023	0	-0.16281	0.000305577		-0.83962	0	-0.23449	0	-0.03901	0.00733		-0.352	0.00428	-0.39932	0	-0.01201	0.00856				-0.2984	-0.000305577	-0.89657	0
-0.39932	0	-0.65932	0	-0.81588	-0.000305577		-0.52932	0	-0.09023	0	-0.16251	0.000305577		-0.83932	0	-0.23449	0	-0.03901	0.00733		-0.351	0.00428	-0.39901	0	-0.01201	0.00856				-0.2981	-0.000305577	-0.89627	0
-0.39901	0	-0.65932	-0.000305577	-0.81588	-0.000305577		-0.52901	0	-0.08993	0	-0.16251	0.000305577		-0.83932	0	-0.23449	0	-0.03901	0.00733		-0.351	0.00428	-0.39901	0	-0.01201	0.00856				-0.2981	0	-0.89627	-0.000305577
-0.39901	0	-0.65901	0	-0.81588	-0.000305577		-0.52871	0	-0.08993	0	-0.1622	0.000305577		-0.83901	0	-0.23418	0	-0.03871	0.00733		-0.351	0.00428	-0.39871	0	-0.01171	0.00856				-0.29779	-0.000305577	-0.89596	-0.000305577
-0.39871	0	-0.65901	0	-0.81557	-0.000305577		-0.52871	0	-0.08962	0	-0.1622	0.000305577		-0.83901	0	-0.23388	0	-0.03871	0.00733		-0.351	0.00428	-0.39871	0	-0.01171	0.00886				-0.29779	-0.000305577	-0.89596	-0.000305577
-0.39871	0	-0.65871	0	-0.81557	0		-0.52871	0	-0.08962	0	-0.1619	0.000305577		-0.83871	0	-0.23388	0	-0.0384	0.00733		-0.351	0.00428	-0.3984	0	-0.0114	0.00886				-0.29749	0	-0.89596	-0.000305577
-0.39871	0.000305577	-0.65871	0	-0.81527	0		-0.5284	0	-0.08932	0	-0.1619	0.000305577		-0.83871	0	-0.23388	0	-0.0384	0.00733		-0.351	0.00428	-0.3984	0	-0.0114	0.00886				-0.29749	-0.000305577	-0.89566	-0.000305577
-0.3984	0	-0.6584	0	-0.81527	0		-0.5284	0	-0.08932	0	-0.16159	0.000305577		-0.8384	0	-0.23357	0	-0.0381	0.00764		-0.35	0.00428	-0.3981	0	-0.0111	0.00886				-0.29718	-0.000305577	-0.89566	-0.000305577
-0.3984	0	-0.6584	0	-0.81496	0		-0.5281	0	-0.08932	0	-0.16159	0		-0.8384	0	-0.23357	0	-0.0381	0.00764		-0.35	0.00428	-0.3981	0	-0.0111	0.00917				-0.29718	0	-0.89535	-0.000305577
-0.3981	0	-0.6581	0	-0.81496	0		-0.5281	0	-0.08901	0	-0.16129	0		-0.8384	0	-0.23327	0	-0.03779	0.00764		-0.35	0.00428	-0.39779	0	-0.01079	0.00947				-0.29688	0	-0.89535	-0.000305577
-0.3981	0	-0.6581	0	-0.81466	0		-0.52779	0	-0.08901	0	-0.16129	0.000305577		-0.8381	0	-0.23327	0	-0.03779	0.00764		-0.35	0.00428	-0.39779	0	-0.01079	0.00947				-0.29688	0	-0.89505	0
-0.39779	0	-0.65779	0	-0.81466	0		-0.52779	0	-0.08871	0	-0.16098	0.000305577		-0.83779	0	-0.23296	0	-0.03749	0.00764		-0.35	0.00428	-0.39779	0	-0.01049	0.00947				-0.29657	-0.000305577	-0.89505	-0.000305577
-0.39779	0	-0.65779	0	-0.81435	0		-0.52749	0	-0.08871	0	-0.16098	0.000305577		-0.83779	0	-0.23296	0	-0.03749	0.00764		-0.35	0.00428	-0.39749	0	-0.01049	0.00978				-0.29657	0	-0.89474	-0.000305577
-0.39749	0	-0.65779	0	-0.81435	0		-0.52749	0	-0.0884	0	-0.16068	0.000305577		-0.83779	0	-0.23266	0	-0.03718	0.00733		-0.35	0.00458	-0.39749	0	-0.01018	0.00978				-0.29657	0	-0.89474	-0.000305577
-0.39749	0	-0.65749	0	-0.81405	0		-0.52718	0	-0.0884	0	-0.16068	0.000305577		-0.83749	0	-0.23266	0	-0.03718	0.00733		-0.35	0.00458	-0.39718	0	-0.01018	0.01008				-0.29627	-0.000305577	-0.89444	0
-0.39718	0	-0.65749	0	-0.81405	0		-0.52718	0	-0.0881	0	-0.16037	0.000611155		-0.83749	0	-0.23235	0	-0.03688	0.00733		-0.349	0.00458	-0.39718	0	-0.00988	0.01008				-0.29627	0	-0.89444	0
-0.39718	0	-0.65718	0	-0.81374	0		-0.52688	0	-0.0881	0	-0.16037	0.000611155		-0.83718	0	-0.23235	-0.000305577	-0.03688	0.00733		-0.349	0.00458	-0.39688	0	-0.00988	0.01008				-0.29596	0	-0.89413	0
-0.39688	0	-0.65718	-0.000305577	-0.81374	0		-0.52688	0	-0.08779	0.000305577	-0.16037	0.000305577		-0.83718	0	-0.23205	-0.000305577	-0.03688	0.00733		-0.349	0.00458	-0.39688	0	-0.00957	0.01008				-0.29596	0	-0.89413	0
-0.39688	0	-0.65688	0	-0.81344	0		-0.52688	0	-0.08779	0.000305577	-0.16007	0.000305577		-0.83688	0	-0.23205	0	-0.03657	0.00733		-0.349	0.00458	-0.39657	0	-0.00957	0.01039				-0.29566	0	-0.89383	0
-0.39657	0	-0.65688	0	-0.81344	0		-0.52657	0	-0.08749	0.000305577	-0.16007	0.000305577		-0.83688	0	-0.23174	0	-0.03657	0.00733		-0.349	0.00458	-0.39657	0	-0.00957	0.0107				-0.29566	0	-0.89383	0
-0.39657	0	-0.65657	0	-0.81344	0		-0.52657	0	-0.08749	0	-0.15976	0.000305577		-0.83657	0	-0.23174	0	-0.03627	0.00733		-0.349	0.00458	-0.39627	0	-0.00927	0.0107				-0.29535	0	-0.89352	0
-0.39657	0.000305577	-0.65657	-0.000305577	-0.81313	0		-0.52627	0	-0.08718	0	-0.15976	0.000305577		-0.83657	0	-0.23174	0	-0.03627	0.00733		-0.349	0.00489	-0.39627	0	-0.00927	0.0107				-0.29535	0	-0.89352	-0.000305577
-0.39627	0	-0.65627	-0.000305577	-0.81313	0		-0.52627	0	-0.08718	0.000305577	-0.15946	0.000305577		-0.83627	0	-0.23144	0	-0.03596	0.00733		-0.348	0.00458	-0.39596	0	-0.00896	0.011				-0.29505	0	-0.89352	0
-0.39627	0	-0.65627	-0.000305577	-0.81283	0		-0.52596	0	-0.08688	0.000305577	-0.15946	0.000305577		-0.83627	0	-0.23144	0	-0.03596	0.00733		-0.348	0.00458	-0.39596	0	-0.00896	0.011				-0.29505	-0.000305577	-0.89322	0
-0.39596	0	-0.65596	0	-0.81283	0		-0.52596	0.000305577	-0.08688	0	-0.15915	0.000305577		-0.83596	0	-0.23113	0	-0.03566	0.00764		-0.348	0.00458	-0.39566	0	-0.00866	0.01131				-0.29474	-0.000305577	-0.89322	0
-0.39596	0	-0.65596	0	-0.81252	0		-0.52566	0.000305577	-0.08688	0	-0.15915	0.000305577		-0.83596	0	-0.23113	0	-0.03566	0.00764		-0.348	0.00458	-0.39566	0	-0.00866	0.01161				-0.29474	-0.000305577	-0.89291	0
-0.39566	0	-0.65566	0	-0.81252	0		-0.52566	0.000305577	-0.08657	0	-0.15885	0.000305577		-0.83566	0	-0.23083	0	-0.03535	0.00764		-0.348	0.00489	-0.39535	0	-0.00835	0.01161				-0.29444	-0.000305577	-0.89291	0
-0.39566	0	-0.65566	0	-0.81222	-0.000305577		-0.52535	0.000305577	-0.08657	0	-0.15885	0.000305577		-0.83566	0	-0.23083	0	-0.03535	0.00764		-0.348	0.00489	-0.39535	0	-0.00835	0.01161				-0.29444	-0.000305577	-0.8926	0
-0.39535	0	-0.65535	0	-0.81222	-0.000305577		-0.52535	0.000305577	-0.08627	0	-0.15854	0.000305577		-0.83535	0	-0.23052	0	-0.03505	0.00764		-0.347	0.00489	-0.39505	0	-0.00805	0.01192				-0.29413	0	-0.8926	0
-0.39535	0	-0.65535	0	-0.81191	-0.000611155		-0.52505	0.000305577	-0.08627	0	-0.15854	0.000305577		-0.83535	0	-0.23052	0	-0.03505	0.00764		-0.347	0.00519	-0.39505	0	-0.00805	0.01222				-0.29413	-0.000305577	-0.8923	0
-0.39505	0	-0.65505	-0.000305577	-0.81191	-0.000305577		-0.52505	0	-0.08596	0	-0.15824	0.000305577		-0.83535	0	-0.23022	0	-0.03505	0.00764		-0.347	0.00519	-0.39474	0	-0.00774	0.01222				-0.29413	-0.000305577	-0.8923	0
-0.39505	0	-0.65505	-0.000305577	-0.8116	-0.000305577		-0.52474	0.000305577	-0.08596	0	-0.15824	0.000305577		-0.83505	0	-0.23022	0	-0.03474	0.00764		-0.347	0.00489	-0.39474	0	-0.00774	0.01253				-0.29383	-0.000305577	-0.89199	0
-0.39474	0	-0.65505	-0.000305577	-0.8116	0		-0.52474	0.000305577	-0.08566	0	-0.15824	0.000305577		-0.83505	0	-0.22991	0	-0.03474	0.00764		-0.347	0.00519	-0.39474	0	-0.00744	0.01253				-0.29383	0	-0.89199	0
-0.39474	0	-0.65474	-0.000305577	-0.8113	-0.000305577		-0.52444	0.000305577	-0.08566	0	-0.15793	0.000305577		-0.83474	0	-0.22991	0	-0.03444	0.00764		-0.347	0.00519	-0.39444	0	-0.00744	0.01283				-0.29352	0	-0.89169	-0.000305577
-0.39444	0	-0.65474	-0.000305577	-0.8113	0		-0.52444	0.000305577	-0.08535	0	-0.15793	0.000305577		-0.83474	0	-0.2296	0	-0.03413	0.00764		-0.347	0.00519	-0.39444	0	-0.00713	0.01283				-0.29352	0	-0.89169	0
-0.39444	0	-0.65444	0	-0.81099	0		-0.52444	0	-0.08535	0	-0.15763	0.000305577		-0.83444	0	-0.2296	0	-0.03413	0.00795		-0.347	0.00519	-0.39413	0	-0.00713	0.01314				-0.29322	0	-0.89138	0
-0.39413	0	-0.65444	-0.000305577	-0.81099	0		-0.52413	0	-0.08505	0	-0.15763	0.000305577		-0.83444	0	-0.2293	0	-0.03413	0.00795		-0.346	0.00519	-0.39413	0	-0.00713	0.01314				-0.29322	0	-0.89138	-0.000305577
-0.39413	0	-0.65413	0	-0.81099	0		-0.52413	0	-0.08505	0.000305577	-0.15732	0.000305577		-0.83413	0	-0.2293	0	-0.03383	0.00795		-0.346	0.00519	-0.39383	0	-0.00683	0.01314				-0.29291	0	-0.89108	0
-0.39413	0	-0.65413	0	-0.81069	0		-0.52383	0	-0.08505	0.000305577	-0.15732	0.000611155		-0.83413	0	-0.2293	0	-0.03383	0.00764		-0.346	0.00489	-0.39383	0	-0.00683	0.01345				-0.29291	0	-0.89108	0
-0.39383	0	-0.65383	0	-0.81069	0		-0.52383	0	-0.08474	0.000305577	-0.15702	0.000305577		-0.83383	0	-0.22899	0	-0.03352	0.00733		-0.346	0.00489	-0.39352	0	-0.00652	0.01375				-0.2926	0	-0.89108	0
-0.39383	0	-0.65383	0	-0.81038	0		-0.52352	0	-0.08474	0.000305577	-0.15702	0.000611155		-0.83383	0	-0.22899	0	-0.03352	0.00703		-0.346	0.00489	-0.39352	0	-0.00652	0.01375				-0.2926	0	-0.89077	0
-0.39352	0	-0.65352	0	-0.81038	0		-0.52352	0	-0.08444	0	-0.15671	0.000305577		-0.83352	0	-0.22869	0	-0.03322	0.00703		-0.346	0.00489	-0.39322	0	-0.00622	0.01406				-0.2923	0	-0.89077	0
-0.39352	0	-0.65352	0	-0.81008	0		-0.52322	0	-0.08444	0	-0.15671	0.000611155		-0.83352	0	-0.22869	0	-0.03322	0.00672		-0.346	0.00489	-0.39322	0	-0.00622	0.01406				-0.2923	-0.000305577	-0.89047	0
-0.39322	0	-0.65321	0	-0.81008	0		-0.52322	0	-0.08413	0	-0.15641	0.000611155		-0.83352	0	-0.22838	0	-0.03291	0.00642		-0.345	0.00489	-0.39322	0	-0.00591	0.01436				-0.29199	-0.000305577	-0.89047	0
-0.39322	0	-0.65321	0	-0.80977	0		-0.52291	0	-0.08413	0	-0.15641	0.000611155		-0.83322	0	-0.22838	0	-0.03291	0.00642		-0.345	0.00489	-0.39291	0	-0.00591	0.01467				-0.29199	0	-0.89016	0
-0.39291	0	-0.65291	0	-0.80977	0		-0.52291	0	-0.08383	0	-0.1561	0.000305577		-0.83291	0	-0.22808	0	-0.0326	0.00642		-0.345	0.00519	-0.3926	0	-0.0056	0.01467				-0.29169	0	-0.89016	0
-0.39291	0	-0.65291	0	-0.80947	0		-0.5226	0	-0.08383	0	-0.1561	0.000305577		-0.83291	0	-0.22808	0	-0.0326	0.00642		-0.345	0.00519	-0.3926	0	-0.0056	0.01497				-0.29169	0	-0.88986	0
-0.3926	0	-0.6526	0	-0.80947	0		-0.5226	0	-0.08352	0	-0.1561	0.000305577		-0.83291	0	-0.22777	0	-0.0326	0.00642		-0.345	0.00519	-0.3923	0	-0.0053	0.01528				-0.29169	0	-0.88986	0
-0.3926	0	-0.6526	0	-0.80916	0		-0.5223	0	-0.08352	0	-0.15579	0.000611155		-0.8326	0	-0.22777	-0.000305577	-0.0323	0.00672		-0.345	0.00519	-0.3923	0	-0.0053	0.01528				-0.29138	0	-0.88955	0
-0.3923	0	-0.6526	0	-0.80916	0		-0.5223	0	-0.08322	0	-0.15579	0.000611155		-0.8326	0	-0.22747	-0.000305577	-0.0323	0.00672		-0.345	0.00519	-0.3923	0	-0.00499	0.01558				-0.29138	0	-0.88955	0
-0.3923	0	-0.6523	0	-0.80886	0		-0.5223	0	-0.08322	0	-0.15549	0.000305577		-0.8323	0	-0.22747	-0.000305577	-0.03199	0.00672		-0.344	0.00519	-0.39199	0	-0.00499	0.01558				-0.29108	0	-0.88925	-0.000305577
-0.39199	0	-0.6523	0	-0.80886	0		-0.52199	0	-0.08291	0	-0.15549	0.000611155		-0.8323	0	-0.22716	-0.000305577	-0.03199	0.00672		-0.344	0.00519	-0.39199	0	-0.00499	0.01558				-0.29108	0	-0.88925	0
-0.39199	0	-0.65199	0	-0.80855	0		-0.52169	0	-0.08291	0	-0.15518	0.000611155		-0.83199	0	-0.22716	-0.000305577	-0.03169	0.00703		-0.344	0.00519	-0.39169	0	-0.00469	0.01589				-0.29077	0	-0.88894	0
-0.39169	0	-0.65199	0	-0.80855	0		-0.52169	0	-0.08291	0	-0.15518	0.000611155		-0.83199	0	-0.22686	-0.000305577	-0.03169	0.00703		-0.344	0.0055	-0.39169	0	-0.00469	0.0162				-0.29077	0	-0.88894	-0.000305577
-0.39169	0	-0.65169	0	-0.80855	-0.000305577		-0.52138	0	-0.0826	0.000305577	-0.15488	0.000611155		-0.83169	0	-0.22686	-0.000305577	-0.03138	0.00703		-0.344	0.0055	-0.39138	0	-0.00438	0.0162				-0.29047	0	-0.88894	-0.000305577
-0.39169	0	-0.65169	0	-0.80825	-0.000305577		-0.52138	0	-0.0823	0.000305577	-0.15488	0.000611155		-0.83169	0	-0.22686	0	-0.03138	0.00733		-0.344	0.0055	-0.39138	0	-0.00438	0.0162				-0.29047	0	-0.88864	0
-0.39138	0	-0.65138	0	-0.80825	-0.000305577		-0.52138	0	-0.0823	0.000305577	-0.15457	0.000611155		-0.83138	0	-0.22655	-0.000305577	-0.03108	0.00733		-0.343	0.0055	-0.39108	0	-0.00408	0.01681				-0.29016	0	-0.88864	0
-0.39138	0.000305577	-0.65138	0	-0.80794	-0.000305577		-0.52108	0	-0.0823	0.000305577	-0.15457	0.000611155		-0.83138	0	-0.22655	-0.000305577	-0.03108	0.00733		-0.343	0.0055	-0.39108	0	-0.00408	0.01681				-0.29016	-0.000305577	-0.88833	0
-0.39108	0.000305577	-0.65108	0	-0.80794	-0.000305577		-0.52108	0	-0.08199	0	-0.15427	0.000611155		-0.83138	0	-0.22625	-0.000305577	-0.03077	0.00733		-0.343	0.0055	-0.39077	0	-0.00377	0.01711				-0.28986	-0.000305577	-0.88833	-0.000305577
-0.39108	0.000305577	-0.65108	0	-0.80764	-0.000305577		-0.52077	0	-0.08199	0.000305577	-0.15427	0.000611155		-0.83108	0	-0.22625	0	-0.03077	0.00733		-0.343	0.0055	-0.39077	0	-0.00377	0.01711				-0.28986	-0.000611155	-0.88803	-0.000305577
-0.39077	0	-0.65077	0	-0.80764	-0.000305577		-0.52077	0	-0.08169	0.000305577	-0.15396	0.000305577		-0.83077	0	-0.22594	0	-0.03047	0.00733		-0.343	0.0055	-0.39077	0	-0.00347	0.01742				-0.28955	-0.000305577	-0.88803	-0.000305577
-0.39077	0	-0.65077	0	-0.80733	-0.000305577		-0.52047	0	-0.08169	0.000305577	-0.15396	0.000305577		-0.83077	0	-0.22594	0	-0.03047	0.00733		-0.343	0.00581	-0.39047	0	-0.00347	0.01772				-0.28955	-0.000305577	-0.88772	0
-0.39047	0	-0.65047	0	-0.80733	-0.000305577		-0.52047	0	-0.08138	0.000305577	-0.15366	0.000611155		-0.83047	0	-0.22564	0	-0.03016	0.00733		-0.343	0.00581	-0.39047	0	-0.00316	0.01772				-0.28925	-0.000305577	-0.88772	0
-0.39047	0	-0.65047	0	-0.80703	-0.000305577		-0.52016	0	-0.08138	0.000305577	-0.15366	0.000611155		-0.83047	0	-0.22564	0	-0.03016	0.00733		-0.343	0.00581	-0.39016	0	-0.00316	0.01803				-0.28925	-0.000305577	-0.88742	-0.000305577
-0.39016	0	-0.65016	0	-0.80703	-0.000305577		-0.52016	0	-0.08108	0.000305577	-0.15366	0.000611155		-0.83047	0	-0.22533	0	-0.02986	0.00733		-0.342	0.00581	-0.39016	0	-0.00286	0.01803				-0.28894	-0.000305577	-0.88742	0
-0.39016	0	-0.65016	0	-0.80672	-0.000305577		-0.51986	0	-0.08108	0	-0.15335	0.000611155		-0.83016	0	-0.22533	0	-0.02986	0.00733		-0.342	0.00581	-0.38986	0	-0.00286	0.01833				-0.28894	-0.000305577	-0.88711	-0.000305577
-0.38986	0	-0.65016	0	-0.80672	-0.000305577		-0.51986	0.000305577	-0.08077	0	-0.15335	0.000611155		-0.83016	0.000305577	-0.22503	0	-0.02955	0.00764		-0.342	0.00581	-0.38986	0	-0.00255	0.01864				-0.28894	0	-0.88711	-0.000305577
-0.38986	0	-0.64986	0	-0.80672	-0.000611155		-0.51986	0	-0.08077	0.000305577	-0.15305	0.000611155		-0.82986	0.000305577	-0.22503	0	-0.02955	0.00764		-0.342	0.0055	-0.38955	0	-0.00255	0.01864				-0.28864	0	-0.88681	-0.000305577
-0.38955	0	-0.64986	0	-0.80642	-0.000305577		-0.51955	0	-0.08077	0.000305577	-0.15305	0.000611155		-0.82986	0	-0.22472	0	-0.02925	0.00764		-0.342	0.0055	-0.38955	0	-0.00225	0.01895				-0.28864	0	-0.88681	-0.000305577
-0.38955	0	-0.64955	0	-0.80611	-0.000305577		-0.51955	0	-0.08047	0.000305577	-0.15274	0.000611155		-0.82955	0.000305577	-0.22472	-0.000305577	-0.02925	0.00795		-0.342	0.0055	-0.38925	0	-0.00225	0.01925				-0.28833	0	-0.88681	-0.000305577
-0.38925	0	-0.64955	0	-0.80611	-0.000305577		-0.51925	0	-0.08047	0.000305577	-0.15274	0.000611155		-0.82955	0	-0.22442	-0.000305577	-0.02925	0.00795		-0.342	0.00581	-0.38925	0	-0.00225	0.01925				-0.28833	-0.000305577	-0.8865	-0.000305577
-0.38925	0	-0.64925	-0.000305577	-0.80611	-0.000305577		-0.51925	0	-0.08016	0.000305577	-0.15244	0.000611155		-0.82925	0	-0.22442	-0.000305577	-0.02894	0.00795		-0.341	0.00581	-0.38894	0	-0.00194	0.01956				-0.28803	-0.000305577	-0.8865	-0.000305577
-0.38925	0	-0.64925	0	-0.80581	-0.000305577		-0.51894	0	-0.08016	0.000305577	-0.15244	0.000611155		-0.82925	0	-0.22442	0	-0.02894	0.00795		-0.341	0.00581	-0.38894	0	-0.00194	0.01956				-0.28803	-0.000305577	-0.8862	-0.000305577
-0.38894	0	-0.64894	0	-0.80581	-0.000305577		-0.51894	0	-0.07986	0.000305577	-0.15213	0.000611155		-0.82894	0	-0.22411	0	-0.02864	0.00795		-0.341	0.00581	-0.38864	0	-0.00164	0.01986				-0.28772	-0.000305577	-0.8862	-0.000305577
-0.38894	0	-0.64894	-0.000305577	-0.8055	-0.000305577		-0.51864	0	-0.07986	0.000305577	-0.15213	0.000611155		-0.82894	0	-0.22381	0	-0.02864	0.00795		-0.341	0.00581	-0.38864	0	-0.00164	0.02017				-0.28772	-0.000305577	-0.88589	-0.000305577
-0.38864	0	-0.64864	0	-0.8055	0		-0.51864	0	-0.07955	0.000611155	-0.15183	0.000611155		-0.82894	0	-0.22381	0	-0.02833	0.00795		-0.341	0.00581	-0.38833	0	-0.00133	0.02017				-0.28742	-0.000305577	-0.88589	-0.000305577
-0.38864	0	-0.64864	0	-0.8052	0		-0.51833	0	-0.07955	0.000305577	-0.15183	0.000611155		-0.82864	0	-0.2235	0	-0.02833	0.00795		-0.341	0.00611	-0.38833	0	-0.00133	0.02047				-0.28742	-0.000305577	-0.88559	-0.000305577
-0.38833	0	-0.64833	0	-0.8052	0		-0.51833	0	-0.07925	0.000305577	-0.15152	0.000611155		-0.82864	0	-0.2235	0	-0.02803	0.00825		-0.34	0.00611	-0.38833	0	-0.00103	0.02047				-0.28711	-0.000305577	-0.88559	-0.000305577
-0.38833	0.000305577	-0.64833	0	-0.80489	0		-0.51803	0	-0.07925	0.000305577	-0.15152	0.000611155		-0.82833	0	-0.2235	-0.000305577	-0.02803	0.00795		-0.34	0.00611	-0.38803	0	-0.00103	0.02078				-0.28711	-0.000305577	-0.88528	0
-0.38803	0.000305577	-0.64803	0	-0.80489	0		-0.51803	0	-0.07894	0.000305577	-0.15122	0.000611155		-0.82833	0	-0.2232	-0.000305577	-0.02772	0.00825		-0.34	0.00581	-0.38803	0	-0.0007232	0.02108				-0.28681	0	-0.88528	0
-0.38803	0	-0.64803	0	-0.80459	0		-0.51772	0	-0.07894	0.000305577	-0.15122	0.000611155		-0.82803	0	-0.2232	0	-0.02772	0.00825		-0.34	0.00581	-0.38772	0	-0.0007232	0.02139				-0.28681	0	-0.88498	0
-0.38772	0	-0.64772	0	-0.80459	0		-0.51772	0	-0.07864	0.000305577	-0.15091	0.000916732		-0.82803	0	-0.22289	0	-0.02742	0.00825		-0.34	0.00581	-0.38772	0	-0.0004181	0.02139				-0.28681	0	-0.88498	0
-0.38772	0	-0.64772	0	-0.80428	0		-0.51742	0	-0.07864	0.000305577	-0.15091	0.000916732		-0.82772	0	-0.22289	-0.000305577	-0.02742	0.00825		-0.34	0.00611	-0.38742	0	-0.0004181	0.02139				-0.2865	0	-0.88467	0
-0.38742	0	-0.64772	0	-0.80428	-0.000305577		-0.51742	0.000305577	-0.07833	0.000305577	-0.15091	0.000916732		-0.82772	0	-0.22259	-0.000305577	-0.02711	0.00856		-0.34	0.00611	-0.38742	0	-0.000113	0.0217				-0.2865	0	-0.88467	0
-0.38742	0	-0.64742	0	-0.80398	0		-0.51711	0	-0.07833	0	-0.15061	0.000916732		-0.82742	0	-0.22259	0	-0.02711	0.00856		-0.34	0.00581	-0.38711	0	-0.000113	0.022				-0.2862	0	-0.88467	0
-0.38711	0	-0.64742	0	-0.80398	-0.000305577		-0.51711	0	-0.07833	0	-0.15061	0.000916732		-0.82742	0	-0.22228	-0.000305577	-0.02681	0.00856		-0.34	0.00581	-0.38711	0	0.0001921	0.02231				-0.2862	0	-0.88437	-0.000305577
-0.38711	0	-0.64711	0	-0.80367	-0.000305577		-0.51681	0.000305577	-0.07803	0	-0.1503	0.000916732		-0.82711	0	-0.22228	0	-0.02681	0.00856		-0.339	0.00611	-0.38681	0	0.0001921	0.02231				-0.28589	0	-0.88437	0
-0.38681	0	-0.64711	0	-0.80367	-0.000305577		-0.51681	0.000305577	-0.07803	0.000305577	-0.1503	0.000916732		-0.82711	0	-0.22198	0	-0.02681	0.00856		-0.339	0.00611	-0.38681	0	0.0001921	0.02261				-0.28589	0	-0.88406	0
-0.38681	0	-0.64681	0	-0.80367	-0.000305577		-0.5165	0.000305577	-0.07772	0.000305577	-0.15	0.000916732		-0.82681	0	-0.22198	0	-0.0265	0.00856		-0.339	0.00611	-0.3865	0	0.0004972	0.02292				-0.28559	0	-0.88406	0
-0.38681	0	-0.64681	0	-0.80337	-0.000305577		-0.5165	0.000305577	-0.07772	0.000305577	-0.15	0.000916732		-0.82681	0	-0.22198	0	-0.0265	0.00886		-0.339	0.00611	-0.3865	0	0.0004972	0.02322				-0.28559	0	-0.88376	0
-0.3865	0	-0.6465	0	-0.80337	-0.000305577		-0.5165	0.000305577	-0.07742	0.000305577	-0.14969	0.000916732		-0.8265	0	-0.22167	0	-0.0262	0.00886		-0.339	0.00611	-0.3862	0	0.0008023	0.02353				-0.28528	0	-0.88376	0
-0.3865	0	-0.6465	0	-0.80306	-0.000305577		-0.5162	0.000305577	-0.07742	0.000305577	-0.14969	0.00122		-0.8265	0	-0.22167	0	-0.0262	0.00886		-0.339	0.00642	-0.3862	0	0.0008023	0.02384				-0.28528	0	-0.88345	-0.000305577
-0.3862	0	-0.6462	0	-0.80306	-0.000305577		-0.5162	0.000305577	-0.07711	0.000305577	-0.14939	0.000916732		-0.8265	0	-0.22137	0	-0.02589	0.00886		-0.338	0.00642	-0.38589	0	0.00111	0.02414				-0.28498	0	-0.88345	-0.000305577
-0.3862	0	-0.6462	0	-0.80276	-0.000305577		-0.51589	0	-0.07711	0.000305577	-0.14939	0.000916732		-0.8262	0	-0.22137	0	-0.02589	0.00886		-0.338	0.00642	-0.38589	0	0.00111	0.02414				-0.28498	0	-0.88315	0
-0.38589	0	-0.64589	0	-0.80276	-0.000611155		-0.51589	0	-0.07681	0.000305577	-0.14939	0.000916732		-0.8262	0	-0.22106	0	-0.02559	0.00886		-0.338	0.00611	-0.38589	0	0.00141	0.02414				-0.28467	0	-0.88315	0
-0.38589	0	-0.64589	0	-0.80245	-0.000611155		-0.51559	0	-0.07681	0.000611155	-0.14908	0.000916732		-0.82589	0	-0.22106	0	-0.02559	0.00886		-0.338	0.00611	-0.38559	0	0.00141	0.02445				-0.28467	0	-0.88284	0
-0.38559	0	-0.64559	-0.000305577	-0.80245	-0.000611155		-0.51559	0	-0.0765	0.000611155	-0.14908	0.000916732		-0.82589	0	-0.22076	-0.000305577	-0.02528	0.00886		-0.338	0.00642	-0.38559	0	0.00172	0.02445				-0.28437	0	-0.88284	-0.000305577
-0.38559	0	-0.64559	-0.000305577	-0.80215	-0.000305577		-0.51528	0	-0.0765	0.000611155	-0.14878	0.00122		-0.82559	0	-0.22076	-0.000305577	-0.02528	0.00886		-0.338	0.00642	-0.38528	0	0.00172	0.02475				-0.28437	0	-0.88254	0
-0.38528	0	-0.64528	0	-0.80215	-0.000305577		-0.51528	0	-0.0765	0.000611155	-0.14847	0.00122		-0.82559	0	-0.22045	-0.000305577	-0.02498	0.00886		-0.338	0.00672	-0.38528	0	0.00202	0.02475				-0.28437	0	-0.88254	0
-0.38528	0	-0.64528	0	-0.80184	-0.000305577		-0.51498	0.000305577	-0.0762	0.000611155	-0.14847	0.00122		-0.82528	0.000305577	-0.22045	-0.000305577	-0.02498	0.00886		-0.337	0.00672	-0.38498	0	0.00202	0.02506				-0.28406	0	-0.88223	0
-0.38498	0	-0.64528	0	-0.80184	-0.000305577		-0.51498	0.000305577	-0.07589	0.000611155	-0.14847	0.00122		-0.82528	0	-0.22015	-0.000305577	-0.02498	0.00886		-0.337	0.00672	-0.38498	0	0.00233	0.02506				-0.28406	0	-0.88223	0
-0.38498	0	-0.64498	0	-0.80154	-0.000305577		-0.51467	0.000305577	-0.07589	0.000611155	-0.14817	0.00122		-0.82498	0	-0.22015	-0.000305577	-0.02467	0.00886		-0.337	0.00672	-0.38467	0	0.00233	0.02536				-0.28376	-0.000305577	-0.88223	-0.000305577
-0.38467	0	-0.64498	0	-0.80154	-0.000305577		-0.51467	0	-0.07589	0.000611155	-0.14817	0.00122		-0.82498	0	-0.21984	-0.000305577	-0.02467	0.00886		-0.337	0.00703	-0.38467	0	0.00263	0.02567				-0.28376	-0.000305577	-0.88193	-0.000305577
-0.38467	0	-0.64467	0	-0.80123	-0.000305577		-0.51437	0	-0.07559	0.000611155	-0.14786	0.000916732		-0.82467	0	-0.21984	-0.000305577	-0.02437	0.00886		-0.337	0.00703	-0.38437	0	0.00263	0.02597				-0.28345	-0.000305577	-0.88193	0
-0.38437	0	-0.64467	0	-0.80123	-0.000305577		-0.51437	0	-0.07559	0.000611155	-0.14786	0.000916732		-0.82467	0	-0.21954	0	-0.02437	0.00886		-0.337	0.00703	-0.38437	0	0.00294	0.02628				-0.28345	0	-0.88162	0
-0.38437	0	-0.64437	-0.000305577	-0.80123	-0.000305577		-0.51406	0	-0.07528	0.000611155	-0.14756	0.000916732		-0.82437	0	-0.21954	0	-0.02406	0.00886		-0.336	0.00672	-0.38406	0	0.00294	0.02659				-0.28315	0	-0.88162	-0.000305577
-0.38437	0	-0.64437	-0.000305577	-0.80093	-0.000305577		-0.51406	0	-0.07528	0.000611155	-0.14756	0.000916732		-0.82437	0	-0.21923	0	-0.02406	0.00886		-0.336	0.00703	-0.38406	0	0.00294	0.02659				-0.28315	0	-0.88132	0
-0.38406	0	-0.64406	-0.000305577	-0.80093	-0.000305577		-0.51406	0	-0.07498	0.000611155	-0.14725	0.000916732		-0.82406	0	-0.21923	0	-0.02376	0.00886		-0.336	0.00672	-0.38376	0	0.00324	0.02689				-0.28284	0	-0.88132	-0.000305577
-0.38406	0	-0.64406	0	-0.80062	-0.000305577		-0.51376	0	-0.07498	0.000611155	-0.14725	0.000916732		-0.82406	0	-0.21893	0	-0.02376	0.00886		-0.336	0.00672	-0.38376	0	0.00324	0.02689				-0.28284	-0.000305577	-0.88101	-0.000305577
-0.38376	0	-0.64376	0	-0.80062	-0.000305577		-0.51376	0	-0.07467	0.000611155	-0.14695	0.000916732		-0.82406	0	-0.21893	0	-0.02345	0.00917		-0.336	0.00672	-0.38376	0	0.00355	0.0272				-0.28254	-0.000305577	-0.88101	-0.000305577
-0.38376	0	-0.64376	0	-0.80032	-0.000305577		-0.51345	0	-0.07467	0.000611155	-0.14695	0.000916732		-0.82376	0	-0.21862	-0.000305577	-0.02345	0.00886		-0.336	0.00672	-0.38345	0	0.00355	0.0275				-0.28254	-0.000305577	-0.88071	-0.000305577
-0.38345	0	-0.64345	0	-0.80032	0		-0.51345	0	-0.07437	0.000611155	-0.14695	0.000916732		-0.82376	0	-0.21862	-0.000305577	-0.02315	0.00886		-0.336	0.00672	-0.38345	0	0.00385	0.02781				-0.28223	0	-0.88071	-0.000305577
-0.38345	0	-0.64345	0	-0.80001	0		-0.51315	0	-0.07437	0.000611155	-0.14664	0.00122		-0.82345	0	-0.21862	-0.000305577	-0.02315	0.00886		-0.336	0.00703	-0.38315	0	0.00385	0.02781				-0.28223	0	-0.8804	-0.000305577
-0.38315	0	-0.64315	0	-0.80001	-0.000305577		-0.51315	0	-0.07437	0.000611155	-0.14664	0.00122		-0.82315	0	-0.21832	-0.000305577	-0.02284	0.00917		-0.335	0.00672	-0.38315	0	0.00416	0.02811				-0.28193	0	-0.8804	-0.000305577
-0.38315	0	-0.64315	0	-0.79971	-0.000305577		-0.51284	0	-0.07406	0.000916732	-0.14634	0.00122		-0.82315	0	-0.21832	-0.000305577	-0.02284	0.00917		-0.335	0.00672	-0.38284	0	0.00416	0.02842				-0.28193	0	-0.8801	-0.000305577
-0.38284	0	-0.64284	0	-0.79971	-0.000305577		-0.51284	0	-0.07406	0.000611155	-0.14634	0.00122		-0.82315	0	-0.21801	-0.000305577	-0.02254	0.00917		-0.335	0.00703	-0.38284	0	0.00446	0.02872				-0.28193	0	-0.8801	-0.000305577
-0.38284	0	-0.64284	0	-0.7994	0		-0.51254	0	-0.07376	0.000611155	-0.14603	0.00122		-0.82284	0	-0.21801	0	-0.02254	0.00917		-0.335	0.00703	-0.38254	0	0.00446	0.02872				-0.28162	0	-0.87979	-0.000305577
-0.38284	0	-0.64284	0	-0.7994	-0.000305577		-0.51254	0	-0.07376	0.000611155	-0.14603	0.00122		-0.82284	0	-0.21771	0	-0.02254	0.00917		-0.335	0.00703	-0.38254	0	0.00477	0.02903				-0.28162	0	-0.87979	0
-0.38254	0	-0.64254	0	-0.7991	-0.000305577		-0.51223	0	-0.07345	0.000611155	-0.14573	0.00122		-0.82254	0	-0.21771	0	-0.02223	0.00917		-0.335	0.00703	-0.38223	0	0.00477	0.02934				-0.28132	0	-0.87979	0
-0.38254	0	-0.64254	0	-0.7991	-0.000305577		-0.51223	0	-0.07345	0.000916732	-0.14573	0.00122		-0.82254	0	-0.2174	0	-0.02223	0.00917		-0.335	0.00733	-0.38223	0	0.00507	0.02964				-0.28132	0	-0.87949	0
-0.38223	0	-0.64223	0	-0.79879	-0.000305577		-0.51193	0	-0.07315	0.000916732	-0.14542	0.00122		-0.82223	0	-0.2174	0	-0.02193	0.00917		-0.334	0.00733	-0.38193	0	0.00507	0.02995				-0.28101	0	-0.87949	0
-0.38193	0	-0.64223	0	-0.79879	-0.000305577		-0.51193	0	-0.07315	0.000611155	-0.14542	0.00122		-0.82223	0	-0.2171	0	-0.02193	0.00947		-0.334	0.00703	-0.38193	0	0.00507	0.02995				-0.28101	0	-0.87918	0
-0.38193	0	-0.64193	0	-0.79879	-0.000305577		-0.51162	0	-0.07284	0.000611155	-0.14512	0.00122		-0.82193	0	-0.2171	0	-0.02162	0.00947		-0.334	0.00733	-0.38162	0	0.00538	0.03056				-0.28071	0	-0.87918	0
-0.38193	0	-0.64193	0	-0.79849	-0.000305577		-0.51162	0	-0.07284	0.000916732	-0.14512	0.00122		-0.82193	0	-0.21679	0	-0.02162	0.00947		-0.334	0.00733	-0.38162	0	0.00538	0.03086				-0.28071	0	-0.87888	0
-0.38162	0	-0.64162	0	-0.79849	-0.000305577		-0.51162	0	-0.07254	0.000916732	-0.14481	0.00122		-0.82162	0	-0.21679	0	-0.02132	0.00947		-0.334	0.00733	-0.38132	0	0.00568	0.03086				-0.2804	0	-0.87888	0
-0.38162	0	-0.64162	0	-0.79818	-0.000305577		-0.51132	0	-0.07254	0.000916732	-0.14481	0.00122		-0.82162	0	-0.21649	0	-0.02132	0.00917		-0.334	0.00733	-0.38132	0	0.00568	0.03086				-0.2804	0	-0.87857	0
-0.38132	0	-0.64132	0	-0.79818	-0.000305577		-0.51132	0	-0.07223	0.000916732	-0.14451	0.00122		-0.82162	0	-0.21649	0	-0.02101	0.00917		-0.333	0.00733	-0.38101	0	0.00599	0.03147				-0.2801	0	-0.87857	0
-0.38132	0	-0.64132	0	-0.79788	-0.000305577		-0.51101	0	-0.07223	0.000611155	-0.14451	0.00122		-0.82132	0	-0.21618	0	-0.02101	0.00917		-0.333	0.00733	-0.38101	0	0.00599	0.03178				-0.2801	0	-0.87827	0
-0.38101	0	-0.64101	0	-0.79788	-0.000305577		-0.51101	0.000305577	-0.07193	0.000611155	-0.1442	0.00122		-0.82132	0	-0.21618	0	-0.02071	0.00947		-0.333	0.00733	-0.38101	0	0.00629	0.03178				-0.27979	0	-0.87827	-0.000305577
-0.38101	0	-0.64101	0	-0.79757	-0.000305577		-0.51071	0.000305577	-0.07193	0.000916732	-0.1442	0.00122		-0.82101	0	-0.21618	0	-0.02071	0.00947		-0.333	0.00733	-0.38071	0	0.00629	0.03209				-0.27979	0	-0.87796	0
-0.38071	0	-0.64071	0	-0.79757	-0.000305577		-0.51071	0.000305577	-0.07162	0.000916732	-0.1442	0.00153		-0.82071	0	-0.21588	0	-0.0204	0.00947		-0.333	0.00764	-0.38071	0	0.0066	0.03209				-0.27949	0	-0.87796	0
-0.38071	0	-0.64071	0	-0.79727	-0.000305577		-0.5104	0	-0.07162	0.000916732	-0.1439	0.00153		-0.82071	0	-0.21588	0	-0.0204	0.00947		-0.333	0.00733	-0.3804	0	0.0066	0.0327				-0.27949	0	-0.87765	-0.000305577
-0.3804	0	-0.64071	0	-0.79727	-0.000305577		-0.5104	0	-0.07132	0.000916732	-0.1439	0.00122		-0.82071	0	-0.21557	0	-0.0201	0.00947		-0.332	0.00703	-0.3804	0	0.0069	0.0327				-0.27949	0	-0.87765	0
-0.3804	0	-0.6404	0	-0.79696	-0.000305577		-0.5101	0	-0.07132	0.000916732	-0.14359	0.00153		-0.8204	0	-0.21557	0	-0.0201	0.00978		-0.332	0.00672	-0.3801	0	0.0069	0.033				-0.27918	0	-0.87735	0
-0.3804	0	-0.6404	0	-0.79696	-0.000305577		-0.5101	0	-0.07101	0.00122	-0.14359	0.00153		-0.8204	0	-0.21527	0	-0.01979	0.00978		-0.332	0.00672	-0.3801	0	0.00721	0.03331				-0.27888	0	-0.87735	0
-0.3801	0	-0.6401	0	-0.79665	-0.000305577		-0.5101	0	-0.07101	0.00122	-0.14329	0.00153		-0.8201	0	-0.21527	0	-0.01979	0.00978		-0.332	0.00672	-0.37979	0	0.00721	0.03331				-0.27888	-0.000305577	-0.87735	0
-0.3801	0	-0.6401	0	-0.79665	-0.000305577		-0.50979	0	-0.07101	0.00122	-0.14329	0.00153		-0.8201	0	-0.21496	0	-0.01979	0.00978		-0.332	0.00672	-0.37979	0	0.00751	0.03361				-0.27857	-0.000305577	-0.87704	0
-0.37979	0	-0.63979	0	-0.79635	-0.000305577		-0.50979	0	-0.07071	0.00122	-0.14298	0.00153		-0.81979	0	-0.21496	0	-0.01949	0.00978		-0.332	0.00672	-0.37949	0	0.00751	0.03392				-0.27857	-0.000305577	-0.87704	0
-0.37979	0	-0.63979	0	-0.79635	-0.000305577		-0.50949	0	-0.07071	0.00122	-0.14298	0.00153		-0.81979	0	-0.21465	-0.000305577	-0.01949	0.00978		-0.332	0.00672	-0.37949	0	0.00751	0.03422				-0.27857	0	-0.87674	0
-0.37949	0	-0.63949	0	-0.79604	-0.000305577		-0.50949	0	-0.0704	0.000916732	-0.14268	0.00153		-0.81949	0	-0.21465	-0.000305577	-0.01918	0.00978		-0.332	0.00672	-0.37918	0	0.00782	0.03422				-0.27827	0	-0.87674	0
-0.37949	0	-0.63949	0	-0.79604	-0.000305577		-0.50918	0	-0.0704	0.00122	-0.14268	0.00153		-0.81949	0	-0.21435	-0.000305577	-0.01918	0.00978		-0.332	0.00672	-0.37918	0	0.00782	0.03453				-0.27827	0	-0.87643	-0.000305577
-0.37918	0	-0.63918	0	-0.79604	-0.000305577		-0.50918	0	-0.0701	0.00122	-0.14237	0.00153		-0.81918	0	-0.21435	-0.000305577	-0.01888	0.01008		-0.331	0.00672	-0.37888	0	0.00812	0.03453				-0.27796	0	-0.87643	-0.000305577
-0.37918	0	-0.63918	0	-0.79574	-0.000305577		-0.50888	0	-0.0701	0.00153	-0.14237	0.00153		-0.81918	0	-0.21404	0	-0.01888	0.01008		-0.331	0.00672	-0.37888	0	0.00812	0.03484				-0.27796	0	-0.87613	0
-0.37888	0	-0.63888	0	-0.79574	-0.000305577		-0.50888	0	-0.06979	0.00153	-0.14237	0.00153		-0.81918	0	-0.21404	0	-0.01857	0.01008		-0.331	0.00672	-0.37857	0	0.00843	0.03514				-0.27765	0	-0.87613	0
-0.37888	0	-0.63888	0	-0.79543	-0.000305577		-0.50857	0	-0.06979	0.00153	-0.14207	0.00183		-0.81888	0	-0.21374	0	-0.01857	0.01008		-0.331	0.00672	-0.37857	0	0.00843	0.03514				-0.27765	0	-0.87582	0
-0.37857	0	-0.63857	0	-0.79543	-0.000305577		-0.50857	0	-0.06949	0.00153	-0.14207	0.00183		-0.81888	0	-0.21374	0	-0.01827	0.01039		-0.331	0.00703	-0.37857	0	0.00873	0.03575				-0.27735	0	-0.87582	0
-0.37857	0	-0.63857	0	-0.79513	-0.000305577		-0.50827	0	-0.06949	0.00153	-0.14176	0.00183		-0.81857	0	-0.21343	-0.000305577	-0.01827	0.01008		-0.331	0.00703	-0.37827	0	0.00873	0.03575				-0.27735	0	-0.87552	0
-0.37827	0	-0.63827	0	-0.79513	0		-0.50827	0	-0.06918	0.00153	-0.14176	0.00153		-0.81857	0	-0.21343	-0.000305577	-0.01796	0.01008		-0.33	0.00703	-0.37827	0	0.00904	0.03606				-0.27704	0	-0.87552	0
-0.37827	0	-0.63827	0	-0.79482	0		-0.50796	0	-0.06918	0.00153	-0.14146	0.00153		-0.81827	0	-0.21343	-0.000305577	-0.01796	0.01039		-0.33	0.00703	-0.37796	0	0.00904	0.03636				-0.27704	0	-0.87521	-0.000305577
-0.37796	0	-0.63827	0	-0.79482	0		-0.50796	0	-0.06888	0.00153	-0.14146	0.00153		-0.81827	0	-0.21313	-0.000305577	-0.01796	0.01039		-0.33	0.00703	-0.37796	0	0.00935	0.03667				-0.27674	0	-0.87521	0
-0.37796	0	-0.63796	0	-0.79452	0		-0.50765	0	-0.06888	0.00153	-0.14115	0.00183		-0.81796	0	-0.21313	-0.000305577	-0.01765	0.01039		-0.33	0.00703	-0.37765	0	0.00935	0.03697				-0.27674	0	-0.87521	0
-0.37796	0	-0.63796	0	-0.79452	0		-0.50765	0	-0.06857	0.00153	-0.14115	0.00183		-0.81796	0	-0.21282	-0.000305577	-0.01735	0.01039		-0.33	0.00672	-0.37765	0	0.00965	0.03728				-0.27674	0	-0.87491	0
-0.37765	0	-0.63765	0	-0.79421	-0.000305577		-0.50735	0	-0.06857	0.00153	-0.14084	0.00183		-0.81765	0	-0.21282	-0.000305577	-0.01735	0.01039		-0.33	0.00703	-0.37735	0	0.00965	0.03728				-0.27643	0	-0.87491	0
-0.37765	0	-0.63765	0	-0.79421	-0.000305577		-0.50735	0	-0.06857	0.00153	-0.14084	0.00183		-0.81765	0	-0.21252	0	-0.01704	0.0107		-0.33	0.00703	-0.37735	0	0.00996	0.03759				-0.27613	-0.000305577	-0.8746	0
-0.37735	0	-0.63735	0	-0.79391	0		-0.50735	0	-0.06827	0.00153	-0.14054	0.00183		-0.81735	0	-0.21252	0	-0.01704	0.0107		-0.329	0.00703	-0.37704	0	0.00996	0.03789				-0.27613	-0.000305577	-0.8746	0
-0.37735	0	-0.63735	0	-0.79391	-0.000305577		-0.50704	0	-0.06827	0.00153	-0.14054	0.00183		-0.81735	0	-0.21221	0	-0.01704	0.0107		-0.329	0.00703	-0.37704	0	0.00996	0.0382				-0.27582	-0.000305577	-0.8743	0
-0.37704	0	-0.63704	0	-0.79391	-0.000305577		-0.50704	0	-0.06796	0.00183	-0.14023	0.00183		-0.81704	0	-0.21221	0	-0.01674	0.0107		-0.329	0.00703	-0.37674	0	0.01026	0.0385				-0.27582	-0.000305577	-0.8743	0
-0.37704	0	-0.63704	0	-0.7936	-0.000305577		-0.50674	0	-0.06796	0.00153	-0.14023	0.00214		-0.81704	0	-0.21191	-0.000305577	-0.01674	0.011		-0.329	0.00703	-0.37674	0	0.01026	0.0385				-0.27582	-0.000305577	-0.87399	0
-0.37674	0	-0.63674	0	-0.7936	-0.000305577		-0.50674	0	-0.06765	0.00183	-0.13993	0.00214		-0.81674	0	-0.21191	-0.000305577	-0.01643	0.011		-0.329	0.00703	-0.37643	0	0.01057	0.03881				-0.27552	0	-0.87399	0
-0.37674	0	-0.63674	0	-0.7933	-0.000305577		-0.50643	0	-0.06765	0.00183	-0.13993	0.00214		-0.81674	0	-0.2116	-0.000305577	-0.01643	0.011		-0.329	0.00672	-0.37643	0	0.01057	0.03911				-0.27552	-0.000305577	-0.87369	0
-0.37643	0.000305577	-0.63643	0	-0.7933	-0.000305577		-0.50643	0	-0.06735	0.00183	-0.13993	0.00214		-0.81674	0	-0.2116	0	-0.01613	0.011		-0.329	0.00672	-0.37613	0	0.01087	0.03942				-0.27521	-0.000305577	-0.87369	0
-0.37643	0.000305577	-0.63643	0	-0.79299	-0.000305577		-0.50613	0	-0.06735	0.00183	-0.13962	0.00214		-0.81643	0	-0.2113	0	-0.01613	0.01131		-0.329	0.00703	-0.37613	0	0.01087	0.03973				-0.27521	-0.000305577	-0.87338	0
-0.37613	0	-0.63613	0	-0.79299	-0.000305577		-0.50613	0	-0.06704	0.00183	-0.13962	0.00214		-0.81643	0.000305577	-0.2113	0	-0.01582	0.01131		-0.328	0.00703	-0.37613	0	0.01118	0.03973				-0.27491	-0.000305577	-0.87338	0
-0.37613	0	-0.63613	0	-0.79269	-0.000305577		-0.50582	0	-0.06704	0.00183	-0.13932	0.00214		-0.81613	0.000305577	-0.21099	0	-0.01582	0.01131		-0.328	0.00703	-0.37582	0	0.01118	0.04003				-0.27491	-0.000305577	-0.87308	0
-0.37582	0	-0.63582	0	-0.79269	-0.000305577		-0.50582	0	-0.06674	0.00183	-0.13932	0.00214		-0.81613	0.000305577	-0.21099	0	-0.01552	0.01131		-0.328	0.00703	-0.37582	0	0.01148	0.04034				-0.2746	-0.000305577	-0.87308	0
-0.37582	0	-0.63582	0	-0.79238	-0.000305577		-0.50552	0	-0.06674	0.00183	-0.13901	0.00214		-0.81582	0.000305577	-0.21099	0	-0.01552	0.01131		-0.328	0.00703	-0.37552	0	0.01148	0.04064				-0.2746	-0.000305577	-0.87277	0
-0.37582	0.000305577	-0.63552	0	-0.79238	-0.000305577		-0.50552	0	-0.06674	0.00183	-0.13901	0.00214		-0.81582	0.000305577	-0.21069	0	-0.01521	0.01161		-0.328	0.00703	-0.37552	0	0.01179	0.04095				-0.2743	0	-0.87277	0
-0.37552	0	-0.63552	0	-0.79208	0		-0.50521	0	-0.06643	0.00183	-0.13871	0.00214		-0.81552	0.000305577	-0.21069	-0.000305577	-0.01521	0.01161		-0.328	0.00703	-0.37521	0	0.01179	0.04125				-0.2743	0	-0.87277	0
-0.37552	0	-0.63552	0	-0.79208	-0.000305577		-0.50521	0	-0.06613	0.00183	-0.13871	0.00214		-0.81552	0.000305577	-0.21038	-0.000305577	-0.01491	0.01161		-0.328	0.00733	-0.37521	0	0.01179	0.04125				-0.2743	0	-0.87247	-0.000305577
-0.37521	0	-0.63521	0	-0.79177	-0.000305577		-0.50491	0	-0.06613	0.00183	-0.1384	0.00214		-0.81521	0	-0.21038	-0.000305577	-0.01491	0.01192		-0.327	0.00703	-0.37491	0	0.01209	0.04186				-0.27399	0	-0.87247	0
-0.37521	0	-0.63521	0	-0.79177	-0.000305577		-0.50491	0	-0.06613	0.00214	-0.1384	0.00244		-0.81521	0	-0.21008	-0.000305577	-0.0146	0.01192		-0.327	0.00733	-0.37491	0	0.01209	0.04186				-0.27399	-0.000305577	-0.87216	0
-0.37491	0	-0.63491	0	-0.79147	-0.000305577		-0.5046	0	-0.06582	0.00214	-0.1381	0.00244		-0.81491	0	-0.21008	-0.000305577	-0.0146	0.01161		-0.327	0.00703	-0.3746	0	0.0124	0.04186				-0.27369	-0.000305577	-0.87216	-0.000305577
-0.37491	0	-0.63491	0	-0.79147	-0.000305577		-0.5046	0	-0.06582	0.00214	-0.1381	0.00244		-0.81491	0	-0.20977	-0.000305577	-0.0146	0.01161		-0.327	0.00703	-0.3746	0	0.0124	0.04217				-0.27369	-0.000305577	-0.87186	0
-0.3746	0	-0.6346	0	-0.79116	-0.000305577		-0.5043	0	-0.06552	0.00214	-0.13779	0.00214		-0.8146	0	-0.20977	-0.000305577	-0.0143	0.01161		-0.327	0.00703	-0.3743	0	0.0127	0.04248				-0.27338	0	-0.87186	0
-0.3746	0	-0.6346	0	-0.79116	0		-0.5043	0	-0.06552	0.00214	-0.13779	0.00214		-0.8146	0	-0.20947	-0.000305577	-0.0143	0.01192		-0.327	0.00733	-0.3743	0	0.0127	0.04278				-0.27338	-0.000305577	-0.87155	0
-0.3743	0	-0.6343	0	-0.79116	0		-0.5043	0	-0.06521	0.00244	-0.13749	0.00244		-0.8146	0	-0.20947	-0.000305577	-0.01399	0.01192		-0.326	0.00733	-0.37399	0	0.01301	0.04309				-0.27308	-0.000305577	-0.87155	0
-0.3743	0	-0.6343	0	-0.79086	0		-0.50399	0	-0.06521	0.00244	-0.13749	0.00244		-0.8143	0	-0.20916	-0.000305577	-0.01399	0.01161		-0.326	0.00733	-0.37399	0	0.01301	0.04339				-0.27308	-0.000305577	-0.87125	0
-0.37399	0	-0.63399	0	-0.79086	0		-0.50399	0	-0.06491	0.00244	-0.13749	0.00244		-0.8143	0	-0.20916	-0.000305577	-0.01369	0.01192		-0.326	0.00733	-0.37399	0	0.01331	0.0437				-0.27277	-0.000305577	-0.87125	0
-0.37399	0	-0.63399	0	-0.79055	0		-0.50369	0	-0.06491	0.00275	-0.13718	0.00244		-0.81399	0	-0.20886	-0.000305577	-0.01369	0.01192		-0.326	0.00733	-0.37369	0	0.01331	0.044				-0.27277	-0.000305577	-0.87094	0
-0.37369	0	-0.63369	0	-0.79055	0		-0.50369	0	-0.0646	0.00275	-0.13718	0.00244		-0.81399	0	-0.20886	-0.000305577	-0.01338	0.01192		-0.326	0.00733	-0.37369	0	0.01362	0.04431				-0.27247	-0.000305577	-0.87094	0
-0.37369	0	-0.63369	0	-0.79025	-0.000305577		-0.50338	0	-0.0646	0.00275	-0.13688	0.00244		-0.81369	0	-0.20886	-0.000305577	-0.01338	0.01192		-0.326	0.00733	-0.37338	0	0.01362	0.04431				-0.27247	0	-0.87064	0
-0.37338	0	-0.63338	0	-0.79025	0		-0.50338	0	-0.0643	0.00275	-0.13688	0.00244		-0.81369	0	-0.20855	0	-0.01308	0.01222		-0.325	0.00733	-0.37338	0	0.01392	0.04461				-0.27216	0	-0.87064	0
-0.37338	0	-0.63338	-0.000305577	-0.78994	0		-0.50308	0	-0.0643	0.00275	-0.13657	0.00244		-0.81338	0	-0.20855	-0.000305577	-0.01308	0.01222		-0.325	0.00733	-0.37308	0	0.01392	0.04492				-0.27216	0	-0.87033	0
-0.37338	0	-0.63308	0	-0.78994	-0.000305577		-0.50308	0	-0.06399	0.00275	-0.13657	0.00244		-0.81338	0	-0.20825	-0.000305577	-0.01277	0.01222		-0.325	0.00733	-0.37308	0	0.01423	0.04523				-0.27186	0	-0.87033	0
-0.37308	0	-0.63308	-0.000305577	-0.78964	-0.000305577		-0.50277	0	-0.06399	0.00275	-0.13627	0.00275		-0.81308	0	-0.20825	0	-0.01277	0.01222		-0.325	0.00764	-0.37277	0	0.01423	0.04553				-0.27186	0	-0.87003	0
-0.37308	0	-0.63277	0	-0.78964	0		-0.50277	0	-0.06399	0.00275	-0.13627	0.00275		-0.81308	0	-0.20794	0	-0.01247	0.01253		-0.325	0.00733	-0.37277	0	0.01453	0.04584				-0.27155	0	-0.87003	0
-0.37277	0	-0.63277	-0.000305577	-0.78933	0		-0.50277	0	-0.06369	0.00306	-0.13596	0.00275		-0.81277	0	-0.20794	-0.000305577	-0.01247	0.01253		-0.325	0.00733	-0.37247	0	0.01453	0.04614				-0.27155	0	-0.87003	0
-0.37277	0	-0.63247	0	-0.78933	0		-0.50247	0	-0.06369	0.00306	-0.13596	0.00275		-0.81277	0	-0.20764	-0.000305577	-0.01216	0.01253		-0.325	0.00764	-0.37247	0	0.01484	0.04614				-0.27155	0	-0.86972	0
-0.37247	0.000305577	-0.63247	0	-0.78903	0		-0.50247	0	-0.06338	0.00306	-0.13566	0.00275		-0.81247	0	-0.20764	0	-0.01216	0.01283		-0.325	0.00764	-0.37216	0	0.01484	0.04645				-0.27125	0	-0.86972	0
-0.37247	0.000305577	-0.63216	0	-0.78903	0		-0.50216	0	-0.06338	0.00306	-0.13566	0.00275		-0.81247	0	-0.20733	-0.000305577	-0.01216	0.01283		-0.325	0.00764	-0.37216	0	0.01484	0.04706				-0.27094	0	-0.86942	0
-0.37216	0.000305577	-0.63216	0	-0.78872	0		-0.50186	0	-0.06308	0.00306	-0.13535	0.00275		-0.81216	0	-0.20733	-0.000305577	-0.01186	0.01253		-0.324	0.00764	-0.37186	0	0.01514	0.04736				-0.27094	0	-0.86942	0
-0.37216	0.000305577	-0.63216	0	-0.78872	0		-0.50186	0	-0.06308	0.00306	-0.13535	0.00275		-0.81216	0	-0.20703	-0.000305577	-0.01186	0.01283		-0.324	0.00764	-0.37186	0	0.01514	0.04767				-0.27094	0	-0.86911	0
-0.37186	0.000305577	-0.63186	0	-0.78872	0		-0.50186	0	-0.06277	0.00336	-0.13535	0.00275		-0.81216	0	-0.20703	-0.000305577	-0.01155	0.01283		-0.324	0.00764	-0.37155	0	0.01545	0.04767				-0.27064	0	-0.86911	0
-0.37186	0	-0.63186	0	-0.78842	0		-0.50155	0	-0.06277	0.00336	-0.13505	0.00306		-0.81186	0	-0.20672	0	-0.01155	0.01283		-0.324	0.00764	-0.37155	0	0.01545	0.04798				-0.27064	0	-0.86881	0
-0.37155	0.000305577	-0.63155	0	-0.78842	0		-0.50155	0	-0.06247	0.00306	-0.13505	0.00275		-0.81186	0	-0.20672	0	-0.01125	0.01283		-0.324	0.00764	-0.37155	0	0.01575	0.04798				-0.27033	0	-0.86881	0
-0.37155	0	-0.63155	0	-0.78811	0		-0.50125	0	-0.06247	0.00306	-0.13474	0.00275		-0.81155	0.000305577	-0.20642	-0.000305577	-0.01125	0.01314		-0.324	0.00764	-0.37125	0	0.01575	0.04828				-0.27033	0	-0.8685	0
-0.37125	0	-0.63125	0	-0.78811	0		-0.50125	0	-0.06216	0.00306	-0.13474	0.00275		-0.81155	0.000305577	-0.20642	-0.000305577	-0.01094	0.01314		-0.323	0.00764	-0.37125	0	0.01606	0.04859				-0.27003	0	-0.8685	0
-0.37125	0	-0.63125	0	-0.78781	0		-0.50094	0	-0.06216	0.00336	-0.13444	0.00306		-0.81125	0.000305577	-0.20642	-0.000305577	-0.01094	0.01314		-0.323	0.00764	-0.37094	0	0.01606	0.04889				-0.27003	0	-0.8682	0
-0.37094	0	-0.63094	0	-0.78781	0		-0.50094	0	-0.06186	0.00336	-0.13444	0.00306		-0.81125	0.000305577	-0.20611	-0.000305577	-0.01064	0.01314		-0.323	0.00795	-0.37094	0	0.01636	0.0495				-0.26972	0	-0.8682	0
-0.37094	0	-0.63094	0	-0.7875	-0.000305577		-0.50064	0	-0.06186	0.00336	-0.13413	0.00306		-0.81094	0	-0.20611	-0.000305577	-0.01064	0.01314		-0.323	0.00764	-0.37064	0	0.01636	0.04981				-0.26972	0	-0.86789	0
-0.37094	0	-0.63064	0	-0.7875	-0.000305577		-0.50064	0	-0.06155	0.00336	-0.13413	0.00306		-0.81094	0.000305577	-0.20581	0	-0.01033	0.01345		-0.323	0.00764	-0.37064	0	0.01667	0.04981				-0.26942	0	-0.86789	0
-0.37064	0	-0.63064	0	-0.7872	-0.000305577		-0.50033	0	-0.06155	0.00336	-0.13383	0.00306		-0.81064	0	-0.20581	0	-0.01033	0.01345		-0.323	0.00764	-0.37033	0	0.01667	0.05011				-0.26942	-0.000305577	-0.86759	0
-0.37064	0	-0.63064	0	-0.7872	-0.000305577		-0.50033	0	-0.06155	0.00367	-0.13383	0.00306		-0.81064	0	-0.2055	0	-0.01003	0.01345		-0.323	0.00795	-0.37033	0	0.01697	0.05042				-0.26911	0	-0.86759	0
-0.37033	0	-0.63033	0	-0.78689	-0.000305577		-0.50033	0	-0.06125	0.00367	-0.13352	0.00306		-0.81033	0	-0.2055	-0.000305577	-0.01003	0.01375		-0.322	0.00764	-0.37003	0	0.01697	0.05042				-0.26911	0	-0.86759	0
-0.37033	0	-0.63033	0	-0.78689	-0.000305577		-0.50003	0	-0.06125	0.00397	-0.13352	0.00306		-0.81033	0	-0.2052	-0.000305577	-0.00972	0.01375		-0.322	0.00795	-0.37003	0	0.01728	0.05073				-0.26881	-0.000305577	-0.86728	0
-0.37003	0	-0.63003	0	-0.78659	-0.000305577		-0.50003	0	-0.06094	0.00397	-0.13322	0.00306		-0.81003	0	-0.2052	0	-0.00972	0.01375		-0.322	0.00795	-0.36972	0	0.01728	0.05103				-0.26881	-0.000305577	-0.86728	0
-0.37003	0	-0.62972	0	-0.78659	-0.000305577		-0.49972	0	-0.06094	0.00397	-0.13322	0.00306		-0.81003	0	-0.20489	0	-0.00972	0.01375		-0.322	0.00795	-0.36972	0	0.01728	0.05134				-0.2685	0	-0.86698	0
-0.36972	0	-0.62972	0	-0.78628	-0.000305577		-0.49972	0	-0.06064	0.00397	-0.13291	0.00306		-0.80972	0.000305577	-0.20489	-0.000305577	-0.00942	0.01406		-0.322	0.00764	-0.36972	0	0.01758	0.05164				-0.2685	0	-0.86698	0
-0.36972	0	-0.62972	0	-0.78628	-0.000305577		-0.49942	0	-0.06064	0.00397	-0.13291	0.00306		-0.80972	0	-0.20459	0	-0.00942	0.01406		-0.322	0.00764	-0.36942	0	0.01758	0.05195				-0.2685	0	-0.86667	0
-0.36942	0	-0.62942	0	-0.78628	0		-0.49942	0	-0.06033	0.00428	-0.13261	0.00336		-0.80942	0.000305577	-0.20459	-0.000305577	-0.00911	0.01406		-0.322	0.00764	-0.36911	0	0.01789	0.05225				-0.2682	0	-0.86667	0
-0.36942	0	-0.62942	0	-0.78598	0		-0.49911	0	-0.06033	0.00428	-0.13261	0.00336		-0.80942	0.000305577	-0.20428	-0.000305577	-0.00911	0.01406		-0.322	0.00764	-0.36911	0	0.01789	0.05225				-0.2682	0	-0.86637	0
-0.36911	0	-0.62911	0	-0.78598	0		-0.49911	0	-0.06003	0.00428	-0.13261	0.00336		-0.80942	0.000305577	-0.20428	-0.000305577	-0.00881	0.01436		-0.321	0.00795	-0.36911	0	0.01819	0.05256				-0.26789	0	-0.86637	0
-0.36911	0	-0.62911	0	-0.78567	0		-0.49881	0	-0.06003	0.00428	-0.1323	0.00367		-0.80911	0.000305577	-0.20398	-0.000305577	-0.00881	0.01436		-0.321	0.00795	-0.36881	0	0.01819	0.05286				-0.26789	-0.000305577	-0.86606	0
-0.36881	0	-0.62881	0	-0.78567	0		-0.49881	0	-0.05972	0.00428	-0.1323	0.00367		-0.80911	0.000305577	-0.20398	-0.000305577	-0.0085	0.01436		-0.321	0.00795	-0.36881	0	0.0185	0.05317				-0.26759	0	-0.86606	0
-0.36881	0	-0.62881	0	-0.78537	-0.000305577		-0.4985	0	-0.05972	0.00428	-0.132	0.00367		-0.80881	0.000305577	-0.20398	-0.000305577	-0.0085	0.01436		-0.321	0.00764	-0.3685	0	0.0185	0.05348				-0.26759	0	-0.86576	0
-0.3685	0	-0.6285	0	-0.78537	-0.000305577		-0.4985	0	-0.05972	0.00458	-0.132	0.00367		-0.80881	0	-0.20367	-0.000305577	-0.0082	0.01436		-0.321	0.00764	-0.3685	0	0.0188	0.05378				-0.26728	0	-0.86576	0
-0.3685	0	-0.6285	0	-0.78506	0		-0.4982	0.000305577	-0.05942	0.00458	-0.13169	0.00367		-0.8085	0.000305577	-0.20367	-0.000305577	-0.0082	0.01467		-0.321	0.00795	-0.3682	0	0.0188	0.05409				-0.26728	0	-0.86545	0
-0.3682	0	-0.6282	0	-0.78506	0		-0.4982	0	-0.05911	0.00489	-0.13169	0.00367		-0.8085	0	-0.20337	-0.000305577	-0.00789	0.01467		-0.321	0.00795	-0.3682	0	0.01911	0.05439				-0.26698	0	-0.86545	-0.000305577
-0.3682	0	-0.6282	0	-0.78476	0		-0.49789	0	-0.05911	0.00489	-0.13139	0.00367		-0.8082	0	-0.20337	-0.000305577	-0.00789	0.01467		-0.32	0.00795	-0.36789	0	0.01911	0.05439				-0.26698	0	-0.86545	-0.000305577
-0.3682	0	-0.62789	-0.000305577	-0.78476	0		-0.49789	0	-0.05911	0.00489	-0.13139	0.00367		-0.8082	0.000305577	-0.20306	-0.000305577	-0.00759	0.01467		-0.32	0.00795	-0.36789	0	0.01941	0.055				-0.26698	0	-0.86515	-0.000305577
-0.36789	0	-0.62789	0	-0.78445	0		-0.49789	0	-0.05881	0.00489	-0.13108	0.00367		-0.80789	0.000305577	-0.20306	-0.000305577	-0.00759	0.01467		-0.32	0.00795	-0.36759	0	0.01941	0.05531				-0.26667	0	-0.86515	0
-0.36789	0	-0.62789	0	-0.78445	0		-0.49759	0	-0.05881	0.00489	-0.13108	0.00397		-0.80789	0.000305577	-0.20276	-0.000305577	-0.00728	0.01497		-0.32	0.00764	-0.36759	0	0.01972	0.05531				-0.26667	0	-0.86484	0
-0.36759	0	-0.62759	0	-0.78415	0		-0.49759	0	-0.0585	0.00519	-0.13078	0.00397		-0.80759	0	-0.20276	-0.000305577	-0.00728	0.01497		-0.32	0.00795	-0.36728	0	0.01972	0.05562				-0.26637	0	-0.86484	0
-0.36759	0	-0.62759	-0.000305577	-0.78415	0		-0.49728	0	-0.0585	0.00519	-0.13078	0.00397		-0.80759	0	-0.20245	-0.000305577	-0.00698	0.01497		-0.32	0.00795	-0.36728	0	0.01972	0.05592				-0.26606	0	-0.86454	-0.000305577
-0.36728	0	-0.62728	0	-0.78415	0		-0.49728	0	-0.0582	0.00519	-0.13047	0.00397		-0.80728	0	-0.20245	0	-0.00698	0.01528		-0.319	0.00795	-0.36698	0	0.02002	0.05623				-0.26606	0	-0.86454	0
-0.36728	0	-0.62728	0	-0.78384	0		-0.49698	0	-0.0582	0.00519	-0.13047	0.00397		-0.80728	0.000305577	-0.20215	0	-0.00698	0.01528		-0.319	0.00795	-0.36698	0	0.02002	0.05653				-0.26606	0	-0.86423	-0.000305577
-0.36698	0	-0.62698	0	-0.78384	0		-0.49698	0	-0.05789	0.00519	-0.13047	0.00397		-0.80728	0.000305577	-0.20215	0	-0.00667	0.01558		-0.319	0.00764	-0.36667	0	0.02033	0.05684				-0.26576	0	-0.86423	0
-0.36698	0	-0.62698	0	-0.78354	0		-0.49667	0	-0.05789	0.0055	-0.13017	0.00397		-0.80698	0.000305577	-0.20184	0	-0.00667	0.01558		-0.319	0.00795	-0.36667	0	0.02033	0.05684				-0.26576	0	-0.86393	0
-0.36667	0	-0.62667	0	-0.78354	0		-0.49667	0	-0.05759	0.00519	-0.13017	0.00428		-0.80698	0	-0.20184	0	-0.00637	0.01558		-0.319	0.00795	-0.36667	0	0.02063	0.05714				-0.26545	-0.000305577	-0.86393	0
-0.36667	0	-0.62667	0	-0.78323	0		-0.49637	0	-0.05759	0.00519	-0.12986	0.00397		-0.80667	0.000305577	-0.20154	0	-0.00637	0.01558		-0.319	0.00795	-0.36637	0	0.02063	0.05775				-0.26545	-0.000305577	-0.86362	0
-0.36637	0	-0.62637	0	-0.78323	0		-0.49637	0.000305577	-0.05728	0.00519	-0.12986	0.00397		-0.80667	0.000305577	-0.20154	0	-0.00606	0.01589		-0.318	0.00795	-0.36637	0	0.02094	0.05775				-0.26515	0	-0.86362	0
-0.36637	0.000305577	-0.62637	0	-0.78293	0		-0.49606	0	-0.05728	0.0055	-0.12956	0.00428		-0.80637	0.000305577	-0.20154	0	-0.00606	0.01589		-0.318	0.00795	-0.36606	0	0.02094	0.05806				-0.26515	0	-0.86332	0
-0.36606	0.000305577	-0.62606	0	-0.78293	0		-0.49606	0	-0.05728	0.0055	-0.12956	0.00428		-0.80637	0.000305577	-0.20123	-0.000305577	-0.00576	0.01589		-0.318	0.00795	-0.36606	0	0.02124	0.05837				-0.26484	0	-0.86332	0
-0.36606	0.000305577	-0.62606	0	-0.78262	0		-0.49576	0	-0.05698	0.00581	-0.12925	0.00428		-0.80606	0.000305577	-0.20123	0	-0.00576	0.01589		-0.318	0.00795	-0.36576	0	0.02124	0.05867				-0.26484	0	-0.86301	0
-0.36606	0	-0.62576	0	-0.78262	0		-0.49576	0	-0.05698	0.00581	-0.12925	0.00428		-0.80606	0	-0.20093	0	-0.00545	0.0162		-0.318	0.00795	-0.36576	0	0.02155	0.05898				-0.26454	0	-0.86301	0
-0.36576	0	-0.62576	0	-0.78232	0		-0.49576	0	-0.05667	0.00581	-0.12895	0.00428		-0.80576	0	-0.20093	0	-0.00545	0.0162		-0.318	0.00795	-0.36545	0	0.02155	0.05898				-0.26454	0	-0.86301	0
-0.36576	0	-0.62545	0	-0.78232	0		-0.49545	0	-0.05667	0.00581	-0.12895	0.00428		-0.80576	0	-0.20062	0	-0.00515	0.0162		-0.318	0.00795	-0.36545	0	0.02185	0.05928				-0.26423	0	-0.86271	0
-0.36545	0	-0.62545	0	-0.78201	0		-0.49545	0	-0.05637	0.00581	-0.12864	0.00428		-0.80545	0	-0.20062	0	-0.00515	0.0162		-0.318	0.00795	-0.36515	0	0.02185	0.05959				-0.26423	0	-0.86271	0
-0.36545	0	-0.62515	0	-0.78201	-0.000305577		-0.49515	0	-0.05637	0.00581	-0.12864	0.00428		-0.80545	0	-0.20032	0	-0.00484	0.0165		-0.318	0.00795	-0.36515	0	0.02216	0.05989				-0.26393	0	-0.8624	0
-0.36515	0	-0.62515	0	-0.78171	0		-0.49515	0	-0.05606	0.00611	-0.12864	0.00428		-0.80515	0	-0.20032	0	-0.00484	0.01681		-0.317	0.00795	-0.36484	0	0.02216	0.0602				-0.26393	0	-0.8624	0
-0.36515	0	-0.62515	0	-0.78171	0		-0.49484	0	-0.05606	0.00611	-0.12834	0.00428		-0.80515	0	-0.20001	0	-0.00484	0.01681		-0.317	0.00795	-0.36484	0	0.02246	0.0605				-0.26393	0	-0.86209	0
-0.36484	0	-0.62484	0	-0.78171	0		-0.49484	0	-0.05576	0.00611	-0.12834	0.00428		-0.80484	0	-0.20001	0	-0.00454	0.01681		-0.317	0.00795	-0.36454	0	0.02246	0.06081				-0.26362	-0.000305577	-0.86209	0
-0.36484	0	-0.62484	0	-0.7814	0		-0.49454	0	-0.05576	0.00642	-0.12803	0.00428		-0.80484	0	-0.19971	0	-0.00454	0.01711		-0.317	0.00795	-0.36454	0	0.02246	0.06112				-0.26362	0	-0.86179	-0.000305577
-0.36454	0	-0.62454	0	-0.7814	-0.000305577		-0.49454	0.000305577	-0.05545	0.00642	-0.12803	0.00458		-0.80484	0	-0.19971	-0.000305577	-0.00423	0.01711		-0.317	0.00795	-0.36423	0	0.02277	0.06112				-0.26332	-0.000305577	-0.86179	-0.000305577
-0.36454	0	-0.62454	0	-0.78109	-0.000305577		-0.49423	0	-0.05545	0.00642	-0.12773	0.00458		-0.80454	0	-0.1994	-0.000305577	-0.00423	0.01711		-0.317	0.00795	-0.36423	0	0.02277	0.06142				-0.26332	-0.000305577	-0.86148	0
-0.36423	0	-0.62423	0	-0.78109	-0.000305577		-0.49423	0	-0.05515	0.00672	-0.12773	0.00458		-0.80454	0.000305577	-0.1994	-0.000305577	-0.00393	0.01711		-0.316	0.00795	-0.36423	0	0.02307	0.06142				-0.26301	-0.000305577	-0.86148	-0.000305577
-0.36423	0.000305577	-0.62423	0	-0.78079	0		-0.49393	0	-0.05515	0.00672	-0.12742	0.00458		-0.80423	0.000305577	-0.19909	-0.000305577	-0.00393	0.01711		-0.316	0.00764	-0.36393	0	0.02307	0.06203				-0.26301	-0.000305577	-0.86118	0
-0.36393	0.000305577	-0.62393	0	-0.78079	0		-0.49393	0	-0.05484	0.00672	-0.12742	0.00458		-0.80423	0	-0.19909	-0.000305577	-0.00362	0.01711		-0.316	0.00764	-0.36393	0	0.02338	0.06234				-0.26271	-0.000305577	-0.86118	0
-0.36393	0	-0.62393	-0.000305577	-0.78048	-0.000305577		-0.49362	0	-0.05484	0.00672	-0.12712	0.00489		-0.80393	0	-0.19879	0	-0.00362	0.01711		-0.316	0.00733	-0.36362	0	0.02338	0.06234				-0.26271	0	-0.86087	-0.000305577
-0.36362	0	-0.62362	0	-0.78048	0		-0.49362	0	-0.05484	0.00672	-0.12712	0.00458		-0.80393	0	-0.19879	-0.000305577	-0.00332	0.01742		-0.316	0.00733	-0.36362	0	0.02368	0.06295				-0.2624	0	-0.86087	-0.000305577
-0.36362	0	-0.62362	0	-0.78018	0		-0.49332	0	-0.05454	0.00703	-0.12681	0.00458		-0.80362	0	-0.19879	-0.000305577	-0.00332	0.01742		-0.316	0.00733	-0.36332	0	0.02368	0.06325				-0.2624	0	-0.86057	-0.000305577
-0.36362	0	-0.62332	0	-0.78018	0		-0.49332	0	-0.05454	0.00703	-0.12681	0.00458		-0.80362	0	-0.19848	0	-0.00301	0.01772		-0.315	0.00733	-0.36332	0	0.02399	0.06356				-0.26209	0	-0.86057	0
-0.36332	0	-0.62332	0	-0.77987	0		-0.49332	0	-0.05423	0.00703	-0.12651	0.00489		-0.80332	0	-0.19848	0	-0.00301	0.01772		-0.315	0.00733	-0.36301	0	0.02399	0.06387				-0.26209	0	-0.86057	0
-0.36332	0	-0.62332	0	-0.77987	0		-0.49301	0	-0.05423	0.00733	-0.12651	0.00458		-0.80332	0	-0.19818	-0.000305577	-0.00271	0.01772		-0.315	0.00733	-0.36301	0	0.0243	0.06417				-0.26179	0	-0.86026	0
-0.36301	0	-0.62301	0	-0.77957	-0.000305577		-0.49301	0	-0.05393	0.00733	-0.1262	0.00489		-0.80301	0.000305577	-0.19818	0	-0.00271	0.01772		-0.315	0.00764	-0.36271	0	0.0243	0.06417				-0.26179	0	-0.86026	0
-0.36301	0	-0.62271	0	-0.77957	-0.000305577		-0.49271	0	-0.05393	0.00733	-0.1262	0.00489		-0.80301	0.000305577	-0.19787	0	-0.0024	0.01803		-0.315	0.00764	-0.36271	0	0.0243	0.06448				-0.26148	0	-0.85996	0
-0.36271	0	-0.62271	0	-0.77926	0		-0.49271	0	-0.05362	0.00764	-0.1262	0.00489		-0.80271	0	-0.19787	0	-0.0024	0.01803		-0.315	0.00764	-0.3624	0	0.0246	0.06478				-0.26148	0	-0.85996	0
-0.36271	0	-0.6224	0	-0.77926	0		-0.4924	0	-0.05362	0.00764	-0.1259	0.00489		-0.80271	0	-0.19757	0	-0.0024	0.01833		-0.315	0.00764	-0.3624	0	0.0246	0.06509				-0.26148	0	-0.85965	0
-0.3624	0	-0.6224	0	-0.77926	0		-0.4924	0	-0.05332	0.00764	-0.1259	0.00489		-0.8024	0	-0.19757	0	-0.00209	0.01833		-0.314	0.00764	-0.36209	0	0.02491	0.06539				-0.26118	0	-0.85965	0
-0.3624	0	-0.6224	0	-0.77896	0		-0.49209	0	-0.05332	0.00795	-0.12559	0.00519		-0.8024	0	-0.19726	0	-0.00209	0.01833		-0.314	0.00764	-0.36209	0	0.02491	0.0657				-0.26118	0	-0.85935	0
-0.36209	0	-0.62209	0	-0.77896	0		-0.49209	0	-0.05301	0.00795	-0.12559	0.00519		-0.8024	0	-0.19726	0	-0.00179	0.01864		-0.314	0.00764	-0.36179	0	0.02521	0.066				-0.26087	0	-0.85935	0
-0.36209	0	-0.62209	0	-0.77865	0		-0.49179	0	-0.05301	0.00795	-0.12528	0.00519		-0.80209	0	-0.19696	0	-0.00179	0.01864		-0.314	0.00764	-0.36179	0	0.02521	0.06631				-0.26087	0	-0.85904	0
-0.36179	0	-0.62179	0	-0.77865	0		-0.49179	0.000305577	-0.05271	0.00795	-0.12528	0.00519		-0.80209	0.000305577	-0.19696	0	-0.00148	0.01864		-0.314	0.00795	-0.36179	0	0.02552	0.06631				-0.26057	0	-0.85904	0
-0.36179	0	-0.62179	0	-0.77835	0		-0.49148	0	-0.05271	0.00825	-0.12498	0.00519		-0.80179	0	-0.19665	0	-0.00148	0.01864		-0.314	0.00764	-0.36148	0	0.02552	0.06662				-0.26057	0	-0.85874	0
-0.36148	0.000305577	-0.62148	0	-0.77835	0		-0.49148	0	-0.0524	0.00825	-0.12498	0.00519		-0.80179	0	-0.19665	0	-0.00118	0.01864		-0.314	0.00764	-0.36148	0	0.02582	0.06723				-0.26026	0	-0.85874	0
-0.36148	0.000305577	-0.62148	0	-0.77804	0		-0.49118	0	-0.0524	0.00825	-0.12467	0.00519		-0.80148	0	-0.19665	0	-0.00118	0.01895		-0.314	0.00795	-0.36118	0	0.02582	0.06753				-0.26026	0	-0.85843	0
-0.36118	0.000305577	-0.62118	0	-0.77804	0		-0.49118	0	-0.05209	0.00825	-0.12467	0.00519		-0.80148	0	-0.19635	0	-0.0008744	0.01925		-0.313	0.00795	-0.36118	0	0.02613	0.06784				-0.25996	0	-0.85843	0
-0.36118	0.000305577	-0.62118	0	-0.77774	-0.000305577		-0.49087	0	-0.05209	0.00825	-0.12437	0.0055		-0.80118	0	-0.19635	0	-0.0008744	0.01925		-0.313	0.00795	-0.36087	0	0.02613	0.06814				-0.25996	0	-0.85813	0
-0.36118	0	-0.62087	0	-0.77774	0		-0.49087	0	-0.05179	0.00856	-0.12437	0.0055		-0.80118	0	-0.19604	0	-0.0005693	0.01956		-0.313	0.00764	-0.36087	0	0.02643	0.06845				-0.25965	0	-0.85813	-0.000305577
-0.36087	0	-0.62087	0	-0.77743	0		-0.49087	0	-0.05179	0.00856	-0.12406	0.0055		-0.80087	0	-0.19604	0	-0.0005693	0.01956		-0.313	0.00764	-0.36057	0	0.02643	0.06875				-0.25965	0	-0.85813	-0.000305577
-0.36087	0	-0.62057	0	-0.77743	0		-0.49057	0	-0.05148	0.00886	-0.12406	0.0055		-0.80087	0.000305577	-0.19574	0	-0.0002642	0.01956		-0.313	0.00764	-0.36057	0	0.02674	0.06906				-0.25965	0	-0.85782	0
-0.36057	0	-0.62057	0	-0.77713	0		-0.49057	0	-0.05148	0.00886	-0.12376	0.0055		-0.80087	0.000305577	-0.19574	0	-0.0002642	0.01986		-0.313	0.00764	-0.36026	0	0.02674	0.06906				-0.25935	0	-0.85782	-0.000305577
-0.36057	0	-0.62026	0	-0.77713	0		-0.49026	0	-0.05148	0.00917	-0.12376	0.0055		-0.80057	0	-0.19543	0	4.09e-05	0.01986		-0.313	0.00764	-0.36026	0	0.02674	0.06937				-0.25904	0	-0.85752	-0.000305577
-0.36026	0	-0.62026	0	-0.77682	-0.000305577		-0.49026	0	-0.05118	0.00917	-0.12376	0.00581		-0.80057	0	-0.19543	0	4.09e-05	0.02017		-0.312	0.00764	-0.35996	0	0.02704	0.06937				-0.25904	-0.000305577	-0.85752	-0.000305577
-0.36026	0	-0.61996	0	-0.77682	-0.000305577		-0.48996	0	-0.05118	0.00947	-0.12345	0.00581		-0.80026	0	-0.19513	0	0.000346	0.02017		-0.312	0.00764	-0.35996	0	0.02704	0.06998				-0.25874	-0.000305577	-0.85721	-0.000305577
-0.35996	0	-0.61996	0	-0.77682	0		-0.48996	0	-0.05087	0.00947	-0.12345	0.0055		-0.80026	0	-0.19513	0	0.000346	0.02017		-0.312	0.00764	-0.35965	0	0.02735	0.07028				-0.25874	-0.000305577	-0.85721	0
-0.35996	0	-0.61996	0	-0.77652	-0.000305577		-0.48965	0	-0.05087	0.00947	-0.12315	0.0055		-0.79996	0	-0.19482	0	0.000346	0.02017		-0.312	0.00764	-0.35965	0	0.02735	0.07059				-0.25874	0	-0.85691	-0.000305577
-0.35965	0	-0.61965	0	-0.77652	0		-0.48965	0	-0.05057	0.00978	-0.12315	0.0055		-0.79996	0	-0.19482	0	0.0006511	0.02047		-0.312	0.00795	-0.35935	0	0.02765	0.07089				-0.25843	0	-0.85691	0
-0.35965	0	-0.61965	0	-0.77621	0		-0.48935	0	-0.05057	0.00978	-0.12284	0.00581		-0.79965	0	-0.19452	0	0.0009562	0.02017		-0.312	0.00795	-0.35935	0	0.02765	0.0712				-0.25843	-0.000305577	-0.8566	0
-0.35935	0	-0.61935	0	-0.77621	0		-0.48935	0	-0.05026	0.00978	-0.12284	0.00581		-0.79965	0	-0.19452	0	0.0009562	0.02047		-0.311	0.00795	-0.35935	0	0.02796	0.07151				-0.25813	0	-0.8566	0
-0.35935	0	-0.61935	0	-0.77591	-0.000305577		-0.48904	0	-0.05026	0.01008	-0.12254	0.00581		-0.79935	0	-0.19421	0	0.0009562	0.02047		-0.311	0.00795	-0.35904	0	0.02796	0.07151				-0.25813	0	-0.8563	0
-0.35935	0	-0.61904	0	-0.77591	0		-0.48904	0	-0.04996	0.01008	-0.12254	0.00611		-0.79935	0	-0.19421	0	0.00126	0.02078		-0.311	0.00795	-0.35904	0	0.02826	0.07212				-0.25782	0	-0.8563	0
-0.35904	0	-0.61904	0	-0.7756	0		-0.48874	0	-0.04996	0.01008	-0.12223	0.00611		-0.79904	0.000305577	-0.19391	0	0.00126	0.02078		-0.311	0.00795	-0.35874	0	0.02826	0.07242				-0.25782	0	-0.8563	0
-0.35904	0	-0.61874	0	-0.7756	0		-0.48874	0	-0.04996	0.01039	-0.12223	0.00611		-0.79904	0.000305577	-0.19391	0	0.00157	0.02078		-0.311	0.00795	-0.35874	0	0.02857	0.07273				-0.25752	0	-0.85599	0
-0.35874	0	-0.61874	0	-0.7753	0		-0.48843	0	-0.04965	0.01039	-0.12193	0.00611		-0.79874	0	-0.19391	0	0.00157	0.02108		-0.311	0.00795	-0.35843	0	0.02857	0.07334				-0.25752	0	-0.85599	-0.000305577
-0.35874	0	-0.61843	0	-0.7753	0		-0.48843	0	-0.04965	0.01039	-0.12193	0.00611		-0.79874	0	-0.1936	0	0.00187	0.02108		-0.311	0.00795	-0.35843	0	0.02857	0.07334				-0.25721	0	-0.85569	0
-0.35843	0	-0.61843	0	-0.77499	0		-0.48813	0	-0.04935	0.0107	-0.12162	0.00611		-0.79843	0	-0.1936	0	0.00187	0.02108		-0.311	0.00795	-0.35813	0	0.02887	0.07364				-0.25721	-0.000305577	-0.85569	-0.000305577
-0.35843	0	-0.61813	0	-0.77499	0		-0.48813	0	-0.04904	0.011	-0.12162	0.00611		-0.79843	0	-0.1933	0	0.00218	0.02108		-0.311	0.00795	-0.35813	0	0.02887	0.07395				-0.25721	-0.000305577	-0.85538	0
-0.35813	0	-0.61813	0	-0.77469	0		-0.48813	0	-0.04904	0.011	-0.12162	0.00611		-0.79843	0	-0.1933	0	0.00218	0.02139		-0.31	0.00795	-0.35782	0	0.02918	0.07456				-0.25691	0	-0.85538	-0.000305577
-0.35813	0	-0.61782	0	-0.77469	0		-0.48782	0	-0.04904	0.011	-0.12132	0.00611		-0.79813	0	-0.19299	0	0.00248	0.02139		-0.31	0.00795	-0.35782	0	0.02948	0.07487				-0.25691	0	-0.85508	0
-0.35782	0	-0.61782	0	-0.77469	0		-0.48782	0	-0.04874	0.011	-0.12132	0.00611		-0.79813	0	-0.19299	0	0.00248	0.0217		-0.31	0.00825	-0.35752	0	0.02948	0.07487				-0.2566	0	-0.85508	0
-0.35782	0	-0.61752	0	-0.77438	0		-0.48752	0.000305577	-0.04874	0.011	-0.12101	0.00642		-0.79782	0	-0.19269	0	0.00279	0.0217		-0.31	0.00825	-0.35752	0	0.02948	0.07517				-0.2566	0	-0.85477	0
-0.35752	0	-0.61752	0	-0.77438	0		-0.48752	0.000305577	-0.04843	0.01131	-0.12101	0.00611		-0.79782	0	-0.19269	0	0.00279	0.0217		-0.31	0.00825	-0.35721	0	0.02979	0.07517				-0.2563	0	-0.85477	0
-0.35752	0	-0.61752	0	-0.77408	0		-0.48721	0.000305577	-0.04843	0.01131	-0.12071	0.00611		-0.79752	0	-0.19238	0	0.00309	0.022		-0.31	0.00825	-0.35721	0	0.02979	0.07548				-0.2563	0	-0.85447	0
-0.35721	0	-0.61721	0	-0.77408	0		-0.48721	0.000305577	-0.04813	0.01161	-0.12071	0.00642		-0.79752	0	-0.19238	0	0.00309	0.022		-0.309	0.00825	-0.35691	0	0.03009	0.07609				-0.25599	0	-0.85447	0
-0.35721	0	-0.61721	0	-0.77377	0		-0.48691	0.000305577	-0.04813	0.01161	-0.1204	0.00642		-0.79721	0	-0.19208	0	0.0034	0.022		-0.309	0.00825	-0.35691	0	0.03009	0.07639				-0.25599	0	-0.85416	0
-0.35691	0	-0.61691	0	-0.77377	0		-0.48691	0.000305577	-0.04782	0.01192	-0.1204	0.00672		-0.79721	0	-0.19208	0	0.0034	0.02231		-0.309	0.00825	-0.35691	0	0.0304	0.0767				-0.25569	0	-0.85416	0
-0.35691	0	-0.61691	0	-0.77347	0		-0.4866	0	-0.04782	0.01192	-0.1201	0.00672		-0.79691	0	-0.19177	0	0.0034	0.02231		-0.309	0.00825	-0.3566	0	0.0304	0.07701				-0.25569	0	-0.85386	0
-0.35691	0	-0.6166	0	-0.77347	0		-0.4866	0	-0.04752	0.01192	-0.1201	0.00672		-0.79691	0	-0.19177	0	0.0037	0.02261		-0.309	0.00825	-0.3566	0	0.0307	0.07731				-0.25538	0	-0.85386	0
-0.3566	0	-0.6166	0	-0.77316	0		-0.4863	0	-0.04752	0.01222	-0.11979	0.00672		-0.7966	0	-0.19177	0	0.0037	0.02261		-0.309	0.00825	-0.3563	0	0.0307	0.07792				-0.25538	0	-0.85386	0
-0.3566	0	-0.6163	0	-0.77316	0		-0.4863	0	-0.04752	0.01222	-0.11979	0.00672		-0.7966	0	-0.19147	0	0.00401	0.02292		-0.308	0.00825	-0.3563	0	0.03101	0.07823				-0.25508	0	-0.85355	0
-0.3563	0	-0.6163	0	-0.77286	0		-0.48599	0.000305577	-0.04721	0.01253	-0.11949	0.00672		-0.7963	0	-0.19147	0	0.00401	0.02292		-0.308	0.00825	-0.35599	0	0.03101	0.07853				-0.25508	0	-0.85355	0
-0.3563	0	-0.61599	0	-0.77286	0		-0.48599	0	-0.04721	0.01253	-0.11949	0.00672		-0.7963	0	-0.19116	0	0.00431	0.02292		-0.308	0.00825	-0.35599	0	0.03101	0.07884				-0.25477	0	-0.85325	0
-0.35599	0	-0.61599	0	-0.77286	0		-0.48599	0	-0.04691	0.01253	-0.11918	0.00703		-0.79599	0	-0.19116	0	0.00431	0.02292		-0.308	0.00825	-0.35569	0	0.03131	0.07914				-0.25477	0	-0.85325	0
-0.35599	0	-0.61569	-0.000305577	-0.77255	0		-0.48569	0.000305577	-0.04691	0.01253	-0.11918	0.00703		-0.79599	0	-0.19086	0	0.00462	0.02322		-0.308	0.00825	-0.35569	0	0.03131	0.07914				-0.25447	0	-0.85294	0
-0.35569	0	-0.61569	0	-0.77225	0		-0.48569	0	-0.0466	0.01283	-0.11918	0.00703		-0.79599	0.000305577	-0.19086	0	0.00462	0.02322		-0.308	0.00856	-0.35538	0	0.03162	0.07945				-0.25447	0	-0.85294	0
-0.35569	0	-0.61538	0	-0.77225	0		-0.48538	0	-0.0466	0.01283	-0.11888	0.00703		-0.79569	0.000305577	-0.19055	0	0.00492	0.02322		-0.308	0.00856	-0.35538	0	0.03162	0.08006				-0.25447	0	-0.85264	0
-0.35538	0	-0.61538	0	-0.77225	0		-0.48538	0	-0.0463	0.01314	-0.11888	0.00703		-0.79569	0.000305577	-0.19055	0	0.00492	0.02353		-0.307	0.00856	-0.35508	0	0.03192	0.08037				-0.25416	0	-0.85264	0
-0.35538	0	-0.61508	0	-0.77194	0		-0.48508	0	-0.0463	0.01314	-0.11857	0.00703		-0.79538	0	-0.19025	0	0.00523	0.02384		-0.307	0.00856	-0.35508	0	0.03192	0.08067				-0.25416	0	-0.85233	0
-0.35508	0	-0.61508	0	-0.77194	0		-0.48508	0	-0.04599	0.01314	-0.11857	0.00703		-0.79538	0	-0.19025	0	0.00523	0.02414		-0.307	0.00856	-0.35477	0	0.03223	0.08067				-0.25386	0	-0.85233	0
-0.35508	0	-0.61508	0	-0.77164	0		-0.48477	0	-0.04599	0.01345	-0.11827	0.00703		-0.79508	0	-0.18994	0	0.00523	0.02414		-0.307	0.00856	-0.35477	0	0.03223	0.08098				-0.25386	0	-0.85203	0
-0.35477	0	-0.61477	0	-0.77164	0		-0.48477	0	-0.04569	0.01345	-0.11827	0.00703		-0.79508	0	-0.18994	0	0.00553	0.02414		-0.307	0.00856	-0.35447	0	0.03253	0.08159				-0.25355	0	-0.85203	0
-0.35477	0	-0.61477	0	-0.77133	0		-0.48447	0	-0.04569	0.01375	-0.11796	0.00703		-0.79477	0	-0.18964	0	0.00584	0.02414		-0.307	0.00856	-0.35447	0	0.03253	0.08189				-0.25355	0	-0.85172	0
-0.35447	0	-0.61447	0	-0.77133	0		-0.48447	0	-0.04538	0.01375	-0.11796	0.00703		-0.79477	0	-0.18964	0	0.00584	0.02414		-0.307	0.00856	-0.35447	0	0.03284	0.0822				-0.25325	0	-0.85172	-0.000305577
-0.35447	0	-0.61447	-0.000305577	-0.77103	0		-0.48416	0	-0.04538	0.01406	-0.11766	0.00703		-0.79447	0	-0.18933	0	0.00614	0.02414		-0.307	0.00856	-0.35416	0	0.03284	0.08251				-0.25325	0	-0.85172	0
-0.35416	0	-0.61416	0	-0.77103	0		-0.48416	0	-0.04508	0.01436	-0.11766	0.00703		-0.79447	0	-0.18933	0	0.00614	0.02445		-0.306	0.00856	-0.35416	0	0.03314	0.08281				-0.25294	0	-0.85142	-0.000305577
-0.35416	0	-0.61416	0	-0.77072	0		-0.48386	0	-0.04508	0.01436	-0.11735	0.00703		-0.79416	0	-0.18933	0	0.00614	0.02475		-0.306	0.00825	-0.35386	0	0.03314	0.08312				-0.25294	0	-0.85142	0
-0.35386	0	-0.61386	-0.000305577	-0.77072	0		-0.48386	0	-0.04508	0.01436	-0.11735	0.00733		-0.79416	0	-0.18903	0	0.00645	0.02475		-0.306	0.00856	-0.35386	0	0.03345	0.08342				-0.25264	0	-0.85111	-0.000305577
-0.35386	0	-0.61386	-0.000305577	-0.77042	0		-0.48355	0	-0.04477	0.01436	-0.11705	0.00733		-0.79386	0	-0.18903	0	0.00645	0.02475		-0.306	0.00856	-0.35355	0	0.03345	0.08373				-0.25264	0	-0.85111	-0.000305577
-0.35386	0	-0.61355	-0.000305577	-0.77042	0		-0.48355	0	-0.04477	0.01467	-0.11705	0.00733		-0.79386	0	-0.18872	0	0.00675	0.02506		-0.306	0.00856	-0.35355	0	0.03375	0.08403				-0.25233	0	-0.85081	-0.000305577
-0.35355	0	-0.61355	-0.000305577	-0.77042	0		-0.48325	0	-0.04447	0.01467	-0.11674	0.00764		-0.79386	0	-0.18872	0	0.00675	0.02506		-0.306	0.00856	-0.35325	0	0.03375	0.08403				-0.25233	0	-0.85081	-0.000305577
-0.35355	0	-0.61355	-0.000305577	-0.77011	0		-0.48325	0	-0.04447	0.01497	-0.11674	0.00764		-0.79355	0	-0.18842	0	0.00706	0.02506		-0.305	0.00856	-0.35325	0	0.03375	0.08464				-0.25203	0	-0.8505	0
-0.35325	0	-0.61325	-0.000305577	-0.77011	0		-0.48325	0	-0.04416	0.01497	-0.11674	0.00764		-0.79355	0	-0.18842	0	0.00706	0.02506		-0.305	0.00856	-0.35294	0	0.03406	0.08526				-0.25203	0	-0.8505	0
-0.35325	0	-0.61294	-0.000305577	-0.76981	0		-0.48294	0	-0.04416	0.01528	-0.11644	0.00764		-0.79325	0	-0.18811	0	0.00736	0.02506		-0.305	0.00856	-0.35294	0	0.03406	0.08556				-0.25203	0	-0.8502	-0.000305577
-0.35294	0.000305577	-0.61294	-0.000305577	-0.76981	0		-0.48294	0	-0.04386	0.01528	-0.11644	0.00764		-0.79325	0	-0.18811	0	0.00736	0.02506		-0.305	0.00856	-0.35294	0	0.03436	0.08556				-0.25172	0	-0.8502	-0.000305577
-0.35294	0	-0.61264	-0.000305577	-0.7695	0		-0.48264	0	-0.04386	0.01558	-0.11613	0.00764		-0.79294	0	-0.18781	0	0.00767	0.02506		-0.305	0.00856	-0.35264	0	0.03436	0.08587				-0.25172	0	-0.84989	0
-0.35264	0	-0.61264	0	-0.7695	0		-0.48264	0	-0.04355	0.01558	-0.11613	0.00764		-0.79294	0	-0.18781	0	0.00767	0.02536		-0.305	0.00825	-0.35264	0	0.03467	0.08617				-0.25142	0	-0.84989	0
-0.35264	0	-0.61264	0	-0.7692	0		-0.48233	0	-0.04355	0.01589	-0.11583	0.00795		-0.79264	0	-0.1875	0	0.00767	0.02536		-0.305	0.00856	-0.35233	0	0.03467	0.08648				-0.25142	0	-0.84959	-0.000305577
-0.35233	0	-0.61233	0	-0.7692	0		-0.48233	0	-0.04325	0.0162	-0.11583	0.00795		-0.79264	0	-0.1875	0	0.00797	0.02536		-0.304	0.00856	-0.35203	0	0.03497	0.08678				-0.25111	0	-0.84959	-0.000305577
-0.35233	0	-0.61233	0	-0.76889	0		-0.48203	0	-0.04325	0.0162	-0.11552	0.00795		-0.79233	0	-0.1872	0	0.00828	0.02536		-0.304	0.00825	-0.35203	0	0.03497	0.08709				-0.25111	0	-0.84928	-0.000305577
-0.35203	0	-0.61203	0	-0.76889	0		-0.48203	0	-0.04294	0.0162	-0.11552	0.00825		-0.79233	0	-0.1872	0	0.00828	0.02536		-0.304	0.00825	-0.35203	0	0.03528	0.0874				-0.25081	0	-0.84928	-0.000305577
-0.35203	0	-0.61203	0	-0.76859	0		-0.48172	0	-0.04294	0.0165	-0.11522	0.00825		-0.79203	0	-0.18689	0	0.00828	0.02567		-0.304	0.00825	-0.35172	0	0.03528	0.0877				-0.25081	0	-0.84928	-0.000305577
-0.35203	0	-0.61172	0	-0.76859	0		-0.48172	0	-0.04294	0.0165	-0.11522	0.00825		-0.79203	0	-0.18689	0	0.00858	0.02567		-0.304	0.00825	-0.35172	0	0.03558	0.08801				-0.2505	0	-0.84898	-0.000305577
-0.35172	0	-0.61172	0	-0.76828	0		-0.48142	0	-0.04264	0.01681	-0.11522	0.00825		-0.79172	0	-0.18659	0	0.00858	0.02597		-0.304	0.00825	-0.35142	0	0.03558	0.08831				-0.2505	0	-0.84898	-0.000305577
-0.35142	0	-0.61142	0	-0.76828	0		-0.48142	0	-0.04264	0.01681	-0.11491	0.00825		-0.79172	0	-0.18659	0	0.00889	0.02597		-0.304	0.00825	-0.35142	0	0.03589	0.08892				-0.2502	0	-0.84867	-0.000305577
-0.35142	0	-0.61142	0	-0.76798	0		-0.48111	0	-0.04233	0.01711	-0.11461	0.00795		-0.79142	0	-0.18659	0	0.00889	0.02628		-0.304	0.00795	-0.35111	0	0.03589	0.08923				-0.2502	0	-0.84867	-0.000305577
-0.35142	0	-0.61111	0	-0.76798	0		-0.48111	0	-0.04233	0.01711	-0.11461	0.00825		-0.79142	0	-0.18628	0	0.00919	0.02659		-0.304	0.00795	-0.35111	0	0.03619	0.08953				-0.24989	0	-0.84837	-0.000305577
-0.35111	0	-0.61111	0	-0.76798	0		-0.48081	0	-0.04203	0.01711	-0.11461	0.00825		-0.79142	0	-0.18628	0	0.00919	0.02659		-0.303	0.00764	-0.35081	0	0.03619	0.08984				-0.24989	0	-0.84837	0
-0.35111	0	-0.61081	0	-0.76767	0		-0.48081	0	-0.04203	0.01742	-0.1143	0.00825		-0.79111	0	-0.18598	0	0.0095	0.02659		-0.303	0.00764	-0.35081	0	0.03619	0.09015				-0.24989	0	-0.84806	0
-0.35081	0	-0.61081	0	-0.76767	0		-0.48081	0	-0.04172	0.01742	-0.1143	0.00825		-0.79111	0	-0.18598	0	0.0095	0.02689		-0.303	0.00764	-0.3505	0	0.0365	0.09045				-0.24959	0	-0.84806	0
-0.35081	0	-0.61081	0	-0.76737	0		-0.4805	0	-0.04172	0.01772	-0.114	0.00825		-0.79081	0	-0.18567	0	0.0098	0.02689		-0.303	0.00764	-0.3505	0	0.0368	0.09076				-0.24928	0	-0.84776	0
-0.3505	0	-0.6105	0	-0.76737	0		-0.4805	0	-0.04142	0.01803	-0.114	0.00825		-0.79081	0	-0.18567	0	0.0098	0.0272		-0.303	0.00733	-0.3502	0	0.0368	0.09106				-0.24928	0	-0.84776	0
-0.3505	0	-0.6105	0	-0.76706	0		-0.4802	0	-0.04142	0.01803	-0.11369	0.00825		-0.7905	0	-0.18537	0	0.01011	0.0272		-0.303	0.00733	-0.3502	0	0.0368	0.09167				-0.24928	0	-0.84745	0
-0.3502	0	-0.6102	-0.000305577	-0.76706	0		-0.4802	0	-0.04111	0.01833	-0.11369	0.00825		-0.7905	0	-0.18537	0	0.01011	0.0275		-0.302	0.00733	-0.34989	0	0.03711	0.09198				-0.24898	0	-0.84745	0
-0.3502	0	-0.6102	-0.000305577	-0.76676	0		-0.47989	0.000305577	-0.04111	0.01864	-0.11339	0.00856		-0.7902	0	-0.18506	0	0.01041	0.0275		-0.302	0.00764	-0.34989	0	0.03711	0.09198				-0.24898	0	-0.84714	0
-0.34989	0	-0.60989	-0.000305577	-0.76676	0		-0.47989	0	-0.04081	0.01864	-0.11339	0.00856		-0.7902	0	-0.18506	0	0.01041	0.0275		-0.302	0.00764	-0.34989	0	0.03741	0.09259				-0.24867	0	-0.84714	0
-0.34989	0	-0.60989	-0.000305577	-0.76645	0		-0.47959	0	-0.04081	0.01864	-0.11308	0.00856		-0.78989	0	-0.18476	0	0.01072	0.0275		-0.302	0.00764	-0.34959	0	0.03741	0.09259				-0.24867	0	-0.84684	0
-0.34959	0	-0.60959	0	-0.76645	0		-0.47959	0	-0.0405	0.01895	-0.11308	0.00856		-0.78989	0	-0.18476	0	0.01072	0.02781		-0.302	0.00764	-0.34959	0	0.03772	0.0929				-0.24837	0	-0.84684	0
-0.34959	0	-0.60959	-0.000305577	-0.76614	0		-0.47928	0	-0.0405	0.01895	-0.11278	0.00886		-0.78959	0	-0.18445	0	0.01072	0.02781		-0.302	0.00764	-0.34928	0	0.03772	0.0932				-0.24837	0	-0.84684	0
-0.34928	0	-0.60928	0	-0.76614	0		-0.47928	0	-0.0405	0.01925	-0.11278	0.00886		-0.78959	0	-0.18445	0	0.01102	0.02811		-0.302	0.00764	-0.34928	0	0.03802	0.09381				-0.24806	0	-0.84653	0
-0.34928	0	-0.60928	-0.000305577	-0.76584	0		-0.47898	0	-0.0402	0.01925	-0.11278	0.00886		-0.78928	0	-0.18414	0	0.01102	0.02811		-0.301	0.00764	-0.34898	0	0.03802	0.09412				-0.24806	0	-0.84653	0
-0.34928	0	-0.60898	-0.000305577	-0.76584	0		-0.47898	0	-0.0402	0.01956	-0.11247	0.00886		-0.78928	0	-0.18414	0	0.01133	0.02842		-0.301	0.00764	-0.34898	0	0.03833	0.09442				-0.24776	0	-0.84623	0
-0.34898	0	-0.60898	-0.000305577	-0.76553	0		-0.47867	0	-0.03989	0.01956	-0.11247	0.00886		-0.78898	0	-0.18414	0	0.01133	0.02872		-0.301	0.00764	-0.34867	0	0.03833	0.09473				-0.24776	0	-0.84623	0
-0.34898	0	-0.60867	-0.000305577	-0.76553	0		-0.47867	0	-0.03989	0.01986	-0.11217	0.00886		-0.78898	0	-0.18384	0	0.01163	0.02872		-0.301	0.00795	-0.34867	0	0.03833	0.09503				-0.24745	0	-0.84592	0
-0.34867	0	-0.60867	-0.000305577	-0.76553	0		-0.47867	0	-0.03959	0.01986	-0.11217	0.00917		-0.78898	0	-0.18384	0	0.01163	0.02903		-0.301	0.00795	-0.34837	0	0.03863	0.09534				-0.24745	0	-0.84592	0
-0.34867	0	-0.60837	0	-0.76523	0		-0.47837	0	-0.03959	0.02017	-0.11186	0.00917		-0.78867	0	-0.18353	-0.000305577	0.01194	0.02903		-0.301	0.00795	-0.34837	0	0.03863	0.09565				-0.24745	0	-0.84562	0
-0.34837	0	-0.60837	0	-0.76523	0		-0.47837	0	-0.03928	0.02047	-0.11186	0.00917		-0.78867	0	-0.18353	0	0.01194	0.02903		-0.301	0.00795	-0.34806	0	0.03894	0.09595				-0.24714	0	-0.84562	0
-0.34837	0	-0.60806	-0.000305577	-0.76492	0		-0.47806	0	-0.03928	0.02078	-0.11156	0.00947		-0.78837	0	-0.18323	0	0.01224	0.02903		-0.3	0.00795	-0.34806	0	0.03924	0.09656				-0.24714	0	-0.84531	0
-0.34806	0	-0.60806	0	-0.76492	0		-0.47806	0	-0.03898	0.02078	-0.11156	0.00917		-0.78837	0	-0.18323	0	0.01224	0.02934		-0.3	0.00795	-0.34776	-0.000305577	0.03924	0.09687				-0.24684	0	-0.84531	0
-0.34806	0	-0.60776	0	-0.76462	0		-0.47776	0	-0.03898	0.02108	-0.11125	0.00917		-0.78806	0	-0.18292	0	0.01255	0.02964		-0.3	0.00795	-0.34776	0	0.03924	0.09748				-0.24684	0	-0.84501	-0.000305577
-0.34776	0	-0.60776	0	-0.76462	0		-0.47776	0	-0.03867	0.02108	-0.11125	0.00917		-0.78806	-0.000305577	-0.18292	0	0.01255	0.02995		-0.3	0.00795	-0.34745	0	0.03955	0.09778				-0.24653	0	-0.84501	-0.000305577
-0.34776	0	-0.60776	0	-0.76431	0		-0.47745	0	-0.03867	0.02139	-0.11095	0.00917		-0.78776	-0.000305577	-0.18262	0	0.01286	0.02995		-0.3	0.00795	-0.34745	0	0.03955	0.09778				-0.24653	0	-0.8447	-0.000305577
-0.34745	0	-0.60745	-0.000305577	-0.76431	0		-0.47745	0	-0.03837	0.0217	-0.11095	0.00917		-0.78776	-0.000305577	-0.18262	0	0.01286	0.02995		-0.3	0.00825	-0.34745	0	0.03986	0.0984				-0.24623	0	-0.8447	-0.000305577
-0.34745	0	-0.60745	0	-0.76401	0		-0.47714	0	-0.03837	0.0217	-0.11064	0.00947		-0.78745	0	-0.18231	0	0.01316	0.02995		-0.3	0.00825	-0.34714	0	0.03986	0.0987				-0.24623	0	-0.8447	-0.000305577
-0.34714	0	-0.60714	0	-0.76401	0		-0.47714	0	-0.03806	0.0217	-0.11064	0.00947		-0.78745	0	-0.18231	0	0.01316	0.03025		-0.3	0.00825	-0.34714	0	0.04016	0.09901				-0.24592	-0.000305577	-0.8444	0
-0.34714	0	-0.60714	0	-0.7637	0		-0.47684	0	-0.03806	0.0217	-0.11064	0.00947		-0.78714	0	-0.18201	0	0.01347	0.03025		-0.299	0.00825	-0.34684	0	0.04016	0.09962				-0.24592	-0.000305577	-0.8444	0
-0.34684	0	-0.60684	0	-0.7637	0		-0.47684	0	-0.03806	0.022	-0.11033	0.00978		-0.78714	0	-0.18201	0	0.01347	0.03025		-0.299	0.00856	-0.34684	0	0.04047	0.09962				-0.24562	0	-0.84409	0
-0.34684	0	-0.60684	0	-0.7634	0		-0.47653	0	-0.03776	0.02231	-0.11033	0.00947		-0.78684	0	-0.18201	0	0.01347	0.03056		-0.299	0.00856	-0.34653	0	0.04047	0.09992				-0.24562	0	-0.84409	0
-0.34684	0	-0.60653	0	-0.7634	0		-0.47653	0	-0.03776	0.02261	-0.11003	0.00947		-0.78684	0	-0.1817	0	0.01377	0.03056		-0.299	0.00856	-0.34653	0	0.04077	0.10023				-0.24531	0	-0.84379	0
-0.34653	0	-0.60653	0	-0.7634	0		-0.47623	0	-0.03745	0.02292	-0.11003	0.00978		-0.78653	0	-0.1817	0	0.01377	0.03056		-0.299	0.00856	-0.34623	0	0.04077	0.10084				-0.24531	0	-0.84379	0
-0.34653	0	-0.60623	0	-0.76309	0		-0.47623	0	-0.03745	0.02292	-0.10972	0.00978		-0.78653	0	-0.1814	0	0.01408	0.03086		-0.299	0.00856	-0.34623	0	0.04077	0.10115				-0.24501	0	-0.84348	0
-0.34623	0	-0.60623	0	-0.76309	0		-0.47623	0	-0.03714	0.02322	-0.10972	0.00978		-0.78653	0	-0.1814	0	0.01408	0.03117		-0.298	0.00825	-0.34592	0	0.04108	0.10145				-0.24501	0	-0.84348	0
-0.34623	0	-0.60592	0	-0.76279	0		-0.47592	0	-0.03714	0.02353	-0.10942	0.00978		-0.78623	0	-0.18109	0	0.01438	0.03117		-0.298	0.00795	-0.34592	0	0.04108	0.10176				-0.24501	0	-0.84318	0
-0.34592	0	-0.60592	0	-0.76279	0		-0.47592	0	-0.03684	0.02353	-0.10942	0.01008		-0.78623	0	-0.18109	0	0.01438	0.03117		-0.298	0.00764	-0.34562	0	0.04138	0.10206				-0.2447	0	-0.84318	0
-0.34592	0	-0.60562	0	-0.76248	0		-0.47562	0	-0.03684	0.02353	-0.10911	0.01008		-0.78592	0	-0.18079	0	0.01469	0.03147		-0.298	0.00703	-0.34562	0	0.04138	0.10237				-0.2447	0	-0.84287	-0.000305577
-0.34562	0	-0.60562	0	-0.76248	0		-0.47562	0	-0.03653	0.02384	-0.10911	0.01008		-0.78592	0	-0.18079	0	0.01469	0.03117		-0.298	0.00703	-0.34531	0	0.04169	0.10267				-0.2444	0	-0.84287	0
-0.34562	0	-0.60531	-0.000305577	-0.76218	0		-0.47531	0	-0.03653	0.02414	-0.10881	0.01039		-0.78562	0	-0.18048	0	0.01499	0.03147		-0.298	0.00672	-0.34531	0	0.04169	0.10298				-0.2444	0	-0.84257	0
-0.34531	0	-0.60531	-0.000305577	-0.76218	0		-0.47531	0	-0.03623	0.02414	-0.10881	0.01039		-0.78562	0	-0.18048	0	0.01499	0.03147		-0.297	0.00672	-0.34501	0	0.04199	0.10359				-0.24409	0	-0.84257	0
-0.34531	0	-0.60531	-0.000305577	-0.76187	0		-0.47501	0	-0.03623	0.02414	-0.1085	0.01039		-0.78531	0	-0.18018	0	0.0153	0.03178		-0.297	0.00642	-0.34501	0	0.04199	0.1039				-0.24409	0	-0.84226	0
-0.34501	0	-0.60501	-0.000305577	-0.76187	0		-0.47501	0	-0.03592	0.02445	-0.1085	0.01039		-0.78531	0	-0.18018	0	0.0153	0.03178		-0.297	0.00642	-0.3447	0	0.0423	0.1042				-0.24379	0	-0.84226	0
-0.34501	0	-0.60501	-0.000305577	-0.76157	0		-0.4747	0	-0.03592	0.02475	-0.1082	0.01039		-0.78501	0	-0.17987	0	0.0156	0.03209		-0.297	0.00642	-0.3447	0	0.0423	0.10451				-0.24379	-0.000305577	-0.84226	0
-0.34501	0	-0.6047	-0.000305577	-0.76157	0		-0.4747	0	-0.03562	0.02475	-0.1082	0.01039		-0.78501	0	-0.17987	0	0.0156	0.03209		-0.297	0.00642	-0.3447	0	0.0426	0.10512				-0.24348	0	-0.84196	0
-0.3447	0	-0.6047	-0.000305577	-0.76126	0		-0.4744	0	-0.03562	0.02506	-0.10789	0.01039		-0.7847	0	-0.17957	0	0.01591	0.03209		-0.297	0.00642	-0.3444	-0.000305577	0.0426	0.10542				-0.24348	0	-0.84196	0
-0.3444	0	-0.6044	-0.000305577	-0.76126	0		-0.4744	0	-0.03531	0.02506	-0.10789	0.01039		-0.7847	0	-0.17957	0	0.01591	0.03239		-0.297	0.00642	-0.3444	-0.000305577	0.04291	0.10542				-0.24318	0	-0.84165	0
-0.3444	0	-0.6044	0	-0.76096	0		-0.47409	0	-0.03531	0.02536	-0.10789	0.01039		-0.7847	0	-0.17957	0	0.01591	0.0327		-0.296	0.00642	-0.34409	-0.000305577	0.04291	0.10604				-0.24318	0	-0.84165	0
-0.3444	0	-0.60409	-0.000305577	-0.76096	0		-0.47409	0	-0.03531	0.02567	-0.10759	0.01039		-0.7844	0	-0.17926	0	0.01621	0.033		-0.296	0.00642	-0.34409	-0.000305577	0.04321	0.10634				-0.24287	-0.000305577	-0.84135	0
-0.34409	0	-0.60409	0	-0.76096	0		-0.47379	0	-0.03501	0.02567	-0.10759	0.01039		-0.78409	0	-0.17926	0	0.01621	0.033		-0.296	0.00611	-0.34379	-0.000305577	0.04321	0.10665				-0.24287	0	-0.84135	-0.000305577
-0.34409	0	-0.60379	-0.000305577	-0.76065	0		-0.47379	0	-0.03501	0.02597	-0.10728	0.01039		-0.78409	0	-0.17896	0	0.01652	0.03331		-0.296	0.00611	-0.34379	0	0.04321	0.10695				-0.24287	0	-0.84104	-0.000305577
-0.34379	0	-0.60379	-0.000305577	-0.76065	0		-0.47348	0	-0.0347	0.02597	-0.10698	0.0107		-0.78409	0	-0.17896	0	0.01652	0.03331		-0.296	0.00611	-0.34348	-0.000305577	0.04352	0.10726				-0.24257	0	-0.84104	0
-0.34379	0	-0.60348	0	-0.76035	0		-0.47348	0	-0.0347	0.02628	-0.10698	0.0107		-0.78379	0	-0.17865	0	0.01682	0.03361		-0.296	0.00611	-0.34348	0	0.04352	0.10787				-0.24257	0	-0.84074	0
-0.34348	0	-0.60348	0	-0.76035	0		-0.47348	0	-0.0344	0.02659	-0.10698	0.0107		-0.78379	0	-0.17865	0	0.01682	0.03361		-0.296	0.00642	-0.34318	0	0.04382	0.10787				-0.24226	0	-0.84074	0
-0.34348	0	-0.60318	-0.000305577	-0.76004	0		-0.47318	0	-0.0344	0.02659	-0.10667	0.0107		-0.78348	0	-0.17835	0	0.01713	0.03361		-0.296	0.00642	-0.34318	0	0.04382	0.10848				-0.24226	-0.000305577	-0.84074	0
-0.34318	0	-0.60318	-0.000305577	-0.76004	0		-0.47318	0	-0.03409	0.02689	-0.10667	0.0107		-0.78348	0	-0.17835	0	0.01713	0.03392		-0.295	0.00642	-0.34318	0	0.04413	0.10879				-0.24196	0	-0.84043	0
-0.34318	0	-0.60287	-0.000305577	-0.75974	0		-0.47287	0	-0.03409	0.0272	-0.10637	0.011		-0.78318	0	-0.17804	0	0.01743	0.03392		-0.295	0.00672	-0.34287	0	0.04413	0.1094				-0.24196	0	-0.84013	0
-0.34287	0.000305577	-0.60287	-0.000305577	-0.75974	0		-0.47287	0	-0.03379	0.0275	-0.10637	0.011		-0.78318	-0.000305577	-0.17804	0	0.01743	0.03422		-0.295	0.00642	-0.34287	0	0.04443	0.1097				-0.24165	0	-0.84013	0
-0.34287	0.000305577	-0.60287	-0.000305577	-0.75943	0		-0.47257	0.000305577	-0.03379	0.0275	-0.10606	0.011		-0.78287	-0.000305577	-0.17774	0	0.01774	0.03453		-0.295	0.00642	-0.34257	-0.000305577	0.04443	0.11001				-0.24165	0	-0.83982	0
-0.34257	0	-0.60257	-0.000305577	-0.75943	0		-0.47257	0.000305577	-0.03348	0.02781	-0.10606	0.011		-0.78287	0	-0.17774	0	0.01774	0.03453		-0.295	0.00672	-0.34226	-0.000305577	0.04474	0.11031				-0.24135	0	-0.83982	0
-0.34257	0	-0.60257	0	-0.75913	0		-0.47226	0.000305577	-0.03348	0.02811	-0.10576	0.011		-0.78257	-0.000305577	-0.17743	0	0.01804	0.03453		-0.295	0.00642	-0.34226	-0.000305577	0.04474	0.11062				-0.24135	0	-0.83982	0
-0.34257	0	-0.60226	0	-0.75913	0		-0.47226	0.000305577	-0.03318	0.02811	-0.10576	0.011		-0.78257	-0.000305577	-0.17743	0	0.01804	0.03484		-0.295	0.00672	-0.34226	0	0.04504	0.11123				-0.24104	0	-0.83952	0
-0.34226	0	-0.60226	-0.000305577	-0.75882	0		-0.47196	0.000305577	-0.03318	0.02842	-0.10545	0.011		-0.78226	0	-0.17713	0	0.01804	0.03484		-0.294	0.00672	-0.34196	0	0.04504	0.11154				-0.24104	0	-0.83952	0
-0.34226	0	-0.60196	0	-0.75882	0		-0.47196	0	-0.03318	0.02842	-0.10545	0.01131		-0.78226	0	-0.17713	0	0.01835	0.03484		-0.294	0.00672	-0.34196	0	0.04535	0.11184				-0.24074	-0.000305577	-0.83921	-0.000305577
-0.34196	0	-0.60196	-0.000305577	-0.75852	0		-0.47165	0	-0.03287	0.02872	-0.10545	0.01131		-0.78196	0	-0.17713	0	0.01835	0.03514		-0.294	0.00672	-0.34165	0	0.04535	0.11245				-0.24074	0	-0.83921	-0.000305577
-0.34165	0	-0.60165	-0.000305577	-0.75852	0		-0.47165	0	-0.03287	0.02903	-0.10515	0.01161		-0.78196	0	-0.17682	0	0.01865	0.03545		-0.294	0.00672	-0.34165	0	0.04565	0.11245				-0.24043	0	-0.83891	-0.000305577
-0.34165	0	-0.60165	-0.000305577	-0.75852	0		-0.47135	0	-0.03257	0.02934	-0.10515	0.01161		-0.78165	0	-0.17682	0	0.01865	0.03545		-0.294	0.00703	-0.34135	0	0.04565	0.11306				-0.24043	0	-0.83891	-0.000305577
-0.34165	0	-0.60135	-0.000305577	-0.75821	0		-0.47135	0.000305577	-0.03257	0.02964	-0.10484	0.01161		-0.78165	0	-0.17652	0	0.01896	0.03575		-0.294	0.00672	-0.34135	0	0.04565	0.11337				-0.24043	0	-0.8386	-0.000305577
-0.34135	0	-0.60135	0	-0.75821	0		-0.47104	0.000305577	-0.03226	0.02964	-0.10484	0.01161		-0.78165	0	-0.17652	0	0.01896	0.03575		-0.293	0.00672	-0.34104	0	0.04596	0.11398				-0.24013	0	-0.8386	-0.000305577
-0.34135	0.000305577	-0.60135	0	-0.75791	0		-0.47104	0.000305577	-0.03226	0.02995	-0.10454	0.01192		-0.78135	0	-0.17621	0	0.01926	0.03606		-0.293	0.00672	-0.34104	0	0.04626	0.11459				-0.24013	0	-0.8383	-0.000305577
-0.34104	0.000305577	-0.60104	0	-0.75791	0		-0.47074	0	-0.03196	0.02995	-0.10454	0.01192		-0.78135	0	-0.17621	0	0.01926	0.03606		-0.293	0.00703	-0.34074	0	0.04626	0.1149				-0.23982	0	-0.8383	-0.000305577
-0.34104	0	-0.60074	0	-0.7576	0		-0.47074	0	-0.03196	0.03025	-0.10423	0.01192		-0.78104	0	-0.17591	0	0.01957	0.03636		-0.293	0.00703	-0.34074	0	0.04657	0.1152				-0.23982	0	-0.8383	-0.000305577
-0.34074	0	-0.60074	0	-0.7576	0		-0.47043	0	-0.03165	0.03025	-0.10423	0.01192		-0.78104	0	-0.17591	0	0.01957	0.03636		-0.293	0.00703	-0.34043	0	0.04657	0.1152				-0.23952	-0.000305577	-0.83799	-0.000305577
-0.34074	0	-0.60043	0	-0.7573	0		-0.47043	0	-0.03165	0.03056	-0.10393	0.01192		-0.78074	0	-0.1756	0	0.01987	0.03667		-0.293	0.00703	-0.34043	0	0.04657	0.11551				-0.23952	-0.000305577	-0.83799	-0.000305577
-0.34043	0	-0.60043	0	-0.7573	0		-0.47043	0	-0.03135	0.03086	-0.10393	0.01222		-0.78074	0	-0.1756	0	0.01987	0.03667		-0.293	0.00703	-0.34043	0	0.04687	0.11612				-0.23921	-0.000305577	-0.83769	-0.000305577
-0.34043	0	-0.60043	0	-0.75699	0		-0.47013	0	-0.03135	0.03086	-0.10362	0.01222		-0.78043	0	-0.1753	0	0.02018	0.03667		-0.293	0.00703	-0.34013	0	0.04687	0.11612				-0.23921	0	-0.83769	0
-0.34013	0	-0.60013	-0.000305577	-0.75699	0		-0.47013	0	-0.03104	0.03117	-0.10362	0.01222		-0.78043	0	-0.1753	0	0.02018	0.03697		-0.293	0.00672	-0.34013	-0.000305577	0.04718	0.11673				-0.23891	0	-0.83738	0
-0.34013	0	-0.60013	0	-0.75669	0		-0.46982	0	-0.03104	0.03147	-0.10332	0.01222		-0.78013	0	-0.17499	0	0.02048	0.03697		-0.292	0.00703	-0.33982	-0.000305577	0.04718	0.11704				-0.23891	0	-0.83738	0
-0.33982	0	-0.59982	0	-0.75669	0		-0.46982	0	-0.03104	0.03178	-0.10332	0.01222		-0.78013	0.000305577	-0.17499	0	0.02048	0.03697		-0.292	0.00672	-0.33982	-0.000305577	0.04718	0.11734				-0.2386	0	-0.83708	0
-0.33982	0	-0.59982	0	-0.75638	0		-0.46952	0	-0.03074	0.03178	-0.10301	0.01222		-0.77982	0	-0.17469	0	0.02079	0.03728		-0.292	0.00672	-0.33952	0	0.04748	0.11795				-0.2386	-0.000305577	-0.83708	0
-0.33952	0	-0.59952	-0.000305577	-0.75638	0		-0.46952	0	-0.03074	0.03178	-0.10301	0.01222		-0.77982	0	-0.17469	0	0.02079	0.03728		-0.292	0.00672	-0.33952	0	0.04748	0.11795				-0.2383	-0.000305577	-0.83677	-0.000305577
-0.33952	0	-0.59952	-0.000305577	-0.75608	0		-0.46921	0	-0.03043	0.03209	-0.10271	0.01222		-0.77982	0.000305577	-0.17469	0	0.02079	0.03759		-0.292	0.00642	-0.33921	0	0.04779	0.11826				-0.2383	0	-0.83677	-0.000305577
-0.33952	0	-0.59921	-0.000305577	-0.75608	0		-0.46921	0	-0.03043	0.03239	-0.10271	0.01222		-0.77952	0.000305577	-0.17438	0	0.02109	0.03759		-0.292	0.00642	-0.33921	0	0.04779	0.11856				-0.23799	0	-0.83647	0
-0.33921	0	-0.59921	0	-0.75608	0		-0.46891	0	-0.03013	0.0327	-0.1024	0.01222		-0.77921	0	-0.17438	0	0.02109	0.03759		-0.291	0.00642	-0.33891	0	0.04809	0.11887				-0.23799	0	-0.83647	0
-0.33921	0	-0.59891	0	-0.75577	0		-0.46891	0.000305577	-0.03013	0.0327	-0.1024	0.01253		-0.77921	0	-0.17408	0	0.0214	0.03789		-0.291	0.00611	-0.33891	0	0.04809	0.11948				-0.23799	0	-0.83616	-0.000305577
-0.33891	0.000305577	-0.59891	-0.000305577	-0.75577	0		-0.4686	0	-0.02982	0.033	-0.1024	0.01253		-0.77921	0	-0.17408	0	0.0214	0.0382		-0.291	0.00611	-0.3386	0	0.04809	0.11979				-0.23769	0	-0.83616	-0.000305577
-0.33891	0.000305577	-0.5986	-0.000305577	-0.75547	0		-0.4686	0.000305577	-0.02982	0.03331	-0.1021	0.01253		-0.77891	0	-0.17377	0	0.0217	0.0382		-0.291	0.00611	-0.3386	0	0.0484	0.12009				-0.23769	0	-0.83586	-0.000305577
-0.3386	0	-0.5986	-0.000305577	-0.75547	0		-0.4686	0.000305577	-0.02952	0.03361	-0.1021	0.01253		-0.77891	0	-0.17377	0	0.0217	0.0385		-0.291	0.00611	-0.3383	0	0.0484	0.1207				-0.23738	0	-0.83586	0
-0.3386	0	-0.5986	-0.000305577	-0.75516	0		-0.4683	0.000305577	-0.02952	0.03361	-0.10179	0.01283		-0.7786	0.000305577	-0.17347	0	0.02201	0.0385		-0.291	0.00611	-0.3383	0	0.0487	0.12101				-0.23738	0	-0.83586	0
-0.3383	0	-0.5983	-0.000305577	-0.75516	0.000305577		-0.46799	0	-0.02952	0.03392	-0.10179	0.01283		-0.7786	0.000305577	-0.17347	0	0.02201	0.03881		-0.29	0.00611	-0.33799	0	0.0487	0.12131				-0.23708	0	-0.83555	0
-0.3383	0	-0.5983	-0.000305577	-0.75486	0		-0.46799	0	-0.02921	0.03392	-0.10149	0.01283		-0.7783	0.000305577	-0.17316	0	0.02231	0.03881		-0.29	0.00611	-0.33799	0	0.04901	0.12193				-0.23708	0	-0.83555	0
-0.33799	0	-0.59799	-0.000305577	-0.75486	0		-0.46769	0	-0.02921	0.03422	-0.10149	0.01283		-0.7783	0.000305577	-0.17316	0	0.02231	0.03911		-0.29	0.00611	-0.33799	-0.000305577	0.04901	0.12223				-0.23677	0	-0.83525	0
-0.33799	0	-0.59799	-0.000305577	-0.75455	0		-0.46769	0	-0.02891	0.03453	-0.10118	0.01283		-0.77799	0.000305577	-0.17286	0	0.02262	0.03911		-0.29	0.00611	-0.33769	0	0.04931	0.12254				-0.23677	0	-0.83525	-0.000305577
-0.33769	0	-0.59769	-0.000305577	-0.75455	0		-0.46769	0	-0.02891	0.03484	-0.10118	0.01283		-0.77799	0.000305577	-0.17286	0	0.02262	0.03911		-0.29	0.00611	-0.33769	0	0.04931	0.12284				-0.23647	0	-0.83494	0
-0.33769	0	-0.59769	-0.000305577	-0.75425	0		-0.46738	0	-0.0286	0.03514	-0.10088	0.01283		-0.77769	0.000305577	-0.17255	0	0.02292	0.03942		-0.29	0.00581	-0.33738	0	0.04962	0.12345				-0.23647	0	-0.83494	-0.000305577
-0.33738	0	-0.59738	-0.000305577	-0.75425	0		-0.46738	0	-0.0286	0.03514	-0.10088	0.01314		-0.77769	0.000305577	-0.17255	0	0.02292	0.03942		-0.29	0.00581	-0.33738	0	0.04962	0.12376				-0.23616	0	-0.83464	-0.000305577
-0.33738	0	-0.59738	0	-0.75394	0		-0.46708	0	-0.0283	0.03545	-0.10057	0.01314		-0.77738	0.000611155	-0.17225	0	0.02323	0.03973		-0.289	0.00581	-0.33708	0	0.04992	0.12406				-0.23616	0	-0.83464	-0.000305577
-0.33708	0	-0.59708	0	-0.75394	0		-0.46708	0	-0.0283	0.03545	-0.10057	0.01314		-0.77738	0.000611155	-0.17225	0	0.02323	0.03973		-0.289	0.0055	-0.33708	0	0.04992	0.12437				-0.23586	0	-0.83433	-0.000305577
-0.33708	0	-0.59708	-0.000305577	-0.75364	0		-0.46677	0	-0.02799	0.03545	-0.10057	0.01345		-0.77738	0.000611155	-0.17225	0	0.02323	0.04003		-0.289	0.0055	-0.33677	0	0.05023	0.12498				-0.23586	0	-0.83433	-0.000305577
-0.33677	0	-0.59677	-0.000305577	-0.75364	0		-0.46677	0	-0.02799	0.03606	-0.10027	0.01345		-0.77708	0.000611155	-0.17194	0	0.02353	0.04034		-0.289	0.00519	-0.33677	0	0.05023	0.12559				-0.23555	0	-0.83403	-0.000305577
-0.33677	0.000305577	-0.59677	-0.000305577	-0.75364	0		-0.46647	0	-0.02769	0.03636	-0.09996	0.01345		-0.77708	0.000611155	-0.17194	0	0.02353	0.04034		-0.289	0.00519	-0.33647	0	0.05053	0.1259				-0.23555	0	-0.83403	-0.000305577
-0.33677	0.000305577	-0.59647	0	-0.75333	0		-0.46647	0	-0.02769	0.03667	-0.09996	0.01345		-0.77677	0.000611155	-0.17164	0	0.02384	0.04064		-0.289	0.00519	-0.33647	0	0.05053	0.1262				-0.23555	0	-0.83372	-0.000305577
-0.33647	0.000305577	-0.59647	0	-0.75333	0		-0.46616	0	-0.02738	0.03697	-0.09966	0.01345		-0.77677	0.000611155	-0.17164	0	0.02384	0.04064		-0.289	0.00489	-0.33616	0	0.05084	0.12651				-0.23525	0	-0.83372	-0.000305577
-0.33647	0.000305577	-0.59616	0	-0.75303	0		-0.46616	0	-0.02738	0.03697	-0.09966	0.01345		-0.77647	0.000611155	-0.17133	0	0.02414	0.04095		-0.289	0.00489	-0.33616	0	0.05084	0.12712				-0.23525	0	-0.83372	-0.000305577
-0.33616	0	-0.59616	0	-0.75303	0		-0.46616	0	-0.02708	0.03728	-0.09966	0.01345		-0.77647	0.000611155	-0.17133	0	0.02414	0.04125		-0.288	0.00519	-0.33586	0	0.05114	0.12743				-0.23494	0	-0.83342	0
-0.33616	0.000305577	-0.59616	-0.000305577	-0.75272	0		-0.46586	0	-0.02708	0.03728	-0.09935	0.01375		-0.77616	0.000611155	-0.17103	0	0.02445	0.04125		-0.288	0.00519	-0.33586	0	0.05114	0.12773				-0.23494	0	-0.83342	0
-0.33586	0	-0.59586	-0.000305577	-0.75272	0		-0.46586	0	-0.02708	0.03759	-0.09935	0.01375		-0.77616	0.000916732	-0.17103	0	0.02445	0.04156		-0.288	0.00489	-0.33586	0	0.05145	0.12804				-0.23464	-0.000305577	-0.83311	0
-0.33586	0	-0.59555	-0.000305577	-0.75242	0		-0.46555	0	-0.02677	0.03759	-0.09905	0.01406		-0.77586	0.000916732	-0.17072	0	0.02475	0.04156		-0.288	0.00489	-0.33555	0	0.05145	0.12865				-0.23464	-0.000305577	-0.83311	0
-0.33555	0	-0.59555	-0.000305577	-0.75242	0		-0.46525	0	-0.02677	0.03789	-0.09905	0.01406		-0.77586	0.000916732	-0.17072	0	0.02475	0.04186		-0.288	0.00489	-0.33525	0	0.05145	0.12895				-0.23433	-0.000305577	-0.83281	0
-0.33555	0	-0.59555	-0.000305577	-0.75211	0		-0.46525	0	-0.02647	0.0382	-0.09874	0.01406		-0.77555	0.000916732	-0.17042	0	0.02475	0.04186		-0.288	0.00489	-0.33525	0	0.05175	0.12926				-0.23433	-0.000305577	-0.83281	0
-0.33525	0	-0.59525	-0.000305577	-0.75211	0		-0.46525	0	-0.02647	0.0382	-0.09874	0.01406		-0.77555	0.000916732	-0.17042	0	0.02506	0.04217		-0.288	0.00489	-0.33494	0	0.05175	0.12987				-0.23403	-0.000305577	-0.8325	0
-0.33525	0	-0.59525	-0.000305577	-0.75181	0		-0.46494	0	-0.02616	0.0385	-0.09844	0.01406		-0.77525	0.000611155	-0.17011	0	0.02506	0.04248		-0.287	0.00489	-0.33494	0	0.05206	0.13018				-0.23403	0	-0.8325	0
-0.33494	0	-0.59494	-0.000305577	-0.75181	0		-0.46494	0.000305577	-0.02616	0.03881	-0.09844	0.01406		-0.77525	0.000916732	-0.17011	0	0.02536	0.04248		-0.287	0.00489	-0.33494	0	0.05206	0.13048				-0.23372	0	-0.8322	-0.000305577
-0.33494	0	-0.59494	0	-0.7515	0		-0.46464	0	-0.02586	0.03881	-0.09813	0.01406		-0.77494	0.000916732	-0.17011	0	0.02567	0.04278		-0.287	0.00458	-0.33464	0	0.05236	0.13079				-0.23372	0	-0.8322	0
-0.33464	0	-0.59464	0	-0.7515	0		-0.46464	0	-0.02586	0.03911	-0.09813	0.01436		-0.77494	0.000916732	-0.16981	0	0.02567	0.04278		-0.287	0.00489	-0.33464	-0.000305577	0.05236	0.1314				-0.23342	0	-0.83189	0
-0.33464	0	-0.59464	-0.000305577	-0.7512	0		-0.46433	0	-0.02555	0.03942	-0.09813	0.01436		-0.77464	0.000916732	-0.16981	0	0.02567	0.04309		-0.287	0.00458	-0.33433	0	0.05267	0.1317				-0.23342	0	-0.83189	0
-0.33433	0	-0.59433	-0.000305577	-0.7512	0		-0.46433	0	-0.02555	0.03973	-0.09783	0.01436		-0.77464	0.000916732	-0.1695	0	0.02597	0.04339		-0.287	0.00458	-0.33433	0	0.05267	0.13232				-0.23311	0	-0.83158	0
-0.33433	0	-0.59433	-0.000305577	-0.7512	0		-0.46403	0	-0.02525	0.04003	-0.09783	0.01436		-0.77433	0.000916732	-0.1695	0	0.02597	0.04339		-0.286	0.00458	-0.33403	0	0.05297	0.13262				-0.23311	0	-0.83158	-0.000305577
-0.33433	0	-0.59403	-0.000305577	-0.75089	0		-0.46403	0	-0.02525	0.04034	-0.09752	0.01467		-0.77433	0.000916732	-0.1695	0	0.02628	0.04339		-0.286	0.00458	-0.33403	0	0.05297	0.13293				-0.23311	0	-0.83128	-0.000305577
-0.33403	0	-0.59403	-0.000305577	-0.75089	0		-0.46372	0	-0.02525	0.04034	-0.09752	0.01467		-0.77433	0.000916732	-0.1692	0	0.02628	0.0437		-0.286	0.00458	-0.33372	0	0.05328	0.13354				-0.23281	0	-0.83128	-0.000305577
-0.33403	0	-0.59403	-0.000305577	-0.75058	0		-0.46372	0	-0.02494	0.04064	-0.09722	0.01467		-0.77403	0.000916732	-0.1692	0	0.02658	0.044		-0.286	0.00458	-0.33372	0	0.05328	0.13384				-0.23281	0	-0.83128	-0.000305577
-0.33372	0	-0.59372	-0.000305577	-0.75058	0		-0.46342	0	-0.02494	0.04095	-0.09722	0.01467		-0.77403	0.000916732	-0.16889	0	0.02658	0.04431		-0.286	0.00458	-0.33342	0	0.05358	0.13415				-0.2325	0	-0.83097	0
-0.33372	0	-0.59372	-0.000305577	-0.75028	0		-0.46342	0	-0.02464	0.04095	-0.09691	0.01497		-0.77372	0.000916732	-0.16889	0	0.02689	0.04431		-0.286	0.00458	-0.33342	0	0.05358	0.13476				-0.2325	-0.000305577	-0.83097	-0.000305577
-0.33342	0	-0.59342	-0.000305577	-0.75028	0		-0.46342	0	-0.02464	0.04125	-0.09691	0.01467		-0.77372	0.000916732	-0.16858	0	0.02689	0.04461		-0.286	0.00489	-0.33311	0	0.05389	0.13507				-0.2322	0	-0.83067	-0.000305577
-0.33342	0	-0.59311	-0.000305577	-0.74997	0		-0.46311	0	-0.02433	0.04156	-0.09661	0.01497		-0.77342	0.00122	-0.16858	0	0.02719	0.04492		-0.286	0.00489	-0.33311	0	0.05389	0.13537				-0.2322	0	-0.83067	-0.000305577
-0.33311	0	-0.59311	-0.000305577	-0.74997	0		-0.46311	0	-0.02433	0.04186	-0.09661	0.01497		-0.77342	0.00122	-0.16828	0	0.02719	0.04492		-0.285	0.00458	-0.33281	0	0.05389	0.13568				-0.23189	0	-0.83036	-0.000305577
-0.33311	0	-0.59311	-0.000305577	-0.74967	0		-0.46281	0	-0.02403	0.04186	-0.0963	0.01497		-0.77311	0.00122	-0.16828	0	0.0275	0.04492		-0.285	0.00458	-0.33281	0	0.05419	0.13629				-0.23189	0	-0.83036	-0.000305577
-0.33281	0	-0.59281	0	-0.74967	0		-0.46281	0	-0.02403	0.04217	-0.0963	0.01497		-0.77311	0.00122	-0.16797	0	0.0275	0.04523		-0.285	0.00489	-0.33281	0	0.05419	0.1369				-0.23158	0	-0.83006	-0.000305577
-0.33281	0	-0.59281	0	-0.74936	0		-0.4625	0	-0.02372	0.04248	-0.096	0.01497		-0.77281	0.000916732	-0.16797	0	0.0275	0.04523		-0.285	0.00458	-0.3325	0	0.0545	0.13751				-0.23158	0	-0.83006	-0.000305577
-0.3325	0	-0.5925	-0.000305577	-0.74936	0		-0.4625	0	-0.02372	0.04278	-0.096	0.01528		-0.77281	0.00122	-0.16767	0	0.02781	0.04553		-0.285	0.00489	-0.3325	0	0.0545	0.13751				-0.23128	0	-0.82975	-0.000305577
-0.3325	0	-0.5925	-0.000305577	-0.74936	0		-0.4622	0	-0.02342	0.04309	-0.096	0.01528		-0.77281	0.00122	-0.16767	0	0.02781	0.04553		-0.285	0.00458	-0.3322	0	0.05481	0.13812				-0.23128	0	-0.82975	0
-0.3325	0	-0.5922	-0.000305577	-0.74906	0		-0.4622	0	-0.02342	0.04339	-0.09569	0.01528		-0.7725	0.000916732	-0.16736	0	0.02811	0.04584		-0.285	0.00458	-0.3322	0	0.05481	0.13843				-0.23097	0	-0.82945	-0.000305577
-0.3322	0	-0.5922	0	-0.74906	0		-0.46189	0	-0.02311	0.04339	-0.09569	0.01528		-0.7722	0.000916732	-0.16736	0	0.02811	0.04614		-0.284	0.00458	-0.33189	0	0.05511	0.13904				-0.23097	0	-0.82945	-0.000305577
-0.3322	0	-0.59189	-0.000305577	-0.74875	0		-0.46189	0.000305577	-0.02311	0.0437	-0.09539	0.01528		-0.7722	0.000916732	-0.16706	0	0.02842	0.04614		-0.284	0.00489	-0.33189	0	0.05511	0.13934				-0.23067	0	-0.82914	-0.000305577
-0.33189	0	-0.59189	0	-0.74875	0		-0.46158	0.000305577	-0.02281	0.044	-0.09539	0.01528		-0.7722	0.00122	-0.16706	0	0.02842	0.04645		-0.284	0.00458	-0.33158	0	0.05542	0.13965				-0.23067	0	-0.82914	-0.000305577
-0.33189	0	-0.59158	0	-0.74845	0		-0.46158	0.000305577	-0.02281	0.044	-0.09508	0.01528		-0.77189	0.00122	-0.16706	0	0.02872	0.04645		-0.284	0.00458	-0.33158	0	0.05542	0.14026				-0.23067	0	-0.82884	-0.000305577
-0.33158	0	-0.59158	0	-0.74845	0		-0.46128	0.000305577	-0.02281	0.04461	-0.09508	0.01558		-0.77189	0.00122	-0.16675	0	0.02872	0.04675		-0.284	0.00458	-0.33128	0	0.05572	0.14026				-0.23036	0	-0.82884	-0.000305577
-0.33158	0	-0.59128	-0.000305577	-0.74814	0		-0.46128	0	-0.0225	0.04461	-0.09477	0.01558		-0.77158	0.00122	-0.16675	0	0.02903	0.04675		-0.284	0.00458	-0.33128	0	0.05572	0.14087				-0.23036	0	-0.82884	-0.000305577
-0.33128	0	-0.59128	-0.000305577	-0.74814	0		-0.46097	0.000305577	-0.0222	0.04492	-0.09477	0.01558		-0.77158	0.00122	-0.16645	0	0.02903	0.04706		-0.284	0.00458	-0.33097	0	0.05603	0.14118				-0.23006	-0.000305577	-0.82853	-0.000305577
-0.33128	0.000305577	-0.59097	-0.000305577	-0.74784	0		-0.46097	0.000305577	-0.0222	0.04492	-0.09447	0.01558		-0.77128	0.00153	-0.16645	0	0.02933	0.04706		-0.283	0.00458	-0.33097	0	0.05603	0.14179				-0.23006	-0.000305577	-0.82853	0
-0.33097	0.000305577	-0.59097	-0.000305577	-0.74784	0		-0.46097	0.000305577	-0.0222	0.04523	-0.09447	0.01558		-0.77128	0.00153	-0.16614	0	0.02933	0.04767		-0.283	0.00458	-0.33067	0	0.05633	0.14209				-0.22975	-0.000305577	-0.82823	0
-0.33097	0	-0.59097	-0.000305577	-0.74753	0		-0.46067	0.000305577	-0.02189	0.04553	-0.09416	0.01589		-0.77097	0.00153	-0.16614	0	0.02964	0.04798		-0.283	0.00458	-0.33067	0	0.05633	0.1424				-0.22975	-0.000305577	-0.82823	0
-0.33067	0.000305577	-0.59067	-0.000305577	-0.74753	0		-0.46036	0.000305577	-0.02189	0.04584	-0.09416	0.01589		-0.77097	0.00153	-0.16584	0	0.02964	0.04798		-0.283	0.00458	-0.33036	0	0.05633	0.14301				-0.22945	-0.000305577	-0.82792	0
-0.33067	0.000305577	-0.59067	0	-0.74723	0		-0.46036	0.000305577	-0.02158	0.04614	-0.09386	0.01589		-0.77067	0.00153	-0.16584	0	0.02994	0.04828		-0.283	0.00489	-0.33036	-0.000305577	0.05664	0.14362				-0.22945	0	-0.82792	-0.000305577
-0.33036	0.000305577	-0.59036	0	-0.74723	0		-0.46036	0	-0.02158	0.04645	-0.09386	0.01589		-0.77067	0.00183	-0.16553	0	0.02994	0.04828		-0.283	0.00489	-0.33006	0	0.05664	0.14393				-0.22914	0	-0.82762	-0.000305577
-0.33036	0.000305577	-0.59036	0	-0.74692	0		-0.46006	0.000305577	-0.02128	0.04645	-0.09355	0.01589		-0.77067	0.00153	-0.16553	0	0.02994	0.04859		-0.282	0.00489	-0.33006	0	0.05694	0.14423				-0.22914	0	-0.82762	0
-0.33006	0	-0.59006	-0.000305577	-0.74692	0		-0.46006	0	-0.02128	0.04675	-0.09355	0.0162		-0.77036	0.00183	-0.16523	0	0.03025	0.04859		-0.282	0.00489	-0.33006	0	0.05694	0.14484				-0.22884	0	-0.82731	0
-0.33006	0	-0.59006	0	-0.74662	0		-0.45975	0	-0.02097	0.04706	-0.09355	0.0162		-0.77036	0.00183	-0.16523	0	0.03025	0.04889		-0.282	0.00489	-0.32975	0	0.05725	0.14515				-0.22884	0	-0.82731	0
-0.33006	0	-0.58975	0	-0.74662	0		-0.45975	0	-0.02097	0.04706	-0.09325	0.0162		-0.77006	0.00183	-0.16492	0	0.03055	0.04889		-0.282	0.00489	-0.32975	0	0.05725	0.14545				-0.22853	0	-0.82701	0
-0.32975	0.000305577	-0.58975	-0.000305577	-0.74662	0		-0.45945	0	-0.02067	0.04767	-0.09325	0.0162		-0.77006	0.00153	-0.16492	0	0.03055	0.0492		-0.282	0.00489	-0.32945	0	0.05755	0.14607				-0.22853	0	-0.82701	0
-0.32975	0	-0.58945	-0.000305577	-0.74631	0		-0.45945	0	-0.02067	0.04798	-0.09294	0.0162		-0.76975	0.00183	-0.16492	0	0.03086	0.0495		-0.282	0.00489	-0.32945	0	0.05755	0.14637				-0.22823	0	-0.82701	-0.000305577
-0.32945	0	-0.58945	-0.000305577	-0.74631	0		-0.45914	0	-0.02067	0.04828	-0.09294	0.0165		-0.76975	0.00183	-0.16462	0	0.03086	0.0495		-0.282	0.00489	-0.32914	0	0.05786	0.14698				-0.22823	0	-0.8267	-0.000305577
-0.32945	0	-0.58914	-0.000305577	-0.74601	0		-0.45914	0	-0.02036	0.04859	-0.09264	0.0165		-0.76945	0.00183	-0.16431	0	0.03116	0.04981		-0.282	0.00489	-0.32914	0	0.05786	0.14729				-0.22823	0	-0.8267	-0.000305577
-0.32914	0	-0.58914	-0.000305577	-0.74601	0		-0.45884	0	-0.02036	0.04889	-0.09264	0.0165		-0.76945	0.00183	-0.16431	0	0.03116	0.05011		-0.281	0.00489	-0.32884	0	0.05816	0.14759				-0.22792	-0.000305577	-0.8264	-0.000305577
-0.32914	0.000305577	-0.58884	-0.000305577	-0.7457	0		-0.45884	0	-0.02006	0.0492	-0.09233	0.0165		-0.76914	0.00183	-0.16431	0	0.03147	0.05011		-0.281	0.00458	-0.32884	0	0.05816	0.14821				-0.22792	-0.000305577	-0.8264	-0.000305577
-0.32884	0	-0.58884	-0.000305577	-0.7457	0		-0.45884	0	-0.02006	0.0492	-0.09233	0.01681		-0.76914	0.00183	-0.16401	0	0.03147	0.05042		-0.281	0.00458	-0.32853	0	0.05847	0.14851				-0.22762	-0.000305577	-0.82609	-0.000305577
-0.32884	0	-0.58853	-0.000305577	-0.7454	0		-0.45853	0	-0.01975	0.0495	-0.09203	0.01681		-0.76884	0.00183	-0.16401	0	0.03177	0.05042		-0.281	0.00489	-0.32853	0	0.05847	0.14912				-0.22762	0	-0.82609	-0.000305577
-0.32853	0	-0.58853	-0.000305577	-0.7454	0		-0.45823	0	-0.01975	0.04981	-0.09203	0.01681		-0.76884	0.00214	-0.1637	0	0.03177	0.05073		-0.281	0.00458	-0.32823	0	0.05847	0.14943				-0.22731	0	-0.82579	-0.000305577
-0.32853	0	-0.58823	-0.000305577	-0.74509	0		-0.45823	0	-0.01945	0.04981	-0.09172	0.01681		-0.76853	0.00214	-0.1637	0	0.03177	0.05103		-0.281	0.00489	-0.32823	0	0.05877	0.14973				-0.22731	0	-0.82579	-0.000305577
-0.32823	0	-0.58823	0	-0.74509	0		-0.45792	0	-0.01945	0.05011	-0.09172	0.01711		-0.76853	0.00214	-0.1634	0	0.03208	0.05134		-0.281	0.00489	-0.32792	0	0.05877	0.15034				-0.22701	0	-0.82548	-0.000305577
-0.32823	0	-0.58823	0	-0.74509	0		-0.45792	0	-0.01914	0.05042	-0.09142	0.01711		-0.76823	0.00183	-0.1634	0	0.03238	0.05164		-0.28	0.00489	-0.32792	0	0.05908	0.15065				-0.22701	0	-0.82548	-0.000305577
-0.32792	0	-0.58792	-0.000305577	-0.74479	0		-0.45792	0	-0.01914	0.05073	-0.09142	0.01742		-0.76823	0.00183	-0.16309	0	0.03238	0.05164		-0.28	0.00489	-0.32762	0	0.05908	0.15126				-0.2267	0	-0.82518	-0.000305577
-0.32792	0	-0.58792	-0.000305577	-0.74448	0		-0.45762	0	-0.01884	0.05103	-0.09111	0.01742		-0.76792	0.00214	-0.16309	0	0.03269	0.05164		-0.28	0.00519	-0.32762	0	0.05938	0.15157				-0.2267	0	-0.82518	-0.000305577
-0.32762	0	-0.58762	-0.000305577	-0.74448	0		-0.45762	0	-0.01884	0.05103	-0.09111	0.01742		-0.76792	0.00214	-0.16279	0	0.03269	0.05195		-0.28	0.00519	-0.32762	0	0.05938	0.15218				-0.2264	0	-0.82487	-0.000305577
-0.32762	0	-0.58762	0	-0.74418	0		-0.45731	0	-0.01853	0.05164	-0.09111	0.01772		-0.76792	0.00214	-0.16279	-0.000305577	0.03269	0.05225		-0.28	0.00489	-0.32731	0	0.05969	0.15248				-0.2264	0	-0.82487	-0.000305577
-0.32731	0	-0.58731	0	-0.74418	0		-0.45731	0	-0.01853	0.05195	-0.09081	0.01772		-0.76762	0.00214	-0.16248	0	0.03299	0.05225		-0.28	0.00519	-0.32731	0	0.05969	0.15279				-0.22609	0	-0.82487	-0.000305577
-0.32731	0	-0.58731	-0.000305577	-0.74418	0		-0.45701	0.000305577	-0.01853	0.05195	-0.09081	0.01772		-0.76762	0.00183	-0.16248	0	0.03299	0.05256		-0.279	0.00489	-0.32701	0	0.05999	0.1534				-0.22609	0	-0.82457	-0.000305577
-0.32701	0.000305577	-0.58701	-0.000305577	-0.74387	0		-0.45701	0	-0.01823	0.05225	-0.0905	0.01772		-0.76731	0.00183	-0.16248	0	0.0333	0.05256		-0.279	0.00519	-0.32701	0	0.05999	0.15401				-0.22579	0	-0.82457	-0.000305577
-0.32701	0.000305577	-0.58701	0	-0.74387	0		-0.4567	0	-0.01823	0.05256	-0.0905	0.01803		-0.76731	0.00183	-0.16218	0	0.0333	0.05256		-0.279	0.00519	-0.3267	0	0.0603	0.15432				-0.22579	0	-0.82426	-0.000305577
-0.32701	0.000305577	-0.5867	-0.000305577	-0.74357	0		-0.4567	0.000305577	-0.01792	0.05256	-0.0902	0.01803		-0.76701	0.00214	-0.16218	0	0.0336	0.05286		-0.279	0.00519	-0.3267	0	0.0603	0.15462				-0.22548	0	-0.82426	-0.000305577
-0.3267	0.000305577	-0.5867	-0.000305577	-0.74357	0		-0.4564	0	-0.01792	0.05286	-0.0902	0.01803		-0.76701	0.00214	-0.16187	0	0.0336	0.05286		-0.279	0.00519	-0.3264	0	0.0606	0.15523				-0.22548	0	-0.82396	-0.000305577
-0.3267	0	-0.5867	0	-0.74326	0		-0.4564	0	-0.01762	0.05348	-0.08989	0.01803		-0.7667	0.00214	-0.16187	0	0.03391	0.05317		-0.279	0.00519	-0.3264	0	0.0606	0.15554				-0.22548	0	-0.82396	-0.000305577
-0.3264	0	-0.5864	0	-0.74326	0		-0.45609	0	-0.01762	0.05348	-0.08989	0.01833		-0.7667	0.00214	-0.16157	0	0.03391	0.05317		-0.278	0.00519	-0.32609	0	0.06091	0.15615				-0.22518	0	-0.82365	0
-0.3264	0	-0.58609	0	-0.74296	0		-0.45609	0	-0.01731	0.05378	-0.08959	0.01833		-0.7664	0.00214	-0.16157	0	0.03421	0.05348		-0.278	0.00519	-0.32609	0	0.06091	0.15646				-0.22518	0	-0.82365	0
-0.32609	0	-0.58609	-0.000305577	-0.74296	0		-0.45579	0.000305577	-0.01731	0.05378	-0.08959	0.01833		-0.7664	0.00244	-0.16126	0	0.03421	0.05378		-0.278	0.00519	-0.32579	0	0.06121	0.15707				-0.22487	0	-0.82335	0
-0.32609	0	-0.58579	0	-0.74265	0		-0.45579	0.000305577	-0.01701	0.05409	-0.08959	0.01833		-0.76609	0.00244	-0.16126	0	0.03452	0.05378		-0.278	0.00489	-0.32579	0	0.06121	0.15737				-0.22487	0	-0.82335	-0.000305577
-0.32579	0	-0.58579	0	-0.74265	0		-0.45579	0.000305577	-0.01701	0.05439	-0.08928	0.01833		-0.76609	0.00244	-0.16096	0	0.03452	0.05409		-0.278	0.00489	-0.32579	0	0.06121	0.15768				-0.22457	-0.000305577	-0.82304	-0.000305577
-0.32579	0	-0.58579	0	-0.74235	0		-0.45548	0.000305577	-0.0167	0.055	-0.08898	0.01833		-0.76579	0.00244	-0.16096	0	0.03452	0.05409		-0.278	0.00489	-0.32548	0	0.06152	0.15829				-0.22457	-0.000305577	-0.82304	-0.000305577
-0.32548	0	-0.58548	-0.000305577	-0.74235	0		-0.45548	0.000305577	-0.0167	0.055	-0.08898	0.01833		-0.76579	0.00214	-0.16065	0	0.03482	0.05439		-0.278	0.00489	-0.32518	0	0.06152	0.1589				-0.22426	-0.000305577	-0.82274	-0.000305577
-0.32548	0	-0.58548	-0.000305577	-0.74235	0		-0.45518	0	-0.0164	0.05531	-0.08867	0.01864		-0.76579	0.00244	-0.16065	0	0.03482	0.05439		-0.278	0.00489	-0.32518	0	0.06182	0.15951				-0.22426	0	-0.82274	-0.000305577
-0.32548	0	-0.58518	-0.000305577	-0.74204	0		-0.45518	0	-0.0164	0.05562	-0.08867	0.01833		-0.76548	0.00244	-0.16035	0	0.03513	0.05439		-0.278	0.00489	-0.32518	0	0.06182	0.15982				-0.22396	-0.000305577	-0.82243	-0.000305577
-0.32518	0	-0.58518	-0.000305577	-0.74174	0		-0.45487	0	-0.01609	0.05562	-0.08867	0.01833		-0.76548	0.00244	-0.16035	0	0.03543	0.0547		-0.277	0.00489	-0.32487	0	0.06213	0.16012				-0.22396	0	-0.82243	0
-0.32518	0	-0.58487	-0.000305577	-0.74174	0		-0.45487	0	-0.01609	0.05592	-0.08837	0.01833		-0.76518	0.00244	-0.16004	0	0.03543	0.055		-0.277	0.00519	-0.32487	0	0.06213	0.16043				-0.22365	0	-0.82243	-0.000305577
-0.32487	0.000305577	-0.58487	-0.000305577	-0.74143	0		-0.45457	0	-0.01609	0.05653	-0.08837	0.01864		-0.76518	0.00275	-0.16004	0	0.03543	0.055		-0.277	0.00489	-0.32457	0	0.06243	0.16073				-0.22365	0	-0.82213	-0.000305577
-0.32457	0.000305577	-0.58457	-0.000305577	-0.74143	0		-0.45457	0	-0.01579	0.05653	-0.08806	0.01864		-0.76487	0.00275	-0.15974	0	0.03574	0.055		-0.277	0.00489	-0.32457	0	0.06243	0.16134				-0.22335	0	-0.82213	-0.000305577
-0.32457	0	-0.58457	0	-0.74143	0		-0.45426	0	-0.01579	0.05653	-0.08806	0.01895		-0.76487	0.00244	-0.15974	0	0.03574	0.05531		-0.277	0.00489	-0.32426	0	0.06274	0.16196				-0.22335	0	-0.82182	-0.000611155
-0.32457	0	-0.58426	0	-0.74113	0		-0.45426	0	-0.01548	0.05714	-0.08776	0.01895		-0.76457	0.00244	-0.15974	0	0.03604	0.05562		-0.277	0.00489	-0.32426	0	0.06274	0.16257				-0.22335	0	-0.82182	-0.000305577
-0.32426	0.000305577	-0.58426	0	-0.74113	0		-0.45396	0	-0.01548	0.05745	-0.08776	0.01895		-0.76457	0.00244	-0.15943	0	0.03604	0.05562		-0.277	0.00519	-0.32396	0	0.06304	0.16318				-0.22304	0	-0.82152	-0.000305577
-0.32426	0	-0.58396	0	-0.74082	0		-0.45396	0	-0.01518	0.05775	-0.08745	0.01895		-0.76426	0.00244	-0.15943	0	0.03635	0.05592		-0.276	0.00519	-0.32396	0	0.06304	0.16318				-0.22304	0	-0.82152	-0.000305577
-0.32396	0	-0.58396	0	-0.74082	0		-0.45365	0	-0.01518	0.05775	-0.08745	0.01895		-0.76426	0.00244	-0.15913	0	0.03635	0.05592		-0.276	0.00519	-0.32365	-0.000305577	0.06335	0.16379				-0.22274	0	-0.82121	-0.000305577
-0.32396	0	-0.58396	0	-0.74052	0		-0.45365	0	-0.01487	0.05806	-0.08715	0.01925		-0.76396	0.00275	-0.15913	0	0.03665	0.05623		-0.276	0.00519	-0.32365	0	0.06335	0.1641				-0.22274	0	-0.82121	-0.000305577
-0.32365	0	-0.58365	-0.000305577	-0.74052	0		-0.45335	0	-0.01487	0.05837	-0.08715	0.01925		-0.76396	0.00275	-0.15882	0	0.03665	0.05623		-0.276	0.00489	-0.32335	0	0.06365	0.16471				-0.22243	0	-0.82091	-0.000305577
-0.32365	0	-0.58365	-0.000305577	-0.74021	0		-0.45335	0	-0.01457	0.05837	-0.08684	0.01925		-0.76365	0.00275	-0.15882	0	0.03696	0.05653		-0.276	0.00489	-0.32335	0	0.06365	0.16501				-0.22243	0	-0.82091	-0.000305577
-0.32335	0	-0.58335	-0.000611155	-0.74021	0		-0.45304	0	-0.01457	0.05867	-0.08684	0.01925		-0.76365	0.00275	-0.15852	-0.000305577	0.03696	0.05684		-0.276	0.00489	-0.32304	0	0.06396	0.16562				-0.22213	0	-0.8206	-0.000305577
-0.32335	0	-0.58335	-0.000305577	-0.73991	0		-0.45304	0	-0.01457	0.05898	-0.08654	0.01956		-0.76335	0.00275	-0.15852	0	0.03696	0.05684		-0.275	0.00489	-0.32304	0	0.06396	0.16623				-0.22213	0	-0.8206	-0.000305577
-0.32304	0	-0.58304	-0.000611155	-0.73991	0		-0.45304	0	-0.01426	0.05928	-0.08654	0.01956		-0.76335	0.00244	-0.15821	0	0.03726	0.05714		-0.275	0.00489	-0.32274	0	0.06396	0.16654				-0.22182	0	-0.8203	-0.000305577
-0.32304	0	-0.58304	-0.000305577	-0.73991	0		-0.45274	0	-0.01426	0.05928	-0.08654	0.01956		-0.76335	0.00275	-0.15821	0	0.03726	0.05714		-0.275	0.00489	-0.32274	0	0.06426	0.16715				-0.22182	0	-0.8203	0
-0.32274	0	-0.58274	-0.000305577	-0.7396	0		-0.45274	0	-0.01396	0.05989	-0.08623	0.01956		-0.76304	0.00275	-0.15791	0	0.03757	0.05745		-0.275	0.00489	-0.32243	0	0.06426	0.16776				-0.22152	0	-0.8203	0
-0.32274	0	-0.58274	-0.000305577	-0.7396	0		-0.45243	0	-0.01365	0.0602	-0.08623	0.01986		-0.76304	0.00244	-0.15791	0	0.03757	0.05806		-0.275	0.00489	-0.32243	0	0.06457	0.16807				-0.22152	0	-0.81999	0
-0.32243	0	-0.58243	-0.000305577	-0.7393	0		-0.45243	0	-0.01365	0.0605	-0.08593	0.01986		-0.76274	0.00244	-0.1576	0	0.03787	0.05806		-0.275	0.00489	-0.32243	0	0.06457	0.16837				-0.22121	0	-0.81999	-0.000305577
-0.32243	0	-0.58243	-0.000305577	-0.7393	0		-0.45213	0	-0.01365	0.06081	-0.08593	0.02017		-0.76274	0.00244	-0.1576	0	0.03787	0.05837		-0.275	0.00519	-0.32213	0	0.06487	0.16898				-0.22121	0	-0.81969	0
-0.32243	0	-0.58213	0	-0.73899	0		-0.45213	0	-0.01335	0.06112	-0.08562	0.02017		-0.76243	0.00244	-0.1573	0	0.03818	0.05867		-0.275	0.00519	-0.32213	0	0.06487	0.16929				-0.22091	0	-0.81969	0
-0.32213	0.000305577	-0.58213	-0.000305577	-0.73899	0		-0.45182	0	-0.01335	0.06112	-0.08562	0.02017		-0.76243	0.00244	-0.1573	0	0.03818	0.05898		-0.275	0.00519	-0.32182	0	0.06518	0.17021				-0.22091	0	-0.81938	-0.000305577
-0.32213	0.000305577	-0.58182	0	-0.73869	0		-0.45182	0	-0.01304	0.06142	-0.08532	0.02017		-0.76213	0.00275	-0.15699	0	0.03848	0.05928		-0.274	0.00489	-0.32182	0	0.06518	0.17051				-0.22091	0	-0.81938	-0.000305577
-0.32182	0.000305577	-0.58182	-0.000305577	-0.73869	0		-0.45152	0	-0.01304	0.06173	-0.08532	0.02047		-0.76213	0.00244	-0.15699	0	0.03848	0.05928		-0.274	0.00489	-0.32152	0	0.06548	0.17082				-0.2206	0	-0.81908	-0.000305577
-0.32182	0.000305577	-0.58152	0	-0.73838	0		-0.45152	0	-0.01274	0.06203	-0.08501	0.02047		-0.76182	0.00275	-0.15669	0	0.03879	0.05959		-0.274	0.00489	-0.32152	0	0.06548	0.17143				-0.2206	0	-0.81908	-0.000305577
-0.32152	0	-0.58152	0	-0.73838	0		-0.45121	0	-0.01274	0.06234	-0.08501	0.02047		-0.76182	0.00275	-0.15669	0	0.03879	0.05959		-0.274	0.00489	-0.32121	0	0.06579	0.17173				-0.2203	0	-0.81877	-0.000305577
-0.32152	0	-0.58152	-0.000305577	-0.73808	0		-0.45121	0	-0.01243	0.06234	-0.08471	0.02047		-0.76152	0.00275	-0.15669	0	0.03909	0.05959		-0.274	0.00489	-0.32121	0	0.06579	0.17204				-0.2203	0	-0.81877	-0.000305577
-0.32121	0	-0.58121	-0.000305577	-0.73808	0		-0.45091	0	-0.01243	0.06234	-0.08471	0.02047		-0.76152	0.00275	-0.15638	0	0.03909	0.05989		-0.274	0.00489	-0.32091	0	0.06609	0.17296				-0.21999	0	-0.81847	-0.000305577
-0.32121	0	-0.58121	-0.000305577	-0.73777	0		-0.45091	0	-0.01213	0.06295	-0.0844	0.02047		-0.76121	0.00275	-0.15638	0	0.0394	0.0602		-0.273	0.00519	-0.32091	0	0.06609	0.17326				-0.21999	0	-0.81847	-0.000305577
-0.32091	0.000305577	-0.58091	-0.000305577	-0.73777	0		-0.4506	0	-0.01213	0.06325	-0.0844	0.02047		-0.76121	0.00275	-0.15608	0	0.0394	0.06081		-0.273	0.00489	-0.3206	0	0.06609	0.17357				-0.21969	0	-0.81816	-0.000305577
-0.32091	0.000305577	-0.58091	-0.000305577	-0.73747	0		-0.4506	0	-0.01213	0.06356	-0.0844	0.02047		-0.76091	0.00275	-0.15608	0	0.0394	0.06081		-0.273	0.00489	-0.3206	0	0.0664	0.17387				-0.21969	0	-0.81816	-0.000305577
-0.3206	0.000305577	-0.5806	-0.000305577	-0.73747	0		-0.4506	0	-0.01182	0.06387	-0.0841	0.02078		-0.76091	0.00275	-0.15577	0	0.0397	0.06112		-0.273	0.00489	-0.3203	0	0.0664	0.17448				-0.21938	0	-0.81786	-0.000611155
-0.3206	0.000305577	-0.5806	-0.000305577	-0.73716	0		-0.4503	0	-0.01182	0.06417	-0.08379	0.02078		-0.76091	0.00275	-0.15577	0	0.0397	0.06142		-0.273	0.00489	-0.3203	0	0.0664	0.17479				-0.21938	0	-0.81786	-0.000305577
-0.3203	0.000305577	-0.5803	-0.000305577	-0.73716	0		-0.4503	0	-0.01152	0.06448	-0.08379	0.02108		-0.7606	0.00275	-0.15547	0	0.04001	0.06173		-0.273	0.00489	-0.3203	0	0.0667	0.1751				-0.21908	0	-0.81755	-0.000305577
-0.3203	0	-0.5803	-0.000305577	-0.73716	0		-0.44999	0	-0.01152	0.06448	-0.08379	0.02108		-0.7606	0.00306	-0.15547	0	0.04001	0.06203		-0.273	0.00489	-0.31999	0	0.0667	0.17571				-0.21908	0	-0.81755	-0.000305577
-0.31999	0	-0.57999	-0.000305577	-0.73686	0		-0.44999	0	-0.01121	0.06509	-0.08349	0.02108		-0.7603	0.00306	-0.15516	0	0.04031	0.06203		-0.272	0.00519	-0.31999	0	0.06701	0.17632				-0.21877	0	-0.81755	-0.000305577
-0.31999	0	-0.57999	-0.000305577	-0.73686	0		-0.44969	0	-0.01121	0.06509	-0.08349	0.02108		-0.7603	0.00306	-0.15516	0	0.04031	0.06234		-0.272	0.00489	-0.31969	0	0.06701	0.17662				-0.21877	0	-0.81725	-0.000305577
-0.31999	0	-0.57969	-0.000611155	-0.73655	0		-0.44969	0	-0.01091	0.06539	-0.08318	0.02139		-0.75999	0.00275	-0.15486	0	0.04062	0.06264		-0.272	0.00519	-0.31969	0	0.06731	0.17723				-0.21847	0	-0.81725	-0.000305577
-0.31969	0	-0.57969	-0.000305577	-0.73655	0		-0.44938	0	-0.01091	0.0657	-0.08318	0.02139		-0.75999	0.00275	-0.15486	0	0.04062	0.06264		-0.272	0.00489	-0.31938	0	0.06731	0.17754				-0.21847	0	-0.81694	-0.000305577
-0.31969	0	-0.57969	-0.000305577	-0.73625	0		-0.44938	0	-0.0106	0.066	-0.08288	0.02139		-0.75969	0.00275	-0.15486	0	0.04092	0.06295		-0.272	0.00489	-0.31938	0	0.06762	0.17815				-0.21847	0	-0.81694	-0.000305577
-0.31938	0	-0.57938	-0.000305577	-0.73625	0		-0.44908	0	-0.0106	0.06631	-0.08288	0.02139		-0.75969	0.00275	-0.15455	0	0.04092	0.06325		-0.272	0.00489	-0.31908	0	0.06762	0.17846				-0.21816	0	-0.81663	-0.000305577
-0.31938	0	-0.57908	-0.000305577	-0.73594	0		-0.44908	0	-0.0103	0.06662	-0.08257	0.0217		-0.75938	0.00275	-0.15425	0	0.04092	0.06356		-0.271	0.00489	-0.31908	0	0.06792	0.17907				-0.21816	0	-0.81663	-0.000305577
-0.31908	0.000305577	-0.57908	-0.000305577	-0.73594	0		-0.44908	0	-0.0103	0.06662	-0.08257	0.0217		-0.75938	0.00275	-0.15425	0	0.04123	0.06356		-0.271	0.00489	-0.31877	0	0.06792	0.17968				-0.21786	0	-0.81633	-0.000611155
-0.31908	0	-0.57908	-0.000305577	-0.73563	0		-0.44877	0	-0.00999	0.06692	-0.08227	0.0217		-0.75908	0.00275	-0.15425	0	0.04123	0.06387		-0.271	0.00489	-0.31877	0	0.06823	0.17968				-0.21786	0	-0.81633	-0.000611155
-0.31877	0	-0.57877	-0.000305577	-0.73563	0		-0.44877	0	-0.00999	0.06723	-0.08227	0.0217		-0.75908	0.00306	-0.15394	0	0.04153	0.06387		-0.271	0.00489	-0.31847	0	0.06823	0.17999				-0.21755	0	-0.81602	-0.000305577
-0.31877	0.000305577	-0.57877	-0.000305577	-0.73533	0		-0.44847	0	-0.00969	0.06753	-0.08196	0.022		-0.75908	0.00306	-0.15394	0	0.04153	0.06417		-0.271	0.00519	-0.31847	0	0.06853	0.1809				-0.21755	0	-0.81602	-0.000305577
-0.31847	0.000305577	-0.57847	-0.000305577	-0.73533	0		-0.44816	0	-0.00969	0.06784	-0.08196	0.022		-0.75877	0.00306	-0.15363	0	0.04184	0.06448		-0.271	0.00519	-0.31816	0	0.06853	0.18151				-0.21725	0	-0.81572	-0.000305577
-0.31847	0.000305577	-0.57847	-0.000305577	-0.73502	0		-0.44816	0	-0.00938	0.06814	-0.08196	0.02231		-0.75847	0.00306	-0.15363	0	0.04184	0.06509		-0.271	0.00519	-0.31816	0	0.06884	0.18212				-0.21725	0	-0.81572	-0.000305577
-0.31816	0	-0.57816	-0.000305577	-0.73502	0		-0.44816	0	-0.00938	0.06845	-0.08166	0.02231		-0.75847	0.00306	-0.15333	0	0.04184	0.06509		-0.271	0.00489	-0.31786	0	0.06884	0.18243				-0.21694	0	-0.81541	-0.000305577
-0.31816	0	-0.57816	-0.000305577	-0.73472	0		-0.44786	0	-0.00938	0.06875	-0.08166	0.02231		-0.75847	0.00275	-0.15333	0	0.04214	0.06539		-0.271	0.00519	-0.31786	0	0.06914	0.18304				-0.21694	0	-0.81541	-0.000305577
-0.31786	0	-0.57786	-0.000305577	-0.73472	0		-0.44786	0	-0.00908	0.06906	-0.08135	0.02231		-0.75816	0.00275	-0.15302	0	0.04214	0.0657		-0.27	0.00519	-0.31786	0	0.06914	0.18335				-0.21663	0	-0.81511	-0.000305577
-0.31786	0	-0.57786	-0.000305577	-0.73472	0		-0.44755	0	-0.00908	0.06937	-0.08135	0.02231		-0.75816	0.00275	-0.15302	0	0.04245	0.0657		-0.27	0.00458	-0.31755	0	0.06945	0.18396				-0.21663	0	-0.81511	-0.000305577
-0.31755	0	-0.57755	-0.000305577	-0.73441	0		-0.44755	0	-0.00877	0.06967	-0.08105	0.02261		-0.75786	0.00275	-0.15272	0	0.04245	0.066		-0.27	0.00306	-0.31755	0	0.06945	0.18426				-0.21633	0	-0.81511	-0.000305577
-0.31755	0	-0.57755	-0.000305577	-0.73441	0		-0.44725	0	-0.00877	0.06967	-0.08105	0.02261		-0.75786	0.00275	-0.15272	0	0.04275	0.066		-0.27	0.00275	-0.31725	0	0.06975	0.18487				-0.21633	0	-0.8148	-0.000305577
-0.31725	0.000305577	-0.57725	-0.000305577	-0.73411	0.000305577		-0.44725	0	-0.00847	0.06998	-0.08074	0.02261		-0.75755	0.00275	-0.15241	0	0.04275	0.06662		-0.27	0.00214	-0.31725	0	0.06975	0.18518				-0.21602	0	-0.8148	-0.000305577
-0.31725	0	-0.57725	-0.000305577	-0.73411	0		-0.44694	0	-0.00847	0.07028	-0.08074	0.02261		-0.75755	0.00275	-0.15241	0	0.04306	0.06692		-0.27	0.00153	-0.31694	0	0.06975	0.18579				-0.21602	0	-0.8145	-0.000305577
-0.31725	0.000305577	-0.57694	-0.000305577	-0.7338	0		-0.44694	0	-0.00816	0.07059	-0.08044	0.02261		-0.75725	0.00275	-0.15241	0	0.04306	0.06723		-0.269	0.00122	-0.31694	0	0.07006	0.1864				-0.21602	0	-0.8145	-0.000305577
-0.31694	0.000305577	-0.57694	-0.000305577	-0.7338	0		-0.44663	0	-0.00816	0.07059	-0.08044	0.02261		-0.75725	0.00244	-0.15211	0	0.04337	0.06753		-0.269	0.00122	-0.31663	0	0.07006	0.18701				-0.21572	0	-0.81419	-0.000305577
-0.31694	0	-0.57694	-0.000305577	-0.7335	0		-0.44663	0	-0.00786	0.07089	-0.08013	0.02292		-0.75694	0.00244	-0.15211	0	0.04337	0.06784		-0.269	0.00122	-0.31663	0	0.07037	0.18732				-0.21572	0	-0.81419	-0.000305577
-0.31663	0.000305577	-0.57663	-0.000305577	-0.7335	0.000305577		-0.44633	0	-0.00786	0.0712	-0.08013	0.02292		-0.75694	0.00275	-0.1518	0	0.04337	0.06784		-0.269	0.00122	-0.31633	0	0.07037	0.18762				-0.21541	0	-0.81389	0
-0.31663	0	-0.57663	-0.000305577	-0.73319	0		-0.44633	0	-0.00755	0.07151	-0.08013	0.02322		-0.75663	0.00275	-0.1518	0	0.04367	0.06814		-0.269	0.00122	-0.31633	0	0.07067	0.18854				-0.21541	0	-0.81389	-0.000305577
-0.31633	0	-0.57633	-0.000305577	-0.73319	0		-0.44633	0	-0.00755	0.07181	-0.07982	0.02322		-0.75663	0.00244	-0.1515	0	0.04398	0.06875		-0.269	0.00122	-0.31602	0	0.07067	0.18885				-0.21511	0	-0.81358	-0.000305577
-0.31633	0	-0.57602	0	-0.73289	0		-0.44602	0	-0.00755	0.07212	-0.07982	0.02322		-0.75663	0.00275	-0.1515	0	0.04398	0.06875		-0.268	0.00122	-0.31602	0	0.07098	0.18915				-0.21511	0	-0.81358	-0.000305577
-0.31602	0.000305577	-0.57602	0	-0.73289	0		-0.44602	0	-0.00725	0.07242	-0.07952	0.02322		-0.75633	0.00275	-0.15119	0	0.04428	0.06906		-0.268	0.00122	-0.31572	0	0.07098	0.18976				-0.2148	0	-0.81328	-0.000305577
-0.31602	0	-0.57602	0	-0.73258	0		-0.44572	0	-0.00725	0.07273	-0.07921	0.02322		-0.75633	0.00275	-0.15119	0	0.04428	0.06937		-0.268	0.00122	-0.31572	0	0.07128	0.19037				-0.2148	0	-0.81328	-0.000305577
-0.31572	0	-0.57572	0	-0.73258	0.000305577		-0.44572	0	-0.00694	0.07303	-0.07921	0.02322		-0.75602	0.00306	-0.15089	0	0.04428	0.06967		-0.268	0.00122	-0.31541	0	0.07128	0.19099				-0.2145	0	-0.81297	-0.000305577
-0.31572	0.000305577	-0.57572	0	-0.73258	0.000305577		-0.44541	0	-0.00694	0.07334	-0.07921	0.02353		-0.75602	0.00306	-0.15089	0	0.04459	0.06998		-0.268	0.00153	-0.31541	-0.000305577	0.07128	0.19129				-0.2145	0	-0.81297	-0.000305577
-0.31572	0.000305577	-0.57541	0	-0.73228	0		-0.44541	0	-0.00663	0.07364	-0.07891	0.02353		-0.75572	0.00306	-0.15058	0	0.04459	0.07028		-0.268	0.00122	-0.31511	0	0.07159	0.1919				-0.21419	0	-0.81297	-0.000305577
-0.31541	0.000305577	-0.57541	0	-0.73228	0		-0.44511	0	-0.00663	0.07395	-0.07891	0.02353		-0.75572	0.00275	-0.15058	0	0.04489	0.07059		-0.268	0.00153	-0.31511	0	0.07159	0.19221				-0.21419	0	-0.81267	-0.000305577
-0.31541	0.000305577	-0.57511	-0.000305577	-0.73197	0		-0.44511	0	-0.00633	0.07395	-0.0786	0.02384		-0.75541	0.00275	-0.15028	0	0.04489	0.07089		-0.268	0.00122	-0.31511	0	0.07189	0.19282				-0.21389	0	-0.81267	-0.000305577
-0.31511	0.000305577	-0.57511	-0.000305577	-0.73167	0		-0.4448	0	-0.00633	0.07426	-0.0786	0.02384		-0.75541	0.00275	-0.15028	0	0.0452	0.0712		-0.268	0.00153	-0.3148	0	0.0722	0.19343				-0.21389	0	-0.81236	-0.000305577
-0.31511	0	-0.5748	-0.000305577	-0.73167	0		-0.4448	0	-0.00602	0.07456	-0.0783	0.02384		-0.75511	0.00275	-0.14997	0	0.0452	0.07151		-0.268	0.00122	-0.3148	-0.000305577	0.0722	0.19374				-0.21358	0	-0.81236	-0.000305577
-0.3148	0	-0.5748	0	-0.73167	0		-0.4445	0	-0.00602	0.07487	-0.0783	0.02414		-0.75511	0.00275	-0.14997	0	0.0455	0.07151		-0.267	0.00122	-0.3145	0	0.0722	0.19435				-0.21358	0	-0.81206	-0.000305577
-0.3148	0	-0.5745	0	-0.73136	0		-0.4445	0	-0.00572	0.07548	-0.07799	0.02414		-0.7548	0.00275	-0.14997	0	0.0455	0.07181		-0.267	0.00153	-0.3145	0	0.0725	0.19465				-0.21358	0	-0.81206	-0.000305577
-0.3145	0	-0.5745	0	-0.73136	0		-0.44419	0	-0.00572	0.07548	-0.07799	0.02414		-0.7548	0.00275	-0.14967	0	0.04581	0.07212		-0.267	0.00153	-0.31419	0	0.0725	0.19526				-0.21328	0	-0.81175	-0.000305577
-0.3145	0	-0.57419	0	-0.73106	0		-0.44419	0	-0.00541	0.07578	-0.07769	0.02414		-0.7545	0.00275	-0.14967	0	0.04581	0.07242		-0.267	0.00153	-0.31419	0	0.07281	0.19588				-0.21328	0	-0.81175	-0.000611155
-0.31419	0	-0.57419	-0.000305577	-0.73106	0		-0.44389	0	-0.00541	0.07609	-0.07769	0.02445		-0.7545	0.00275	-0.14936	0	0.04611	0.07273		-0.267	0.00153	-0.31389	0	0.07281	0.19649				-0.21297	0	-0.81145	-0.000611155
-0.31419	0	-0.57419	-0.000305577	-0.73075	0		-0.44389	0	-0.00511	0.07639	-0.07738	0.02445		-0.75419	0.00306	-0.14936	0	0.04611	0.07303		-0.267	0.00153	-0.31389	0	0.07311	0.1971				-0.21297	0	-0.81145	-0.000305577
-0.31389	0	-0.57389	-0.000305577	-0.73075	0		-0.44389	0	-0.00511	0.07639	-0.07738	0.02445		-0.75419	0.00306	-0.14906	0	0.04642	0.07334		-0.267	0.00153	-0.31358	0	0.07311	0.1974				-0.21267	0.000305577	-0.81114	-0.000305577
-0.31389	0	-0.57389	-0.000305577	-0.73045	0		-0.44358	0	-0.00511	0.07701	-0.07738	0.02445		-0.75389	0.00306	-0.14906	0	0.04642	0.07334		-0.266	0.00153	-0.31358	0	0.07342	0.19801				-0.21267	0	-0.81114	-0.000305577
-0.31358	0	-0.57358	-0.000305577	-0.73045	0		-0.44358	0	-0.0048	0.07731	-0.07708	0.02445		-0.75389	0.00306	-0.14875	0	0.04672	0.07364		-0.266	0.00153	-0.31328	0	0.07342	0.19832				-0.21236	0	-0.81084	-0.000305577
-0.31358	0.000305577	-0.57358	-0.000305577	-0.73014	0		-0.44328	0	-0.0048	0.07762	-0.07708	0.02445		-0.75389	0.00306	-0.14875	0	0.04672	0.07395		-0.266	0.00153	-0.31328	-0.000305577	0.07372	0.19893				-0.21236	0	-0.81084	-0.000305577
-0.31328	0	-0.57328	-0.000305577	-0.73014	0		-0.44328	0	-0.0045	0.07792	-0.07677	0.02475		-0.75358	0.00306	-0.14845	0	0.04672	0.07456		-0.266	0.00153	-0.31297	0	0.07372	0.19924				-0.21206	0	-0.81053	-0.000305577
-0.31328	0	-0.57328	-0.000305577	-0.73014	0		-0.44297	0	-0.0045	0.07792	-0.07677	0.02475		-0.75358	0.00336	-0.14845	0	0.04703	0.07456		-0.266	0.00153	-0.31297	-0.000305577	0.07372	0.19985				-0.21206	0	-0.81053	0
-0.31328	0	-0.57297	-0.000305577	-0.72984	0		-0.44297	0	-0.00419	0.07823	-0.07647	0.02506		-0.75328	0.00336	-0.14814	0	0.04703	0.07487		-0.266	0.00183	-0.31297	0	0.07403	0.20046				-0.21175	0	-0.81053	-0.000305577
-0.31297	0	-0.57297	-0.000305577	-0.72984	0		-0.44267	0	-0.00419	0.07853	-0.07647	0.02506		-0.75328	0.00336	-0.14814	0	0.04733	0.07548		-0.265	0.00183	-0.31267	-0.000305577	0.07403	0.20076				-0.21175	0	-0.81023	-0.000305577
-0.31297	0	-0.57267	-0.000305577	-0.72953	0		-0.44267	0	-0.00389	0.07884	-0.07616	0.02506		-0.75297	0.00336	-0.14784	0	0.04733	0.07548		-0.265	0.00183	-0.31267	0	0.07433	0.20138				-0.21145	0	-0.81023	-0.000305577
-0.31267	0.000305577	-0.57267	-0.000305577	-0.72953	0		-0.44236	0	-0.00389	0.07914	-0.07616	0.02536		-0.75297	0.00336	-0.14784	0	0.04764	0.07578		-0.265	0.00214	-0.31236	0	0.07433	0.20168				-0.21145	0	-0.80992	-0.000305577
-0.31267	0.000305577	-0.57236	-0.000611155	-0.72923	0		-0.44236	0	-0.00358	0.07976	-0.07586	0.02536		-0.75267	0.00367	-0.14784	0	0.04764	0.07609		-0.265	0.00214	-0.31236	0	0.07464	0.2026				-0.21114	0	-0.80992	0
-0.31236	0.000305577	-0.57236	-0.000611155	-0.72923	0		-0.44206	0	-0.00358	0.08006	-0.07586	0.02536		-0.75267	0.00367	-0.14753	0	0.04794	0.07639		-0.265	0.00214	-0.31206	0	0.07464	0.2029				-0.21114	0	-0.80962	-0.000305577
-0.31236	0	-0.57206	-0.000611155	-0.72892	0.000305577		-0.44206	0	-0.00328	0.08006	-0.07555	0.02536		-0.75236	0.00367	-0.14753	0	0.04794	0.0767		-0.265	0.00183	-0.31206	0	0.07494	0.20351				-0.21114	0	-0.80962	-0.000305577
-0.31206	0	-0.57206	-0.000305577	-0.72892	0.000305577		-0.44175	0	-0.00328	0.08037	-0.07555	0.02536		-0.75236	0.00336	-0.14723	0	0.04825	0.07701		-0.264	0.00214	-0.31175	0	0.07494	0.20413				-0.21084	0	-0.80931	-0.000305577
-0.31206	0	-0.57175	-0.000305577	-0.72862	0		-0.44175	0	-0.00328	0.08067	-0.07525	0.02567		-0.75236	0.00367	-0.14723	0	0.04825	0.07731		-0.264	0.00214	-0.31175	0	0.07525	0.20474				-0.21084	0	-0.80931	-0.000305577
-0.31175	0	-0.57175	-0.000305577	-0.72862	0		-0.44145	0	-0.00297	0.08098	-0.07525	0.02567		-0.75206	0.00336	-0.14692	0	0.04855	0.07762		-0.264	0.00214	-0.31145	0	0.07525	0.20535				-0.21053	0	-0.80901	-0.000305577
-0.31175	0	-0.57145	-0.000305577	-0.72831	0		-0.44145	0	-0.00267	0.08128	-0.07494	0.02567		-0.75206	0.00367	-0.14692	0	0.04855	0.07792		-0.264	0.00214	-0.31145	0	0.07555	0.20535				-0.21053	0	-0.80901	-0.000305577
-0.31145	0	-0.57145	-0.000305577	-0.72831	0		-0.44114	0	-0.00267	0.08159	-0.07494	0.02567		-0.75175	0.00367	-0.14662	0	0.04886	0.07823		-0.264	0.00214	-0.31114	0	0.07555	0.20565				-0.21023	0	-0.80901	-0.000305577
-0.31145	0	-0.57114	-0.000305577	-0.72801	0		-0.44114	0	-0.00267	0.08189	-0.07494	0.02567		-0.75145	0.00367	-0.14662	0	0.04886	0.07853		-0.264	0.00183	-0.31114	0	0.07586	0.20657				-0.21023	0	-0.8087	-0.000305577
-0.31114	0	-0.57114	-0.000305577	-0.72801	0		-0.44084	0	-0.00236	0.0822	-0.07464	0.02597		-0.75145	0.00397	-0.14631	0	0.04886	0.07884		-0.264	0.00183	-0.31084	0	0.07586	0.20688				-0.20992	0	-0.8087	-0.000305577
-0.31114	0	-0.57114	-0.000305577	-0.7277	0		-0.44084	0	-0.00236	0.08251	-0.07464	0.02567		-0.75145	0.00397	-0.14631	0	0.04916	0.07884		-0.264	0.00214	-0.31084	0	0.07616	0.20749				-0.20992	0	-0.8084	-0.000305577
-0.31084	0	-0.57084	-0.000305577	-0.7277	0		-0.44084	0	-0.00206	0.08281	-0.07433	0.02597		-0.75114	0.00397	-0.14601	0	0.04947	0.07945		-0.264	0.00214	-0.31053	0	0.07616	0.2081				-0.20962	0	-0.80809	-0.000305577
-0.31084	0	-0.57084	-0.000305577	-0.7277	0		-0.44053	0	-0.00206	0.08312	-0.07433	0.02597		-0.75114	0.00397	-0.14601	0	0.04947	0.07976		-0.263	0.00214	-0.31053	0	0.07647	0.20871				-0.20962	0	-0.80809	-0.000305577
-0.31084	0	-0.57053	-0.000305577	-0.7274	0		-0.44053	0	-0.00175	0.08342	-0.07403	0.02597		-0.75084	0.00397	-0.1457	0	0.04977	0.08006		-0.263	0.00214	-0.31053	0	0.07647	0.20902				-0.20962	0	-0.80809	-0.000305577
-0.31053	0	-0.57053	-0.000305577	-0.7274	0		-0.44023	0	-0.00175	0.08373	-0.07403	0.02628		-0.75084	0.00397	-0.1457	0	0.04977	0.08006		-0.263	0.00214	-0.31023	0	0.07647	0.20963				-0.20931	0	-0.80779	-0.000305577
-0.31053	0	-0.57023	-0.000305577	-0.72709	0		-0.44023	0	-0.00145	0.08403	-0.07372	0.02628		-0.75053	0.00428	-0.1454	0	0.04977	0.08037		-0.263	0.00214	-0.31023	0	0.07677	0.21024				-0.20931	0	-0.80779	-0.000305577
-0.31023	0	-0.57023	-0.000305577	-0.72709	0		-0.43992	0	-0.00145	0.08434	-0.07372	0.02628		-0.75053	0.00428	-0.1454	0	0.05008	0.08098		-0.263	0.00214	-0.30992	0	0.07677	0.21085				-0.20901	0	-0.80748	-0.000305577
-0.31023	0	-0.56992	-0.000305577	-0.72679	0		-0.43992	0	-0.00114	0.08464	-0.07342	0.02628		-0.75023	0.00428	-0.1454	0	0.05008	0.08128		-0.263	0.00214	-0.30992	0	0.07708	0.21146				-0.20901	0	-0.80748	-0.000305577
-0.30992	0	-0.56992	-0.000305577	-0.72679	0		-0.43962	0	-0.00114	0.08495	-0.07342	0.02628		-0.75023	0.00428	-0.14509	0	0.05038	0.08159		-0.263	0.00214	-0.30962	0	0.07708	0.21177				-0.2087	0	-0.80718	-0.000305577
-0.30992	0	-0.56962	-0.000305577	-0.72648	0		-0.43962	0	-0.00114	0.08495	-0.07311	0.02628		-0.74992	0.00458	-0.14509	0	0.05038	0.08189		-0.262	0.00183	-0.30962	0	0.07738	0.21238				-0.2087	0	-0.80718	-0.000305577
-0.30962	0	-0.56962	-0.000305577	-0.72648	0		-0.43931	0	-0.000838	0.08526	-0.07311	0.02659		-0.74992	0.00458	-0.14479	0	0.05069	0.0822		-0.262	0.00214	-0.30931	0	0.07738	0.21268				-0.2084	0	-0.80687	-0.000305577
-0.30962	0.000305577	-0.56962	-0.000305577	-0.72618	0		-0.43931	0	-0.000838	0.08556	-0.07281	0.02628		-0.74962	0.00428	-0.14479	0	0.05069	0.08251		-0.262	0.00214	-0.30931	0	0.07769	0.21299				-0.2084	0	-0.80687	-0.000305577
-0.30931	0	-0.56931	-0.000305577	-0.72618	0		-0.43931	0	-0.0005329	0.08587	-0.07281	0.02659		-0.74962	0.00458	-0.14448	0	0.05099	0.08281		-0.262	0.00214	-0.30901	0	0.07769	0.2139				-0.20809	0	-0.80657	-0.000305577
-0.30931	0	-0.56901	-0.000305577	-0.72587	0		-0.43901	0	-0.0005329	0.08617	-0.07281	0.02659		-0.74962	0.00428	-0.14448	0	0.05099	0.08312		-0.262	0.00214	-0.30901	0	0.07799	0.21452				-0.20809	0	-0.80657	-0.000305577
-0.30901	0.000305577	-0.56901	-0.000305577	-0.72587	0		-0.43901	0	-0.0002278	0.08648	-0.0725	0.02659		-0.74931	0.00428	-0.14418	0	0.0513	0.08342		-0.262	0.00214	-0.3087	0	0.07799	0.21513				-0.20779	0	-0.80657	-0.000305577
-0.30901	0	-0.5687	-0.000611155	-0.72557	0		-0.4387	0	-0.0002278	0.08678	-0.0725	0.02689		-0.74931	0.00458	-0.14418	0	0.0513	0.08403		-0.261	0.00244	-0.3087	0	0.0783	0.21543				-0.20779	0	-0.80626	0
-0.3087	0	-0.5687	-0.000611155	-0.72557	0		-0.4387	0	7.73e-05	0.08709	-0.0722	0.02689		-0.74901	0.00458	-0.14387	0	0.0513	0.08434		-0.261	0.00244	-0.3084	0	0.0783	0.21604				-0.20748	0	-0.80626	-0.000305577
-0.3087	0	-0.5687	-0.000611155	-0.72557	0		-0.4384	0	7.73e-05	0.0874	-0.0722	0.02689		-0.74901	0.00489	-0.14387	0	0.0516	0.08434		-0.261	0.00214	-0.3084	0	0.0786	0.21665				-0.20748	0	-0.80596	0
-0.3087	0	-0.5684	-0.000611155	-0.72526	0		-0.4384	0	0.0003824	0.0877	-0.07189	0.0272		-0.7487	0.00489	-0.14357	0	0.0516	0.08464		-0.261	0.00214	-0.30809	0	0.0786	0.21727				-0.20718	0	-0.80596	-0.000305577
-0.3084	0	-0.5684	-0.000611155	-0.72526	0		-0.43809	0	0.0003824	0.08801	-0.07189	0.0272		-0.7487	0.00489	-0.14357	0	0.05191	0.08526		-0.261	0.00214	-0.30809	0	0.07891	0.21788				-0.20718	0	-0.80565	0
-0.3084	0	-0.56809	-0.000611155	-0.72496	0		-0.43809	0	0.0006875	0.08831	-0.07159	0.0272		-0.7484	0.00489	-0.14326	0	0.05191	0.08526		-0.261	0.00244	-0.30779	0	0.07891	0.21818				-0.20718	0	-0.80565	0
-0.30809	0	-0.56809	-0.000305577	-0.72496	0		-0.43779	0	0.0006875	0.08862	-0.07159	0.0272		-0.7484	0.00489	-0.14326	0	0.05221	0.08556		-0.261	0.00244	-0.30779	0	0.07921	0.21879				-0.20687	0	-0.80535	-0.000305577
-0.30809	0	-0.56779	-0.000305577	-0.72465	0.000305577		-0.43779	0	0.0009926	0.08923	-0.07128	0.0272		-0.74809	0.00519	-0.14296	0	0.05252	0.08587		-0.26	0.00244	-0.30779	0	0.07921	0.2191				-0.20687	0	-0.80535	0
-0.30779	0	-0.56779	-0.000305577	-0.72465	0		-0.43748	0	0.0009926	0.08923	-0.07128	0.0275		-0.74809	0.00519	-0.14296	0	0.05252	0.08617		-0.26	0.00244	-0.30748	0	0.07952	0.21971				-0.20657	0	-0.80504	0
-0.30779	0	-0.56748	-0.000305577	-0.72435	0		-0.43748	0	0.0013	0.08953	-0.07098	0.02781		-0.74779	0.00519	-0.14265	0	0.05252	0.08648		-0.26	0.00214	-0.30748	0	0.07952	0.22032				-0.20657	0	-0.80504	0
-0.30748	0	-0.56748	-0.000305577	-0.72435	0		-0.43718	-0.000305577	0.0013	0.08984	-0.07098	0.02781		-0.74779	0.00519	-0.14265	0	0.05282	0.08709		-0.26	0.00214	-0.30718	0	0.07952	0.22093				-0.20626	0.000305577	-0.80474	0
-0.30748	0	-0.56718	-0.000305577	-0.72404	0		-0.43718	-0.000305577	0.0013	0.09015	-0.07067	0.02811		-0.74748	0.00519	-0.14265	0	0.05282	0.0874		-0.26	0.00244	-0.30718	0	0.07982	0.22154				-0.20626	0.000305577	-0.80474	0
-0.30718	0	-0.56718	-0.000305577	-0.72404	0.000305577		-0.43687	0	0.0016	0.09045	-0.07067	0.02781		-0.74748	0.00519	-0.14235	0	0.05313	0.0877		-0.26	0.00244	-0.30687	0	0.07982	0.22185				-0.20596	0.000305577	-0.80443	0
-0.30718	0	-0.56718	-0.000305577	-0.72374	0		-0.43687	0	0.0016	0.09076	-0.07037	0.02781		-0.74718	0.00519	-0.14235	0	0.05313	0.08801		-0.26	0.00244	-0.30687	-0.000305577	0.08013	0.22246				-0.20596	0.000305577	-0.80443	0
-0.30687	0	-0.56687	-0.000305577	-0.72374	0		-0.43687	0	0.00191	0.09106	-0.07037	0.02781		-0.74718	0.00519	-0.14204	0	0.05343	0.08831		-0.26	0.00214	-0.30657	0	0.08013	0.22307				-0.20565	0.000305577	-0.80413	-0.000305577
-0.30687	0	-0.56687	-0.000611155	-0.72343	0		-0.43657	-0.000305577	0.00191	0.09137	-0.07037	0.02811		-0.74718	0.0055	-0.14204	0	0.05343	0.08862		-0.259	0.00244	-0.30657	0	0.08043	0.22368				-0.20565	0.000305577	-0.80413	0
-0.30657	0	-0.56657	-0.000611155	-0.72343	0		-0.43626	-0.000305577	0.00221	0.09167	-0.07006	0.02811		-0.74687	0.0055	-0.14174	0	0.05374	0.08892		-0.259	0.00244	-0.30626	0	0.08043	0.22399				-0.20535	0	-0.80413	-0.000305577
-0.30657	0	-0.56657	-0.000305577	-0.72313	0		-0.43626	-0.000305577	0.00221	0.09167	-0.07006	0.02811		-0.74687	0.0055	-0.14174	0	0.05374	0.08923		-0.259	0.00244	-0.30626	-0.000305577	0.08074	0.22491				-0.20535	0	-0.80382	-0.000305577
-0.30626	0	-0.56626	-0.000305577	-0.72313	0		-0.43626	-0.000305577	0.00252	0.09228	-0.06976	0.02811		-0.74657	0.0055	-0.14143	0	0.05404	0.08953		-0.259	0.00244	-0.30596	-0.000305577	0.08074	0.22552				-0.20504	0	-0.80382	-0.000305577
-0.30626	0	-0.56626	-0.000305577	-0.72282	0		-0.43596	-0.000305577	0.00252	0.09259	-0.06976	0.02811		-0.74657	0.00581	-0.14143	0	0.05404	0.08984		-0.259	0.00244	-0.30596	0	0.08104	0.22552				-0.20504	0	-0.80352	-0.000305577
-0.30626	0	-0.56596	-0.000305577	-0.72282	0		-0.43596	-0.000305577	0.00282	0.0929	-0.06945	0.02842		-0.74626	0.00581	-0.14113	0	0.05435	0.09015		-0.259	0.00244	-0.30565	0	0.08104	0.22613				-0.20474	0	-0.80352	-0.000305577
-0.30596	0	-0.56596	-0.000305577	-0.72282	0		-0.43565	0	0.00282	0.0932	-0.06945	0.02842		-0.74626	0.00581	-0.14113	-0.000305577	0.05435	0.09045		-0.258	0.00244	-0.30565	0	0.08104	0.22704				-0.20474	0	-0.80321	0
-0.30596	0	-0.56565	-0.000305577	-0.72252	0		-0.43565	0	0.00313	0.09381	-0.06915	0.02872		-0.74596	0.00581	-0.14082	0	0.05435	0.09076		-0.258	0.00275	-0.30535	0	0.08135	0.22766				-0.20443	0	-0.80321	0
-0.30565	0	-0.56565	-0.000305577	-0.72252	0		-0.43535	0	0.00313	0.09412	-0.06915	0.02872		-0.74596	0.00581	-0.14082	0	0.05465	0.09106		-0.258	0.00275	-0.30535	0	0.08135	0.22796				-0.20443	0	-0.80291	0
-0.30565	0	-0.56535	-0.000305577	-0.72221	0		-0.43535	0	0.00343	0.09412	-0.06884	0.02872		-0.74565	0.00581	-0.14052	0	0.05465	0.09106		-0.258	0.00275	-0.30535	0	0.08165	0.22857				-0.20413	0	-0.80291	0
-0.30535	0	-0.56535	-0.000305577	-0.72191	0		-0.43504	-0.000305577	0.00343	0.09442	-0.06884	0.02872		-0.74565	0.00581	-0.14052	0	0.05496	0.09167		-0.258	0.00275	-0.30504	0	0.08165	0.22888				-0.20413	0	-0.8026	0
-0.30535	0.000305577	-0.56504	-0.000305577	-0.72191	0		-0.43504	-0.000305577	0.00343	0.09473	-0.06884	0.02903		-0.74535	0.00611	-0.14021	0	0.05496	0.09198		-0.258	0.00275	-0.30504	0	0.08196	0.22949				-0.20413	0	-0.8026	-0.000305577
-0.30504	0.000305577	-0.56504	-0.000305577	-0.72191	0		-0.43474	0	0.00374	0.09534	-0.06854	0.02903		-0.74535	0.00611	-0.14021	0	0.05526	0.09228		-0.258	0.00275	-0.30474	0	0.08196	0.23041				-0.20382	0	-0.8023	-0.000305577
-0.30504	0	-0.56474	-0.000305577	-0.7216	0		-0.43474	0	0.00374	0.09565	-0.06823	0.02934		-0.74504	0.00581	-0.14021	0	0.05526	0.0929		-0.257	0.00275	-0.30474	0	0.08226	0.23071				-0.20382	0	-0.8023	-0.000305577
-0.30474	0	-0.56474	-0.000611155	-0.7216	0.000305577		-0.43443	0	0.00404	0.09595	-0.06823	0.02934		-0.74504	0.00611	-0.13991	0	0.05557	0.0929		-0.257	0.00275	-0.30443	0	0.08226	0.23132				-0.20352	0	-0.80199	-0.000305577
-0.30474	0	-0.56474	-0.000305577	-0.7213	0		-0.43443	0	0.00404	0.09626	-0.06823	0.02934		-0.74504	0.00611	-0.1396	0	0.05557	0.0932		-0.257	0.00275	-0.30443	0	0.08257	0.23193				-0.20352	0	-0.80199	-0.000305577
-0.30443	0.000305577	-0.56443	-0.000611155	-0.7213	0		-0.43413	0	0.00435	0.09656	-0.06793	0.02934		-0.74474	0.00611	-0.1396	0	0.05587	0.09351		-0.257	0.00275	-0.30413	0	0.08257	0.23224				-0.20321	0	-0.80199	-0.000305577
-0.30443	0	-0.56443	-0.000305577	-0.72099	0		-0.43413	0	0.00435	0.09717	-0.06793	0.02934		-0.74443	0.00611	-0.1396	0	0.05587	0.09381		-0.257	0.00275	-0.30413	0	0.08287	0.23285				-0.20321	0.000305577	-0.80169	-0.000305577
-0.30443	0.000305577	-0.56413	-0.000611155	-0.72099	0		-0.43382	0	0.00465	0.09748	-0.06762	0.02934		-0.74443	0.00611	-0.1393	-0.000305577	0.05618	0.09412		-0.257	0.00275	-0.30382	0	0.08287	0.23377				-0.20291	0.000305577	-0.80169	0
-0.30413	0	-0.56413	-0.000611155	-0.72069	0		-0.43382	0	0.00465	0.09778	-0.06762	0.02964		-0.74443	0.00611	-0.1393	0	0.05618	0.09442		-0.257	0.00275	-0.30382	0	0.08318	0.23407				-0.20291	0.000305577	-0.80138	0
-0.30382	0	-0.56382	-0.000305577	-0.72069	0		-0.43382	0	0.00496	0.09809	-0.06732	0.02995		-0.74413	0.00611	-0.13899	0	0.05648	0.09473		-0.257	0.00275	-0.30352	0	0.08318	0.23438				-0.2026	0	-0.80138	0
-0.30382	0	-0.56382	-0.000305577	-0.72038	0		-0.43352	0	0.00496	0.0984	-0.06732	0.02964		-0.74382	0.00642	-0.13899	0	0.05648	0.09503		-0.257	0.00244	-0.30352	0	0.08348	0.23499				-0.2026	0	-0.80107	0
-0.30382	0	-0.56352	-0.000305577	-0.72038	0		-0.43352	0	0.00526	0.0987	-0.06701	0.02995		-0.74382	0.00642	-0.13869	-0.000305577	0.05648	0.09534		-0.256	0.00275	-0.30321	0	0.08348	0.2356				-0.2023	0	-0.80107	0
-0.30352	0	-0.56352	-0.000611155	-0.72038	0		-0.43321	0	0.00526	0.09931	-0.06701	0.02995		-0.74382	0.00642	-0.13869	0	0.05679	0.09565		-0.256	0.00244	-0.30321	0	0.08348	0.23621				-0.2023	0	-0.80077	-0.000305577
-0.30352	0	-0.56321	-0.000305577	-0.72007	0		-0.43321	0	0.00557	0.09992	-0.06671	0.02995		-0.74352	0.00642	-0.13838	0	0.05679	0.09595		-0.256	0.00244	-0.30291	0	0.08379	0.23652				-0.2023	0.000305577	-0.80077	-0.000305577
-0.30321	0	-0.56321	-0.000611155	-0.72007	0		-0.43291	-0.000305577	0.00557	0.09992	-0.06671	0.02995		-0.74352	0.00672	-0.13838	0	0.05709	0.09656		-0.256	0.00244	-0.30291	0	0.08379	0.23743				-0.20199	0.000305577	-0.80046	0
-0.30321	0	-0.56291	-0.000611155	-0.71977	0		-0.43291	-0.000305577	0.00587	0.10023	-0.0664	0.02995		-0.74321	0.00672	-0.13807	0	0.05709	0.09656		-0.256	0.00244	-0.30291	0	0.08409	0.23804				-0.20169	0	-0.80046	-0.000305577
-0.30291	0	-0.56291	-0.000611155	-0.71977	0		-0.4326	-0.000305577	0.00587	0.10053	-0.0664	0.03025		-0.74321	0.00672	-0.13807	0	0.0574	0.09717		-0.256	0.00244	-0.3026	0	0.08409	0.23866				-0.20169	0	-0.80016	0
-0.30291	0	-0.5626	-0.000305577	-0.71946	0		-0.4326	-0.000305577	0.00587	0.10084	-0.0664	0.03056		-0.74291	0.00703	-0.13777	0	0.0574	0.09717		-0.255	0.00244	-0.3026	0	0.0844	0.23896				-0.20138	0	-0.80016	0
-0.3026	0	-0.5626	-0.000305577	-0.71946	0		-0.4323	-0.000305577	0.00618	0.10115	-0.0661	0.03056		-0.74291	0.00703	-0.13777	0	0.0577	0.09778		-0.255	0.00244	-0.3023	0	0.0844	0.23957				-0.20138	0.000305577	-0.79985	0
-0.3026	0	-0.5623	-0.000305577	-0.71916	0		-0.4323	0	0.00618	0.10145	-0.0661	0.03056		-0.7426	0.00703	-0.13746	0	0.0577	0.09809		-0.255	0.00244	-0.30199	0	0.0847	0.23988				-0.20138	0.000305577	-0.79985	0
-0.3023	0	-0.5623	-0.000611155	-0.71916	0		-0.4323	0	0.00648	0.10176	-0.06579	0.03056		-0.7426	0.00703	-0.13746	0	0.05801	0.0984		-0.255	0.00244	-0.30199	0	0.0847	0.24049				-0.20107	0.000305577	-0.79955	0
-0.3023	0	-0.5623	-0.000305577	-0.71885	0		-0.43199	0	0.00648	0.10206	-0.06579	0.03056		-0.7423	0.00703	-0.13716	0	0.05801	0.0987		-0.255	0.00244	-0.30199	0	0.08501	0.24141				-0.20107	0.000305577	-0.79955	0
-0.3023	0	-0.56199	-0.000305577	-0.71885	0		-0.43199	0	0.00679	0.10237	-0.06549	0.03086		-0.7423	0.00733	-0.13716	0	0.05832	0.09901		-0.255	0.00244	-0.30169	0	0.08501	0.24171				-0.20077	0.000305577	-0.79955	0
-0.30199	0	-0.56199	-0.000305577	-0.71855	0		-0.43169	0	0.00679	0.10267	-0.06549	0.03117		-0.7423	0.00733	-0.13685	0	0.05832	0.09931		-0.254	0.00244	-0.30169	0	0.08501	0.24232				-0.20077	0.000305577	-0.79924	0
-0.30199	0	-0.56169	-0.000305577	-0.71855	0		-0.43169	0	0.00709	0.10298	-0.06518	0.03117		-0.74199	0.00733	-0.13685	0	0.05862	0.09992		-0.254	0.00244	-0.30138	0	0.08532	0.24232				-0.20046	0.000305577	-0.79924	0
-0.30169	0.000305577	-0.56169	-0.000305577	-0.71824	0		-0.43138	0	0.00709	0.10359	-0.06518	0.03117		-0.74199	0.00733	-0.13685	0	0.05862	0.09992		-0.254	0.00244	-0.30138	0	0.08532	0.24293				-0.20046	0.000305577	-0.79894	0
-0.30169	0.000305577	-0.56138	-0.000305577	-0.71824	0		-0.43107	0	0.0074	0.1039	-0.06488	0.03117		-0.74169	0.00733	-0.13655	0	0.05862	0.10053		-0.254	0.00244	-0.30107	0	0.08562	0.24355				-0.20016	0.000305577	-0.79894	0
-0.30138	0.000305577	-0.56138	-0.000305577	-0.71794	0		-0.43107	0	0.0074	0.1042	-0.06488	0.03147		-0.74138	0.00733	-0.13655	0	0.05893	0.10084		-0.254	0.00275	-0.30107	0	0.08562	0.24416				-0.20016	0.000305577	-0.79863	0
-0.30138	0.000305577	-0.56107	-0.000305577	-0.71794	0		-0.43107	0	0.0074	0.10451	-0.06457	0.03147		-0.74138	0.00764	-0.13624	0	0.05893	0.10115		-0.254	0.00275	-0.30077	0	0.08593	0.24477				-0.19985	0	-0.79863	0
-0.30107	0.000305577	-0.56107	-0.000305577	-0.71763	0		-0.43077	0	0.0077	0.10481	-0.06457	0.03147		-0.74138	0.00764	-0.13624	0	0.05923	0.10145		-0.254	0.00244	-0.30077	0	0.08593	0.24568				-0.19985	0	-0.79833	0
-0.30107	0	-0.56077	-0.000305577	-0.71763	0		-0.43077	0	0.00801	0.10512	-0.06426	0.03147		-0.74107	0.00764	-0.13594	0	0.05923	0.10176		-0.253	0.00244	-0.30046	0	0.08593	0.24599				-0.19985	0	-0.79833	0
-0.30077	0	-0.56077	-0.000305577	-0.71763	0.000305577		-0.43046	0	0.00801	0.10542	-0.06426	0.03147		-0.74107	0.00764	-0.13594	0	0.05954	0.10237		-0.253	0.00275	-0.30046	0	0.08623	0.2463				-0.19955	0	-0.79802	0
-0.30077	0.000305577	-0.56046	-0.000611155	-0.71733	0		-0.43046	0	0.00831	0.10573	-0.06396	0.03178		-0.74077	0.00764	-0.13563	0	0.05954	0.10267		-0.253	0.00275	-0.30046	0	0.08623	0.24691				-0.19955	0	-0.79802	0
-0.30046	0.000305577	-0.56046	-0.000611155	-0.71733	0		-0.43016	0	0.00831	0.10604	-0.06396	0.03178		-0.74077	0.00764	-0.13563	0	0.05984	0.10267		-0.253	0.00275	-0.30016	0	0.08654	0.24721				-0.19924	0	-0.79772	0
-0.30046	0	-0.56016	-0.000611155	-0.71702	0		-0.43016	-0.000305577	0.00831	0.10665	-0.06396	0.03178		-0.74046	0.00795	-0.13533	0	0.05984	0.10298		-0.253	0.00275	-0.30016	0	0.08654	0.24782				-0.19924	0	-0.79772	0
-0.30016	0	-0.56016	-0.000611155	-0.71702	0		-0.42985	-0.000305577	0.00862	0.10695	-0.06365	0.03178		-0.74046	0.00795	-0.13533	0	0.06015	0.1039		-0.253	0.00275	-0.29985	0	0.08684	0.24874				-0.19894	0	-0.79741	0
-0.30016	0	-0.56016	-0.000611155	-0.71672	0		-0.42985	-0.000305577	0.00862	0.10726	-0.06365	0.03178		-0.74016	0.00795	-0.13533	0	0.06015	0.1039		-0.253	0.00275	-0.29955	0	0.08684	0.24935				-0.19894	0	-0.79741	0
-0.29985	0	-0.55985	-0.000611155	-0.71672	0		-0.42955	0	0.00893	0.10787	-0.06335	0.03178		-0.74016	0.00825	-0.13502	0	0.06015	0.10451		-0.253	0.00275	-0.29955	0	0.08715	0.24996				-0.19863	0	-0.79711	0
-0.29985	0	-0.55985	-0.000305577	-0.71641	0		-0.42955	0	0.00893	0.10817	-0.06335	0.03178		-0.73985	0.00825	-0.13502	0	0.06045	0.10451		-0.253	0.00275	-0.29955	0	0.08715	0.25027				-0.19863	0	-0.79711	0
-0.29985	0.000305577	-0.55955	-0.000305577	-0.71641	0		-0.42955	0	0.00923	0.10848	-0.06304	0.03209		-0.73985	0.00825	-0.13472	0	0.06045	0.10512		-0.252	0.00275	-0.29924	0	0.08745	0.25118				-0.19833	0	-0.79711	0
-0.29955	0.000305577	-0.55955	-0.000305577	-0.71611	0		-0.42924	0	0.00923	0.10848	-0.06304	0.03209		-0.73985	0.00825	-0.13441	0	0.06076	0.10512		-0.252	0.00306	-0.29924	0	0.08745	0.2518				-0.19833	0.000305577	-0.7968	-0.000305577
-0.29955	0	-0.55924	-0.000305577	-0.71611	0		-0.42924	0	0.00954	0.10909	-0.06274	0.03239		-0.73955	0.00825	-0.13441	0	0.06076	0.10542		-0.252	0.00306	-0.29894	0	0.08776	0.25241				-0.19802	0.000305577	-0.7968	-0.000305577
-0.29924	0	-0.55924	-0.000305577	-0.7158	0		-0.42894	0	0.00954	0.1094	-0.06274	0.03239		-0.73955	0.00856	-0.13441	0	0.06106	0.10573		-0.252	0.00275	-0.29894	0	0.08776	0.25271				-0.19802	0.000305577	-0.7965	-0.000305577
-0.29924	0	-0.55894	-0.000305577	-0.7158	0		-0.42894	0	0.00984	0.11001	-0.06243	0.0327		-0.73924	0.00856	-0.13411	0	0.06106	0.10604		-0.252	0.00275	-0.29863	0	0.08806	0.25332				-0.19772	0.000305577	-0.7965	0
-0.29894	0	-0.55894	-0.000305577	-0.7155	0		-0.42863	-0.000305577	0.00984	0.11031	-0.06243	0.0327		-0.73924	0.00856	-0.13411	0	0.06106	0.10665		-0.252	0.00275	-0.29863	0	0.08806	0.25393				-0.19772	0.000305577	-0.79619	0
-0.29894	0	-0.55863	-0.000611155	-0.7155	0		-0.42863	-0.000305577	0.01015	0.11062	-0.06213	0.0327		-0.73894	0.00856	-0.1338	0	0.06137	0.10726		-0.251	0.00275	-0.29833	0	0.08806	0.25424				-0.19741	0.000305577	-0.79619	0
-0.29863	0	-0.55863	-0.000611155	-0.7155	0		-0.42833	0	0.01015	0.11092	-0.06213	0.0327		-0.73894	0.00856	-0.1338	0	0.06137	0.10726		-0.251	0.00275	-0.29833	0	0.08837	0.25485				-0.19741	0.000305577	-0.79589	-0.000305577
-0.29863	0	-0.55833	-0.000611155	-0.71519	0.000305577		-0.42833	-0.000305577	0.01015	0.11123	-0.06182	0.033		-0.73863	0.00856	-0.1335	0	0.06167	0.10756		-0.251	0.00275	-0.29802	0	0.08837	0.25546				-0.19711	0.000305577	-0.79589	-0.000305577
-0.29833	0.000305577	-0.55833	-0.000305577	-0.71489	0		-0.42802	0	0.01045	0.11184	-0.06182	0.033		-0.73863	0.00856	-0.1335	0	0.06167	0.10817		-0.251	0.00306	-0.29802	0	0.08867	0.25638				-0.19711	0.000305577	-0.79558	0
-0.29833	0	-0.55802	-0.000611155	-0.71489	0		-0.42802	0	0.01045	0.11184	-0.06152	0.033		-0.73833	0.00886	-0.13319	0	0.06198	0.10817		-0.251	0.00275	-0.29802	0	0.08867	0.25699				-0.19711	0.000305577	-0.79558	-0.000305577
-0.29802	0	-0.55802	-0.000305577	-0.71489	0		-0.42772	0	0.01076	0.11215	-0.06152	0.033		-0.73833	0.00886	-0.13319	-0.000305577	0.06198	0.10879		-0.251	0.00306	-0.29772	0	0.08898	0.2573				-0.1968	0.000305577	-0.79528	-0.000305577
-0.29802	0	-0.55772	-0.000305577	-0.71458	0		-0.42772	0	0.01076	0.11276	-0.06152	0.03331		-0.73802	0.00886	-0.13289	0	0.06228	0.10909		-0.251	0.00275	-0.29772	0	0.08898	0.25791				-0.1968	0.000305577	-0.79528	0
-0.29772	0	-0.55772	-0.000611155	-0.71458	0		-0.42741	-0.000305577	0.01106	0.11306	-0.06121	0.03331		-0.73802	0.00886	-0.13289	0	0.06228	0.1094		-0.25	0.00275	-0.29741	0	0.08928	0.25852				-0.1965	0.000305577	-0.79497	0
-0.29772	0	-0.55772	-0.000611155	-0.71428	0		-0.42741	-0.000305577	0.01106	0.11337	-0.06121	0.03331		-0.73772	0.00886	-0.13289	0	0.06228	0.1097		-0.25	0.00306	-0.29741	0	0.08928	0.25944				-0.1965	0.000305577	-0.79497	0
-0.29772	0	-0.55741	-0.000611155	-0.71428	0		-0.42711	-0.000305577	0.01137	0.11367	-0.06091	0.03331		-0.73772	0.00917	-0.13258	0	0.06259	0.11001		-0.25	0.00306	-0.29711	0	0.08959	0.25974				-0.19619	0	-0.79467	0
-0.29741	0	-0.55741	-0.000305577	-0.71397	0		-0.42711	-0.000305577	0.01137	0.11398	-0.06091	0.03361		-0.73772	0.00917	-0.13258	0	0.06259	0.11001		-0.25	0.00275	-0.29711	0	0.08959	0.26035				-0.19619	0	-0.79467	0
-0.29741	0	-0.55711	-0.000305577	-0.71397	0		-0.4268	-0.000305577	0.01167	0.11429	-0.0606	0.03361		-0.73741	0.00917	-0.13228	0	0.06289	0.11031		-0.25	0.00275	-0.2968	0	0.08989	0.26096				-0.19589	0.000305577	-0.79467	0
-0.29711	0	-0.55711	-0.000611155	-0.71367	0		-0.4268	0	0.01167	0.11459	-0.0606	0.03392		-0.73741	0.00917	-0.13228	0	0.06289	0.11092		-0.25	0.00275	-0.2968	0	0.08989	0.26127				-0.19589	0.000305577	-0.79436	0
-0.29711	0.000305577	-0.5568	-0.000305577	-0.71367	0		-0.4265	0	0.01198	0.1149	-0.0603	0.03392		-0.73711	0.00917	-0.13197	0	0.06289	0.11123		-0.25	0.00275	-0.2965	0	0.0902	0.26219				-0.19558	0.000305577	-0.79436	0
-0.2968	0	-0.5568	-0.000305577	-0.71336	0		-0.4265	-0.000305577	0.01198	0.11551	-0.0603	0.03392		-0.73711	0.00917	-0.13197	0	0.0632	0.11154		-0.25	0.00244	-0.2965	0	0.0902	0.2628				-0.19558	0.000305577	-0.79406	0
-0.2968	0	-0.5565	-0.000305577	-0.71336	0		-0.4265	0	0.01228	0.11581	-0.05999	0.03422		-0.7368	0.00947	-0.13167	0	0.0635	0.11215		-0.249	0.00244	-0.29619	0	0.0905	0.26341				-0.19528	0.000611155	-0.79406	0
-0.2965	0	-0.5565	-0.000305577	-0.71336	0		-0.42619	0	0.01228	0.11612	-0.05999	0.03422		-0.7368	0.00947	-0.13167	0	0.0635	0.11245		-0.249	0.00244	-0.29619	0	0.0905	0.26371				-0.19528	0.000305577	-0.79375	0
-0.2965	0	-0.55619	-0.000305577	-0.71306	0		-0.42619	0	0.01259	0.11673	-0.05969	0.03422		-0.7365	0.00947	-0.13136	0	0.0635	0.11306		-0.249	0.00244	-0.29589	0	0.0905	0.26463				-0.19528	0.000305577	-0.79375	0
-0.29619	0	-0.55619	-0.000305577	-0.71306	0		-0.42589	0	0.01259	0.11704	-0.05969	0.03422		-0.7365	0.00947	-0.13136	0	0.06381	0.11306		-0.249	0.00244	-0.29589	0	0.09081	0.26524				-0.19497	0.000305577	-0.79345	0
-0.29619	0	-0.55589	-0.000305577	-0.71275	0		-0.42589	0	0.01259	0.11734	-0.05938	0.03453		-0.73619	0.00947	-0.13106	0	0.06381	0.11337		-0.249	0.00244	-0.29558	0	0.09081	0.26585				-0.19467	0.000305577	-0.79345	0
-0.29589	0	-0.55589	-0.000305577	-0.71275	0		-0.42558	0	0.01289	0.11795	-0.05938	0.03453		-0.73619	0.00947	-0.13106	0	0.06411	0.11398		-0.249	0.00244	-0.29558	0	0.09111	0.26646				-0.19467	0.000305577	-0.79314	-0.000305577
-0.29589	0	-0.55589	-0.000305577	-0.71245	0		-0.42558	-0.000305577	0.01289	0.11826	-0.05938	0.03453		-0.73589	0.00978	-0.13075	0	0.06411	0.11398		-0.249	0.00244	-0.29528	0	0.09111	0.26707				-0.19467	0.000305577	-0.79314	-0.000305577
-0.29558	0	-0.55558	-0.000305577	-0.71245	0		-0.42528	-0.000305577	0.0132	0.11887	-0.05908	0.03453		-0.73589	0.00978	-0.13075	0	0.06411	0.11429		-0.248	0.00275	-0.29528	0	0.09142	0.26769				-0.19436	0.000305577	-0.79284	-0.000305577
-0.29558	0	-0.55528	-0.000305577	-0.71214	0		-0.42528	0	0.0132	0.11887	-0.05908	0.03453		-0.73558	0.00978	-0.13045	0	0.06442	0.1149		-0.248	0.00275	-0.29528	0	0.09142	0.26799				-0.19436	0.000305577	-0.79284	0
-0.29528	0	-0.55528	-0.000305577	-0.71214	0		-0.42497	0	0.0135	0.11948	-0.05877	0.03484		-0.73558	0.01008	-0.13045	0	0.06442	0.1149		-0.248	0.00275	-0.29497	0	0.09172	0.2686				-0.19406	0.000305577	-0.79284	0
-0.29528	0.000305577	-0.55528	-0.000305577	-0.71184	0		-0.42497	-0.000305577	0.0135	0.11979	-0.05877	0.03484		-0.73528	0.01008	-0.13014	0	0.06472	0.11551		-0.248	0.00275	-0.29497	0	0.09172	0.26921				-0.19406	0.000305577	-0.79253	0
-0.29528	0.000305577	-0.55497	-0.000305577	-0.71184	0		-0.42467	-0.000305577	0.01381	0.12009	-0.05847	0.03484		-0.73528	0.01008	-0.13014	0	0.06472	0.11581		-0.248	0.00275	-0.29467	0	0.09203	0.26982				-0.19375	0.000305577	-0.79253	0
-0.29497	0.000305577	-0.55497	-0.000305577	-0.71153	0		-0.42467	-0.000305577	0.01381	0.1207	-0.05847	0.03484		-0.73497	0.01008	-0.13014	0	0.06503	0.11643		-0.248	0.00275	-0.29467	0	0.09203	0.27074				-0.19375	0.000305577	-0.79223	0
-0.29497	0.000305577	-0.55467	-0.000305577	-0.71153	0		-0.42436	-0.000305577	0.01411	0.1207	-0.05816	0.03514		-0.73497	0.01008	-0.12984	0	0.06503	0.11673		-0.247	0.00275	-0.29436	0	0.09233	0.27105				-0.19345	0.000305577	-0.79223	0
-0.29467	0.000305577	-0.55467	-0.000305577	-0.71123	0		-0.42436	-0.000305577	0.01411	0.12131	-0.05816	0.03514		-0.73467	0.01008	-0.12984	0	0.06533	0.11734		-0.247	0.00275	-0.29436	0	0.09233	0.27166				-0.19345	0.000305577	-0.79192	0
-0.29467	0	-0.55436	-0.000611155	-0.71123	0		-0.42406	-0.000305577	0.01442	0.12162	-0.05786	0.03514		-0.73467	0.01008	-0.12953	0	0.06533	0.11765		-0.247	0.00275	-0.29406	0	0.09264	0.27227				-0.19314	0.000305577	-0.79192	0
-0.29436	0	-0.55436	-0.000611155	-0.71092	0		-0.42406	-0.000305577	0.01442	0.12193	-0.05786	0.03514		-0.73436	0.01008	-0.12953	0	0.06564	0.11795		-0.247	0.00244	-0.29406	0	0.09264	0.27288				-0.19314	0.000305577	-0.79162	0
-0.29436	0	-0.55406	-0.000611155	-0.71092	0		-0.42375	-0.000305577	0.01442	0.12254	-0.05755	0.03545		-0.73436	0.01039	-0.12923	0	0.06564	0.11856		-0.247	0.00244	-0.29375	0	0.09294	0.27319				-0.19284	0	-0.79162	0
-0.29406	0	-0.55406	-0.000611155	-0.71062	0		-0.42375	-0.000305577	0.01472	0.12284	-0.05755	0.03545		-0.73436	0.01039	-0.12923	0	0.06594	0.11887		-0.247	0.00275	-0.29375	0	0.09294	0.2741				-0.19284	0	-0.79131	-0.000305577
-0.29406	0	-0.55375	-0.000305577	-0.71062	0		-0.42375	-0.000305577	0.01472	0.12315	-0.05725	0.03545		-0.73406	0.01039	-0.12892	0	0.06594	0.11918		-0.247	0.00275	-0.29345	0	0.09325	0.27471				-0.19284	0	-0.79131	-0.000305577
-0.29375	0.000305577	-0.55375	-0.000611155	-0.71062	0		-0.42345	-0.000305577	0.01503	0.12345	-0.05725	0.03575		-0.73406	0.0107	-0.12892	0	0.06594	0.11948		-0.246	0.00275	-0.29345	0	0.09325	0.27533				-0.19253	0.000305577	-0.79101	-0.000305577
-0.29375	0	-0.55345	-0.000305577	-0.71031	0		-0.42345	0	0.01503	0.12376	-0.05694	0.03575		-0.73375	0.0107	-0.12862	0	0.06625	0.11979		-0.246	0.00275	-0.29314	0	0.09325	0.27594				-0.19253	0.000305577	-0.79101	0
-0.29345	0	-0.55345	-0.000611155	-0.71031	0		-0.42314	-0.000305577	0.01533	0.12406	-0.05694	0.03575		-0.73375	0.0107	-0.12862	0	0.06625	0.12009		-0.246	0.00244	-0.29314	0	0.09355	0.27624				-0.19223	0.000305577	-0.7907	0
-0.29345	0	-0.55345	-0.000611155	-0.71001	0		-0.42314	-0.000305577	0.01533	0.12468	-0.05694	0.03606		-0.73345	0.0107	-0.12831	0	0.06655	0.1204		-0.246	0.00275	-0.29314	0	0.09355	0.27716				-0.19223	0.000305577	-0.7907	0
-0.29314	0	-0.55314	-0.000305577	-0.71001	0		-0.42284	-0.000305577	0.01564	0.12498	-0.05664	0.03606		-0.73345	0.0107	-0.12831	0	0.06655	0.1207		-0.246	0.00275	-0.29284	0	0.09386	0.27808				-0.19192	0.000305577	-0.7904	0
-0.29314	0.000305577	-0.55314	-0.000305577	-0.7097	0		-0.42284	-0.000305577	0.01564	0.12529	-0.05664	0.03606		-0.73314	0.011	-0.12801	0	0.06655	0.12101		-0.246	0.00275	-0.29253	0	0.09386	0.27838				-0.19192	0.000305577	-0.7904	0
-0.29284	0.000305577	-0.55284	-0.000305577	-0.7097	0		-0.42253	-0.000305577	0.01594	0.1259	-0.05633	0.03606		-0.73314	0.011	-0.12801	0	0.06686	0.12162		-0.246	0.00275	-0.29253	0	0.09416	0.2793				-0.19162	0.000305577	-0.79009	0
-0.29284	0.000305577	-0.55284	-0.000305577	-0.7094	0		-0.42253	-0.000305577	0.01594	0.1262	-0.05633	0.03636		-0.73284	0.011	-0.12801	0	0.06686	0.12193		-0.246	0.00244	-0.29223	0	0.09416	0.27991				-0.19162	0.000305577	-0.79009	0
-0.29284	0.000305577	-0.55253	-0.000305577	-0.7094	0		-0.42223	-0.000305577	0.01625	0.12651	-0.05603	0.03636		-0.73284	0.011	-0.1277	0	0.06716	0.12254		-0.245	0.00275	-0.29223	0	0.09416	0.28021				-0.19131	0.000611155	-0.78979	-0.000305577
-0.29253	0.000305577	-0.55253	-0.000305577	-0.70909	0		-0.42223	-0.000305577	0.01625	0.12681	-0.05603	0.03636		-0.73253	0.01131	-0.1274	0	0.06716	0.12284		-0.245	0.00275	-0.29223	0	0.09447	0.28083				-0.19131	0.000611155	-0.78979	-0.000305577
-0.29253	0.000305577	-0.55223	-0.000611155	-0.70909	0		-0.42223	-0.000305577	0.01655	0.12712	-0.05572	0.03636		-0.73253	0.01131	-0.1274	0	0.06747	0.12315		-0.245	0.00244	-0.29192	0	0.09477	0.28174				-0.19101	0.000611155	-0.78979	0
-0.29223	0	-0.55223	-0.000305577	-0.70879	0		-0.42192	-0.000305577	0.01655	0.12743	-0.05572	0.03667		-0.73253	0.01131	-0.12709	0	0.06747	0.12376		-0.245	0.00275	-0.29192	0	0.09477	0.28235				-0.19101	0.000611155	-0.78948	0
-0.29223	0	-0.55192	-0.000305577	-0.70879	0		-0.42162	0	0.01686	0.12804	-0.05542	0.03667		-0.73223	0.01131	-0.12709	0	0.06777	0.12376		-0.245	0.00244	-0.29162	0	0.09508	0.28266				-0.1907	0.000611155	-0.78948	-0.000305577
-0.29192	0.000305577	-0.55192	-0.000305577	-0.70848	0		-0.42162	-0.000305577	0.01686	0.12834	-0.05542	0.03667		-0.73223	0.01131	-0.12709	0	0.06777	0.12437		-0.245	0.00275	-0.29162	0	0.09508	0.28327				-0.1907	0.000611155	-0.78918	-0.000305577
-0.29192	0.000305577	-0.55162	-0.000305577	-0.70848	0		-0.42131	-0.000305577	0.01686	0.12865	-0.05511	0.03697		-0.73192	0.01131	-0.12679	0	0.06808	0.12468		-0.244	0.00275	-0.29131	0	0.09538	0.28388				-0.1904	0.000611155	-0.78918	0
-0.29162	0.000305577	-0.55162	-0.000305577	-0.70818	0		-0.42131	0	0.01716	0.12926	-0.05511	0.03697		-0.73162	0.01161	-0.12679	0	0.06808	0.12529		-0.244	0.00275	-0.29131	0	0.09538	0.2848				-0.1904	0.000305577	-0.78887	0
-0.29162	0.000305577	-0.55131	-0.000305577	-0.70818	0		-0.42131	0	0.01716	0.12956	-0.05481	0.03728		-0.73162	0.01161	-0.12648	0	0.06838	0.12559		-0.244	0.00275	-0.29101	0	0.09538	0.2851				-0.19009	0.000611155	-0.78887	0
-0.29131	0.000305577	-0.55131	-0.000305577	-0.70787	0		-0.42101	0	0.01747	0.13018	-0.05481	0.03728		-0.73162	0.01161	-0.12648	-0.000305577	0.06838	0.1262		-0.244	0.00275	-0.29101	0	0.09569	0.28571				-0.19009	0.000305577	-0.78857	-0.000305577
-0.29131	0.000305577	-0.55101	-0.000305577	-0.70787	0		-0.42101	0	0.01747	0.13048	-0.0545	0.03728		-0.73131	0.01192	-0.12618	0	0.06838	0.12651		-0.244	0.00275	-0.2907	0	0.09569	0.28663				-0.19009	0.000305577	-0.78857	0
-0.29101	0	-0.55101	-0.000305577	-0.70757	0		-0.4207	0	0.01777	0.13079	-0.0545	0.03728		-0.73131	0.01192	-0.12618	-0.000305577	0.06869	0.12681		-0.244	0.00275	-0.2907	0	0.09599	0.28724				-0.18979	0.000611155	-0.78826	0
-0.29101	0	-0.5507	-0.000305577	-0.70757	0		-0.4207	0	0.01777	0.13109	-0.0545	0.03728		-0.73101	0.01192	-0.12587	0	0.06869	0.12712		-0.244	0.00275	-0.2907	0	0.09599	0.28816				-0.18979	0.000611155	-0.78826	-0.000305577
-0.2907	0	-0.5507	0	-0.70726	0		-0.4204	0	0.01808	0.1314	-0.0542	0.03728		-0.73101	0.01192	-0.12587	0	0.06899	0.12773		-0.243	0.00275	-0.2904	0	0.0963	0.28847				-0.18948	0.000305577	-0.78826	-0.000305577
-0.2907	0.000305577	-0.5507	0	-0.70726	0		-0.4204	0	0.01808	0.13201	-0.0542	0.03759		-0.7307	0.01192	-0.12557	-0.000305577	0.06899	0.12834		-0.243	0.00275	-0.2904	0	0.0963	0.28908				-0.18948	0.000305577	-0.78796	-0.000305577
-0.2904	0.000305577	-0.5504	-0.000305577	-0.70726	0		-0.42009	0	0.01838	0.13201	-0.05389	0.03759		-0.7307	0.01192	-0.12557	0	0.0693	0.12865		-0.243	0.00275	-0.29009	0	0.0966	0.28969				-0.18918	0.000305577	-0.78765	-0.000305577
-0.2904	0.000305577	-0.5504	-0.000305577	-0.70696	0		-0.42009	0	0.01838	0.13262	-0.05389	0.03789		-0.7304	0.01222	-0.12526	0	0.0693	0.12895		-0.243	0.00275	-0.29009	0	0.0966	0.2903				-0.18918	0.000305577	-0.78765	-0.000305577
-0.2904	0.000305577	-0.55009	-0.000305577	-0.70696	0		-0.41979	0	0.01869	0.13293	-0.05359	0.03789		-0.7304	0.01222	-0.12526	0	0.0696	0.12895		-0.243	0.00306	-0.28979	0	0.09691	0.29091				-0.18887	0.000611155	-0.78735	-0.000305577
-0.29009	0.000305577	-0.55009	-0.000305577	-0.70665	0		-0.41979	0	0.01869	0.13354	-0.05359	0.03789		-0.73009	0.01222	-0.12496	-0.000305577	0.0696	0.12926		-0.243	0.00306	-0.28979	0	0.09691	0.29152				-0.18887	0.000305577	-0.78735	-0.000305577
-0.29009	0.000305577	-0.54979	-0.000305577	-0.70665	0		-0.41979	0	0.01899	0.13415	-0.05328	0.03789		-0.73009	0.01222	-0.12496	0	0.06991	0.12987		-0.242	0.00306	-0.28948	0	0.09721	0.29244				-0.18857	0.000611155	-0.78735	-0.000305577
-0.28979	0.000305577	-0.54979	-0.000305577	-0.70635	0		-0.41948	0	0.01899	0.13445	-0.05328	0.03789		-0.73009	0.01253	-0.12496	0	0.06991	0.13018		-0.242	0.00306	-0.28948	0	0.09721	0.29274				-0.18857	0.000611155	-0.78704	-0.000305577
-0.28979	0	-0.54948	-0.000305577	-0.70635	0		-0.41948	0	0.0193	0.13507	-0.05298	0.0382		-0.72979	0.01253	-0.12465	0	0.07021	0.13079		-0.242	0.00306	-0.28918	0	0.09752	0.29366				-0.18826	0.000611155	-0.78704	-0.000305577
-0.28948	0	-0.54948	-0.000305577	-0.70604	0		-0.41918	-0.000305577	0.0193	0.13537	-0.05298	0.0382		-0.72979	0.01253	-0.12465	0	0.07021	0.13109		-0.242	0.00306	-0.28918	0	0.09752	0.29427				-0.18826	0.000611155	-0.78674	-0.000305577
-0.28948	0.000305577	-0.54918	-0.000305577	-0.70604	0		-0.41918	-0.000305577	0.0193	0.13598	-0.05267	0.0382		-0.72948	0.01283	-0.12435	0	0.07052	0.1317		-0.242	0.00306	-0.28887	0	0.09782	0.29488				-0.18796	0.000611155	-0.78674	-0.000305577
-0.28918	0.000305577	-0.54918	-0.000305577	-0.70574	0		-0.41887	0	0.0196	0.13629	-0.05267	0.0385		-0.72948	0.01283	-0.12435	0	0.07052	0.13201		-0.242	0.00306	-0.28887	0	0.09782	0.29549				-0.18796	0.000611155	-0.78643	0
-0.28918	0	-0.54887	-0.000305577	-0.70574	0		-0.41887	0	0.0196	0.13659	-0.05237	0.0385		-0.72918	0.01314	-0.12404	0	0.07082	0.13232		-0.242	0.00275	-0.28857	0	0.09782	0.2961				-0.18765	0.000611155	-0.78643	-0.000305577
-0.28887	0	-0.54887	-0.000305577	-0.70543	0		-0.41857	0	0.01991	0.1372	-0.05237	0.0385		-0.72918	0.01314	-0.12404	-0.000305577	0.07082	0.13262		-0.242	0.00306	-0.28857	0	0.09813	0.29672				-0.18765	0.000611155	-0.78612	0
-0.28887	0	-0.54857	-0.000305577	-0.70543	0		-0.41857	-0.000305577	0.01991	0.13751	-0.05206	0.0385		-0.72887	0.01314	-0.12374	0	0.07082	0.13323		-0.241	0.00306	-0.28826	0	0.09813	0.29702				-0.18735	0.000305577	-0.78612	0
-0.28857	0	-0.54857	-0.000305577	-0.70543	0		-0.41826	-0.000305577	0.02021	0.13782	-0.05206	0.03881		-0.72887	0.01314	-0.12374	-0.000305577	0.07113	0.13354		-0.241	0.00306	-0.28826	0	0.09843	0.29763				-0.18735	0.000305577	-0.78582	-0.000305577
-0.28857	0	-0.54826	-0.000305577	-0.70512	0		-0.41826	-0.000305577	0.02021	0.13843	-0.05206	0.03881		-0.72857	0.01314	-0.12343	-0.000305577	0.07113	0.13384		-0.241	0.00306	-0.28826	0	0.09843	0.29824				-0.18704	0.000611155	-0.78582	-0.000305577
-0.28826	0	-0.54826	-0.000305577	-0.70482	-0.000305577		-0.41796	0	0.02052	0.13873	-0.05176	0.03911		-0.72857	0.01345	-0.12343	0	0.07143	0.13445		-0.241	0.00306	-0.28796	0	0.09874	0.29916				-0.18704	0.000611155	-0.78551	-0.000305577
-0.28826	0	-0.54796	-0.000305577	-0.70482	0		-0.41796	-0.000305577	0.02052	0.13904	-0.05176	0.03911		-0.72826	0.01345	-0.12312	0	0.07143	0.13445		-0.241	0.00306	-0.28796	0	0.09874	0.29977				-0.18674	0.000305577	-0.78551	-0.000305577
-0.28826	0.000305577	-0.54796	-0.000305577	-0.70482	0		-0.41765	-0.000305577	0.02082	0.13965	-0.05145	0.03911		-0.72826	0.01314	-0.12312	0	0.07174	0.13507		-0.241	0.00275	-0.28765	0	0.09904	0.30008				-0.18674	0.000305577	-0.78551	-0.000305577
-0.28796	0.000305577	-0.54796	-0.000305577	-0.70451	0		-0.41765	0	0.02082	0.14026	-0.05145	0.03942		-0.72796	0.01314	-0.12282	0	0.07174	0.13537		-0.241	0.00244	-0.28735	0	0.09904	0.30099				-0.18674	0.000305577	-0.78521	-0.000305577
-0.28796	0.000305577	-0.54765	-0.000305577	-0.70451	-0.000305577		-0.41735	0	0.02113	0.14057	-0.05115	0.03942		-0.72796	0.01345	-0.12282	0	0.07204	0.13598		-0.24	0.00214	-0.28735	0	0.09935	0.3016				-0.18643	0.000305577	-0.78521	-0.000305577
-0.28765	0	-0.54765	-0.000305577	-0.70421	0		-0.41735	0	0.02113	0.14087	-0.05115	0.03973		-0.72765	0.01345	-0.12251	0	0.07204	0.13659		-0.24	0.00214	-0.28735	0	0.09935	0.30252				-0.18643	0.000611155	-0.7849	0
-0.28765	0	-0.54735	-0.000305577	-0.70421	0		-0.41735	-0.000305577	0.02113	0.14118	-0.05084	0.03973		-0.72765	0.01345	-0.12251	0	0.07235	0.13659		-0.24	0.00214	-0.28704	0	0.09965	0.30313				-0.18612	0.000611155	-0.7849	0
-0.28735	0	-0.54735	-0.000611155	-0.7039	0		-0.41704	-0.000305577	0.02143	0.14148	-0.05084	0.03973		-0.72735	0.01375	-0.12251	0	0.07235	0.1369		-0.24	0.00214	-0.28704	0	0.09965	0.30344				-0.18612	0.000611155	-0.7846	-0.000305577
-0.28735	0	-0.54704	-0.000611155	-0.7039	0		-0.41704	-0.000305577	0.02143	0.14179	-0.05054	0.03973		-0.72735	0.01375	-0.12221	0	0.07235	0.13751		-0.24	0.00183	-0.28674	-0.000305577	0.09996	0.30436				-0.18582	0.000611155	-0.7846	-0.000305577
-0.28704	0	-0.54704	-0.000611155	-0.7036	0		-0.41674	-0.000305577	0.02174	0.1424	-0.05054	0.03973		-0.72735	0.01406	-0.12221	-0.000305577	0.07265	0.13812		-0.24	0.00183	-0.28674	0	0.09996	0.30466				-0.18582	0.000611155	-0.78429	-0.000305577
-0.28704	0	-0.54674	-0.000305577	-0.7036	0		-0.41674	-0.000305577	0.02174	0.14301	-0.05023	0.04003		-0.72704	0.01375	-0.1219	-0.000305577	0.07265	0.13812		-0.239	0.00214	-0.28643	0	0.1	0.30527				-0.18551	0.000611155	-0.78429	-0.000305577
-0.28674	0	-0.54674	-0.000305577	-0.70329	0		-0.41643	-0.000305577	0.02204	0.14332	-0.05023	0.04003		-0.72704	0.01406	-0.1219	-0.000305577	0.07296	0.13843		-0.239	0.00214	-0.28643	0	0.1	0.30619				-0.18551	0.000611155	-0.78399	-0.000305577
-0.28674	0	-0.54643	-0.000611155	-0.70329	0		-0.41643	-0.000305577	0.02204	0.14393	-0.04993	0.04003		-0.72674	0.01406	-0.1216	-0.000305577	0.07326	0.13904		-0.239	0.00214	-0.28612	0	0.1	0.30711				-0.18521	0.000611155	-0.78399	-0.000305577
-0.28643	0	-0.54643	-0.000611155	-0.70299	0		-0.41612	-0.000305577	0.02235	0.14423	-0.04993	0.04034		-0.72674	0.01406	-0.1216	0	0.07326	0.13904		-0.239	0.00214	-0.28612	0	0.101	0.30741				-0.18521	0.000611155	-0.78368	-0.000305577
-0.28643	0	-0.54643	-0.000305577	-0.70299	0		-0.41612	-0.000305577	0.02235	0.14454	-0.04962	0.04034		-0.72643	0.01436	-0.12129	0	0.07326	0.13934		-0.239	0.00214	-0.28582	0	0.101	0.30802				-0.18521	0.000611155	-0.78368	0
-0.28612	0	-0.54612	-0.000305577	-0.70299	0		-0.41582	-0.000305577	0.02265	0.14484	-0.04962	0.04064		-0.72643	0.01436	-0.12129	0	0.07357	0.13995		-0.239	0.00214	-0.28582	0	0.101	0.30863				-0.1849	0.000611155	-0.78338	0
-0.28612	0	-0.54582	-0.000305577	-0.70268	0		-0.41582	-0.000305577	0.02265	0.14545	-0.04962	0.04064		-0.72612	0.01436	-0.12099	0	0.07357	0.14057		-0.239	0.00244	-0.28551	0	0.101	0.30955				-0.1846	0.000611155	-0.78338	0
-0.28582	0	-0.54582	-0.000305577	-0.70238	0		-0.41551	-0.000305577	0.02296	0.14607	-0.04931	0.04034		-0.72612	0.01436	-0.12099	0	0.07388	0.14087		-0.239	0.00244	-0.28551	0	0.101	0.31047				-0.1846	0.000611155	-0.78307	0
-0.28582	0	-0.54551	-0.000611155	-0.70238	-0.000305577		-0.41551	-0.000305577	0.02296	0.14637	-0.04931	0.04034		-0.72582	0.01467	-0.12068	0	0.07388	0.14118		-0.239	0.00244	-0.28521	0	0.101	0.31077				-0.18429	0.000611155	-0.78307	-0.000305577
-0.28582	0	-0.54551	-0.000611155	-0.70238	0		-0.41521	-0.000305577	0.02326	0.14668	-0.04901	0.04064		-0.72582	0.01467	-0.12068	0	0.07418	0.14179		-0.238	0.00244	-0.28521	0	0.101	0.31138				-0.18429	0.000611155	-0.78277	-0.000305577
-0.28551	0	-0.54551	-0.000305577	-0.70207	0		-0.41521	-0.000305577	0.02326	0.14729	-0.04901	0.04095		-0.72551	0.01467	-0.12038	0	0.07418	0.14209		-0.238	0.00244	-0.2849	0	0.101	0.3123				-0.18429	0.000611155	-0.78277	0
-0.28551	0.000305577	-0.54521	-0.000305577	-0.70207	0		-0.41521	-0.000305577	0.02357	0.14759	-0.0487	0.04095		-0.72551	0.01467	-0.12038	0	0.07449	0.1424		-0.238	0.00214	-0.2849	0	0.102	0.31261				-0.18399	0.000611155	-0.78246	-0.000305577
-0.28521	0.000305577	-0.54521	-0.000305577	-0.70177	0		-0.4149	-0.000305577	0.02357	0.14821	-0.0487	0.04125		-0.72551	0.01467	-0.12007	0	0.07449	0.1427		-0.238	0.00214	-0.2849	0	0.102	0.31322				-0.18399	0.000611155	-0.78246	0
-0.28521	0.000305577	-0.5449	-0.000611155	-0.70177	0		-0.4146	-0.000305577	0.02388	0.14882	-0.0484	0.04125		-0.72521	0.01467	-0.12007	0	0.07479	0.14332		-0.238	0.00244	-0.2846	0	0.102	0.31383				-0.18368	0.000611155	-0.78246	0
-0.2849	0.000305577	-0.5449	-0.000305577	-0.70146	0		-0.4146	-0.000305577	0.02388	0.14943	-0.0484	0.04125		-0.72521	0.01467	-0.11977	0	0.07479	0.14362		-0.238	0.00214	-0.2846	0	0.102	0.31474				-0.18368	0.000611155	-0.78216	0
-0.2849	0	-0.5446	-0.000305577	-0.70146	0		-0.4146	-0.000305577	0.02418	0.14943	-0.04809	0.04156		-0.7249	0.01497	-0.11977	0	0.0751	0.14423		-0.237	0.00214	-0.28429	0	0.102	0.31505				-0.18338	0.000611155	-0.78216	0
-0.2846	0.000305577	-0.5446	-0.000305577	-0.70116	0		-0.41429	-0.000305577	0.02418	0.15004	-0.04809	0.04156		-0.7249	0.01528	-0.11977	0	0.0751	0.14454		-0.237	0.00214	-0.28429	0	0.102	0.31566				-0.18338	0.000611155	-0.78185	0
-0.2846	0.000305577	-0.54429	-0.000305577	-0.70116	0		-0.41429	-0.000305577	0.02418	0.15065	-0.04779	0.04156		-0.7246	0.01528	-0.11946	0	0.0754	0.14515		-0.237	0.00244	-0.28399	-0.000305577	0.103	0.31658				-0.18307	0.000611155	-0.78185	-0.000305577
-0.28429	0.000305577	-0.54429	-0.000305577	-0.70085	0		-0.41399	-0.000305577	0.02449	0.15126	-0.04779	0.04156		-0.7246	0.01528	-0.11946	-0.000305577	0.0754	0.14545		-0.237	0.00244	-0.28399	-0.000305577	0.103	0.31719				-0.18307	0.000611155	-0.78155	-0.000305577
-0.28429	0.000305577	-0.54399	-0.000305577	-0.70085	0		-0.41399	-0.000305577	0.02449	0.15157	-0.04748	0.04186		-0.72429	0.01558	-0.11916	-0.000305577	0.0754	0.14576		-0.237	0.00244	-0.28368	0	0.103	0.31811				-0.18277	0.000916732	-0.78155	0
-0.28399	0.000305577	-0.54399	-0.000305577	-0.70055	0		-0.41368	-0.000305577	0.02479	0.15187	-0.04748	0.04186		-0.72429	0.01558	-0.11916	-0.000305577	0.07571	0.14607		-0.237	0.00244	-0.28368	0	0.103	0.31841				-0.18277	0.000916732	-0.78124	-0.000305577
-0.28399	0.000305577	-0.54368	-0.000611155	-0.70055	0		-0.41368	-0.000305577	0.02479	0.15218	-0.04718	0.04186		-0.72399	0.01558	-0.11885	-0.000305577	0.07571	0.14668		-0.237	0.00244	-0.28338	0	0.103	0.31902				-0.18277	0.000611155	-0.78124	-0.000305577
-0.28399	0.000305577	-0.54368	-0.000305577	-0.70024	0		-0.41338	-0.000305577	0.0251	0.15248	-0.04718	0.04186		-0.72399	0.01558	-0.11885	-0.000305577	0.07601	0.14729		-0.236	0.00275	-0.28338	0	0.103	0.31933				-0.18246	0.000611155	-0.78094	-0.000305577
-0.28368	0	-0.54338	-0.000305577	-0.70024	0		-0.41338	-0.000305577	0.0251	0.15309	-0.04718	0.04217		-0.72368	0.01558	-0.11855	0	0.07601	0.14759		-0.236	0.00306	-0.28307	0	0.103	0.32025				-0.18246	0.000611155	-0.78094	-0.000305577
-0.28368	0.000305577	-0.54338	-0.000305577	-0.69994	0		-0.41307	-0.000305577	0.0254	0.15371	-0.04687	0.04217		-0.72368	0.01558	-0.11855	0	0.07632	0.1479		-0.236	0.00275	-0.28307	0	0.104	0.32116				-0.18216	0.000611155	-0.78063	-0.000305577
-0.28338	0.000305577	-0.54307	-0.000305577	-0.69994	0		-0.41307	-0.000305577	0.0254	0.15432	-0.04687	0.04248		-0.72338	0.01558	-0.11824	-0.000305577	0.07632	0.14851		-0.236	0.00275	-0.28307	0	0.104	0.32177				-0.18216	0.000611155	-0.78063	-0.000305577
-0.28338	0.000305577	-0.54307	-0.000305577	-0.69994	0		-0.41277	-0.000305577	0.02571	0.15462	-0.04657	0.04248		-0.72338	0.01589	-0.11824	-0.000305577	0.07662	0.14882		-0.236	0.00275	-0.28277	0	0.104	0.32269				-0.18185	0.000916732	-0.78033	-0.000305577
-0.28307	0.000305577	-0.54307	-0.000305577	-0.69963	-0.000305577		-0.41277	-0.000305577	0.02571	0.15493	-0.04657	0.04248		-0.72307	0.01589	-0.11824	-0.000305577	0.07662	0.14912		-0.236	0.00275	-0.28246	0	0.104	0.323				-0.18185	0.000916732	-0.78033	-0.000305577
-0.28307	0.000305577	-0.54277	-0.000305577	-0.69963	0		-0.41277	-0.000305577	0.02601	0.15554	-0.04626	0.04278		-0.72307	0.01589	-0.11794	-0.000305577	0.07693	0.14973		-0.235	0.00275	-0.28246	0	0.104	0.32361				-0.18155	0.000916732	-0.78002	-0.000305577
-0.28277	0.000305577	-0.54277	-0.000305577	-0.69933	0		-0.41246	-0.000305577	0.02601	0.15615	-0.04626	0.04278		-0.72307	0.0162	-0.11763	-0.000305577	0.07693	0.15004		-0.235	0.00275	-0.28246	0	0.104	0.32452				-0.18155	0.000916732	-0.78002	-0.000305577
-0.28277	0	-0.54246	-0.000305577	-0.69933	0		-0.41246	-0.000305577	0.02632	0.15646	-0.04596	0.04278		-0.72277	0.0162	-0.11763	-0.000305577	0.07723	0.15065		-0.235	0.00275	-0.28216	0	0.105	0.32513				-0.18124	0.000916732	-0.78002	0
-0.28246	0	-0.54246	-0.000305577	-0.69902	0		-0.41216	-0.000305577	0.02632	0.15676	-0.04596	0.04278		-0.72277	0.0162	-0.11733	0	0.07723	0.15096		-0.235	0.00275	-0.28216	0	0.105	0.32605				-0.18124	0.000611155	-0.77972	0
-0.28246	0	-0.54216	-0.000305577	-0.69902	-0.000305577		-0.41216	-0.000305577	0.02662	0.15737	-0.04565	0.04309		-0.72246	0.0162	-0.11733	-0.000305577	0.07754	0.15157		-0.235	0.00275	-0.28185	0	0.105	0.32636				-0.18094	0.000916732	-0.77972	-0.000305577
-0.28216	0	-0.54216	-0.000305577	-0.69872	-0.000305577		-0.41185	-0.000305577	0.02662	0.15798	-0.04565	0.04339		-0.72246	0.0162	-0.11733	0	0.07754	0.15218		-0.235	0.00275	-0.28185	0	0.105	0.32727				-0.18094	0.000916732	-0.77941	-0.000305577
-0.28216	0	-0.54185	-0.000305577	-0.69872	-0.000305577		-0.41185	-0.000305577	0.02662	0.15798	-0.04535	0.04309		-0.72216	0.0165	-0.11702	0	0.07784	0.15248		-0.235	0.00275	-0.28155	0	0.105	0.32758				-0.18063	0.000916732	-0.77941	-0.000305577
-0.28185	0	-0.54185	-0.000305577	-0.69841	-0.000305577		-0.41155	-0.000305577	0.02693	0.15859	-0.04535	0.04309		-0.72216	0.0162	-0.11702	0	0.07784	0.15309		-0.235	0.00306	-0.28155	0	0.105	0.3285				-0.18063	0.000916732	-0.77911	-0.000305577
-0.28185	0	-0.54155	-0.000305577	-0.69841	-0.000305577		-0.41155	-0.000305577	0.02693	0.15921	-0.04504	0.04309		-0.72185	0.0165	-0.11672	0	0.07815	0.1534		-0.235	0.00306	-0.28124	0	0.105	0.32911				-0.18033	0.000916732	-0.77911	-0.000305577
-0.28155	0.000305577	-0.54155	-0.000305577	-0.69811	-0.000305577		-0.41124	-0.000305577	0.02723	0.15982	-0.04504	0.04339		-0.72185	0.0165	-0.11672	0	0.07815	0.15401		-0.235	0.00275	-0.28124	0	0.105	0.32972				-0.18033	0.000916732	-0.7788	-0.000305577
-0.28155	0.000305577	-0.54124	-0.000305577	-0.69811	-0.000305577		-0.41124	-0.000305577	0.02723	0.16012	-0.04504	0.0437		-0.72155	0.0165	-0.11641	0	0.07815	0.15432		-0.234	0.00275	-0.28094	0	0.105	0.33063				-0.18002	0.000916732	-0.7788	-0.000305577
-0.28155	0	-0.54124	-0.000305577	-0.6978	-0.000305577		-0.41094	-0.000305577	0.02754	0.16073	-0.04474	0.0437		-0.72155	0.01681	-0.11641	0	0.07845	0.15462		-0.234	0.00275	-0.28094	0	0.106	0.33094				-0.18002	0.000916732	-0.7785	-0.000305577
-0.28124	0	-0.54094	-0.000305577	-0.6978	-0.000305577		-0.41094	-0.000305577	0.02754	0.16104	-0.04474	0.044		-0.72124	0.01681	-0.11611	0	0.07845	0.15523		-0.234	0.00275	-0.28063	0	0.106	0.33186				-0.18002	0.000916732	-0.7785	-0.000305577
-0.28124	0.000305577	-0.54094	-0.000305577	-0.6975	-0.000305577		-0.41063	0	0.02784	0.16165	-0.04443	0.044		-0.72124	0.01681	-0.11611	0	0.07876	0.15554		-0.234	0.00275	-0.28063	0	0.106	0.33247				-0.17972	0.000916732	-0.7785	-0.000305577
-0.28094	0.000305577	-0.54063	-0.000305577	-0.6975	-0.000305577		-0.41063	-0.000305577	0.02784	0.16226	-0.04443	0.044		-0.72094	0.01711	-0.1158	0	0.07876	0.15584		-0.234	0.00275	-0.28033	0	0.106	0.33339				-0.17972	0.000916732	-0.77819	-0.000305577
-0.28094	0	-0.54063	-0.000305577	-0.6975	-0.000305577		-0.41033	-0.000305577	0.02815	0.16257	-0.04413	0.044		-0.72094	0.01711	-0.1158	0	0.07906	0.15646		-0.234	0.00275	-0.28033	0	0.106	0.33369				-0.17941	0.000916732	-0.77819	-0.000305577
-0.28063	0	-0.54063	-0.000305577	-0.69719	-0.000305577		-0.41033	0	0.02815	0.16287	-0.04413	0.04431		-0.72063	0.01711	-0.1158	0	0.07906	0.15707		-0.233	0.00275	-0.28033	0	0.106	0.33461				-0.17941	0.000916732	-0.77789	-0.000305577
-0.28063	0	-0.54033	-0.000305577	-0.69719	-0.000305577		-0.41033	-0.000305577	0.02815	0.16318	-0.04382	0.04431		-0.72063	0.01742	-0.1155	0	0.07937	0.15737		-0.233	0.00244	-0.28002	0	0.107	0.33491				-0.17911	0.000916732	-0.77758	-0.000305577
-0.28033	0.000305577	-0.54033	-0.000305577	-0.69689	-0.000305577		-0.41002	0	0.02845	0.16379	-0.04382	0.04461		-0.72063	0.01711	-0.1155	0	0.07937	0.15798		-0.233	0.00275	-0.28002	0	0.107	0.33583				-0.17911	0.000916732	-0.77758	-0.000305577
-0.28033	0	-0.54002	-0.000305577	-0.69689	-0.000305577		-0.41002	-0.000305577	0.02876	0.1644	-0.04352	0.04431		-0.72033	0.01711	-0.11519	0	0.07967	0.15829		-0.233	0.00244	-0.27972	0	0.107	0.33675				-0.1788	0.000916732	-0.77758	-0.000305577
-0.28002	0	-0.54002	-0.000305577	-0.69658	-0.000305577		-0.40972	-0.000305577	0.02876	0.16501	-0.04352	0.04461		-0.72033	0.01711	-0.11519	0	0.07967	0.1589		-0.233	0.00244	-0.27972	0	0.107	0.33736				-0.1788	0.000916732	-0.77728	-0.000305577
-0.28002	0	-0.53972	-0.000305577	-0.69658	-0.000305577		-0.40972	-0.000305577	0.02876	0.16532	-0.04321	0.04461		-0.72002	0.01711	-0.11489	0	0.07998	0.15951		-0.233	0.00275	-0.27941	0	0.107	0.33827				-0.1785	0.000916732	-0.77728	-0.000305577
-0.27972	0	-0.53972	-0.000305577	-0.69628	-0.000305577		-0.40941	-0.000305577	0.02906	0.16562	-0.04321	0.04461		-0.72002	0.01742	-0.11489	0	0.07998	0.15982		-0.233	0.00275	-0.27941	0	0.107	0.33858				-0.1785	0.000916732	-0.77697	-0.000305577
-0.27972	0	-0.53941	-0.000305577	-0.69628	-0.000305577		-0.40941	0	0.02906	0.16623	-0.04291	0.04492		-0.71972	0.01742	-0.11458	0	0.08028	0.16043		-0.232	0.00275	-0.27911	0	0.108	0.3395				-0.17819	0.000916732	-0.77697	-0.000305577
-0.27941	0.000305577	-0.53941	-0.000305577	-0.69597	-0.000305577		-0.40911	-0.000305577	0.02937	0.16685	-0.04291	0.04492		-0.71972	0.01742	-0.11458	0	0.08028	0.16073		-0.232	0.00275	-0.27911	0	0.108	0.34011				-0.17819	0.00122	-0.77667	-0.000305577
-0.27941	0	-0.53911	-0.000305577	-0.69597	-0.000305577		-0.40911	-0.000305577	0.02937	0.16746	-0.0426	0.04492		-0.71941	0.01772	-0.11428	0	0.08059	0.16134		-0.232	0.00275	-0.2788	0	0.108	0.34072				-0.17789	0.000916732	-0.77667	-0.000305577
-0.27911	0	-0.53911	-0.000305577	-0.69597	-0.000305577		-0.4088	-0.000305577	0.02967	0.16776	-0.0426	0.04523		-0.71941	0.01772	-0.11428	0	0.08059	0.16134		-0.232	0.00275	-0.2788	0	0.108	0.34133				-0.17789	0.000916732	-0.77636	-0.000305577
-0.27911	0.000305577	-0.5388	-0.000305577	-0.69567	0		-0.4088	-0.000611155	0.02967	0.16807	-0.0423	0.04523		-0.71911	0.01803	-0.11397	-0.000305577	0.08059	0.16196		-0.232	0.00275	-0.2785	0	0.108	0.34194				-0.17789	0.000916732	-0.77636	-0.000305577
-0.27911	0	-0.5388	-0.000305577	-0.69567	0		-0.4085	-0.000611155	0.02998	0.16837	-0.0423	0.04523		-0.71911	0.01803	-0.11397	-0.000305577	0.08089	0.16257		-0.232	0.00275	-0.2785	0	0.108	0.34286				-0.17758	0.000916732	-0.77606	-0.000305577
-0.2788	0	-0.5385	-0.000305577	-0.69536	0		-0.4085	-0.000305577	0.02998	0.16868	-0.0423	0.04523		-0.7188	0.01803	-0.11367	-0.000305577	0.08089	0.16318		-0.232	0.00275	-0.2785	0	0.108	0.34316				-0.17758	0.000916732	-0.77606	-0.000305577
-0.2788	0.000305577	-0.5385	-0.000305577	-0.69506	0		-0.40819	-0.000305577	0.03028	0.16929	-0.04199	0.04553		-0.7188	0.01803	-0.11367	0	0.0812	0.16348		-0.232	0.00275	-0.27819	0	0.109	0.34408				-0.17728	0.000916732	-0.77575	0
-0.2785	0	-0.53819	-0.000305577	-0.69506	0		-0.40819	-0.000305577	0.03028	0.1699	-0.04199	0.04553		-0.7185	0.01803	-0.11336	0	0.0812	0.1641		-0.231	0.00275	-0.27789	0	0.109	0.34469				-0.17728	0.000916732	-0.77575	-0.000305577
-0.2785	0	-0.53819	-0.000305577	-0.69506	0		-0.40789	-0.000305577	0.03059	0.17051	-0.04169	0.04584		-0.7185	0.01833	-0.11336	0	0.0815	0.1644		-0.231	0.00275	-0.27789	0	0.109	0.34561				-0.17697	0.000916732	-0.77575	-0.000305577
-0.27819	0	-0.53819	-0.000305577	-0.69475	0		-0.40789	-0.000305577	0.03059	0.17112	-0.04169	0.04584		-0.71819	0.01833	-0.11336	-0.000305577	0.0815	0.16471		-0.231	0.00275	-0.27789	0	0.109	0.34622				-0.17697	0.000916732	-0.77545	-0.000305577
-0.27819	0	-0.53789	-0.000305577	-0.69475	0		-0.40758	-0.000305577	0.03059	0.17143	-0.04138	0.04614		-0.71819	0.01833	-0.11306	0	0.08181	0.16501		-0.231	0.00275	-0.27758	0	0.109	0.34652				-0.17667	0.000916732	-0.77545	-0.000611155
-0.27789	0	-0.53789	-0.000305577	-0.69445	0		-0.40758	-0.000305577	0.03089	0.17204	-0.04138	0.04614		-0.71819	0.01833	-0.11275	0	0.08181	0.16562		-0.231	0.00306	-0.27758	0	0.109	0.34744				-0.17667	0.00122	-0.77514	-0.000305577
-0.27789	0	-0.53758	-0.000305577	-0.69445	0		-0.40758	-0.000305577	0.03089	0.17235	-0.04108	0.04614		-0.71789	0.01833	-0.11275	0	0.08211	0.16623		-0.231	0.00275	-0.27728	0	0.109	0.34836				-0.17636	0.00122	-0.77514	-0.000305577
-0.27758	0.000305577	-0.53758	-0.000305577	-0.69414	-0.000305577		-0.40728	-0.000305577	0.0312	0.17296	-0.04108	0.04614		-0.71789	0.01833	-0.11245	0	0.08211	0.16654		-0.23	0.00275	-0.27728	0	0.109	0.34928				-0.17636	0.00122	-0.77484	-0.000305577
-0.27758	0.000305577	-0.53728	-0.000305577	-0.69414	-0.000305577		-0.40728	-0.000305577	0.0312	0.17326	-0.04077	0.04645		-0.71758	0.01833	-0.11245	0	0.08242	0.16685		-0.23	0.00275	-0.27697	0	0.11	0.35019				-0.17606	0.00122	-0.77484	-0.000305577
-0.27728	0	-0.53728	-0.000305577	-0.69384	-0.000305577		-0.40697	-0.000305577	0.0315	0.17387	-0.04077	0.04645		-0.71758	0.01864	-0.11245	0	0.08242	0.16746		-0.23	0.00306	-0.27697	0	0.11	0.3505				-0.17606	0.00122	-0.77453	-0.000305577
-0.27728	0	-0.53697	-0.000305577	-0.69384	-0.000305577		-0.40697	-0.000305577	0.0315	0.17418	-0.04047	0.04675		-0.71728	0.01864	-0.11214	0	0.08272	0.16807		-0.23	0.00306	-0.27667	0	0.11	0.35111				-0.17575	0.00122	-0.77453	-0.000305577
-0.27697	0.000305577	-0.53697	-0.000305577	-0.69353	-0.000305577		-0.40667	-0.000305577	0.03181	0.17448	-0.04047	0.04675		-0.71728	0.01864	-0.11214	0	0.08272	0.16837		-0.23	0.00306	-0.27667	0	0.11	0.35172				-0.17575	0.00122	-0.77423	-0.000305577
-0.27697	0.000305577	-0.53667	-0.000305577	-0.69353	-0.000305577		-0.40667	-0.000305577	0.03181	0.1751	-0.04016	0.04675		-0.71697	0.01895	-0.11184	0	0.08303	0.16898		-0.23	0.00306	-0.27636	0	0.11	0.35233				-0.17575	0.00122	-0.77423	-0.000305577
-0.27697	0.000305577	-0.53667	-0.000305577	-0.69323	-0.000305577		-0.40636	-0.000305577	0.03211	0.17571	-0.04016	0.04675		-0.71697	0.01895	-0.11184	0	0.08303	0.16929		-0.229	0.00306	-0.27636	0	0.11	0.35325				-0.17545	0.00122	-0.77392	-0.000305577
-0.27667	0.000305577	-0.53636	-0.000305577	-0.69323	-0.000305577		-0.40636	0	0.03211	0.17632	-0.03986	0.04706		-0.71667	0.01895	-0.11153	0	0.08303	0.1696		-0.229	0.00306	-0.27606	0	0.11	0.35416				-0.17545	0.000916732	-0.77392	0
-0.27667	0.000611155	-0.53636	-0.000305577	-0.69292	0		-0.40606	0	0.03242	0.17662	-0.03986	0.04706		-0.71667	0.01895	-0.11153	0	0.08333	0.1699		-0.229	0.00306	-0.27606	0	0.111	0.35478				-0.17514	0.000916732	-0.77362	0
-0.27636	0.000305577	-0.53606	-0.000305577	-0.69292	0		-0.40606	-0.000305577	0.03242	0.17754	-0.03986	0.04736		-0.71636	0.01895	-0.11123	0	0.08333	0.17051		-0.229	0.00275	-0.27606	0	0.111	0.35508				-0.17484	0.00122	-0.77362	-0.000305577
-0.27636	0.000305577	-0.53606	0	-0.69262	0		-0.40575	-0.000305577	0.03272	0.17815	-0.03955	0.04736		-0.71636	0.01925	-0.11123	0	0.08364	0.17112		-0.229	0.00275	-0.27575	0	0.111	0.356				-0.17484	0.00122	-0.77331	-0.000305577
-0.27606	0.000305577	-0.53606	-0.000305577	-0.69262	0		-0.40575	-0.000305577	0.03272	0.17846	-0.03955	0.04736		-0.71606	0.01925	-0.11092	0	0.08364	0.17143		-0.229	0.00275	-0.27545	0	0.111	0.35661				-0.17484	0.00122	-0.77331	-0.000305577
-0.27606	0.000305577	-0.53575	-0.000305577	-0.69262	-0.000305577		-0.40545	-0.000305577	0.03303	0.17907	-0.03925	0.04767		-0.71606	0.01925	-0.11092	0	0.08394	0.17173		-0.229	0.00275	-0.27545	0	0.111	0.35753				-0.17453	0.00153	-0.77301	-0.000305577
-0.27575	0.000305577	-0.53545	-0.000305577	-0.69231	-0.000305577		-0.40545	-0.000305577	0.03303	0.17937	-0.03925	0.04767		-0.71575	0.01956	-0.11062	0	0.08394	0.17235		-0.228	0.00275	-0.27514	0	0.111	0.35783				-0.17453	0.00122	-0.77301	0
-0.27575	0	-0.53545	-0.000305577	-0.69231	-0.000305577		-0.40545	-0.000305577	0.03303	0.17999	-0.03894	0.04767		-0.71575	0.01986	-0.11062	0	0.08425	0.17265		-0.228	0.00275	-0.27514	0	0.112	0.35875				-0.17423	0.00122	-0.7727	-0.000305577
-0.27545	0.000305577	-0.53545	-0.000305577	-0.69201	-0.000305577		-0.40514	-0.000305577	0.03333	0.18029	-0.03894	0.04767		-0.71575	0.01986	-0.11031	-0.000305577	0.08425	0.17296		-0.228	0.00275	-0.27514	-0.000305577	0.112	0.35966				-0.17423	0.00122	-0.7727	-0.000305577
-0.27545	0	-0.53514	-0.000305577	-0.69201	-0.000305577		-0.40514	-0.000305577	0.03333	0.1809	-0.03864	0.04798		-0.71545	0.01986	-0.11031	-0.000305577	0.08455	0.17357		-0.228	0.00275	-0.27484	-0.000305577	0.112	0.35997				-0.17392	0.00122	-0.7727	-0.000305577
-0.27514	0	-0.53514	-0.000305577	-0.6917	-0.000305577		-0.40484	-0.000305577	0.03364	0.18151	-0.03864	0.04798		-0.71545	0.01986	-0.11001	-0.000305577	0.08455	0.17387		-0.228	0.00275	-0.27484	0	0.112	0.36058				-0.17392	0.00122	-0.7724	-0.000305577
-0.27514	0	-0.53484	-0.000305577	-0.6917	-0.000305577		-0.40484	-0.000305577	0.03364	0.18182	-0.03833	0.04798		-0.71514	0.01986	-0.11001	0	0.08455	0.17448		-0.228	0.00275	-0.27453	0	0.112	0.3615				-0.17362	0.00122	-0.7724	-0.000305577
-0.27484	0	-0.53484	-0.000305577	-0.6914	-0.000305577		-0.40453	-0.000305577	0.03394	0.18274	-0.03833	0.04828		-0.71514	0.02017	-0.11001	-0.000305577	0.08486	0.17448		-0.228	0.00275	-0.27453	0	0.112	0.36211				-0.17362	0.00122	-0.77209	-0.000305577
-0.27484	0.000305577	-0.53453	-0.000305577	-0.6914	-0.000305577		-0.40453	-0.000305577	0.03394	0.18304	-0.03833	0.04828		-0.71484	0.02017	-0.1097	-0.000305577	0.08486	0.1751		-0.228	0.00275	-0.27423	0	0.112	0.36272				-0.17331	0.00122	-0.77209	-0.000305577
-0.27453	0.000305577	-0.53453	-0.000305577	-0.69109	-0.000305577		-0.40423	-0.000305577	0.03425	0.18365	-0.03803	0.04828		-0.71484	0.02017	-0.1097	-0.000305577	0.08516	0.1754		-0.228	0.00275	-0.27423	0	0.112	0.36333				-0.17331	0.00122	-0.77179	-0.000305577
-0.27453	0.000305577	-0.53423	-0.000305577	-0.69109	-0.000305577		-0.40423	-0.000305577	0.03425	0.18426	-0.03803	0.04828		-0.71453	0.02017	-0.1094	0	0.08516	0.17601		-0.227	0.00275	-0.27392	0	0.112	0.36425				-0.17301	0.00122	-0.77179	-0.000305577
-0.27453	0.000305577	-0.53423	-0.000305577	-0.69079	-0.000305577		-0.40392	-0.000305577	0.03455	0.18487	-0.03772	0.04859		-0.71453	0.02017	-0.1094	0	0.08547	0.17601		-0.227	0.00275	-0.27392	0	0.113	0.36517				-0.17301	0.00122	-0.77148	-0.000305577
-0.27423	0	-0.53392	-0.000305577	-0.69079	0		-0.40392	-0.000305577	0.03455	0.18518	-0.03742	0.04859		-0.71423	0.02047	-0.10909	0	0.08547	0.17662		-0.227	0.00275	-0.27362	0	0.113	0.36578				-0.17301	0.00122	-0.77148	-0.000305577
-0.27423	0.000305577	-0.53392	-0.000305577	-0.69048	0		-0.40362	-0.000305577	0.03486	0.18549	-0.03742	0.04859		-0.71423	0.02047	-0.10909	-0.000305577	0.08547	0.17693		-0.227	0.00275	-0.27362	0	0.113	0.36639				-0.1727	0.00153	-0.77118	0
-0.27392	0.000305577	-0.53362	-0.000305577	-0.69048	0		-0.40362	-0.000305577	0.03486	0.1864	-0.03742	0.04859		-0.71392	0.02047	-0.10879	-0.000305577	0.08577	0.17754		-0.227	0.00275	-0.27362	0	0.113	0.3673				-0.1727	0.00153	-0.77118	-0.000305577
-0.27392	0.000305577	-0.53362	-0.000305577	-0.69018	0		-0.40331	-0.000305577	0.03516	0.18671	-0.03711	0.04889		-0.71392	0.02078	-0.10879	0	0.08577	0.17815		-0.227	0.00275	-0.27331	0	0.113	0.36792				-0.1724	0.00153	-0.77118	-0.000305577
-0.27362	0.000305577	-0.53331	-0.000305577	-0.69018	0		-0.40331	-0.000305577	0.03516	0.18701	-0.03711	0.04889		-0.71362	0.02078	-0.10848	0	0.08608	0.17846		-0.226	0.00275	-0.27331	0	0.113	0.36853				-0.1724	0.00153	-0.77087	-0.000305577
-0.27362	0.000305577	-0.53331	-0.000305577	-0.69018	0		-0.40301	-0.000305577	0.03516	0.18762	-0.03681	0.0492		-0.71362	0.02078	-0.10848	0	0.08608	0.17907		-0.226	0.00275	-0.27301	0	0.114	0.36914				-0.17209	0.00153	-0.77056	-0.000305577
-0.27331	0.000305577	-0.53331	-0.000305577	-0.68987	0		-0.40301	-0.000305577	0.03547	0.18824	-0.03681	0.0492		-0.71362	0.02078	-0.10818	0	0.08638	0.17937		-0.226	0.00275	-0.2727	0	0.114	0.37005				-0.17209	0.00153	-0.77056	-0.000305577
-0.27331	0.000305577	-0.53301	-0.000305577	-0.68987	-0.000305577		-0.40301	-0.000305577	0.03577	0.18885	-0.0365	0.0492		-0.71331	0.02078	-0.10818	0	0.08638	0.17999		-0.226	0.00244	-0.2727	0	0.114	0.37067				-0.17179	0.00122	-0.77026	0
-0.27301	0.000305577	-0.53301	-0.000305577	-0.68956	-0.000305577		-0.4027	-0.000305577	0.03577	0.18915	-0.0365	0.0492		-0.71331	0.02078	-0.10787	0	0.08669	0.17999		-0.226	0.00244	-0.2727	0	0.114	0.37128				-0.17179	0.00122	-0.77026	0
-0.27301	0.000305577	-0.5327	-0.000305577	-0.68956	0		-0.4027	-0.000305577	0.03577	0.18946	-0.0362	0.0495		-0.71301	0.02108	-0.10787	0	0.08669	0.1806		-0.226	0.00244	-0.2724	0	0.114	0.37219				-0.17148	0.00122	-0.77026	-0.000305577
-0.27301	0.000305577	-0.5327	-0.000305577	-0.68926	-0.000305577		-0.4024	0	0.03608	0.19037	-0.0362	0.0495		-0.71301	0.02108	-0.10756	0	0.08699	0.18121		-0.225	0.00275	-0.2724	0	0.114	0.3728				-0.17148	0.00153	-0.76995	-0.000305577
-0.2727	0.000305577	-0.5324	-0.000305577	-0.68926	-0.000305577		-0.4024	0	0.03608	0.19099	-0.03589	0.0495		-0.7127	0.02108	-0.10756	0	0.08699	0.18121		-0.225	0.00244	-0.27209	0	0.115	0.37372				-0.17118	0.00153	-0.76995	-0.000305577
-0.2727	0.000305577	-0.5324	-0.000305577	-0.68895	-0.000305577		-0.40209	0	0.03638	0.19129	-0.03589	0.04981		-0.7127	0.02139	-0.10756	0	0.08699	0.18182		-0.225	0.00275	-0.27209	0	0.115	0.37433				-0.17118	0.00153	-0.76965	-0.000305577
-0.2724	0.000305577	-0.53209	-0.000305577	-0.68895	-0.000305577		-0.40209	0	0.03638	0.1919	-0.03589	0.04981		-0.7124	0.02139	-0.10726	0	0.0873	0.18212		-0.225	0.00275	-0.27179	0	0.115	0.37494				-0.17087	0.00153	-0.76965	-0.000305577
-0.27209	0.000305577	-0.53209	-0.000305577	-0.68865	-0.000305577		-0.40179	-0.000305577	0.03669	0.19251	-0.03559	0.04981		-0.7124	0.02139	-0.10726	0	0.0873	0.18274		-0.225	0.00275	-0.27179	0	0.115	0.37586				-0.17087	0.00153	-0.76934	-0.000305577
-0.27209	0.000305577	-0.53179	-0.000305577	-0.68865	-0.000305577		-0.40179	0	0.03669	0.19251	-0.03559	0.05011		-0.71209	0.02139	-0.10695	0	0.0876	0.18304		-0.225	0.00275	-0.27148	0	0.115	0.37647				-0.17056	0.00153	-0.76934	-0.000305577
-0.27209	0.000305577	-0.53179	0	-0.68834	-0.000305577		-0.40148	0	0.03699	0.19312	-0.03528	0.05011		-0.71209	0.0217	-0.10695	0	0.0876	0.18365		-0.224	0.00244	-0.27148	0	0.115	0.37678				-0.17056	0.00153	-0.76904	-0.000305577
-0.27179	0.000305577	-0.53148	-0.000305577	-0.68834	-0.000305577		-0.40148	-0.000305577	0.03699	0.19343	-0.03528	0.05011		-0.71179	0.0217	-0.10665	0	0.08791	0.18426		-0.224	0.00275	-0.27118	-0.000305577	0.115	0.37769				-0.17056	0.00153	-0.76904	-0.000305577
-0.27179	0.000305577	-0.53148	0	-0.68804	-0.000305577		-0.40148	-0.000305577	0.0373	0.19435	-0.03498	0.05011		-0.71179	0.0217	-0.10665	0	0.08791	0.18457		-0.224	0.00275	-0.27118	0	0.116	0.37861				-0.17026	0.00153	-0.76873	-0.000305577
-0.27148	0.000305577	-0.53118	0	-0.68804	-0.000305577		-0.40118	-0.000305577	0.0373	0.19465	-0.03498	0.05042		-0.71179	0.0217	-0.10634	0	0.08791	0.18518		-0.224	0.00275	-0.27087	0	0.116	0.37953				-0.17026	0.00153	-0.76873	-0.000305577
-0.27148	0.000305577	-0.53118	-0.000305577	-0.68773	-0.000305577		-0.40118	-0.000305577	0.0376	0.19526	-0.03467	0.05042		-0.71148	0.0217	-0.10634	0	0.08821	0.18579		-0.224	0.00275	-0.27087	0	0.116	0.37983				-0.16995	0.00153	-0.76843	-0.000305577
-0.27118	0.000305577	-0.53087	-0.000305577	-0.68773	-0.000305577		-0.40087	-0.000305577	0.0376	0.19588	-0.03467	0.05042		-0.71148	0.022	-0.10604	0	0.08821	0.1861		-0.224	0.00275	-0.27056	0	0.116	0.38075				-0.16995	0.00153	-0.76843	-0.000305577
-0.27118	0.000305577	-0.53087	0	-0.68773	-0.000305577		-0.40056	-0.000305577	0.03791	0.19679	-0.03437	0.05073		-0.71117	0.022	-0.10604	0	0.08852	0.1864		-0.224	0.00275	-0.27056	0	0.116	0.38136				-0.16965	0.00153	-0.76843	-0.000305577
-0.27087	0.000305577	-0.53087	-0.000305577	-0.68743	-0.000305577		-0.40056	-0.000305577	0.03791	0.1971	-0.03437	0.05073		-0.71087	0.02231	-0.10573	0	0.08852	0.18701		-0.224	0.00275	-0.27026	0	0.116	0.38228				-0.16965	0.00153	-0.76812	-0.000305577
-0.27087	0.000305577	-0.53056	-0.000305577	-0.68743	-0.000305577		-0.40056	-0.000305577	0.03791	0.1974	-0.03406	0.05103		-0.71087	0.02231	-0.10573	0	0.08883	0.18762		-0.224	0.00244	-0.27026	0	0.116	0.38258				-0.16934	0.00153	-0.76782	-0.000305577
-0.27056	0.000611155	-0.53056	-0.000305577	-0.68712	-0.000305577		-0.40026	-0.000305577	0.03821	0.19832	-0.03406	0.05103		-0.71087	0.02261	-0.10573	0	0.08883	0.18824		-0.223	0.00275	-0.27026	0	0.116	0.3835				-0.16934	0.00153	-0.76782	-0.000305577
-0.27056	0.000305577	-0.53026	-0.000305577	-0.68712	-0.000305577		-0.40026	-0.000305577	0.03821	0.19832	-0.03375	0.05134		-0.71056	0.02261	-0.10543	0	0.08913	0.18854		-0.223	0.00275	-0.26995	0	0.117	0.38442				-0.16904	0.00153	-0.76782	0
-0.27056	0.000305577	-0.53026	-0.000305577	-0.68682	-0.000305577		-0.39995	-0.000305577	0.03852	0.19893	-0.03375	0.05134		-0.71056	0.02261	-0.10512	0	0.08913	0.18885		-0.223	0.00275	-0.26995	0	0.117	0.38533				-0.16904	0.00153	-0.76751	-0.000305577
-0.27026	0.000305577	-0.52995	-0.000305577	-0.68682	-0.000305577		-0.39995	0	0.03882	0.19954	-0.03345	0.05134		-0.71026	0.02261	-0.10512	0	0.08944	0.18946		-0.223	0.00275	-0.26965	0	0.117	0.38564				-0.16873	0.00153	-0.76751	-0.000305577
-0.27026	0.000305577	-0.52995	-0.000305577	-0.68651	-0.000305577		-0.39965	-0.000305577	0.03882	0.20015	-0.03345	0.05134		-0.71026	0.02261	-0.10512	0	0.08944	0.19007		-0.223	0.00244	-0.26965	0	0.117	0.38625				-0.16873	0.00153	-0.76721	-0.000305577
-0.26995	0.000305577	-0.52965	-0.000305577	-0.68651	-0.000305577		-0.39965	-0.000305577	0.03882	0.20076	-0.03345	0.05134		-0.70995	0.02261	-0.10482	0	0.08944	0.19037		-0.223	0.00244	-0.26934	0	0.117	0.38686				-0.16843	0.00153	-0.76721	0
-0.26995	0.000305577	-0.52965	-0.000305577	-0.68621	-0.000305577		-0.39934	-0.000305577	0.03913	0.20076	-0.03314	0.05164		-0.70995	0.02261	-0.10482	0	0.08974	0.19099		-0.222	0.00244	-0.26934	0	0.117	0.38747				-0.16843	0.00183	-0.7669	0
-0.26965	0.000305577	-0.52934	-0.000305577	-0.68621	-0.000305577		-0.39934	-0.000305577	0.03913	0.20168	-0.03314	0.05195		-0.70965	0.02261	-0.10451	-0.000305577	0.09005	0.19129		-0.222	0.00275	-0.26904	0	0.117	0.38839				-0.16812	0.00183	-0.7669	0
-0.26965	0.000305577	-0.52934	-0.000305577	-0.6859	-0.000305577		-0.39904	-0.000305577	0.03944	0.20229	-0.03284	0.05225		-0.70965	0.02261	-0.10451	-0.000305577	0.09005	0.1916		-0.222	0.00275	-0.26904	0	0.118	0.389				-0.16812	0.00183	-0.7666	0
-0.26934	0	-0.52904	-0.000305577	-0.6859	-0.000305577		-0.39904	-0.000305577	0.03944	0.2029	-0.03284	0.05225		-0.70934	0.02292	-0.10421	0	0.09035	0.19221		-0.222	0.00275	-0.26873	0	0.118	0.38992				-0.16812	0.00183	-0.7666	0
-0.26934	0	-0.52904	-0.000305577	-0.6856	-0.000305577		-0.39873	-0.000305577	0.03974	0.20351	-0.03253	0.05225		-0.70934	0.02292	-0.10421	0	0.09035	0.19282		-0.222	0.00275	-0.26873	0	0.118	0.39083				-0.16782	0.00183	-0.76629	0
-0.26904	0	-0.52904	-0.000305577	-0.6856	-0.000305577		-0.39873	-0.000305577	0.03974	0.20382	-0.03253	0.05225		-0.70934	0.02292	-0.1039	0	0.09035	0.19312		-0.222	0.00275	-0.26843	0	0.118	0.39114				-0.16751	0.00183	-0.76629	0
-0.26904	0	-0.52873	-0.000305577	-0.68529	-0.000305577		-0.39873	-0.000305577	0.04005	0.20443	-0.03223	0.05256		-0.70904	0.02322	-0.1039	-0.000305577	0.09066	0.19374		-0.222	0.00275	-0.26843	0	0.118	0.39206				-0.16751	0.00183	-0.76599	0
-0.26873	0	-0.52843	-0.000305577	-0.68529	-0.000305577		-0.39843	-0.000305577	0.04005	0.20474	-0.03223	0.05256		-0.70904	0.02322	-0.1036	0	0.09066	0.19435		-0.221	0.00275	-0.26812	0	0.118	0.39297				-0.16751	0.00183	-0.76599	0
-0.26873	0	-0.52843	-0.000305577	-0.68529	-0.000305577		-0.39843	-0.000305577	0.04035	0.20535	-0.03192	0.05286		-0.70873	0.02322	-0.1036	-0.000305577	0.09096	0.19465		-0.221	0.00275	-0.26812	0	0.119	0.39358				-0.16721	0.00183	-0.76599	0
-0.26843	0	-0.52843	-0.000305577	-0.68499	-0.000305577		-0.39812	-0.000305577	0.04035	0.20596	-0.03192	0.05286		-0.70873	0.02322	-0.1036	-0.000305577	0.09096	0.19526		-0.221	0.00275	-0.26782	0	0.119	0.3942				-0.16721	0.00183	-0.76568	-0.000305577
-0.26843	0	-0.52812	-0.000305577	-0.68499	-0.000305577		-0.39812	-0.000305577	0.04035	0.20657	-0.03162	0.05286		-0.70843	0.02322	-0.10329	-0.000305577	0.09127	0.19588		-0.221	0.00275	-0.26782	0	0.119	0.39481				-0.1669	0.00183	-0.76568	-0.000305577
-0.26812	0	-0.52812	-0.000305577	-0.68468	-0.000305577		-0.39782	-0.000305577	0.04066	0.20718	-0.03162	0.05286		-0.70843	0.02322	-0.10329	-0.000305577	0.09127	0.19618		-0.221	0.00275	-0.26782	0	0.119	0.39572				-0.1669	0.00183	-0.76538	-0.000305577
-0.26812	0	-0.52782	-0.000305577	-0.68468	-0.000305577		-0.39782	-0.000305577	0.04066	0.20749	-0.03131	0.05286		-0.70812	0.02322	-0.10299	-0.000305577	0.09157	0.19679		-0.221	0.00275	-0.26751	0	0.119	0.39633				-0.1666	0.00214	-0.76538	-0.000305577
-0.26812	0	-0.52782	-0.000305577	-0.68438	-0.000305577		-0.39751	-0.000305577	0.04096	0.2084	-0.03131	0.05286		-0.70812	0.02322	-0.10299	-0.000305577	0.09157	0.1974		-0.221	0.00275	-0.26751	0	0.119	0.39725				-0.1666	0.00214	-0.76507	0
-0.26782	0	-0.52751	-0.000305577	-0.68438	-0.000305577		-0.39751	-0.000305577	0.04096	0.20902	-0.03131	0.05286		-0.70782	0.02353	-0.10268	0	0.09188	0.19771		-0.221	0.00306	-0.26721	0	0.119	0.39786				-0.16629	0.00214	-0.76507	0
-0.26782	0.000305577	-0.52751	-0.000305577	-0.68407	-0.000305577		-0.39721	0	0.04127	0.20932	-0.03101	0.05286		-0.70782	0.02353	-0.10268	0	0.09188	0.19832		-0.22	0.00306	-0.26721	0	0.119	0.39878				-0.16629	0.00214	-0.76477	0
-0.26751	0.000305577	-0.52721	0	-0.68407	-0.000305577		-0.39721	-0.000305577	0.04127	0.20963	-0.0307	0.05286		-0.70751	0.02353	-0.10238	-0.000305577	0.09218	0.19893		-0.22	0.00306	-0.2669	0	0.12	0.3997				-0.16599	0.00214	-0.76477	0
-0.26751	0	-0.52721	0	-0.68377	0		-0.3969	-0.000305577	0.04157	0.21024	-0.0307	0.05317		-0.70751	0.02353	-0.10238	0	0.09218	0.19924		-0.22	0.00306	-0.2669	0	0.12	0.4				-0.16599	0.00214	-0.76446	-0.000305577
-0.26721	0	-0.5269	-0.000305577	-0.68377	0		-0.3969	-0.000305577	0.04157	0.21085	-0.0307	0.05317		-0.70721	0.02353	-0.10207	0	0.09249	0.19954		-0.22	0.00306	-0.2666	0	0.12	0.40061				-0.16568	0.00214	-0.76446	-0.000305577
-0.26721	0.000305577	-0.5269	0	-0.68346	0		-0.3966	-0.000305577	0.04188	0.21146	-0.0304	0.05348		-0.70721	0.02384	-0.10207	0	0.09249	0.20015		-0.22	0.00306	-0.2666	0	0.12	0.40183				-0.16568	0.00214	-0.76416	-0.000305577
-0.2669	0	-0.5266	0	-0.68346	0		-0.3966	0	0.04188	0.21207	-0.0304	0.05348		-0.7069	0.02384	-0.10177	0	0.09249	0.20076		-0.22	0.00336	-0.26629	0	0.12	0.40275				-0.16568	0.00214	-0.76416	-0.000305577
-0.2669	0	-0.5266	-0.000305577	-0.68316	-0.000305577		-0.39629	0	0.04218	0.21238	-0.03009	0.05348		-0.7069	0.02384	-0.10177	0	0.09279	0.20138		-0.219	0.00336	-0.26629	0	0.12	0.40306				-0.16538	0.00214	-0.76385	-0.000305577
-0.2666	0.000305577	-0.52629	-0.000305577	-0.68316	-0.000305577		-0.39629	0	0.04218	0.21329	-0.03009	0.05348		-0.7069	0.02384	-0.10146	0	0.09279	0.20168		-0.219	0.00336	-0.26629	0	0.12	0.40397				-0.16538	0.00214	-0.76385	-0.000305577
-0.2666	0.000305577	-0.52629	-0.000305577	-0.68285	-0.000305577		-0.39599	0	0.04249	0.2136	-0.02979	0.05378		-0.7066	0.02414	-0.10146	0	0.0931	0.20199		-0.219	0.00336	-0.26599	0	0.121	0.40489				-0.16507	0.00214	-0.76385	-0.000305577
-0.26629	0.000305577	-0.52599	-0.000305577	-0.68285	-0.000305577		-0.39599	0	0.04249	0.2139	-0.02979	0.05378		-0.7066	0.02414	-0.10116	0	0.0931	0.2026		-0.219	0.00306	-0.26599	0	0.121	0.4052				-0.16507	0.00214	-0.76355	-0.000305577
-0.26629	0	-0.52599	-0.000305577	-0.68285	0		-0.39568	0	0.04279	0.21452	-0.02948	0.05409		-0.70629	0.02414	-0.10116	0	0.0934	0.20351		-0.219	0.00306	-0.26568	0	0.121	0.40611				-0.16477	0.00214	-0.76355	-0.000305577
-0.26599	0	-0.52599	-0.000305577	-0.68255	-0.000305577		-0.39568	0	0.04279	0.21513	-0.02948	0.05409		-0.70629	0.02414	-0.10116	0	0.0934	0.20351		-0.219	0.00306	-0.26538	0	0.121	0.40703				-0.16477	0.00214	-0.76324	-0.000305577
-0.26599	0	-0.52568	-0.000305577	-0.68255	-0.000305577		-0.39568	0	0.04279	0.21574	-0.02918	0.05409		-0.70599	0.02445	-0.10085	0	0.09371	0.20413		-0.219	0.00306	-0.26538	0	0.121	0.40795				-0.16446	0.00214	-0.76324	0
-0.26599	0	-0.52568	-0.000305577	-0.68224	-0.000305577		-0.39538	0	0.0431	0.21604	-0.02918	0.05409		-0.70599	0.02445	-0.10055	0	0.09371	0.20474		-0.218	0.00306	-0.26538	-0.000305577	0.121	0.40825				-0.16446	0.00214	-0.76294	-0.000305577
-0.26568	0.000305577	-0.52538	-0.000305577	-0.68224	-0.000305577		-0.39538	0	0.0431	0.21696	-0.02887	0.05439		-0.70599	0.02475	-0.10055	0	0.09401	0.20535		-0.218	0.00306	-0.26507	0	0.122	0.40917				-0.16416	0.00214	-0.76294	-0.000305577
-0.26568	0.000305577	-0.52538	-0.000305577	-0.68194	-0.000305577		-0.39507	0	0.0434	0.21757	-0.02887	0.05439		-0.70568	0.02475	-0.10024	0	0.09401	0.20565		-0.218	0.00336	-0.26507	0	0.122	0.41008				-0.16416	0.00214	-0.76263	0
-0.26538	0.000305577	-0.52507	-0.000305577	-0.68194	-0.000305577		-0.39507	0	0.0434	0.21788	-0.02887	0.05439		-0.70538	0.02475	-0.10024	0	0.09432	0.20626		-0.218	0.00336	-0.26477	0	0.122	0.4107				-0.16385	0.00244	-0.76263	0
-0.26538	0.000305577	-0.52507	-0.000305577	-0.68163	-0.000305577		-0.39477	0	0.04371	0.21849	-0.02857	0.0547		-0.70538	0.02475	-0.10024	0	0.09432	0.20688		-0.218	0.00336	-0.26477	-0.000305577	0.122	0.41161				-0.16385	0.00244	-0.76233	0
-0.26507	0.000305577	-0.52477	-0.000305577	-0.68163	-0.000305577		-0.39477	-0.000305577	0.04371	0.2191	-0.02857	0.0547		-0.70538	0.02475	-0.09994	0	0.09462	0.20749		-0.218	0.00306	-0.26446	-0.000305577	0.122	0.41222				-0.16355	0.00214	-0.76233	0
-0.26507	0.000305577	-0.52477	-0.000305577	-0.68133	-0.000305577		-0.39446	0	0.04401	0.21971	-0.02826	0.0547		-0.70507	0.02475	-0.09994	0	0.09462	0.20779		-0.217	0.00306	-0.26446	-0.000305577	0.122	0.41314				-0.16355	0.00214	-0.76202	-0.000305577
-0.26477	0.000305577	-0.52446	-0.000305577	-0.68133	-0.000305577		-0.39446	0	0.04401	0.22002	-0.02826	0.055		-0.70507	0.02475	-0.09963	0	0.09493	0.2084		-0.217	0.00306	-0.26416	0	0.122	0.41375				-0.16324	0.00214	-0.76202	-0.000305577
-0.26477	0.000305577	-0.52446	-0.000305577	-0.68102	-0.000305577		-0.39416	0	0.04432	0.22063	-0.02796	0.055		-0.70477	0.02506	-0.09963	0	0.09493	0.20902		-0.217	0.00306	-0.26416	0	0.123	0.41436				-0.16324	0.00214	-0.76172	-0.000305577
-0.26446	0.000305577	-0.52416	-0.000305577	-0.68102	-0.000305577		-0.39416	0	0.04432	0.22124	-0.02796	0.05531		-0.70477	0.02475	-0.09933	0	0.09523	0.20932		-0.217	0.00306	-0.26385	0	0.123	0.41528				-0.16324	0.00244	-0.76172	-0.000305577
-0.26446	0.000305577	-0.52416	0	-0.68072	-0.000305577		-0.39385	0	0.04462	0.22185	-0.02765	0.05531		-0.70446	0.02475	-0.09933	0	0.09523	0.20993		-0.217	0.00336	-0.26385	0	0.123	0.4162				-0.16294	0.00214	-0.76172	-0.000305577
-0.26416	0	-0.52385	-0.000305577	-0.68072	-0.000305577		-0.39385	0	0.04462	0.22246	-0.02765	0.05531		-0.70446	0.02506	-0.09902	0	0.09523	0.21024		-0.217	0.00336	-0.26385	0	0.123	0.41711				-0.16294	0.00214	-0.76141	-0.000305577
-0.26416	0.000305577	-0.52385	-0.000305577	-0.68041	-0.000305577		-0.39355	0	0.04493	0.22277	-0.02735	0.05562		-0.70416	0.02506	-0.09902	0	0.09554	0.21085		-0.217	0.00336	-0.26355	0	0.123	0.41742				-0.16263	0.00244	-0.76141	-0.000305577
-0.26385	0.000305577	-0.52355	-0.000305577	-0.68041	-0.000305577		-0.39355	-0.000305577	0.04493	0.22338	-0.02735	0.05562		-0.70416	0.02536	-0.09872	0	0.09554	0.21115		-0.217	0.00336	-0.26355	0	0.123	0.41803				-0.16263	0.00214	-0.76111	-0.000305577
-0.26385	0.000305577	-0.52355	-0.000305577	-0.68041	-0.000305577		-0.39324	-0.000305577	0.04493	0.22399	-0.02704	0.05562		-0.70385	0.02536	-0.09872	0	0.09584	0.21207		-0.217	0.00336	-0.26324	0	0.123	0.41895				-0.16233	0.00214	-0.76111	-0.000305577
-0.26355	0.000305577	-0.52355	-0.000305577	-0.68011	-0.000305577		-0.39324	0	0.04523	0.22429	-0.02704	0.05562		-0.70385	0.02536	-0.09841	0	0.09584	0.21268		-0.216	0.00306	-0.26324	0	0.123	0.41986				-0.16233	0.00214	-0.7608	-0.000305577
-0.26355	0.000305577	-0.52324	-0.000305577	-0.68011	-0.000305577		-0.39324	-0.000305577	0.04523	0.22491	-0.02674	0.05592		-0.70355	0.02536	-0.09841	0	0.09615	0.21299		-0.216	0.00336	-0.26294	0	0.124	0.42017				-0.16202	0.00214	-0.7608	-0.000305577
-0.26355	0	-0.52324	-0.000305577	-0.6798	-0.000611155		-0.39294	0	0.04554	0.22582	-0.02674	0.05592		-0.70355	0.02567	-0.09841	0	0.09615	0.2136		-0.216	0.00336	-0.26294	0	0.124	0.42109				-0.16202	0.00244	-0.7605	0
-0.26324	0	-0.52294	-0.000305577	-0.6798	-0.000305577		-0.39294	0	0.04554	0.22643	-0.02643	0.05623		-0.70324	0.02536	-0.09811	0	0.09645	0.2139		-0.216	0.00336	-0.26263	0	0.124	0.422				-0.16172	0.00244	-0.7605	0
-0.26324	0.000305577	-0.52294	-0.000305577	-0.6795	-0.000305577		-0.39263	0	0.04584	0.22674	-0.02643	0.05623		-0.70324	0.02567	-0.09811	0	0.09645	0.21452		-0.216	0.00336	-0.26263	0	0.124	0.42261				-0.16172	0.00244	-0.76019	0
-0.26294	0.000305577	-0.52263	-0.000305577	-0.6795	-0.000305577		-0.39263	0	0.04584	0.22735	-0.02643	0.05623		-0.70294	0.02536	-0.0978	0	0.09676	0.21513		-0.216	0.00367	-0.26233	0	0.124	0.42353				-0.16141	0.00244	-0.76019	0
-0.26294	0.000305577	-0.52263	-0.000611155	-0.67919	-0.000305577		-0.39233	0	0.04615	0.22796	-0.02613	0.05653		-0.70294	0.02567	-0.0978	0	0.09676	0.21543		-0.215	0.00367	-0.26233	0	0.124	0.42445				-0.16141	0.00244	-0.75989	0
-0.26263	0.000305577	-0.52233	-0.000305577	-0.67919	-0.000305577		-0.39233	0	0.04615	0.22857	-0.02613	0.05653		-0.70263	0.02567	-0.0975	0	0.09676	0.21574		-0.215	0.00367	-0.26202	0	0.124	0.42475				-0.16111	0.00244	-0.75989	-0.000305577
-0.26263	0.000305577	-0.52233	-0.000305577	-0.67889	-0.000305577		-0.39202	0	0.04645	0.22949	-0.02582	0.05653		-0.70263	0.02567	-0.0975	0	0.09706	0.21665		-0.215	0.00367	-0.26202	0	0.125	0.42598				-0.16111	0.00275	-0.75958	0
-0.26233	0.000305577	-0.52202	-0.000305577	-0.67889	-0.000305577		-0.39202	-0.000305577	0.04645	0.22979	-0.02582	0.05684		-0.70263	0.02567	-0.09719	0	0.09737	0.21727		-0.215	0.00397	-0.26172	0	0.125	0.42659				-0.1608	0.00275	-0.75958	0
-0.26233	0.000305577	-0.52202	0	-0.67889	0		-0.39172	-0.000305577	0.04676	0.2301	-0.02552	0.05714		-0.70233	0.02567	-0.09719	0	0.09737	0.21757		-0.215	0.00397	-0.26172	0	0.125	0.4275				-0.1608	0.00275	-0.75928	-0.000305577
-0.26202	0.000305577	-0.52172	-0.000305577	-0.67858	0		-0.39172	-0.000305577	0.04676	0.23071	-0.02552	0.05714		-0.70233	0.02567	-0.09689	0	0.09767	0.21818		-0.215	0.00367	-0.26141	0	0.125	0.42842				-0.1608	0.00275	-0.75928	-0.000305577
-0.26202	0.000305577	-0.52172	-0.000305577	-0.67858	-0.000305577		-0.39141	-0.000305577	0.04706	0.23102	-0.02521	0.05684		-0.70202	0.02597	-0.09689	0	0.09767	0.21879		-0.214	0.00397	-0.26141	0	0.125	0.42934				-0.1605	0.00244	-0.75897	-0.000305577
-0.26172	0.000305577	-0.52141	0	-0.67828	-0.000305577		-0.39141	0	0.04706	0.23163	-0.02521	0.05684		-0.70202	0.02597	-0.09658	0	0.09767	0.2191		-0.214	0.00397	-0.26141	0	0.125	0.42995				-0.1605	0.00244	-0.75897	-0.000305577
-0.26172	0.000305577	-0.52141	0	-0.67797	-0.000305577		-0.39111	0	0.04737	0.23254	-0.02491	0.05684		-0.70172	0.02567	-0.09658	0	0.09798	0.21971		-0.214	0.00397	-0.26111	0	0.126	0.43056				-0.16019	0.00244	-0.75897	-0.000305577
-0.26141	0.000305577	-0.52111	-0.000305577	-0.67797	-0.000305577		-0.39111	0	0.04737	0.23316	-0.02491	0.05714		-0.70172	0.02567	-0.09628	0	0.09798	0.22032		-0.214	0.00397	-0.26111	0	0.126	0.43178				-0.16019	0.00244	-0.75867	0
-0.26141	0.000305577	-0.52111	-0.000305577	-0.67797	-0.000305577		-0.3908	0	0.04737	0.23346	-0.0246	0.05745		-0.70141	0.02567	-0.09628	0	0.09798	0.22063		-0.214	0.00428	-0.2608	0	0.126	0.4327				-0.15989	0.00275	-0.75867	0
-0.26111	0.000305577	-0.52111	-0.000305577	-0.67767	-0.000305577		-0.3908	0	0.04767	0.23407	-0.0246	0.05745		-0.70141	0.02597	-0.09597	0	0.09828	0.22124		-0.214	0.00428	-0.2608	0	0.126	0.433				-0.15989	0.00275	-0.75836	0
-0.26111	0	-0.5208	-0.000305577	-0.67767	-0.000305577		-0.3908	0	0.04767	0.23468	-0.0243	0.05745		-0.70111	0.02567	-0.09597	0	0.09859	0.22185		-0.214	0.00428	-0.2605	0	0.126	0.43361				-0.15958	0.00275	-0.75836	0
-0.26111	0	-0.5208	-0.000305577	-0.67736	-0.000305577		-0.3905	0	0.04798	0.2356	-0.0243	0.05745		-0.70111	0.02567	-0.09567	0	0.09859	0.22185		-0.214	0.00428	-0.2605	0	0.126	0.43453				-0.15958	0.00275	-0.75806	-0.000305577
-0.2608	0.000305577	-0.5205	-0.000305577	-0.67736	-0.000305577		-0.3905	-0.000305577	0.04798	0.23591	-0.02399	0.05745		-0.7008	0.02567	-0.09567	0	0.09859	0.22246		-0.214	0.00428	-0.26019	0	0.127	0.43545				-0.15928	0.00275	-0.75806	-0.000305577
-0.2608	0.000305577	-0.5205	-0.000305577	-0.67706	-0.000305577		-0.39019	-0.000305577	0.04828	0.23652	-0.02399	0.05745		-0.7008	0.02567	-0.09567	0	0.09889	0.22307		-0.213	0.00428	-0.26019	0	0.127	0.43575				-0.15928	0.00275	-0.75775	-0.000305577
-0.2605	0.000305577	-0.52019	-0.000305577	-0.67706	-0.000305577		-0.39019	0	0.04828	0.23713	-0.02369	0.05775		-0.7008	0.02567	-0.09536	0	0.09889	0.22368		-0.213	0.00428	-0.25989	0	0.127	0.43667				-0.15897	0.00275	-0.75775	-0.000305577
-0.2605	0.000305577	-0.52019	-0.000305577	-0.67675	-0.000305577		-0.38989	-0.000305577	0.04859	0.23774	-0.02369	0.05775		-0.7005	0.02536	-0.09536	0	0.0992	0.22399		-0.213	0.00428	-0.25989	0	0.127	0.43759				-0.15897	0.00275	-0.75745	-0.000305577
-0.26019	0.000305577	-0.51989	-0.000305577	-0.67675	-0.000305577		-0.38989	-0.000305577	0.04859	0.23835	-0.02369	0.05806		-0.7005	0.02536	-0.09506	0	0.0992	0.2246		-0.213	0.00428	-0.25958	0	0.127	0.4385				-0.15867	0.00275	-0.75745	0
-0.26019	0.000305577	-0.51989	-0.000305577	-0.67645	-0.000305577		-0.38958	0	0.04889	0.23896	-0.02338	0.05806		-0.70019	0.02536	-0.09506	0	0.0995	0.22521		-0.213	0.00428	-0.25958	0	0.127	0.43881				-0.15867	0.00275	-0.75745	0
-0.25989	0.000305577	-0.51958	-0.000305577	-0.67645	-0.000611155		-0.38958	-0.000305577	0.04889	0.23957	-0.02338	0.05837		-0.69989	0.02536	-0.09475	0	0.0995	0.22582		-0.213	0.00428	-0.25928	0	0.127	0.44003				-0.15867	0.00275	-0.75714	0
-0.25989	0.000305577	-0.51958	-0.000305577	-0.67614	-0.000611155		-0.38928	-0.000305577	0.0492	0.23988	-0.02308	0.05837		-0.69989	0.02536	-0.09475	0	0.09981	0.22643		-0.212	0.00428	-0.25928	0	0.127	0.44095				-0.15836	0.00275	-0.75684	0
-0.25958	0.000305577	-0.51958	-0.000305577	-0.67614	-0.000305577		-0.38928	-0.000305577	0.0492	0.2408	-0.02308	0.05837		-0.69989	0.02536	-0.09445	0	0.09981	0.22674		-0.212	0.00428	-0.25928	0	0.127	0.44125				-0.15806	0.00275	-0.75684	0
-0.25958	0.000305577	-0.51928	-0.000305577	-0.67614	-0.000305577		-0.38897	-0.000305577	0.0495	0.2411	-0.02277	0.05867		-0.69958	0.02536	-0.09445	0	0.10011	0.22735		-0.212	0.00428	-0.25897	0	0.128	0.44217				-0.15806	0.00275	-0.75684	0
-0.25928	0.000305577	-0.51928	-0.000305577	-0.67584	-0.000305577		-0.38897	-0.000305577	0.0495	0.24202	-0.02277	0.05867		-0.69958	0.02567	-0.09414	0	0.10011	0.22796		-0.212	0.00428	-0.25897	0	0.128	0.44309				-0.15775	0.00275	-0.75653	0
-0.25928	0.000305577	-0.51897	-0.000305577	-0.67584	-0.000305577		-0.38867	-0.000305577	0.04981	0.24263	-0.02247	0.05867		-0.69928	0.02567	-0.09414	0	0.10011	0.22827		-0.212	0.00428	-0.25867	0	0.128	0.4437				-0.15775	0.00275	-0.75653	0
-0.25897	0.000305577	-0.51867	-0.000305577	-0.67553	-0.000305577		-0.38867	-0.000305577	0.04981	0.24324	-0.02247	0.05867		-0.69928	0.02597	-0.09384	0	0.10042	0.22888		-0.212	0.00428	-0.25867	0	0.128	0.44431				-0.15775	0.00275	-0.75623	0
-0.25897	0.000305577	-0.51867	-0.000305577	-0.67553	-0.000305577		-0.38836	0	0.04981	0.24355	-0.02216	0.05898		-0.69897	0.02597	-0.09384	0	0.10042	0.22949		-0.212	0.00428	-0.25836	0	0.128	0.44492				-0.15745	0.00275	-0.75623	0
-0.25867	0.000305577	-0.51867	-0.000305577	-0.67523	-0.000305577		-0.38836	0	0.05011	0.24446	-0.02216	0.05898		-0.69897	0.02597	-0.09353	0	0.10072	0.22979		-0.211	0.00428	-0.25836	0	0.128	0.44614				-0.15745	0.00306	-0.75592	0
-0.25867	0	-0.51836	-0.000305577	-0.67523	-0.000305577		-0.38836	0	0.05011	0.24538	-0.02186	0.05898		-0.69867	0.02597	-0.09353	0	0.10072	0.23041		-0.211	0.00428	-0.25806	0	0.129	0.44675				-0.15714	0.00306	-0.75592	0
-0.25836	0	-0.51836	-0.000305577	-0.67492	-0.000305577		-0.38806	0	0.05042	0.24568	-0.02186	0.05928		-0.69867	0.02597	-0.09323	0	0.10103	0.23102		-0.211	0.00397	-0.25806	0	0.129	0.44798				-0.15714	0.00306	-0.75561	-0.000305577
-0.25836	0	-0.51806	-0.000305577	-0.67492	0		-0.38806	-0.000305577	0.05042	0.2466	-0.02155	0.05928		-0.69867	0.02628	-0.09323	0	0.10103	0.23163		-0.211	0.00428	-0.25775	0	0.129	0.44828				-0.15684	0.00306	-0.75561	0
-0.25836	0.000305577	-0.51806	-0.000305577	-0.67461	0		-0.38775	-0.000305577	0.05072	0.24721	-0.02155	0.05959		-0.69836	0.02597	-0.09292	0	0.10133	0.23193		-0.211	0.00428	-0.25775	0	0.129	0.4492				-0.15684	0.00306	-0.75531	0
-0.25806	0.000305577	-0.51775	-0.000305577	-0.67461	0		-0.38775	-0.000305577	0.05072	0.24752	-0.02155	0.05989		-0.69836	0.02597	-0.09292	0	0.10133	0.23224		-0.211	0.00428	-0.25745	0	0.129	0.4495				-0.15653	0.00306	-0.75531	0
-0.25806	0.000305577	-0.51775	-0.000305577	-0.67431	0		-0.38745	0	0.05103	0.24813	-0.02125	0.05989		-0.69806	0.02597	-0.09292	0	0.10133	0.23254		-0.21	0.00428	-0.25745	0	0.129	0.45042				-0.15653	0.00306	-0.755	0
-0.25775	0.000611155	-0.51745	-0.000305577	-0.67431	0		-0.38745	0	0.05103	0.24874	-0.02125	0.05989		-0.69806	0.02628	-0.09261	0	0.10164	0.23346		-0.21	0.00428	-0.25714	0	0.13	0.45164				-0.15623	0.00306	-0.755	0
-0.25775	0.000611155	-0.51745	-0.000305577	-0.674	0		-0.38714	-0.000305577	0.05133	0.24935	-0.02094	0.05989		-0.69775	0.02628	-0.09261	0	0.10194	0.23407		-0.21	0.00428	-0.25714	0	0.13	0.45225				-0.15623	0.00306	-0.7547	0
-0.25745	0.000611155	-0.51714	-0.000305577	-0.674	0		-0.38714	-0.000305577	0.05133	0.25027	-0.02094	0.0602		-0.69775	0.02628	-0.09231	0	0.10194	0.23438		-0.21	0.00428	-0.25684	0	0.13	0.45348				-0.15592	0.00306	-0.7547	0
-0.25745	0.000611155	-0.51714	-0.000305577	-0.6737	0		-0.38684	-0.000611155	0.05164	0.25057	-0.02064	0.0602		-0.69745	0.02628	-0.09231	0	0.10225	0.23499		-0.21	0.00428	-0.25684	0	0.13	0.45378				-0.15592	0.00336	-0.7547	0
-0.25714	0.000611155	-0.51714	-0.000305577	-0.6737	0		-0.38684	-0.000305577	0.05164	0.25118	-0.02064	0.05989		-0.69745	0.02628	-0.092	0	0.10225	0.23499		-0.21	0.00428	-0.25653	0	0.13	0.4547				-0.15592	0.00336	-0.75439	0
-0.25714	0.000611155	-0.51684	-0.000305577	-0.67339	-0.000305577		-0.38653	-0.000305577	0.05194	0.2518	-0.02033	0.0602		-0.69714	0.02628	-0.092	0	0.10225	0.2356		-0.21	0.00458	-0.25653	0	0.13	0.45562				-0.15561	0.00336	-0.75439	-0.000305577
-0.25684	0.000611155	-0.51653	-0.000305577	-0.67339	-0.000305577		-0.38653	-0.000305577	0.05194	0.25241	-0.02033	0.0602		-0.69714	0.02628	-0.0917	0	0.10255	0.23621		-0.21	0.00458	-0.25653	0	0.13	0.45653				-0.15561	0.00336	-0.75409	0
-0.25684	0.000611155	-0.51653	-0.000305577	-0.67309	-0.000305577		-0.38623	-0.000305577	0.05225	0.25302	-0.02003	0.0602		-0.69684	0.02659	-0.0917	0	0.10255	0.23682		-0.209	0.00458	-0.25623	0	0.13	0.45776				-0.15531	0.00336	-0.75409	0
-0.25653	0.000611155	-0.51653	0	-0.67309	-0.000305577		-0.38623	-0.000305577	0.05225	0.25363	-0.02003	0.0605		-0.69684	0.02659	-0.09139	0	0.10286	0.23743		-0.209	0.00458	-0.25623	0	0.13	0.45806				-0.155	0.00336	-0.75378	0
-0.25653	0.000305577	-0.51623	0	-0.67309	-0.000611155		-0.38592	-0.000305577	0.05255	0.25455	-0.01972	0.0605		-0.69653	0.02659	-0.09139	0	0.10286	0.23804		-0.209	0.00458	-0.25592	0	0.131	0.45898				-0.155	0.00336	-0.75378	0
-0.25623	0.000611155	-0.51623	0	-0.67278	-0.000611155		-0.38592	-0.000305577	0.05255	0.25485	-0.01972	0.06081		-0.69653	0.02659	-0.09139	0	0.10316	0.23835		-0.209	0.00458	-0.25592	0	0.131	0.45928				-0.155	0.00336	-0.75348	0
-0.25623	0.000611155	-0.51592	0	-0.67278	-0.000611155		-0.38592	0	0.05255	0.25546	-0.01942	0.06081		-0.69623	0.02659	-0.09109	0	0.10316	0.23896		-0.209	0.00489	-0.25561	0	0.131	0.4602				-0.1547	0.00367	-0.75348	0
-0.25623	0.000611155	-0.51592	0	-0.67248	-0.000611155		-0.38561	-0.000305577	0.05286	0.25638	-0.01942	0.06112		-0.69623	0.02659	-0.09078	0	0.10347	0.23957		-0.209	0.00489	-0.25561	0	0.131	0.46112				-0.1547	0.00367	-0.75317	-0.000305577
-0.25592	0.000611155	-0.51561	0	-0.67248	-0.000305577		-0.38561	-0.000305577	0.05286	0.25699	-0.01911	0.06112		-0.69592	0.02689	-0.09078	0	0.10347	0.24018		-0.209	0.00489	-0.25531	0	0.131	0.46203				-0.15439	0.00367	-0.75317	0
-0.25592	0.000305577	-0.51561	0	-0.67217	-0.000305577		-0.38531	0	0.05316	0.2573	-0.01911	0.06112		-0.69592	0.02689	-0.09048	0	0.10377	0.24049		-0.208	0.00489	-0.25531	0	0.131	0.46264				-0.15439	0.00367	-0.75287	0
-0.25561	0.000305577	-0.51531	-0.000305577	-0.67217	-0.000305577		-0.38531	0	0.05316	0.25791	-0.01911	0.06112		-0.69592	0.02689	-0.09048	0	0.10377	0.2411		-0.208	0.00489	-0.255	0	0.131	0.46356				-0.15409	0.00367	-0.75287	0
-0.25561	0.000305577	-0.51531	-0.000305577	-0.67187	-0.000305577		-0.385	0	0.05347	0.25852	-0.0188	0.06142		-0.69561	0.02689	-0.09048	0	0.10408	0.24171		-0.208	0.00519	-0.255	0	0.132	0.46448				-0.15409	0.00367	-0.75256	0
-0.25531	0.000305577	-0.515	-0.000305577	-0.67187	-0.000305577		-0.385	0	0.05347	0.25944	-0.0188	0.06142		-0.69561	0.02689	-0.09017	0	0.10408	0.24202		-0.208	0.00489	-0.2547	0	0.132	0.46539				-0.15378	0.00367	-0.75256	0
-0.25531	0	-0.515	-0.000305577	-0.67156	-0.000305577		-0.3847	0	0.05377	0.26005	-0.0185	0.06142		-0.69531	0.02689	-0.09017	0	0.10439	0.24263		-0.208	0.00489	-0.2547	0	0.132	0.46631				-0.15378	0.00397	-0.75226	0
-0.255	0	-0.5147	-0.000305577	-0.67156	-0.000305577		-0.3847	0	0.05377	0.26066	-0.0185	0.06142		-0.69531	0.0272	-0.08987	0	0.10439	0.24324		-0.208	0.00489	-0.25439	0	0.132	0.46662				-0.15348	0.00397	-0.75226	0
-0.255	0	-0.5147	-0.000305577	-0.67126	-0.000305577		-0.38439	0	0.05408	0.26127	-0.01819	0.06173		-0.695	0.02689	-0.08987	0	0.10439	0.24385		-0.207	0.00489	-0.25439	0	0.132	0.46753				-0.15348	0.00397	-0.75226	0
-0.2547	0.000305577	-0.51439	-0.000305577	-0.67126	-0.000305577		-0.38439	0	0.05408	0.26157	-0.01819	0.06173		-0.695	0.02689	-0.08956	0	0.10469	0.24477		-0.207	0.00489	-0.25409	0	0.132	0.46845				-0.15348	0.00397	-0.75195	-0.000305577
-0.2547	0.000305577	-0.51439	-0.000305577	-0.67095	-0.000305577		-0.38409	0	0.05439	0.26219	-0.01789	0.06173		-0.6947	0.02689	-0.08956	0	0.10469	0.24507		-0.207	0.00489	-0.25409	0	0.133	0.46876				-0.15317	0.00397	-0.75195	-0.000305577
-0.25439	0.000305577	-0.51409	-0.000305577	-0.67095	-0.000305577		-0.38409	0	0.05439	0.2631	-0.01789	0.06203		-0.6947	0.02689	-0.08926	0	0.105	0.24568		-0.207	0.00519	-0.25409	0	0.133	0.46967				-0.15317	0.00428	-0.75165	-0.000305577
-0.25439	0.000305577	-0.51409	-0.000305577	-0.67065	-0.000305577		-0.38378	-0.000305577	0.05469	0.26371	-0.01758	0.06203		-0.69439	0.02689	-0.08926	0	0.105	0.2463		-0.207	0.00519	-0.25378	0	0.133	0.47059				-0.15287	0.00397	-0.75165	0
-0.25409	0.000305577	-0.51378	-0.000305577	-0.67065	-0.000305577		-0.38378	-0.000305577	0.05469	0.26463	-0.01758	0.06203		-0.69439	0.02689	-0.08895	0	0.1053	0.24691		-0.207	0.00519	-0.25378	0	0.133	0.47151				-0.15287	0.00397	-0.75134	0
-0.25409	0.000305577	-0.51378	-0.000305577	-0.67065	-0.000305577		-0.38348	-0.000305577	0.05469	0.26494	-0.01728	0.06203		-0.69409	0.0272	-0.08895	0	0.1053	0.24752		-0.207	0.00519	-0.25348	0	0.133	0.47181				-0.15256	0.00397	-0.75134	0
-0.25378	0	-0.51378	-0.000305577	-0.67034	-0.000305577		-0.38348	0	0.055	0.26555	-0.01728	0.06234		-0.69409	0.02689	-0.08895	0	0.10561	0.24782		-0.206	0.0055	-0.25348	0.000305577	0.133	0.47303				-0.15256	0.00397	-0.75104	-0.000305577
-0.25378	0	-0.51348	0	-0.67034	-0.000305577		-0.38348	0	0.055	0.26646	-0.01697	0.06234		-0.69378	0.02689	-0.08865	0	0.10561	0.24843		-0.206	0.00519	-0.25317	0.000305577	0.134	0.47395				-0.15226	0.00428	-0.75104	-0.000305577
-0.25378	0	-0.51348	0	-0.67004	-0.000305577		-0.38317	0	0.0553	0.26707	-0.01697	0.06264		-0.69378	0.0272	-0.08865	0	0.10591	0.24874		-0.206	0.0055	-0.25317	0.000305577	0.134	0.47487				-0.15226	0.00428	-0.75073	0
-0.25348	0.000305577	-0.51317	0	-0.67004	-0.000305577		-0.38317	0	0.0553	0.26738	-0.01667	0.06264		-0.69378	0.0272	-0.08834	0	0.10591	0.24966		-0.206	0.0055	-0.25287	0	0.134	0.47578				-0.15195	0.00428	-0.75073	-0.000305577
-0.25348	0.000305577	-0.51317	0	-0.66973	-0.000305577		-0.38287	0	0.05561	0.2683	-0.01667	0.06295		-0.69348	0.0272	-0.08834	0	0.10622	0.24996		-0.206	0.0055	-0.25287	0	0.134	0.4764				-0.15195	0.00428	-0.75073	0
-0.25317	0.000305577	-0.51287	-0.000305577	-0.66973	-0.000305577		-0.38287	0	0.05561	0.26921	-0.01667	0.06295		-0.69348	0.0272	-0.08804	0	0.10622	0.25057		-0.206	0.0055	-0.25256	0	0.134	0.47731				-0.15165	0.00428	-0.75043	0
-0.25317	0	-0.51287	-0.000305577	-0.66943	-0.000305577		-0.38256	0	0.05591	0.26952	-0.01636	0.06264		-0.69317	0.0272	-0.08804	0	0.10652	0.25088		-0.206	0.0055	-0.25256	0	0.134	0.47762				-0.15165	0.00428	-0.75043	0
-0.25287	0.000305577	-0.51256	-0.000305577	-0.66943	0		-0.38256	-0.000305577	0.05591	0.27013	-0.01636	0.06264		-0.69317	0.0272	-0.08773	0	0.10652	0.25149		-0.206	0.0055	-0.25226	0	0.134	0.47853				-0.15134	0.00428	-0.75012	0
-0.25287	0.000305577	-0.51256	-0.000305577	-0.66912	0		-0.38226	-0.000305577	0.05622	0.27105	-0.01606	0.06264		-0.69287	0.0272	-0.08773	0	0.10683	0.25241		-0.205	0.0055	-0.25226	0	0.134	0.47945				-0.15134	0.00458	-0.75012	0
-0.25256	0.000305577	-0.51226	-0.000305577	-0.66912	0		-0.38226	-0.000305577	0.05622	0.27166	-0.01606	0.06295		-0.69287	0.0272	-0.08743	0	0.10683	0.25332		-0.205	0.0055	-0.25195	0	0.134	0.48037				-0.15104	0.00458	-0.74982	0
-0.25256	0.000305577	-0.51226	-0.000305577	-0.66912	0		-0.38195	0	0.05652	0.27258	-0.01575	0.06264		-0.69256	0.0272	-0.08743	0	0.10713	0.25393		-0.205	0.00581	-0.25195	0	0.135	0.48159				-0.15104	0.00428	-0.74982	0
-0.25226	0.000305577	-0.51226	0	-0.66882	0		-0.38195	-0.000305577	0.05652	0.27288	-0.01575	0.06264		-0.69256	0.0272	-0.08712	0	0.10713	0.25424		-0.205	0.00581	-0.25165	0	0.135	0.4822				-0.15104	0.00458	-0.74951	0
-0.25226	0.000305577	-0.51195	0	-0.66882	0		-0.38165	-0.000305577	0.05683	0.2738	-0.01545	0.06264		-0.69226	0.0272	-0.08712	0	0.10744	0.25485		-0.205	0.00581	-0.25165	0	0.135	0.48312				-0.15073	0.00458	-0.74951	0
-0.25195	0.000305577	-0.51165	0	-0.66851	0		-0.38165	-0.000305577	0.05683	0.27441	-0.01545	0.06264		-0.69226	0.0272	-0.08682	0.000305577	0.10744	0.25516		-0.205	0.00581	-0.25165	0.000305577	0.135	0.48373				-0.15073	0.00458	-0.74921	0
-0.25195	0.000305577	-0.51165	0	-0.66821	0		-0.38134	-0.000305577	0.05713	0.27533	-0.01514	0.06264		-0.69195	0.0272	-0.08682	0	0.10744	0.25577		-0.205	0.0055	-0.25134	0.000305577	0.135	0.48434				-0.15043	0.00428	-0.74921	0
-0.25165	0.000305577	-0.51134	0	-0.66821	0		-0.38134	0	0.05713	0.27563	-0.01514	0.06264		-0.69195	0.0272	-0.08651	0	0.10774	0.25607		-0.204	0.0055	-0.25134	0.000305577	0.135	0.48526				-0.15043	0.00428	-0.7489	0
-0.25165	0.000305577	-0.51134	0	-0.66821	0		-0.38104	0	0.05713	0.27624	-0.01484	0.06295		-0.69165	0.02689	-0.08651	0	0.10774	0.25699		-0.204	0.0055	-0.25104	0.000305577	0.136	0.48556				-0.15012	0.00458	-0.7489	0
-0.25134	0.000305577	-0.51134	0	-0.6679	0		-0.38104	0	0.05744	0.27685	-0.01484	0.06295		-0.69165	0.0272	-0.08651	0	0.10774	0.2573		-0.204	0.00581	-0.25104	0	0.136	0.48648				-0.15012	0.00458	-0.7486	0
-0.25134	0.000305577	-0.51104	0	-0.6679	-0.000305577		-0.38073	0	0.05744	0.27746	-0.01453	0.06295		-0.69134	0.0272	-0.08621	0	0.10805	0.25791		-0.204	0.0055	-0.25073	0	0.136	0.48678				-0.14982	0.00458	-0.7486	0
-0.25134	0.000305577	-0.51104	0	-0.6676	-0.000305577		-0.38073	0	0.05774	0.27808	-0.01453	0.06295		-0.69134	0.0272	-0.08621	0	0.10835	0.25852		-0.204	0.00581	-0.25073	0	0.136	0.4877				-0.14982	0.00458	-0.74829	0
-0.25104	0.000305577	-0.51073	0	-0.6676	-0.000305577		-0.38073	0	0.05774	0.27869	-0.01423	0.06325		-0.69134	0.0272	-0.0859	0	0.10835	0.25882		-0.204	0.00581	-0.25043	0	0.136	0.48862				-0.14951	0.00458	-0.74829	0
-0.25104	0.000305577	-0.51073	0	-0.66729	-0.000305577		-0.38043	-0.000305577	0.05805	0.2796	-0.01423	0.06325		-0.69104	0.0272	-0.0859	0	0.10866	0.25974		-0.203	0.00581	-0.25043	0.000305577	0.136	0.48954				-0.14951	0.00458	-0.74829	0
-0.25073	0.000305577	-0.51043	0	-0.66729	-0.000305577		-0.38043	-0.000305577	0.05805	0.27991	-0.01423	0.06325		-0.69104	0.0272	-0.0856	0	0.10866	0.26066		-0.203	0.00581	-0.25012	0.000305577	0.137	0.49045				-0.14921	0.00458	-0.74799	0
-0.25073	0.000305577	-0.51043	0	-0.66699	-0.000305577		-0.38012	-0.000305577	0.05835	0.28052	-0.01392	0.06356		-0.69073	0.0272	-0.0856	0	0.10896	0.26096		-0.203	0.00581	-0.25012	0.000305577	0.137	0.49106				-0.14921	0.00489	-0.74799	0
-0.25043	0.000305577	-0.51012	0	-0.66699	-0.000305577		-0.38012	0	0.05835	0.28144	-0.01392	0.06387		-0.69073	0.0272	-0.08529	0	0.10896	0.26157		-0.203	0.00581	-0.24982	0.000305577	0.137	0.49198				-0.1489	0.00489	-0.74768	0
-0.25043	0.000305577	-0.51012	0	-0.66668	-0.000305577		-0.37982	0	0.05866	0.28235	-0.01362	0.06387		-0.69043	0.0272	-0.08529	0	0.10896	0.26188		-0.203	0.00581	-0.24982	0.000305577	0.137	0.4932				-0.1489	0.00489	-0.74768	0
-0.25012	0.000305577	-0.50982	0	-0.66668	-0.000305577		-0.37982	0	0.05866	0.28296	-0.01362	0.06387		-0.69043	0.02689	-0.08499	0	0.10927	0.26249		-0.203	0.00581	-0.24951	0.000305577	0.137	0.49412				-0.1489	0.00489	-0.74738	0
-0.25012	0.000305577	-0.50982	0	-0.66668	-0.000305577		-0.37951	0	0.05896	0.28327	-0.01331	0.06387		-0.69012	0.02689	-0.08499	0	0.10927	0.2631		-0.203	0.00581	-0.24951	0.000305577	0.137	0.49473				-0.1486	0.00489	-0.74738	0
-0.24982	0.000305577	-0.50982	0	-0.66638	-0.000305577		-0.37951	0	0.05896	0.28388	-0.01331	0.06417		-0.69012	0.0272	-0.08468	0	0.10957	0.26371		-0.203	0.00581	-0.24951	0.000305577	0.137	0.49534				-0.1486	0.00489	-0.74707	0
-0.24982	0.000305577	-0.50951	0	-0.66638	-0.000305577		-0.37921	0	0.05896	0.28449	-0.01301	0.06417		-0.68982	0.0272	-0.08468	0	0.10988	0.26463		-0.202	0.00581	-0.24921	0.000305577	0.137	0.49626				-0.14829	0.00489	-0.74707	0
-0.24951	0.000305577	-0.50951	0	-0.66607	-0.000305577		-0.37921	0	0.05927	0.2851	-0.01301	0.06448		-0.68982	0.0272	-0.08438	0	0.10988	0.26463		-0.202	0.00581	-0.24921	0.000305577	0.137	0.49687				-0.14829	0.00489	-0.74677	0
-0.24951	0.000305577	-0.50921	0	-0.66607	-0.000305577		-0.3789	0	0.05957	0.28602	-0.0127	0.06448		-0.68982	0.0272	-0.08438	0	0.10988	0.26555		-0.202	0.00581	-0.2489	0.000305577	0.138	0.49779				-0.14799	0.00519	-0.74677	-0.000305577
-0.24921	0.000305577	-0.50921	-0.000305577	-0.66577	-0.000305577		-0.3789	0	0.05957	0.28663	-0.0127	0.06478		-0.68951	0.02689	-0.08407	0	0.11018	0.26616		-0.202	0.00581	-0.2489	0.000305577	0.138	0.4987				-0.14799	0.00519	-0.74677	-0.000305577
-0.24921	0.000305577	-0.5089	-0.000305577	-0.66577	-0.000305577		-0.3786	0	0.05957	0.28755	-0.0124	0.06478		-0.68951	0.02689	-0.08407	0.000305577	0.11018	0.26677		-0.202	0.00611	-0.2486	0.000305577	0.138	0.49962				-0.14768	0.00519	-0.74646	-0.000305577
-0.2489	0.000305577	-0.5089	-0.000305577	-0.66546	-0.000305577		-0.3786	0	0.05988	0.28785	-0.0124	0.06509		-0.68921	0.02689	-0.08377	0.000305577	0.11049	0.26707		-0.202	0.00581	-0.2486	0.000611155	0.138	0.50023				-0.14768	0.00519	-0.74616	-0.000305577
-0.2489	0	-0.5086	-0.000305577	-0.66546	-0.000305577		-0.3786	-0.000305577	0.05988	0.28847	-0.01209	0.06509		-0.6889	0.02689	-0.08377	0.000305577	0.11049	0.26769		-0.202	0.00611	-0.24829	0.000611155	0.138	0.50145				-0.14738	0.0055	-0.74616	-0.000305577
-0.2489	0	-0.5086	-0.000305577	-0.66516	-0.000305577		-0.37829	-0.000305577	0.06018	0.28938	-0.01209	0.06509		-0.6889	0.02689	-0.08346	0.000305577	0.11079	0.2683		-0.201	0.00611	-0.24829	0.000611155	0.138	0.50237				-0.14738	0.0055	-0.74585	-0.000305577
-0.2486	0	-0.50829	-0.000305577	-0.66516	-0.000305577		-0.37829	-0.000305577	0.06018	0.2903	-0.01179	0.06509		-0.6889	0.02689	-0.08346	0.000305577	0.11079	0.26891		-0.201	0.00611	-0.24799	0.000611155	0.138	0.50329				-0.14707	0.0055	-0.74585	-0.000305577
-0.2486	0.000305577	-0.50829	0	-0.66485	0		-0.37799	-0.000305577	0.06049	0.29091	-0.01179	0.06539		-0.6886	0.02689	-0.08316	0.000305577	0.1111	0.26952		-0.201	0.00611	-0.24799	0.000611155	0.139	0.5042				-0.14707	0.0055	-0.74585	-0.000305577
-0.24829	0.000305577	-0.50799	0	-0.66485	0		-0.37768	-0.000305577	0.06049	0.29122	-0.01179	0.06539		-0.6886	0.02689	-0.08316	0.000305577	0.1111	0.27013		-0.201	0.00611	-0.24768	0.000611155	0.139	0.50481				-0.14677	0.0055	-0.74555	0
-0.24829	0.000305577	-0.50799	0	-0.66455	0		-0.37768	-0.000305577	0.06079	0.29213	-0.01148	0.0657		-0.68829	0.0272	-0.08316	0.000305577	0.1114	0.27105		-0.201	0.00611	-0.24768	0.000611155	0.139	0.50543				-0.14677	0.0055	-0.74555	0
-0.24799	0.000305577	-0.50768	0	-0.66455	0		-0.37768	-0.000305577	0.06079	0.29244	-0.01148	0.0657		-0.68829	0.0272	-0.08285	0.000305577	0.1114	0.27135		-0.201	0.00611	-0.24738	0.000611155	0.139	0.50604				-0.14646	0.0055	-0.74524	0
-0.24799	0.000305577	-0.50768	0	-0.66424	0		-0.37738	-0.000305577	0.0611	0.29335	-0.01118	0.0657		-0.68799	0.02689	-0.08285	0.000305577	0.1114	0.27196		-0.2	0.00642	-0.24738	0.000611155	0.139	0.50695				-0.14646	0.00581	-0.74524	-0.000305577
-0.24768	0.000611155	-0.50738	0	-0.66424	0		-0.37738	0	0.0611	0.29397	-0.01118	0.066		-0.68799	0.02689	-0.08255	0.000305577	0.11171	0.27258		-0.2	0.00642	-0.24707	0.000611155	0.139	0.50818				-0.14646	0.00581	-0.74494	-0.000305577
-0.24768	0.000305577	-0.50738	0	-0.66424	0		-0.37707	0	0.0611	0.29488	-0.01087	0.066		-0.68768	0.02689	-0.08255	0.000305577	0.11171	0.27319		-0.2	0.00642	-0.24707	0.000611155	0.14	0.50848				-0.14616	0.00581	-0.74494	-0.000305577
-0.24738	0.000305577	-0.50738	0	-0.66394	0		-0.37707	0	0.0614	0.2958	-0.01087	0.06631		-0.68768	0.02689	-0.08224	0.000305577	0.11201	0.2738		-0.2	0.00642	-0.24707	0.000611155	0.14	0.51031				-0.14616	0.00581	-0.74463	0
-0.24738	0.000305577	-0.50707	0	-0.66394	0		-0.37677	0	0.0614	0.2961	-0.01057	0.06662		-0.68738	0.02689	-0.08224	0.000305577	0.11201	0.2741		-0.2	0.00672	-0.24677	0.000611155	0.14	0.51062				-0.14585	0.00581	-0.74463	0
-0.24707	0.000305577	-0.50707	0	-0.66363	0		-0.37677	0	0.06171	0.29702	-0.01057	0.06662		-0.68738	0.02689	-0.08194	0.000305577	0.11232	0.27471		-0.2	0.00672	-0.24677	0.000611155	0.14	0.51154				-0.14585	0.00611	-0.74433	-0.000305577
-0.24707	0.000305577	-0.50677	0	-0.66363	0		-0.37646	0	0.06171	0.29763	-0.01026	0.06662		-0.68738	0.02689	-0.08194	0.000305577	0.11232	0.27533		-0.199	0.00642	-0.24646	0.000611155	0.14	0.51276				-0.14555	0.00611	-0.74433	-0.000305577
-0.24677	0.000305577	-0.50677	0	-0.66333	0		-0.37646	0	0.06201	0.29855	-0.01026	0.06692		-0.68707	0.0272	-0.08163	0.000305577	0.11262	0.27594		-0.199	0.00642	-0.24646	0.000611155	0.14	0.51368				-0.14555	0.00611	-0.74402	0
-0.24677	0.000305577	-0.50646	0	-0.66333	0		-0.37616	0	0.06201	0.29885	-0.00996	0.06692		-0.68707	0.0272	-0.08163	0.000305577	0.11262	0.27655		-0.199	0.00672	-0.24616	0.000611155	0.141	0.51429				-0.14524	0.00581	-0.74402	-0.000305577
-0.24646	0.000305577	-0.50646	-0.000305577	-0.66302	0		-0.37616	0	0.06232	0.29947	-0.00996	0.06723		-0.68677	0.0272	-0.08133	0.000305577	0.11293	0.27716		-0.199	0.00672	-0.24616	0.000611155	0.141	0.5152				-0.14524	0.00611	-0.74402	-0.000305577
-0.24646	0.000305577	-0.50616	0	-0.66302	0		-0.37585	0	0.06232	0.30038	-0.00965	0.06723		-0.68646	0.0272	-0.08133	0	0.11293	0.27777		-0.199	0.00672	-0.24585	0.000611155	0.141	0.51612				-0.14494	0.00611	-0.74372	-0.000305577
-0.24646	0.000305577	-0.50616	-0.000305577	-0.66272	0		-0.37585	0	0.06262	0.30069	-0.00965	0.06723		-0.68646	0.02689	-0.08133	0.000305577	0.11323	0.27808		-0.199	0.00672	-0.24585	0.000611155	0.141	0.51643				-0.14494	0.00611	-0.74372	0
-0.24616	0.000305577	-0.50585	-0.000305577	-0.66272	0		-0.37585	0	0.06262	0.3013	-0.00935	0.06723		-0.68646	0.02689	-0.08102	0.000305577	0.11323	0.27869		-0.199	0.00703	-0.24555	0.000611155	0.141	0.51734				-0.14463	0.00581	-0.74341	-0.000305577
-0.24616	0	-0.50585	-0.000305577	-0.66241	-0.000305577		-0.37555	0	0.06293	0.30222	-0.00935	0.06753		-0.68616	0.02689	-0.08072	0	0.11354	0.2796		-0.199	0.00703	-0.24555	0.000611155	0.141	0.51826				-0.14463	0.00581	-0.74341	0
-0.24585	0.000305577	-0.50555	-0.000305577	-0.66241	-0.000305577		-0.37555	0	0.06293	0.30313	-0.00935	0.06784		-0.68616	0.02689	-0.08072	0.000305577	0.11354	0.28021		-0.199	0.00672	-0.24524	0.000916732	0.141	0.51857				-0.14433	0.00611	-0.74311	0
-0.24585	0.000305577	-0.50555	-0.000305577	-0.66211	-0.000305577		-0.37524	0	0.06323	0.30344	-0.00904	0.06814		-0.68585	0.0272	-0.08072	0	0.11384	0.28083		-0.198	0.00672	-0.24524	0.000916732	0.141	0.51979				-0.14433	0.00611	-0.74311	-0.000305577
-0.24555	0.000305577	-0.50524	-0.000305577	-0.66211	-0.000305577		-0.37524	0	0.06323	0.30405	-0.00904	0.06814		-0.68585	0.02689	-0.08041	0	0.11384	0.28144		-0.198	0.00703	-0.24494	0.000611155	0.141	0.52101				-0.14402	0.00611	-0.7428	-0.000305577
-0.24555	0	-0.50524	-0.000305577	-0.66211	-0.000305577		-0.37494	0	0.06323	0.30497	-0.00874	0.06814		-0.68555	0.0272	-0.08041	0.000305577	0.11384	0.28205		-0.198	0.00703	-0.24494	0.000611155	0.142	0.52132				-0.14402	0.00611	-0.7428	-0.000305577
-0.24524	0	-0.50494	-0.000305577	-0.6618	0		-0.37494	0	0.06354	0.30558	-0.00874	0.06814		-0.68555	0.0272	-0.08011	0.000305577	0.11415	0.28235		-0.198	0.00703	-0.24463	0.000916732	0.142	0.52254				-0.14402	0.00611	-0.7425	0
-0.24524	0	-0.50494	-0.000305577	-0.6618	0		-0.37463	0	0.06354	0.30649	-0.00843	0.06845		-0.68524	0.0272	-0.08011	0.000305577	0.11415	0.28327		-0.198	0.00703	-0.24463	0.000916732	0.142	0.52284				-0.14372	0.00611	-0.7425	0
-0.24494	0	-0.50494	-0.000305577	-0.6615	0		-0.37463	0	0.06384	0.3068	-0.00843	0.06845		-0.68524	0.0272	-0.0798	0.000305577	0.11445	0.28388		-0.198	0.00703	-0.24433	0.000916732	0.142	0.52376				-0.14372	0.00642	-0.74219	0
-0.24494	0	-0.50463	0	-0.66119	0		-0.37433	0	0.06384	0.30772	-0.00813	0.06845		-0.68494	0.0272	-0.0798	0.000305577	0.11445	0.28449		-0.197	0.00703	-0.24433	0.000916732	0.142	0.52437				-0.14341	0.00642	-0.74219	0
-0.24463	0	-0.50463	0	-0.66119	0		-0.37433	0	0.06415	0.30802	-0.00813	0.06845		-0.68494	0.0272	-0.0795	0.000305577	0.11476	0.2851		-0.197	0.00703	-0.24433	0.000916732	0.142	0.52529				-0.14341	0.00642	-0.74189	-0.000305577
-0.24463	0	-0.50433	0	-0.66089	0		-0.37402	0	0.06415	0.30894	-0.00782	0.06845		-0.68463	0.0272	-0.0795	0.000305577	0.11476	0.28541		-0.197	0.00703	-0.24402	0.000611155	0.142	0.5262				-0.14311	0.00642	-0.74189	-0.000305577
-0.24433	0	-0.50433	0	-0.66089	0		-0.37402	0	0.06445	0.30986	-0.00782	0.06814		-0.68463	0.0272	-0.07919	0.000305577	0.11506	0.28633		-0.197	0.00703	-0.24402	0.000611155	0.143	0.52682				-0.14311	0.00672	-0.74189	-0.000305577
-0.24433	0	-0.50402	0	-0.66089	0		-0.37372	0	0.06445	0.31047	-0.00782	0.06784		-0.68433	0.0272	-0.07919	0.000305577	0.11506	0.28694		-0.197	0.00703	-0.24372	0.000916732	0.143	0.52773				-0.1428	0.00672	-0.74158	-0.000305577
-0.24402	0	-0.50402	0	-0.66058	0		-0.37372	0	0.06476	0.31138	-0.00752	0.06753		-0.68433	0.0275	-0.07889	0	0.11537	0.28724		-0.197	0.00703	-0.24372	0.000611155	0.143	0.52895				-0.1428	0.00672	-0.74158	-0.000305577
-0.24402	0	-0.50372	0	-0.66058	0		-0.37341	0	0.06476	0.31199	-0.00752	0.06753		-0.68402	0.0275	-0.07889	0.000305577	0.11537	0.28785		-0.196	0.00703	-0.24341	0.000916732	0.143	0.52987				-0.1425	0.00703	-0.74128	0
-0.24372	0	-0.50372	0	-0.66028	0		-0.37341	0	0.06506	0.31261	-0.00721	0.06753		-0.68402	0.0275	-0.07858	0.000305577	0.11567	0.28847		-0.196	0.00703	-0.24341	0.000916732	0.143	0.53048				-0.1425	0.00703	-0.74128	-0.000305577
-0.24372	0	-0.50341	0	-0.66028	0		-0.37341	0	0.06506	0.31352	-0.00691	0.06753		-0.68402	0.0275	-0.07858	0.000305577	0.11567	0.28877		-0.196	0.00703	-0.24341	0.000611155	0.143	0.53109				-0.14219	0.00703	-0.74097	-0.000305577
-0.24372	0	-0.50341	0	-0.65997	0		-0.37311	0	0.06537	0.31413	-0.00691	0.06723		-0.68372	0.0275	-0.07858	0.000305577	0.11598	0.28938		-0.196	0.00703	-0.24311	0.000916732	0.143	0.53262				-0.14219	0.00703	-0.74097	-0.000305577
-0.24341	0	-0.50311	0	-0.65997	0		-0.37311	0	0.06537	0.31505	-0.00691	0.06753		-0.68372	0.0275	-0.07828	0.000305577	0.11598	0.28999		-0.196	0.00733	-0.2428	0.000611155	0.144	0.53323				-0.14189	0.00703	-0.74067	-0.000305577
-0.24341	0	-0.50311	-0.000305577	-0.65967	0		-0.3728	0	0.06567	0.31536	-0.0066	0.06753		-0.68341	0.0275	-0.07828	0.000305577	0.11598	0.2903		-0.196	0.00733	-0.2428	0.000611155	0.144	0.53354				-0.14189	0.00703	-0.74067	0
-0.24311	0	-0.5028	-0.000305577	-0.65967	0		-0.3728	0	0.06567	0.31627	-0.0066	0.06784		-0.68341	0.0275	-0.07797	0.000305577	0.11628	0.29122		-0.196	0.00733	-0.2425	0.000611155	0.144	0.53446				-0.14158	0.00703	-0.74036	0
-0.24311	0	-0.5028	0	-0.65936	0		-0.3725	0	0.06567	0.31658	-0.0063	0.06784		-0.68311	0.0275	-0.07797	0.000305577	0.11628	0.29183		-0.196	0.00733	-0.2425	0.000611155	0.144	0.53568				-0.14158	0.00733	-0.74036	0
-0.2428	0	-0.5028	-0.000305577	-0.65936	0		-0.3725	0	0.06598	0.3175	-0.0063	0.06784		-0.68311	0.02781	-0.07767	0.000305577	0.11659	0.29244		-0.196	0.00733	-0.24219	0.000611155	0.144	0.53629				-0.14128	0.00733	-0.74005	-0.000305577
-0.2428	0	-0.5025	-0.000305577	-0.65936	0		-0.37219	0	0.06598	0.31841	-0.00599	0.06814		-0.6828	0.0275	-0.07767	0.000305577	0.11659	0.29305		-0.195	0.00733	-0.24219	0.000611155	0.144	0.53721				-0.14128	0.00733	-0.74005	-0.000305577
-0.2425	0	-0.5025	-0.000305577	-0.65905	0		-0.37219	0	0.06628	0.31933	-0.00599	0.06814		-0.6828	0.0275	-0.07736	0.000305577	0.11689	0.29335		-0.195	0.00733	-0.24189	0.000916732	0.144	0.53751				-0.14097	0.00733	-0.73975	-0.000305577
-0.2425	0	-0.50219	0	-0.65905	0		-0.37189	0	0.06628	0.31994	-0.00569	0.06845		-0.6825	0.0275	-0.07736	0.000305577	0.11689	0.29366		-0.195	0.00733	-0.24189	0.000916732	0.145	0.53873				-0.14097	0.00733	-0.73975	-0.000305577
-0.24219	0	-0.50219	0	-0.65875	0		-0.37189	0	0.06659	0.32025	-0.00569	0.06845		-0.6825	0.0275	-0.07705	0.000305577	0.1172	0.29488		-0.195	0.00733	-0.24189	0.000916732	0.145	0.53965				-0.14097	0.00733	-0.73975	-0.000305577
-0.24219	0	-0.50189	0	-0.65875	0		-0.37158	0	0.06659	0.32147	-0.00538	0.06875		-0.68219	0.0275	-0.07705	0.000305577	0.1172	0.29519		-0.195	0.00733	-0.24158	0.000916732	0.145	0.54057				-0.14067	0.00764	-0.73944	-0.000305577
-0.24189	0	-0.50189	0	-0.65844	0		-0.37158	0	0.06689	0.32208	-0.00538	0.06875		-0.68219	0.0275	-0.07675	0.000305577	0.1172	0.29549		-0.195	0.00764	-0.24158	0.000916732	0.145	0.54118				-0.14067	0.00764	-0.73944	-0.000305577
-0.24189	0	-0.50158	0	-0.65844	0		-0.37128	0	0.06689	0.323	-0.00538	0.06906		-0.68219	0.0275	-0.07675	0.000305577	0.1175	0.2961		-0.194	0.00764	-0.24128	0.000916732	0.145	0.54209				-0.14036	0.00764	-0.73914	-0.000305577
-0.24158	0	-0.50158	0	-0.65814	0		-0.37128	0	0.0672	0.3233	-0.00508	0.06937		-0.68189	0.0275	-0.07644	0.000305577	0.1175	0.29641		-0.194	0.00764	-0.24128	0.000916732	0.145	0.54301				-0.14036	0.00764	-0.73914	-0.000305577
-0.24158	0	-0.50128	0	-0.65814	0		-0.37097	0	0.0672	0.32422	-0.00477	0.06937		-0.68158	0.0275	-0.07644	0.000305577	0.1175	0.29702		-0.194	0.00764	-0.24097	0.000916732	0.145	0.54362				-0.14005	0.00795	-0.73883	-0.000305577
-0.24128	0	-0.50128	0	-0.65783	0		-0.37097	0	0.0675	0.32513	-0.00477	0.06937		-0.68158	0.0275	-0.07614	0.000305577	0.11781	0.29794		-0.194	0.00764	-0.24097	0.000916732	0.145	0.54454				-0.14005	0.00795	-0.73883	0
-0.24128	0	-0.50097	0	-0.65783	0		-0.37097	0	0.0675	0.32544	-0.00477	0.06937		-0.68158	0.02781	-0.07614	0.000305577	0.11811	0.29885		-0.194	0.00795	-0.24067	0.000916732	0.145	0.54576				-0.13975	0.00764	-0.73853	0
-0.24128	0.000305577	-0.50097	0	-0.65753	0		-0.37067	0	0.06781	0.32636	-0.00447	0.06967		-0.68128	0.0275	-0.07614	0.000305577	0.11811	0.29916		-0.194	0.00795	-0.24067	0.000916732	0.146	0.54607				-0.13975	0.00764	-0.73853	0
-0.24097	0.000305577	-0.50067	0	-0.65753	0		-0.37067	0	0.06781	0.32697	-0.00447	0.06967		-0.68128	0.02781	-0.07583	0.000305577	0.11842	0.30008		-0.194	0.00795	-0.24036	0.000916732	0.146	0.54729				-0.13944	0.00764	-0.73822	0
-0.24097	0.000305577	-0.50067	0	-0.65722	0		-0.37036	0	0.06811	0.32788	-0.00416	0.06967		-0.68097	0.02781	-0.07583	0.000305577	0.11842	0.30069		-0.193	0.00795	-0.24036	0.00122	0.146	0.5479				-0.13944	0.00795	-0.73822	0
-0.24067	0.000305577	-0.50036	0	-0.65722	0		-0.37036	0	0.06811	0.32819	-0.00416	0.06998		-0.68097	0.02781	-0.07553	0.000305577	0.11842	0.30099		-0.193	0.00795	-0.24005	0.00122	0.146	0.54851				-0.13914	0.00795	-0.73792	0
-0.24067	0.000305577	-0.50036	0	-0.65692	0		-0.37005	0	0.06811	0.32911	-0.00386	0.06998		-0.68067	0.02781	-0.07553	0.000305577	0.11872	0.3016		-0.193	0.00795	-0.24005	0.00122	0.146	0.54943				-0.13914	0.00795	-0.73792	0
-0.24036	0.000305577	-0.50036	-0.000305577	-0.65692	0		-0.37005	0	0.06842	0.33002	-0.00386	0.07028		-0.68067	0.02781	-0.07522	0.000305577	0.11872	0.30252		-0.193	0.00795	-0.23975	0.000916732	0.146	0.55035				-0.13883	0.00825	-0.73761	0
-0.24036	0.000305577	-0.50005	-0.000305577	-0.65661	0		-0.36975	0	0.06842	0.33094	-0.00355	0.07028		-0.68036	0.02781	-0.07522	0.000305577	0.11872	0.30283		-0.193	0.00795	-0.23975	0.000916732	0.147	0.55126				-0.13883	0.00825	-0.73761	0
-0.24005	0.000305577	-0.50005	-0.000305577	-0.65661	0		-0.36975	0	0.06872	0.33155	-0.00355	0.07028		-0.68036	0.02781	-0.07492	0.000305577	0.11903	0.30313		-0.193	0.00795	-0.23975	0.000916732	0.147	0.55187				-0.13883	0.00825	-0.73731	0
-0.24005	0.000305577	-0.49975	-0.000305577	-0.65661	0		-0.36944	0	0.06872	0.33216	-0.00324	0.07028		-0.68005	0.02781	-0.07492	0	0.11903	0.30374		-0.193	0.00795	-0.23944	0.000916732	0.147	0.55279				-0.13853	0.00825	-0.73731	0
-0.23975	0.000305577	-0.49975	-0.000305577	-0.65631	0		-0.36944	0	0.06903	0.33308	-0.00324	0.07028		-0.68005	0.02781	-0.07461	0	0.11934	0.30405		-0.192	0.00795	-0.23944	0.000916732	0.147	0.55371				-0.13853	0.00825	-0.737	-0.000305577
-0.23975	0	-0.49944	-0.000305577	-0.65631	0		-0.36914	0	0.06903	0.33339	-0.00294	0.07059		-0.68005	0.02781	-0.07461	0.000305577	0.11934	0.30497		-0.192	0.00795	-0.23914	0.00122	0.147	0.55462				-0.13822	0.00825	-0.737	0
-0.23944	0	-0.49944	-0.000305577	-0.656	0		-0.36914	0	0.06934	0.3343	-0.00294	0.07089		-0.67975	0.02781	-0.07431	0.000305577	0.11964	0.30558		-0.192	0.00825	-0.23914	0.00122	0.147	0.55585				-0.13792	0.00825	-0.737	0
-0.23944	0	-0.49914	0	-0.656	0		-0.36883	0	0.06934	0.33522	-0.00263	0.0712		-0.67975	0.02781	-0.07431	0.000305577	0.11964	0.30619		-0.192	0.00795	-0.23883	0.000916732	0.147	0.55646				-0.13792	0.00856	-0.7367	0
-0.23914	0	-0.49914	0	-0.6557	0		-0.36883	0	0.06964	0.33583	-0.00263	0.0712		-0.67944	0.02781	-0.074	0	0.11995	0.30649		-0.192	0.00795	-0.23883	0.000916732	0.148	0.55737				-0.13792	0.00856	-0.7367	-0.000305577
-0.23914	0	-0.49883	0	-0.6557	0		-0.36883	0	0.06964	0.33675	-0.00233	0.0712		-0.67914	0.02781	-0.074	0	0.11995	0.30741		-0.192	0.00795	-0.23853	0.00122	0.148	0.5586				-0.13761	0.00856	-0.73639	0
-0.23914	0	-0.49883	-0.000305577	-0.65539	0		-0.36853	0	0.06964	0.33736	-0.00233	0.07151		-0.67914	0.02781	-0.0737	0	0.11995	0.30802		-0.192	0.00825	-0.23853	0.00122	0.148	0.5589				-0.13761	0.00856	-0.73639	0
-0.23883	0	-0.49853	0	-0.65539	0		-0.36853	0	0.06995	0.33827	-0.00233	0.07151		-0.67914	0.02781	-0.0737	0	0.12025	0.30863		-0.192	0.00825	-0.23822	0.00122	0.148	0.56012				-0.13731	0.00856	-0.73609	0
-0.23883	0	-0.49853	-0.000305577	-0.65509	0		-0.36822	0	0.07025	0.33889	-0.00202	0.07181		-0.67883	0.0275	-0.07339	0.000305577	0.12025	0.30894		-0.192	0.00825	-0.23822	0.00122	0.148	0.56104				-0.13731	0.00856	-0.73609	0
-0.23853	0	-0.49822	-0.000305577	-0.65509	0		-0.36822	0	0.07025	0.3398	-0.00202	0.07181		-0.67883	0.0275	-0.07339	0.000305577	0.12056	0.30986		-0.191	0.00825	-0.23792	0.00122	0.148	0.56165				-0.137	0.00856	-0.73578	0
-0.23853	0.000305577	-0.49822	-0.000305577	-0.65478	0		-0.36792	0	0.07056	0.34072	-0.00172	0.07181		-0.67853	0.02781	-0.07339	0.000305577	0.12086	0.31077		-0.191	0.00856	-0.23792	0.00122	0.148	0.56287				-0.137	0.00856	-0.73578	0
-0.23822	0.000305577	-0.49792	-0.000305577	-0.65478	0		-0.36792	0	0.07056	0.34133	-0.00172	0.07212		-0.67853	0.02781	-0.07309	0.000305577	0.12086	0.31077		-0.191	0.00856	-0.23761	0.00122	0.148	0.56379				-0.1367	0.00856	-0.73548	0
-0.23822	0.000305577	-0.49792	-0.000305577	-0.65478	0		-0.36761	0	0.07056	0.34225	-0.00141	0.07212		-0.67822	0.02781	-0.07309	0.000305577	0.12086	0.31138		-0.191	0.00856	-0.23761	0.00122	0.148	0.5644				-0.1367	0.00856	-0.73548	-0.000305577
-0.23792	0.000305577	-0.49761	-0.000305577	-0.65448	0		-0.36761	0	0.07086	0.34255	-0.00141	0.07212		-0.67822	0.0275	-0.07278	0.000305577	0.12117	0.3123		-0.191	0.00856	-0.23731	0.00122	0.149	0.56593				-0.13639	0.00856	-0.73517	0
-0.23792	0	-0.49761	-0.000305577	-0.65417	0		-0.36731	0	0.07086	0.34316	-0.00111	0.07212		-0.67792	0.0275	-0.07278	0.000305577	0.12117	0.31291		-0.191	0.00856	-0.23731	0.00122	0.149	0.56624				-0.13639	0.00886	-0.73517	0
-0.23761	0	-0.49761	0	-0.65417	0		-0.36731	0	0.07117	0.34408	-0.00111	0.07242		-0.67792	0.02781	-0.07248	0.000305577	0.12147	0.31322		-0.191	0.00856	-0.237	0.00122	0.149	0.56746				-0.13639	0.00886	-0.73487	0
-0.23761	0	-0.49731	0	-0.65417	0		-0.367	0	0.07117	0.345	-0.000804	0.07242		-0.67792	0.02781	-0.07248	0.000305577	0.12147	0.31383		-0.19	0.00886	-0.237	0.00153	0.149	0.56868				-0.13609	0.00917	-0.73487	0
-0.23731	0	-0.49731	0	-0.65387	0		-0.367	0	0.07147	0.34561	-0.000804	0.07273		-0.67761	0.02781	-0.07217	0	0.12178	0.31474		-0.19	0.00917	-0.237	0.00153	0.149	0.5696				-0.13609	0.00917	-0.73487	0
-0.23731	0	-0.497	0	-0.65387	0		-0.3667	0	0.07147	0.34622	-0.0004989	0.07273		-0.67761	0.02781	-0.07217	0.000305577	0.12178	0.31536		-0.19	0.00886	-0.2367	0.00122	0.149	0.5699				-0.13578	0.00917	-0.73456	0
-0.237	0	-0.497	-0.000305577	-0.65356	0		-0.3667	0	0.07178	0.34683	-0.0004989	0.07303		-0.67731	0.02781	-0.07187	0.000305577	0.12208	0.31597		-0.19	0.00917	-0.2367	0.00122	0.15	0.57112				-0.13578	0.00917	-0.73456	0
-0.237	0	-0.4967	0	-0.65356	0		-0.36639	0	0.07178	0.34805	-0.0004989	0.07303		-0.67731	0.02781	-0.07187	0.000305577	0.12208	0.31658		-0.19	0.00917	-0.23639	0.00153	0.15	0.57204				-0.13548	0.00917	-0.73426	0
-0.2367	0.000305577	-0.4967	0	-0.65326	0		-0.36639	0	0.07208	0.34897	-0.0001938	0.07334		-0.677	0.02781	-0.07187	0.000305577	0.12239	0.31719		-0.19	0.00917	-0.23639	0.00122	0.15	0.57265				-0.13548	0.00917	-0.73426	0
-0.2367	0.000305577	-0.49639	0	-0.65326	0		-0.36609	0	0.07208	0.34989	0.0001113	0.07334		-0.677	0.02781	-0.07156	0.000305577	0.12239	0.3178		-0.189	0.00917	-0.23609	0.00153	0.15	0.57357				-0.13517	0.00917	-0.73395	0
-0.2367	0.000305577	-0.49639	0	-0.65295	0		-0.36609	0	0.07239	0.35019	0.0001113	0.07334		-0.6767	0.02781	-0.07156	0.000305577	0.12239	0.31811		-0.189	0.00917	-0.23609	0.00122	0.15	0.57479				-0.13517	0.00917	-0.73395	0
-0.23639	0.000305577	-0.49609	0	-0.65295	0		-0.36609	0	0.07239	0.35111	0.0004164	0.07364		-0.6767	0.02781	-0.07126	0.000305577	0.12269	0.31872		-0.189	0.00917	-0.23578	0.00122	0.15	0.57571				-0.13487	0.00917	-0.73365	0
-0.23639	0.000305577	-0.49609	0	-0.65265	0		-0.36578	0	0.07239	0.35141	0.0004164	0.07364		-0.67639	0.02781	-0.07095	0	0.12269	0.31963		-0.189	0.00917	-0.23578	0.00153	0.151	0.57693				-0.13487	0.00917	-0.73365	0
-0.23609	0.000305577	-0.49578	0	-0.65265	0		-0.36578	0	0.07269	0.35233	0.0004164	0.07364		-0.67639	0.02781	-0.07095	0.000305577	0.123	0.32025		-0.189	0.00947	-0.23548	0.00153	0.151	0.57754				-0.13456	0.00917	-0.73334	0
-0.23609	0.000305577	-0.49578	0	-0.65234	0		-0.36548	0	0.07269	0.35325	0.0007215	0.07364		-0.67609	0.02781	-0.07095	0.000305577	0.123	0.32086		-0.189	0.00947	-0.23548	0.00153	0.151	0.57846				-0.13456	0.00947	-0.73334	0
-0.23578	0.000305577	-0.49548	0	-0.65234	0		-0.36548	0	0.073	0.35416	0.0007215	0.07395		-0.67609	0.02781	-0.07065	0.000305577	0.1233	0.32177		-0.189	0.00947	-0.23517	0.00153	0.151	0.57968				-0.13426	0.00947	-0.73304	0
-0.23578	0.000611155	-0.49548	0	-0.65234	0		-0.36517	0	0.073	0.35508	0.00103	0.07395		-0.67578	0.0275	-0.07065	0.000305577	0.1233	0.32238		-0.188	0.00978	-0.23517	0.00153	0.151	0.5806				-0.13426	0.00947	-0.73304	0
-0.23548	0.000305577	-0.49548	0	-0.65204	0		-0.36517	0	0.0733	0.35539	0.00103	0.07426		-0.67578	0.0275	-0.07034	0.000305577	0.12361	0.3233		-0.188	0.00978	-0.23487	0.00153	0.151	0.58121				-0.13395	0.00947	-0.73273	-0.000305577
-0.23548	0.000305577	-0.49517	0	-0.65204	0		-0.36487	0	0.0733	0.3563	0.00133	0.07456		-0.67548	0.0275	-0.07034	0.000305577	0.12361	0.32391		-0.188	0.00978	-0.23487	0.00153	0.151	0.58243				-0.13395	0.00947	-0.73273	-0.000305577
-0.23517	0.000305577	-0.49517	0	-0.65173	0		-0.36487	0	0.07361	0.35722	0.00133	0.07456		-0.67548	0.0275	-0.07004	0.000305577	0.12391	0.32422		-0.188	0.00978	-0.23456	0.00153	0.152	0.58335				-0.13395	0.00978	-0.73243	0
-0.23517	0.000305577	-0.49487	-0.000305577	-0.65173	0		-0.36456	0	0.07361	0.35814	0.00164	0.07456		-0.67548	0.0275	-0.07004	0.000305577	0.12391	0.32513		-0.188	0.00947	-0.23456	0.00153	0.152	0.58396				-0.13365	0.00978	-0.73243	0
-0.23487	0.000305577	-0.49487	0	-0.65143	0		-0.36456	0	0.07391	0.35844	0.00164	0.07456		-0.67517	0.0275	-0.06973	0.000305577	0.12422	0.32513		-0.188	0.00947	-0.23426	0.00153	0.152	0.58488				-0.13365	0.00978	-0.73243	-0.000305577
-0.23487	0.000305577	-0.49456	0	-0.65143	0		-0.36426	0	0.07391	0.35936	0.00194	0.07456		-0.67517	0.0275	-0.06973	0.000305577	0.12422	0.32605		-0.188	0.00947	-0.23426	0.00153	0.152	0.5861				-0.13334	0.00978	-0.73212	-0.000305577
-0.23456	0	-0.49456	0	-0.65112	0		-0.36426	0	0.07422	0.36028	0.00194	0.07456		-0.67487	0.0275	-0.06943	0.000611155	0.12452	0.32666		-0.188	0.00947	-0.23426	0.00153	0.152	0.58701				-0.13334	0.01008	-0.73212	-0.000305577
-0.23456	0	-0.49426	-0.000305577	-0.65112	0		-0.36395	0	0.07422	0.36089	0.00225	0.07487		-0.67487	0.0275	-0.06943	0.000305577	0.12452	0.32727		-0.188	0.00947	-0.23395	0.00153	0.152	0.58824				-0.13304	0.01008	-0.73182	0
-0.23426	0.000305577	-0.49426	-0.000305577	-0.65082	0		-0.36395	0	0.07452	0.3618	0.00225	0.07487		-0.67456	0.0275	-0.06943	0.000305577	0.12483	0.32788		-0.187	0.00947	-0.23395	0.00153	0.152	0.58854				-0.13304	0.01008	-0.73182	0
-0.23426	0.000305577	-0.49395	-0.000305577	-0.65082	0		-0.36365	0	0.07452	0.36272	0.00255	0.07517		-0.67456	0.0275	-0.06912	0.000305577	0.12483	0.32819		-0.187	0.00947	-0.23365	0.00153	0.152	0.58976				-0.13273	0.01008	-0.73151	-0.000305577
-0.23426	0.000305577	-0.49395	0	-0.65051	0		-0.36365	0	0.07452	0.36364	0.00255	0.07517		-0.67426	0.0275	-0.06912	0.000305577	0.12483	0.32911		-0.187	0.00947	-0.23365	0.00122	0.153	0.59068				-0.13273	0.01008	-0.73151	-0.000305577
-0.23395	0.000305577	-0.49365	0	-0.65051	0		-0.36334	0	0.07483	0.36394	0.00286	0.07517		-0.67426	0.0275	-0.06882	0.000611155	0.12513	0.32972		-0.187	0.00978	-0.23365	0.00122	0.153	0.5919				-0.13243	0.01039	-0.73121	-0.000305577
-0.23395	0.000305577	-0.49365	0	-0.65021	0		-0.36334	0	0.07483	0.36486	0.00286	0.07548		-0.67426	0.0275	-0.06882	0.000305577	0.12513	0.33063		-0.187	0.00947	-0.23334	0.00122	0.153	0.59221				-0.13243	0.01039	-0.73121	-0.000305577
-0.23365	0.000305577	-0.49334	0	-0.65021	0		-0.36334	0	0.07513	0.36578	0.00286	0.07548		-0.67395	0.0275	-0.06851	0.000305577	0.12544	0.33125		-0.187	0.00947	-0.23334	0.00122	0.153	0.59343				-0.13212	0.01039	-0.7309	0
-0.23365	0.000305577	-0.49334	0	-0.6499	0		-0.36304	0	0.07513	0.36669	0.00316	0.07548		-0.67395	0.0275	-0.06851	0.000611155	0.12574	0.33186		-0.186	0.00947	-0.23304	0.00122	0.153	0.59435				-0.13212	0.01039	-0.7309	0
-0.23334	0.000305577	-0.49304	0	-0.6499	0		-0.36304	0	0.07544	0.36761	0.00316	0.07548		-0.67365	0.0275	-0.06821	0.000611155	0.12574	0.33247		-0.186	0.00947	-0.23304	0.00153	0.153	0.59496				-0.13182	0.01039	-0.7306	0
-0.23334	0.000305577	-0.49304	0	-0.6499	0		-0.36273	0	0.07544	0.36792	0.00347	0.07548		-0.67365	0.0275	-0.06821	0.000611155	0.12574	0.33308		-0.186	0.00978	-0.23273	0.00153	0.154	0.59618				-0.13182	0.01039	-0.7306	-0.000305577
[truncated: 15,059 more rows]
