# Supplementary material for: Study on the damage constitutive characteristics of coal-rock composites under uniaxial compression: Influence of prefabricated crack angle and geometric dimensions
Source: PLoS One. 2025 Mar 5;20(3):e0316586. doi: 10.1371/journal.pone.0316586 (PMC11882100; doi:10.1371/journal.pone.0316586)
Supplement: S1 Data — (ZIP) [file pone.0316586.s001.zip › S1 Data set/Fig 11. Crack number evolution curve and crack rose diagram of K = 2 mm.xlsx]

## Sheet: Sheet1
0	2.37e-05	0	0.0296	0	0	154	30	6.24e-05	0	0.0595	0	0	158	45	7.86e-05	0	0.0558	0	0	158	60	7.96e-06	0	0.0103	0	0	147	90	1.59e-05	0	0.0202	0	0	166
	0.000103	0	0.0573	0	5	151		0.00014	0	0.0638	0	5	150		0.000157	0	0.0606	0	5	139		8.75e-05	0	0.055	0	5	159		9.53e-05	0	0.0563	0	5	146
	0.000183	0	0.0622	0	10	143		0.000218	0	0.0709	0	10	134		0.000236	0	0.0651	0	10	131		0.000167	0	0.0612	0	10	134		0.000175	0	0.0624	0	10	138
	0.000262	0	0.0651	0	15	147		0.000296	0	0.0719	0	15	139		0.000315	0	0.0664	0	15	143		0.000247	0	0.0645	0	15	133		0.000254	0	0.0657	0	15	135
	0.000342	0	0.0692	0	20	143		0.000374	0	0.0723	0	20	135		0.000394	0	0.0686	0	20	150		0.000326	0	0.0674	0	20	151		0.000334	0	0.0665	0	20	140
	0.000422	0	0.0698	0	25	157		0.000452	0	0.0735	0	25	146		0.000472	0	0.0696	0	25	134		0.000406	0	0.0693	0	25	162		0.000413	0	0.0684	0	25	156
	0.000501	0	0.0686	0	30	130		0.00053	0	0.0723	0	30	134		0.000551	0	0.0685	0	30	164		0.000485	0	0.0687	0	30	138		0.000492	0	0.07	0	30	156
	0.000581	0	0.0693	0	35	166		0.000608	0	0.073	0	35	160		0.00063	0	0.0685	0	35	151		0.000565	0	0.0684	0	35	162		0.000572	0	0.0698	0	35	148
	0.00066	0	0.0689	0	40	121		0.000686	0	0.0718	0	40	119		0.000708	0	0.0678	0	40	139		0.000645	0	0.0676	0	40	141		0.000651	0	0.0687	0	40	146
	0.00074	0	0.0677	0	45	107		0.000764	0	0.0723	0	45	118		0.000787	0	0.0666	0	45	123		0.000724	0	0.0668	0	45	119		0.000731	0	0.0681	0	45	114
	0.000819	0	0.0687	0	50	144		0.000842	0	0.0712	0	50	159		0.000866	0	0.0652	0	50	158		0.000804	0	0.0661	0	50	123		0.00081	0	0.0671	0	50	131
	0.000899	0	0.0683	0	55	137		0.00092	0	0.0706	0	55	129		0.000945	0	0.066	0	55	124		0.000883	0	0.0653	0	55	132		0.000889	0	0.0666	0	55	130
	0.000978	0	0.0664	0	60	135		0.000998	0	0.069	0	60	137		0.00102	0	0.0656	0	60	133		0.000963	0	0.0651	0	60	134		0.000969	0	0.0657	0	60	128
	0.00106	0	0.0646	0	65	124		0.00108	0	0.0686	0	65	121		0.0011	0	0.0655	0	65	110		0.00104	0	0.0651	0	65	128		0.00105	0	0.065	0	65	116
	0.00114	0	0.0636	0	70	152		0.00115	0	0.0684	0	70	141		0.00118	0	0.0649	0	70	155		0.00112	0	0.0653	0	70	145		0.00113	0	0.0644	0	70	151
	0.00122	0	0.0629	0	75	149		0.00123	0	0.0679	0	75	147		0.00126	0	0.0643	0	75	146		0.0012	0	0.0644	0	75	129		0.00121	0	0.0643	0	75	138
	0.0013	0	0.0627	0	80	159		0.00131	0	0.0678	0	80	146		0.00134	0	0.0637	0	80	139		0.00128	0	0.0632	0	80	145		0.00129	0	0.0634	0	80	169
	0.00138	0	0.0631	0	85	144		0.00139	0	0.0673	0	85	161		0.00142	0	0.0637	0	85	163		0.00136	0	0.0629	0	85	164		0.00137	0	0.0626	0	85	174
	0.00146	0	0.0629	0	90	175		0.00147	0	0.0671	0	90	183		0.0015	0	0.0639	0	90	187		0.00144	0	0.0631	0	90	168		0.00145	0	0.062	0	90	182
	0.00154	0	0.0627	0	95	174		0.00154	0	0.0668	0	95	159		0.00157	0	0.0637	0	95	177		0.00152	0	0.0634	0	95	182		0.00152	0	0.0618	0	95	178
	0.00161	0	0.0623	0	100	131		0.00162	0	0.0667	0	100	139		0.00165	0	0.0637	0	100	144		0.0016	0	0.063	0	100	144		0.0016	0	0.0618	0	100	117
	0.00169	0	0.062	0	105	124		0.0017	0	0.0664	0	105	118		0.00173	0	0.0634	0	105	104		0.00168	0	0.0624	0	105	129		0.00168	0	0.0616	0	105	133
	0.00177	0	0.0619	0	110	133		0.00178	0	0.0664	0	110	135		0.00181	0	0.0626	0	110	152		0.00176	0	0.0614	0	110	126		0.00176	0	0.0614	0	110	135
	0.00185	0	0.0618	0	114	136		0.00186	0	0.0658	0	114	136		0.00189	0	0.0616	0	114	122		0.00184	0	0.0604	0	114	124		0.00184	0	0.0609	0	114	125
	0.00193	0	0.0615	0	120	122		0.00193	0	0.0649	0	120	127		0.00197	0	0.0605	0	120	140		0.00192	0	0.0596	0	120	130		0.00192	0	0.0604	0	120	134
	0.00201	0	0.0616	0	125	155		0.00201	0	0.064	0	125	139		0.00205	0	0.0598	0	125	139		0.002	0	0.059	0	125	160		0.002	0	0.0601	0	125	145
	0.00209	0	0.0623	0	130	146		0.00209	0	0.0632	0	130	131		0.00213	0	0.0591	0	130	162		0.00208	0	0.0587	0	130	149		0.00208	0	0.0603	0	130	142
	0.00217	0	0.0625	0	135	147		0.00217	0	0.0625	0	135	137		0.0022	0	0.0587	0	135	124		0.00216	0	0.0583	0	135	148		0.00216	0	0.0599	0	135	132
	0.00225	0	0.0623	0	140	132		0.00225	0	0.0618	0	140	149		0.00228	0	0.0582	0	140	133		0.00224	0	0.0581	0	140	147		0.00224	0	0.0597	0	140	129
	0.00233	0	0.0621	0	145	158		0.00232	0	0.0611	0	145	141		0.00236	0	0.0578	0	145	164		0.00232	0	0.058	0	145	138		0.00232	0	0.0596	0	145	151
	0.00241	0	0.0618	0	150	154		0.0024	0	0.0606	0	150	170		0.00244	0	0.0575	0	150	171		0.0024	0	0.0579	0	150	170		0.0024	0	0.0596	0	150	162
	0.00249	0	0.0611	0	155	137		0.00248	0	0.0604	0	155	147		0.00252	0	0.057	0	155	130		0.00247	0	0.0579	0	155	139		0.00248	0	0.0595	0	155	139
	0.00257	0	0.0605	0	160	122		0.00256	0	0.0591	0	160	137		0.0026	0	0.0562	0	160	144		0.00255	0	0.0575	0	160	131		0.00256	0	0.0592	0	160	146
	0.00265	0	0.0595	0	165	136		0.00264	0	0.0584	0	165	133		0.00268	0	0.0553	0	165	145		0.00263	0	0.0569	0	165	131		0.00264	0	0.0587	0	165	135
	0.00273	0	0.0579	0	170	107		0.00271	0	0.0577	0	170	119		0.00275	0	0.0545	0	170	128		0.00271	0	0.0561	0	170	124		0.00272	0	0.0585	0	170	104
	0.00281	0	0.0558	0	175	136		0.00279	0	0.0568	0	175	146		0.00283	0	0.0539	0	175	130		0.00279	0	0.0553	0	175	133		0.0028	0	0.0584	0	175	138
	0.00289	0	0.0533	0	180	125		0.00287	0	0.0558	0	180	121		0.00291	0	0.0533	0	180	113		0.00287	0	0.055	0	180	124		0.00287	0	0.0584	0	180	108
	0.00297	0	0.0505	0	184	144		0.00295	0	0.0548	0	184	139		0.00299	0	0.0526	0	184	136		0.00295	0	0.0551	0	184	139		0.00295	0	0.0582	0	184	124
	0.00305	0	0.0477	0	190	145		0.00303	0	0.0537	0	190	127		0.00307	0	0.0519	0	190	127		0.00303	0	0.0552	0	190	133		0.00303	0	0.0579	0	190	135
	0.00313	0	0.0449	0	195	149		0.0031	0	0.0525	0	195	136		0.00315	0	0.0509	0	195	160		0.00311	0	0.0553	0	195	145		0.00311	0	0.0577	0	195	133
	0.00321	0	0.0427	0	200	133		0.00318	0	0.0514	0	200	126		0.00323	0	0.0504	0	200	125		0.00319	0	0.0552	0	200	131		0.00319	0	0.0577	0	200	133
	0.00329	0	0.0419	0	205	125		0.00326	0	0.0505	0	205	141		0.00331	0	0.0503	0	205	147		0.00327	0	0.0551	0	205	132		0.00327	0	0.0578	0	205	142
	0.00337	0	0.0418	0	210	147		0.00334	0	0.0496	0	210	157		0.00338	0	0.0503	0	210	150		0.00335	0	0.055	0	210	140		0.00335	0	0.058	0	210	166
	0.00344	0	0.0418	0	215	143		0.00341	0	0.0488	0	215	147		0.00346	0	0.0504	0	215	146		0.00343	0	0.0548	0	215	150		0.00343	0	0.058	0	215	137
	0.00352	0	0.0418	0	220	129		0.00349	0	0.0485	0	220	131		0.00354	0	0.0505	0	220	132		0.00351	0	0.0547	0	220	127		0.00351	0	0.0582	0	220	135
	0.0036	0	0.0421	0	225	147		0.00357	0	0.049	0	225	130		0.00362	0	0.0507	0	225	137		0.00359	0	0.0544	0	225	137		0.00359	0	0.0583	0	225	123
	0.00368	0	0.0423	0	229	134		0.00365	0	0.0498	0	229	142		0.0037	0	0.0508	0	229	130		0.00367	0	0.0541	0	229	138		0.00367	0	0.0584	0	229	155
	0.00376	0	0.0426	0	235	136		0.00373	0	0.0506	0	235	138		0.00378	0	0.0508	0	235	136		0.00375	0	0.0538	0	235	132		0.00375	0	0.0584	0	235	129
	0.00384	0	0.043	0	240	131		0.0038	0	0.0511	0	240	131		0.00386	0	0.0508	0	240	131		0.00383	0	0.0535	0	240	137		0.00383	0	0.0584	0	240	129
	0.00392	0	0.0434	0	245	145		0.00388	0	0.0516	0	245	154		0.00394	0	0.0509	0	245	148		0.00391	0	0.0534	0	245	155		0.00391	0	0.0582	0	245	151
	0.004	0	0.0437	0	250	152		0.00396	0	0.0519	0	250	137		0.00401	0	0.0509	0	250	128		0.00399	0	0.0535	0	250	144		0.00399	0	0.0579	0	250	137
	0.00408	0	0.0438	0	255	142		0.00404	0	0.052	0	255	154		0.00409	0	0.0506	0	255	157		0.00407	0	0.0535	0	255	158		0.00407	0	0.0574	0	255	155
	0.00416	0	0.0435	0	260	165		0.00412	0	0.0519	0	260	163		0.00417	0	0.05	0	260	160		0.00415	0	0.0532	0	260	160		0.00415	0	0.0567	0	260	162
	0.00424	0	0.0428	0	265	153		0.00419	0	0.0518	0	265	163		0.00425	0	0.049	0	265	155		0.00423	0	0.0526	0	265	161		0.00422	0	0.0558	0	265	153
	0.00432	0	0.0417	0	270	167		0.00427	0	0.0513	0	270	174		0.00433	0	0.0477	0	270	178		0.0043	0	0.0517	0	270	165		0.0043	0	0.0544	0	270	174
	0.0044	0	0.0401	0	275	151		0.00435	0	0.0502	0	275	147		0.00441	0	0.0463	0	275	149		0.00438	0	0.0502	0	275	152		0.00438	0	0.0527	0	275	183
	0.00448	0	0.039	0	280	151		0.00443	0	0.0487	0	280	151		0.00449	0	0.0459	0	280	154		0.00446	0	0.049	0	280	139		0.00446	0	0.0518	0	280	152
	0.00456	0	0.04	0	285	116		0.00451	0	0.0477	0	285	137		0.00457	0	0.0474	0	285	153		0.00454	0	0.0497	0	285	142		0.00454	0	0.0529	0	285	138
	0.00464	0	0.0431	0	290	124		0.00458	0	0.0487	0	290	129		0.00464	0	0.0501	0	290	123		0.00462	0	0.0521	0	290	124		0.00462	0	0.0556	0	290	117
	0.00472	0	0.0467	0	295	122		0.00466	0	0.051	0	295	140		0.00472	0	0.0529	0	295	149		0.0047	0	0.0549	0	295	139		0.0047	0	0.059	0	295	129
	0.0048	0	0.0507	0	300	136		0.00474	0	0.0537	0	300	125		0.0048	0	0.056	0	300	123		0.00478	0	0.0577	0	300	128		0.00478	0	0.0626	0	300	139
	0.00488	0	0.0545	0	305	125		0.00482	0	0.0566	0	305	108		0.00488	0	0.0589	0	305	115		0.00486	0	0.0606	0	305	136		0.00486	0	0.0658	0	305	117
	0.00496	0	0.0579	0	310	148		0.0049	0	0.0594	0	310	137		0.00496	0	0.0615	0	310	127		0.00494	0	0.0632	0	310	143		0.00494	0	0.0688	0	310	146
	0.00504	0	0.061	0	315	156		0.00497	0	0.0621	0	315	146		0.00504	0	0.064	0	315	163		0.00502	0	0.0657	0	315	153		0.00502	0	0.0715	0	315	131
	0.00512	0	0.0639	0	320	138		0.00505	0	0.0648	0	320	139		0.00512	0	0.0664	0	320	132		0.0051	0	0.068	0	320	151		0.0051	0	0.074	0	320	121
	0.0052	0	0.0665	0	325	136		0.00513	0	0.0673	0	325	158		0.0052	0	0.0686	0	325	156		0.00518	0	0.0702	0	325	130		0.00518	0	0.0763	0	325	154
	0.00527	0	0.0689	0	330	152		0.00521	0	0.0697	0	330	147		0.00527	0	0.0708	0	330	140		0.00526	0	0.0722	0	330	140		0.00526	0	0.0783	0	330	153
	0.00535	0	0.0711	0	335	155		0.00529	0	0.072	0	335	158		0.00535	0	0.0727	0	335	143		0.00534	0	0.074	0	335	146		0.00534	0	0.0801	0	335	143
	0.00543	0	0.073	0	340	126		0.00536	0	0.0741	0	340	133		0.00543	0	0.0745	0	340	120		0.00542	0	0.0756	0	340	134		0.00542	0	0.0818	0	340	131
	0.00551	0	0.0747	0	345	142		0.00544	0	0.0762	0	345	138		0.00551	0	0.0761	0	345	145		0.0055	0	0.0771	0	345	146		0.00549	0	0.0833	0	345	134
	0.00559	0	0.0763	0	350	146		0.00552	0	0.0781	0	350	137		0.00559	0	0.0777	0	350	155		0.00558	0	0.0785	0	350	148		0.00557	0	0.0848	0	350	129
	0.00567	0	0.0777	0	355	141		0.0056	0	0.0798	0	355	151		0.00567	0	0.079	0	355	150		0.00566	0	0.0798	0	355	131		0.00565	0	0.0862	0	355	137
	0.00575	0	0.079	0	360	154		0.00568	0	0.0813	0	360	158		0.00575	0	0.0803	0	360	158		0.00574	0	0.0811	0	360	147		0.00573	0	0.0874	0	360	166
	0.00583	0	0.0801	0				0.00575	0	0.0827	0				0.00582	0	0.0814	0				0.00582	0	0.0822	0				0.00581	0	0.0885	0
	0.00591	0	0.081	0				0.00583	0	0.084	0				0.0059	0	0.0824	0				0.0059	0	0.0834	0				0.00589	0	0.0894	0
	0.00599	0	0.0818	0				0.00591	0	0.0851	0				0.00598	0	0.0835	0				0.00598	0	0.0846	0				0.00597	0	0.09	0
	0.00607	0	0.0826	0				0.00599	0	0.0861	0				0.00606	0	0.0846	0				0.00606	0	0.0856	0				0.00605	0	0.0906	0
	0.00615	0	0.0835	0				0.00607	0	0.0869	0				0.00614	0	0.0858	0				0.00613	0	0.0868	0				0.00613	0	0.0913	0
	0.00623	0	0.0844	0				0.00614	0	0.0877	0				0.00622	0	0.087	0				0.00621	0	0.0883	0				0.00621	0	0.0925	0
	0.00631	0	0.0852	0				0.00622	0	0.0886	0				0.0063	0	0.0883	0				0.00629	0	0.0898	0				0.00629	0	0.0941	0
	0.00639	0	0.0861	0				0.0063	0	0.0895	0				0.00638	0	0.0897	0				0.00637	0	0.0912	0				0.00637	0	0.0955	0
	0.00647	0	0.087	0				0.00638	0	0.0903	0				0.00645	0	0.091	0				0.00645	0	0.0925	0				0.00645	0	0.0968	0
	0.00655	0	0.088	0				0.00646	0	0.0913	0				0.00653	0	0.0923	0				0.00653	0	0.0938	0				0.00653	0	0.0979	0
	0.00663	0	0.089	0				0.00653	0	0.0923	0				0.00661	0	0.0935	0				0.00661	0	0.095	0				0.00661	0	0.0987	0
	0.00671	0	0.0899	0				0.00661	0	0.0934	0				0.00669	0	0.0946	0				0.00669	0	0.0961	0				0.00669	0	0.0994	0
	0.00679	0	0.0908	0				0.00669	0	0.0944	0				0.00677	0	0.0957	0				0.00677	0	0.0971	0				0.00677	0	0.0999	0
	0.00687	0	0.0915	0				0.00677	0	0.0956	0				0.00685	0	0.0967	0				0.00685	0	0.0981	0				0.00684	0	0.1	0
	0.00695	0	0.0921	0				0.00685	0	0.0968	0				0.00693	0	0.0976	0				0.00693	0	0.099	0				0.00692	0	0.101	0
	0.00703	0	0.0926	0				0.00692	0	0.0974	0				0.00701	0	0.0985	0				0.00701	0	0.0999	0				0.007	0	0.102	0
	0.0071	0	0.0931	0				0.007	0	0.0983	0				0.00708	0	0.0993	0				0.00709	0	0.101	0				0.00708	0	0.103	0
	0.00718	0	0.0935	0				0.00708	0	0.0992	0				0.00716	0	0.1	0				0.00717	0	0.101	0				0.00716	0	0.103	0
	0.00726	0	0.094	0				0.00716	0	0.0999	0				0.00724	0	0.101	0				0.00725	0	0.102	0				0.00724	0	0.105	0
	0.00734	0	0.0944	0				0.00724	0	0.101	0				0.00732	0	0.102	0				0.00733	0	0.103	0				0.00732	0	0.106	0
	0.00742	0	0.0947	0				0.00731	0	0.102	0				0.0074	0	0.103	0				0.00741	0	0.105	0				0.0074	0	0.107	0
	0.0075	0	0.0949	0				0.00739	0	0.102	0				0.00748	0	0.104	0				0.00749	0	0.106	0				0.00748	0	0.108	0
	0.00758	0	0.095	0				0.00747	0	0.103	0				0.00756	0	0.105	0				0.00757	0	0.107	0				0.00756	0	0.109	0
	0.00766	0	0.0952	0				0.00755	0	0.104	0				0.00764	0	0.106	0				0.00765	0	0.108	0				0.00764	0	0.11	0
	0.00774	0	0.0954	0				0.00763	0	0.105	0				0.00771	0	0.107	0				0.00773	0	0.109	0				0.00772	0	0.111	0
	0.00782	0	0.0955	0				0.0077	0	0.105	0				0.00779	0	0.108	0				0.00781	0	0.109	0				0.0078	0	0.111	0
	0.0079	0	0.0959	0				0.00778	0	0.106	0				0.00787	0	0.109	0				0.00789	0	0.11	0				0.00788	0	0.112	0
	0.00798	0	0.0964	0				0.00786	0	0.107	0				0.00795	0	0.109	0				0.00796	0	0.111	0				0.00796	0	0.113	0
	0.00806	0	0.0971	0				0.00794	0	0.107	0				0.00803	0	0.11	0				0.00804	0	0.111	0				0.00804	0	0.114	0
	0.00814	0	0.0975	0				0.00801	0	0.108	0				0.00811	0	0.11	0				0.00812	0	0.112	0				0.00812	0	0.114	0
	0.00822	0	0.098	0				0.00809	0	0.108	0				0.00819	0	0.111	0				0.0082	0	0.112	0				0.00819	0	0.115	0
	0.0083	0	0.0984	0				0.00817	0	0.109	0				0.00827	0	0.111	0				0.00828	0	0.113	0				0.00827	0	0.116	0
	0.00838	0	0.0987	0				0.00825	0	0.109	0				0.00834	0	0.111	0				0.00836	0	0.113	0				0.00835	0	0.116	0
	0.00846	0	0.0989	0				0.00833	0	0.109	0				0.00842	0	0.112	0				0.00844	0	0.114	0				0.00843	0	0.116	0
	0.00854	0	0.0991	0				0.0084	0	0.109	0				0.0085	0	0.112	0				0.00852	0	0.114	0				0.00851	0	0.117	0
	0.00862	0	0.0991	0				0.00848	0	0.109	0				0.00858	0	0.112	0				0.0086	0	0.114	0				0.00859	0	0.117	0
	0.0087	0	0.0991	0				0.00856	0	0.109	0				0.00866	0	0.111	0				0.00868	0	0.115	0				0.00867	0	0.118	0
	0.00878	0	0.0989	0				0.00864	0	0.109	0				0.00874	0	0.111	0				0.00876	0	0.115	0				0.00875	0	0.118	0
	0.00886	0	0.0987	0				0.00872	0	0.109	0				0.00882	0	0.111	0				0.00884	0	0.115	0				0.00883	0	0.119	0
	0.00893	0	0.0984	0				0.00879	0	0.109	0				0.00889	0	0.111	0				0.00892	0	0.115	0				0.00891	0	0.119	0
	0.00901	0	0.098	0				0.00887	0	0.109	0				0.00897	0	0.11	0				0.009	0	0.115	0				0.00899	0	0.119	0
	0.00909	0	0.0976	0				0.00895	0	0.108	0				0.00905	0	0.109	0				0.00908	0	0.115	0				0.00907	0	0.12	0
	0.00917	0	0.0974	0				0.00903	0	0.108	0				0.00913	0	0.109	0				0.00916	0	0.114	0				0.00915	0	0.12	0
	0.00925	0	0.0974	0				0.00911	0	0.107	0				0.00921	0	0.109	0				0.00924	0	0.114	0				0.00923	0	0.12	0
	0.00933	0	0.0977	0				0.00918	0	0.107	0				0.00929	0	0.109	0				0.00932	0	0.113	0				0.00931	0	0.12	0
	0.00941	0	0.0985	0				0.00926	0	0.106	0				0.00937	0	0.109	0				0.0094	0	0.113	0				0.00939	0	0.12	0
	0.00949	0	0.0996	0				0.00934	0	0.106	0				0.00945	0	0.11	0				0.00948	0	0.113	0				0.00947	0	0.12	0
	0.00957	0	0.101	0				0.00942	0	0.106	0				0.00952	0	0.111	0				0.00956	0	0.114	0				0.00954	0	0.121	0
	0.00965	0	0.102	0				0.0095	0	0.107	0				0.0096	0	0.112	0				0.00964	0	0.115	0				0.00962	0	0.122	0
	0.00973	0	0.103	0				0.00957	0	0.108	0				0.00968	0	0.113	0				0.00972	0	0.116	0				0.0097	0	0.124	0
	0.00981	0	0.105	0				0.00965	0	0.109	0				0.00976	0	0.114	0				0.0098	0	0.118	0				0.00978	0	0.126	0
	0.00989	0	0.106	0				0.00973	0	0.11	0				0.00984	0	0.115	0				0.00987	0	0.119	0				0.00986	0	0.128	0
	0.00997	0	0.108	0				0.00981	0	0.111	0				0.00992	0	0.116	0				0.00995	0	0.121	0				0.00994	0	0.13	0
	0.01	0	0.109	0				0.00989	0	0.112	0				0.01	0	0.118	0				0.01	0	0.123	0				0.01	0	0.132	0
	0.0101	0	0.111	0				0.00996	0	0.113	0				0.0101	0	0.119	0				0.0101	0	0.124	0				0.0101	0	0.134	0
	0.0102	0	0.112	0				0.01	0	0.115	0				0.0102	0	0.121	0				0.0102	0	0.126	0				0.0102	0	0.135	0
	0.0103	0	0.114	0				0.0101	0	0.116	0				0.0102	0	0.122	0				0.0103	0	0.128	0				0.0103	0	0.137	0
	0.0104	0	0.115	0				0.0102	0	0.117	0				0.0103	0	0.124	0				0.0104	0	0.13	0				0.0103	0	0.139	0
	0.0104	0	0.116	0				0.0103	0	0.119	0				0.0104	0	0.126	0				0.0104	0	0.132	0				0.0104	0	0.14	0
	0.0105	0	0.117	0				0.0104	0	0.121	0				0.0105	0	0.127	0				0.0105	0	0.133	0				0.0105	0	0.142	0
	0.0106	0	0.118	0				0.0104	0	0.122	0				0.0105	0	0.129	0				0.0106	0	0.135	0				0.0106	0	0.143	0
	0.0107	0	0.119	0				0.0105	0	0.124	0				0.0106	0	0.131	0				0.0107	0	0.136	0				0.0107	0	0.145	0
	0.0108	0	0.12	0				0.0106	0	0.125	0				0.0107	0	0.132	0				0.0107	0	0.138	0				0.0107	0	0.146	0
	0.0108	0	0.121	0				0.0107	0	0.127	0				0.0108	0	0.134	0				0.0108	0	0.139	0				0.0108	0	0.148	0
	0.0109	0	0.122	0				0.0107	0	0.128	0				0.0109	0	0.135	0				0.0109	0	0.141	0				0.0109	0	0.149	0
	0.011	0	0.123	0				0.0108	0	0.13	0				0.0109	0	0.137	0				0.011	0	0.143	0				0.011	0	0.15	0
	0.0111	0	0.125	0				0.0109	0	0.132	0				0.011	0	0.139	0				0.0111	0	0.144	0				0.0111	0	0.152	0
	0.0112	0	0.126	0				0.011	0	0.133	0				0.0111	0	0.14	0				0.0111	0	0.146	0				0.0111	0	0.153	0
	0.0112	0	0.127	0				0.0111	0	0.135	0				0.0112	0	0.142	0				0.0112	0	0.147	0				0.0112	0	0.154	0
	0.0113	0	0.129	0				0.0111	0	0.137	0				0.0113	0	0.143	0				0.0113	0	0.148	0				0.0113	0	0.155	0
	0.0114	0	0.13	0				0.0112	0	0.138	0				0.0113	0	0.145	0				0.0114	0	0.15	0				0.0114	0	0.156	0
	0.0115	0	0.132	0				0.0113	0	0.14	0				0.0114	0	0.146	0				0.0115	0	0.151	0				0.0115	0	0.158	0
	0.0116	0	0.133	0				0.0114	0	0.142	0				0.0115	0	0.148	0				0.0115	0	0.152	0				0.0115	0	0.159	0
	0.0116	0	0.134	0				0.0114	0	0.143	0				0.0116	0	0.149	0				0.0116	0	0.153	0				0.0116	0	0.16	0
	0.0117	0	0.136	0				0.0115	0	0.145	0				0.0116	0	0.151	0				0.0117	0	0.155	0				0.0117	0	0.162	0
	0.0118	0	0.137	0				0.0116	0	0.146	0				0.0117	0	0.152	0				0.0118	0	0.156	0				0.0118	0	0.163	0
	0.0119	0	0.138	0				0.0117	0	0.148	0				0.0118	0	0.153	0				0.0119	0	0.157	0				0.0118	0	0.165	0
	0.012	0	0.14	0				0.0118	0	0.149	0				0.0119	0	0.155	0				0.0119	0	0.158	0				0.0119	0	0.166	0
	0.012	0	0.141	0				0.0118	0	0.151	0				0.012	0	0.156	0				0.012	0	0.16	0				0.012	0	0.168	0
	0.0121	0	0.142	0				0.0119	0	0.152	0				0.012	0	0.157	0				0.0121	0	0.161	0				0.0121	0	0.169	0
	0.0122	0	0.143	0				0.012	0	0.154	0				0.0121	0	0.159	0				0.0122	0	0.162	0				0.0122	0	0.17	0
	0.0123	0	0.144	0				0.0121	0	0.155	0				0.0122	0	0.16	0				0.0123	0	0.163	0				0.0122	0	0.172	0
	0.0124	0	0.145	0				0.0121	0	0.156	0				0.0123	0	0.161	0				0.0123	0	0.164	0				0.0123	0	0.173	0
	0.0124	0	0.146	0				0.0122	0	0.157	0				0.0124	0	0.162	0				0.0124	0	0.165	0				0.0124	0	0.175	0
	0.0125	0	0.147	0				0.0123	0	0.158	0				0.0124	0	0.163	0				0.0125	0	0.166	0				0.0125	0	0.176	0
	0.0126	0	0.148	0				0.0124	0	0.159	0				0.0125	0	0.163	0				0.0126	0	0.167	0				0.0126	0	0.177	0
	0.0127	0	0.148	0				0.0125	0	0.16	0				0.0126	0	0.164	0				0.0127	0	0.168	0				0.0126	0	0.178	0
	0.0128	0	0.149	0				0.0125	0	0.161	0				0.0127	0	0.164	0				0.0127	0	0.169	0				0.0127	0	0.179	0
	0.0128	0	0.15	0				0.0126	0	0.162	0				0.0128	0	0.165	0				0.0128	0	0.17	0				0.0128	0	0.18	0
	0.0129	0	0.151	0				0.0127	0	0.163	0				0.0128	0	0.166	0				0.0129	0	0.17	0				0.0129	0	0.181	0
	0.013	0	0.151	0				0.0128	0	0.163	0				0.0129	0	0.166	0				0.013	0	0.171	0				0.013	0	0.182	0
	0.0131	0	0.152	0				0.0128	0	0.164	0				0.013	0	0.166	0				0.0131	0	0.172	0				0.013	0	0.182	0
	0.0132	0	0.152	0				0.0129	0	0.165	0				0.0131	0	0.167	0				0.0131	0	0.172	0				0.0131	0	0.183	0
	0.0132	0	0.152	0				0.013	0	0.165	0				0.0131	0	0.167	0				0.0132	0	0.173	0				0.0132	0	0.184	0
	0.0133	0	0.153	0				0.0131	0	0.165	0				0.0132	0	0.167	0				0.0133	0	0.173	0				0.0133	0	0.184	0
	0.0134	0	0.153	0				0.0132	0	0.165	0				0.0133	0	0.167	0				0.0134	0	0.174	0				0.0134	0	0.185	0
	0.0135	0	0.153	0				0.0132	0	0.165	0				0.0134	0	0.167	0				0.0135	0	0.174	0				0.0134	0	0.185	0
	0.0135	0	0.153	0				0.0133	0	0.165	0				0.0135	0	0.167	0				0.0135	0	0.174	0				0.0135	0	0.186	0
	0.0136	0	0.153	0				0.0134	0	0.165	0				0.0135	0	0.167	0				0.0136	0	0.174	0				0.0136	0	0.186	0
	0.0137	0	0.153	0				0.0135	0	0.165	0				0.0136	0	0.167	0				0.0137	0	0.175	0				0.0137	0	0.186	0
	0.0138	0	0.153	0				0.0136	0	0.165	0				0.0137	0	0.167	0				0.0138	0	0.175	0				0.0138	0	0.187	0
	0.0139	0	0.153	0				0.0136	0	0.165	0				0.0138	0	0.168	0				0.0139	0	0.176	0				0.0138	0	0.187	0
	0.0139	0	0.153	0				0.0137	0	0.165	0				0.0139	0	0.168	0				0.0139	0	0.176	0				0.0139	0	0.187	0
	0.014	0	0.153	0				0.0138	0	0.165	0				0.0139	0	0.168	0				0.014	0	0.177	0				0.014	0	0.188	0
	0.0141	0	0.153	0				0.0139	0	0.165	0				0.014	0	0.169	0				0.0141	0	0.177	0				0.0141	0	0.188	0
	0.0142	0	0.153	0				0.0139	0	0.165	0				0.0141	0	0.17	0				0.0142	0	0.178	0				0.0142	0	0.189	0
	0.0143	0	0.154	0				0.014	0	0.165	0				0.0142	0	0.17	0				0.0143	0	0.178	0				0.0142	0	0.19	0
	0.0143	0	0.154	0				0.0141	0	0.165	0				0.0142	0	0.171	0				0.0143	0	0.179	0				0.0143	0	0.191	0
	0.0144	0	0.155	0				0.0142	0	0.165	0				0.0143	0	0.172	0				0.0144	0	0.179	0				0.0144	0	0.192	0
	0.0145	0	0.155	0				0.0143	0	0.165	0				0.0144	0	0.172	0				0.0145	0	0.18	0				0.0145	0	0.193	0
	0.0146	0	0.156	0				0.0143	0	0.166	0				0.0145	0	0.173	0				0.0146	0	0.181	0				0.0145	0	0.194	0
	0.0147	0	0.157	0				0.0144	0	0.166	0				0.0146	0	0.174	0				0.0146	0	0.182	0				0.0146	0	0.195	0
	0.0147	0	0.157	0				0.0145	0	0.167	0				0.0146	0	0.175	0				0.0147	0	0.182	0				0.0147	0	0.196	0
	0.0148	0	0.158	0				0.0146	0	0.167	0				0.0147	0	0.176	0				0.0148	0	0.183	0				0.0148	0	0.196	0
	0.0149	0	0.159	0				0.0146	0	0.168	0				0.0148	0	0.177	0				0.0149	0	0.184	0				0.0149	0	0.197	0
	0.015	0	0.16	0				0.0147	0	0.169	0				0.0149	0	0.178	0				0.015	0	0.185	0				0.0149	0	0.198	0
	0.0151	0	0.161	0				0.0148	0	0.17	0				0.015	0	0.179	0				0.015	0	0.186	0				0.015	0	0.199	0
	0.0151	0	0.162	0				0.0149	0	0.171	0				0.015	0	0.18	0				0.0151	0	0.188	0				0.0151	0	0.2	0
	0.0152	0	0.162	0				0.015	0	0.172	0				0.0151	0	0.181	0				0.0152	0	0.189	0				0.0152	0	0.2	0
	0.0153	0	0.163	0				0.015	0	0.173	0				0.0152	0	0.182	0				0.0153	0	0.19	0				0.0153	0	0.201	0
	0.0154	0	0.164	0				0.0151	0	0.174	0				0.0153	0	0.183	0				0.0154	0	0.191	0				0.0153	0	0.202	0
	0.0155	0	0.166	0				0.0152	0	0.175	0				0.0153	0	0.184	0				0.0154	0	0.192	0				0.0154	0	0.203	0
	0.0155	0	0.167	0				0.0153	0	0.176	0				0.0154	0	0.185	0				0.0155	0	0.193	0				0.0155	0	0.204	0
	0.0156	0	0.168	0				0.0153	0	0.177	0				0.0155	0	0.187	0				0.0156	0	0.194	0				0.0156	0	0.205	0
	0.0157	0	0.17	0				0.0154	0	0.178	0				0.0156	0	0.188	0				0.0157	0	0.196	0				0.0157	0	0.206	0
	0.0158	0	0.171	0				0.0155	0	0.18	0				0.0157	0	0.189	0				0.0158	0	0.197	0				0.0157	0	0.207	0
	0.0159	0	0.173	0				0.0156	0	0.181	0				0.0157	0	0.191	0				0.0158	0	0.198	0				0.0158	0	0.208	0
	0.0159	0	0.175	0				0.0157	0	0.183	0				0.0158	0	0.192	0				0.0159	0	0.199	0				0.0159	0	0.209	0
	0.016	0	0.177	0				0.0157	0	0.184	0				0.0159	0	0.194	0				0.016	0	0.2	0				0.016	0	0.21	0
	0.0161	0	0.178	0				0.0158	0	0.186	0				0.016	0	0.195	0				0.0161	0	0.202	0				0.0161	0	0.212	0
	0.0162	0	0.18	0				0.0159	0	0.188	0				0.0161	0	0.197	0				0.0162	0	0.203	0				0.0161	0	0.213	0
	0.0163	0	0.182	0				0.016	0	0.19	0				0.0161	0	0.198	0				0.0162	0	0.205	0				0.0162	0	0.215	0
	0.0163	0	0.183	0				0.016	0	0.191	0				0.0162	0	0.2	0				0.0163	0	0.206	0				0.0163	0	0.216	0
	0.0164	0	0.185	0				0.0161	0	0.193	0				0.0163	0	0.201	0				0.0164	0	0.208	0				0.0164	0	0.218	0
	0.0165	0	0.186	0				0.0162	0	0.194	0				0.0164	0	0.202	0				0.0165	0	0.209	0				0.0165	0	0.219	0
	0.0166	0	0.187	0				0.0163	0	0.196	0				0.0165	0	0.204	0				0.0166	0	0.211	0				0.0165	0	0.22	0
	0.0167	0	0.188	0				0.0164	0	0.197	0				0.0165	0	0.205	0				0.0166	0	0.212	0				0.0166	0	0.222	0
	0.0167	0	0.19	0				0.0164	0	0.199	0				0.0166	0	0.206	0				0.0167	0	0.213	0				0.0167	0	0.223	0
	0.0168	0	0.191	0				0.0165	0	0.2	0				0.0167	0	0.207	0				0.0168	0	0.215	0				0.0168	0	0.224	0
	0.0169	0	0.192	0				0.0166	0	0.201	0				0.0168	0	0.209	0				0.0169	0	0.216	0				0.0169	0	0.226	0
	0.017	0	0.193	0				0.0167	0	0.203	0				0.0168	0	0.21	0				0.017	0	0.217	0				0.0169	0	0.227	0
	0.0171	0	0.194	0				0.0167	0	0.204	0				0.0169	0	0.211	0				0.017	0	0.218	0				0.017	0	0.228	0
	0.0171	0	0.195	0				0.0168	0	0.205	0				0.017	0	0.212	0				0.0171	0	0.22	0				0.0171	0	0.229	0
	0.0172	0	0.196	0				0.0169	0	0.206	0				0.0171	0	0.213	0				0.0172	0	0.221	0				0.0172	0	0.23	0
	0.0173	0	0.197	0				0.017	0	0.207	0				0.0172	0	0.214	0				0.0173	0	0.222	0				0.0172	0	0.231	0
	0.0174	0	0.198	0				0.0171	0	0.208	0				0.0172	0	0.215	0				0.0174	0	0.223	0				0.0173	0	0.233	0
	0.0174	0	0.199	0				0.0171	0	0.209	0				0.0173	0	0.216	0				0.0174	0	0.224	0				0.0174	0	0.234	0
	0.0175	0	0.2	0				0.0172	0	0.209	0				0.0174	0	0.217	0				0.0175	0	0.224	0				0.0175	0	0.235	0
	0.0176	0	0.2	0				0.0173	0	0.21	0				0.0175	0	0.218	0				0.0176	0	0.225	0				0.0176	0	0.236	0
	0.0177	0	0.201	0				0.0174	0	0.211	0				0.0176	0	0.219	0				0.0177	0	0.226	0				0.0176	0	0.236	0
	0.0178	0	0.202	0				0.0174	0	0.211	0				0.0176	0	0.22	0				0.0178	0	0.227	0				0.0177	0	0.237	0
	0.0178	0	0.202	0				0.0175	0	0.212	0				0.0177	0	0.22	0				0.0178	0	0.228	0				0.0178	0	0.238	0
	0.0179	0	0.203	0				0.0176	0	0.213	0				0.0178	0	0.221	0				0.0179	0	0.229	0				0.0179	0	0.239	0
	0.018	0	0.203	0				0.0177	0	0.213	0				0.0179	0	0.222	0				0.018	0	0.23	0				0.018	0	0.24	0
	0.0181	0	0.204	0				0.0178	0	0.214	0				0.0179	0	0.222	0				0.0181	0	0.23	0				0.018	0	0.242	0
	0.0182	0	0.204	0				0.0178	0	0.215	0				0.018	0	0.223	0				0.0181	0	0.231	0				0.0181	0	0.243	0
	0.0182	0	0.205	0				0.0179	0	0.216	0				0.0181	0	0.224	0				0.0182	0	0.232	0				0.0182	0	0.244	0
	0.0183	0	0.205	0				0.018	0	0.216	0				0.0182	0	0.224	0				0.0183	0	0.233	0				0.0183	0	0.245	0
	0.0184	0	0.205	0				0.0181	0	0.217	0				0.0183	0	0.225	0				0.0184	0	0.233	0				0.0184	0	0.246	0
	0.0185	0	0.205	0				0.0182	0	0.218	0				0.0183	0	0.226	0				0.0185	0	0.234	0				0.0184	0	0.247	0
	0.0186	0	0.206	0				0.0182	0	0.218	0				0.0184	0	0.226	0				0.0185	0	0.235	0				0.0185	0	0.248	0
	0.0186	0	0.206	0				0.0183	0	0.219	0				0.0185	0	0.227	0				0.0186	0	0.235	0				0.0186	0	0.249	0
	0.0187	0	0.206	0				0.0184	0	0.22	0				0.0186	0	0.227	0				0.0187	0	0.236	0				0.0187	0	0.25	0
	0.0188	0	0.207	0				0.0185	0	0.22	0				0.0187	0	0.228	0				0.0188	0	0.237	0				0.0188	0	0.251	0
	0.0189	0	0.207	0				0.0185	0	0.22	0				0.0187	0	0.229	0				0.0189	0	0.237	0				0.0188	0	0.252	0
	0.019	0	0.207	0				0.0186	0	0.221	0				0.0188	0	0.229	0				0.0189	0	0.238	0				0.0189	0	0.252	0
	0.019	0	0.208	0				0.0187	0	0.221	0				0.0189	0	0.23	0				0.019	0	0.239	0				0.019	0	0.253	0
	0.0191	0	0.208	0				0.0188	0	0.222	0				0.019	0	0.23	0				0.0191	0	0.239	0				0.0191	0	0.254	0
	0.0192	0	0.208	0				0.0189	0	0.222	0				0.019	0	0.231	0				0.0192	0	0.24	0				0.0192	0	0.256	0
	0.0193	0	0.209	0				0.0189	0	0.223	0				0.0191	0	0.232	0				0.0193	0	0.241	0				0.0192	0	0.257	0
	0.0194	0	0.209	0				0.019	0	0.223	0				0.0192	0	0.232	0				0.0193	0	0.241	0				0.0193	0	0.258	0
	0.0194	0	0.21	0				0.0191	0	0.224	0				0.0193	0	0.233	0				0.0194	0	0.242	0				0.0194	0	0.259	0
	0.0195	0	0.21	0				0.0192	0	0.224	0				0.0194	0	0.233	0				0.0195	0	0.243	0				0.0195	0	0.26	0
	0.0196	0	0.211	0				0.0192	0	0.225	0				0.0194	0	0.234	0				0.0196	0	0.244	0				0.0196	0	0.261	0
	0.0197	0	0.211	0				0.0193	0	0.225	0				0.0195	0	0.234	0				0.0197	0	0.244	0				0.0196	0	0.261	0
	0.0198	0	0.212	0				0.0194	0	0.226	0				0.0196	0	0.235	0				0.0197	0	0.245	0				0.0197	0	0.262	0
	0.0198	0	0.213	0				0.0195	0	0.227	0				0.0197	0	0.235	0				0.0198	0	0.246	0				0.0198	0	0.263	0
	0.0199	0	0.213	0				0.0196	0	0.227	0				0.0198	0	0.236	0				0.0199	0	0.247	0				0.0199	0	0.264	0
	0.02	0	0.214	0				0.0196	0	0.228	0				0.0198	0	0.236	0				0.02	0	0.247	0				0.0199	0	0.265	0
	0.0201	0	0.214	0				0.0197	0	0.229	0				0.0199	0	0.237	0				0.0201	0	0.248	0				0.02	0	0.265	0
	0.0202	0	0.215	0				0.0198	0	0.23	0				0.02	0	0.238	0				0.0201	0	0.249	0				0.0201	0	0.266	0
	0.0202	0	0.216	0				0.0199	0	0.23	0				0.0201	0	0.239	0				0.0202	0	0.25	0				0.0202	0	0.267	0
	0.0203	0	0.217	0				0.0199	0	0.231	0				0.0202	0	0.24	0				0.0203	0	0.251	0				0.0203	0	0.268	0
	0.0204	0	0.219	0				0.02	0	0.231	0				0.0202	0	0.241	0				0.0204	0	0.252	0				0.0203	0	0.268	0
	0.0205	0	0.22	0				0.0201	0	0.232	0				0.0203	0	0.242	0				0.0205	0	0.253	0				0.0204	0	0.269	0
	0.0206	0	0.222	0				0.0202	0	0.232	0				0.0204	0	0.243	0				0.0205	0	0.254	0				0.0205	0	0.27	0
	0.0206	0	0.224	0				0.0203	0	0.233	0				0.0205	0	0.245	0				0.0206	0	0.255	0				0.0206	0	0.271	0
	0.0207	0	0.226	0				0.0203	0	0.234	0				0.0205	0	0.246	0				0.0207	0	0.256	0				0.0207	0	0.272	0
	0.0208	0	0.227	0				0.0204	0	0.236	0				0.0206	0	0.247	0				0.0208	0	0.257	0				0.0207	0	0.273	0
	0.0209	0	0.229	0				0.0205	0	0.237	0				0.0207	0	0.249	0				0.0209	0	0.258	0				0.0208	0	0.274	0
	0.0209	0	0.23	0				0.0206	0	0.238	0				0.0208	0	0.25	0				0.0209	0	0.26	0				0.0209	0	0.275	0
	0.021	0	0.231	0				0.0206	0	0.239	0				0.0209	0	0.251	0				0.021	0	0.261	0				0.021	0	0.277	0
	0.0211	0	0.233	0				0.0207	0	0.24	0				0.0209	0	0.253	0				0.0211	0	0.263	0				0.0211	0	0.278	0
	0.0212	0	0.234	0				0.0208	0	0.242	0				0.021	0	0.254	0				0.0212	0	0.264	0				0.0211	0	0.28	0
	0.0213	0	0.235	0				0.0209	0	0.243	0				0.0211	0	0.255	0				0.0213	0	0.265	0				0.0212	0	0.281	0
	0.0213	0	0.237	0				0.021	0	0.244	0				0.0212	0	0.257	0				0.0213	0	0.267	0				0.0213	0	0.282	0
	0.0214	0	0.238	0				0.021	0	0.246	0				0.0213	0	0.258	0				0.0214	0	0.268	0				0.0214	0	0.284	0
	0.0215	0	0.239	0				0.0211	0	0.247	0				0.0213	0	0.259	0				0.0215	0	0.27	0				0.0215	0	0.285	0
	0.0216	0	0.24	0				0.0212	0	0.248	0				0.0214	0	0.261	0				0.0216	0	0.271	0				0.0215	0	0.286	0
	0.0217	0	0.241	0				0.0213	0	0.25	0				0.0215	0	0.262	0				0.0217	0	0.272	0				0.0216	0	0.287	0
	0.0217	0	0.242	0				0.0213	0	0.251	0				0.0216	0	0.263	0				0.0217	0	0.274	0				0.0217	0	0.289	0
	0.0218	0	0.243	0				0.0214	0	0.252	0				0.0216	0	0.265	0				0.0218	0	0.275	0				0.0218	0	0.29	0
	0.0219	0	0.244	0				0.0215	0	0.253	0				0.0217	0	0.266	0				0.0219	0	0.276	0				0.0219	0	0.291	0
	0.022	0	0.245	0				0.0216	0	0.254	0				0.0218	0	0.267	0				0.022	0	0.277	0				0.0219	0	0.292	0
	0.0221	0	0.246	0				0.0217	0	0.255	0				0.0219	0	0.268	0				0.022	0	0.279	0				0.022	0	0.293	0
	0.0221	0	0.248	0				0.0217	0	0.257	0				0.022	0	0.269	0				0.0221	0	0.28	0				0.0221	0	0.295	0
	0.0222	0	0.248	0				0.0218	0	0.258	0				0.022	0	0.27	0				0.0222	0	0.281	0				0.0222	0	0.296	0
	0.0223	0	0.25	0				0.0219	0	0.259	0				0.0221	0	0.271	0				0.0223	0	0.282	0				0.0222	0	0.297	0
	0.0224	0	0.25	0				0.022	0	0.26	0				0.0222	0	0.272	0				0.0224	0	0.283	0				0.0223	0	0.298	0
	0.0225	0	0.251	0				0.022	0	0.26	0				0.0223	0	0.273	0				0.0224	0	0.284	0				0.0224	0	0.299	0
	0.0225	0	0.252	0				0.0221	0	0.262	0				0.0224	0	0.274	0				0.0225	0	0.285	0				0.0225	0	0.301	0
	0.0226	0	0.253	0				0.0222	0	0.263	0				0.0224	0	0.275	0				0.0226	0	0.286	0				0.0226	0	0.302	0
	0.0227	0	0.253	0				0.0223	0	0.264	0				0.0225	0	0.276	0				0.0227	0	0.287	0				0.0226	0	0.303	0
	0.0228	0	0.254	0				0.0224	0	0.265	0				0.0226	0	0.277	0				0.0228	0	0.288	0				0.0227	0	0.305	0
	0.0229	0	0.254	0				0.0224	0	0.266	0				0.0227	0	0.278	0				0.0228	0	0.289	0				0.0228	0	0.306	0
	0.0229	0	0.255	0				0.0225	0	0.266	0				0.0227	0	0.278	0				0.0229	0	0.29	0				0.0229	0	0.307	0
	0.023	0	0.256	0				0.0226	0	0.267	0				0.0228	0	0.279	0				0.023	0	0.29	0				0.023	0	0.309	0
	0.0231	0	0.256	0				0.0227	0	0.268	0				0.0229	0	0.28	0				0.0231	0	0.291	0				0.023	0	0.31	0
	0.0232	0	0.257	0				0.0228	0	0.269	0				0.023	0	0.281	0				0.0232	0	0.292	0				0.0231	0	0.311	0
	0.0233	0	0.257	0				0.0228	0	0.27	0				0.0231	0	0.282	0				0.0232	0	0.293	0				0.0232	0	0.313	0
	0.0233	0	0.258	0				0.0229	0	0.271	0				0.0231	0	0.282	0				0.0233	0	0.294	0				0.0233	0	0.314	0
	0.0234	0	0.258	0				0.023	0	0.272	0				0.0232	0	0.283	0				0.0234	0	0.295	0				0.0234	0	0.315	0
	0.0235	0	0.259	0				0.0231	0	0.273	0				0.0233	0	0.284	0				0.0235	0	0.296	0				0.0234	0	0.316	0
	0.0236	0	0.259	0				0.0231	0	0.273	0				0.0234	0	0.285	0				0.0236	0	0.297	0				0.0235	0	0.317	0
	0.0237	0	0.26	0				0.0232	0	0.274	0				0.0235	0	0.286	0				0.0236	0	0.298	0				0.0236	0	0.318	0
	0.0237	0	0.261	0				0.0233	0	0.275	0				0.0235	0	0.286	0				0.0237	0	0.299	0				0.0237	0	0.319	0
	0.0238	0	0.261	0				0.0234	0	0.276	0				0.0236	0	0.287	0				0.0238	0	0.3	0				0.0238	0	0.32	0
	0.0239	0	0.262	0				0.0235	0	0.276	0				0.0237	0	0.288	0				0.0239	0	0.301	0				0.0238	0	0.321	0
	0.024	0	0.262	0				0.0235	0	0.277	0				0.0238	0	0.289	0				0.024	0	0.302	0				0.0239	0	0.322	0
	0.0241	0	0.263	0				0.0236	0	0.278	0				0.0239	0	0.29	0				0.024	0	0.302	0				0.024	0	0.323	0
	0.0241	0	0.263	0				0.0237	0	0.279	0				0.0239	0	0.291	0				0.0241	0	0.303	0				0.0241	0	0.324	0
	0.0242	0	0.264	0				0.0238	0	0.279	0				0.024	0	0.291	0				0.0242	0	0.304	0				0.0242	0	0.325	0
	0.0243	0	0.264	0				0.0238	0	0.28	0				0.0241	0	0.292	0				0.0243	0	0.305	0				0.0242	0	0.326	0
	0.0244	0	0.265	0				0.0239	0	0.28	0				0.0242	0	0.293	0				0.0244	0	0.306	0				0.0243	0	0.326	0
	0.0244	0	0.265	0				0.024	0	0.281	0				0.0242	0	0.293	0				0.0244	0	0.307	0				0.0244	0	0.327	0
	0.0245	0	0.266	0				0.0241	0	0.281	0				0.0243	0	0.294	0				0.0245	0	0.307	0				0.0245	0	0.328	0
	0.0246	0	0.266	0				0.0242	0	0.282	0				0.0244	0	0.294	0				0.0246	0	0.308	0				0.0246	0	0.328	0
	0.0247	0	0.267	0				0.0242	0	0.283	0				0.0245	0	0.295	0				0.0247	0	0.309	0				0.0246	0	0.329	0
	0.0248	0	0.267	0				0.0243	0	0.283	0				0.0246	0	0.296	0				0.0248	0	0.309	0				0.0247	0	0.33	0
	0.0248	0	0.268	0				0.0244	0	0.284	0				0.0246	0	0.297	0				0.0248	0	0.31	0				0.0248	0	0.33	0
	0.0249	0	0.269	0				0.0245	0	0.284	0				0.0247	0	0.298	0				0.0249	0	0.311	0				0.0249	0	0.331	0
	0.025	0	0.269	0				0.0245	0	0.285	0				0.0248	0	0.298	0				0.025	0	0.312	0				0.0249	0	0.331	0
	0.0251	0	0.27	0				0.0246	0	0.285	0				0.0249	0	0.299	0				0.0251	0	0.312	0				0.025	0	0.332	0
	0.0252	0	0.271	0				0.0247	0	0.286	0				0.025	0	0.3	0				0.0252	0	0.313	0				0.0251	0	0.332	0
	0.0252	0	0.272	0				0.0248	0	0.286	0				0.025	0	0.301	0				0.0252	0	0.314	0				0.0252	0	0.333	0
	0.0253	0	0.273	0				0.0249	0	0.287	0				0.0251	0	0.302	0				0.0253	0	0.315	0				0.0253	0	0.334	0
	0.0254	0	0.274	0				0.0249	0	0.287	0				0.0252	0	0.303	0				0.0254	0	0.315	0				0.0253	0	0.334	0
	0.0255	0	0.275	0				0.025	0	0.288	0				0.0253	0	0.304	0				0.0255	0	0.316	0				0.0254	0	0.335	0
	0.0256	0	0.276	0				0.0251	0	0.288	0				0.0253	0	0.305	0				0.0256	0	0.317	0				0.0255	0	0.336	0
	0.0256	0	0.277	0				0.0252	0	0.289	0				0.0254	0	0.306	0				0.0256	0	0.318	0				0.0256	0	0.337	0
	0.0257	0	0.278	0				0.0252	0	0.29	0				0.0255	0	0.307	0				0.0257	0	0.319	0				0.0257	0	0.338	0
	0.0258	0	0.279	0				0.0253	0	0.291	0				0.0256	0	0.308	0				0.0258	0	0.321	0				0.0257	0	0.338	0
	0.0259	0	0.281	0				0.0254	0	0.292	0				0.0257	0	0.309	0				0.0259	0	0.322	0				0.0258	0	0.339	0
	0.026	0	0.282	0				0.0255	0	0.293	0				0.0257	0	0.31	0				0.0259	0	0.323	0				0.0259	0	0.34	0
	0.026	0	0.283	0				0.0256	0	0.294	0				0.0258	0	0.311	0				0.026	0	0.324	0				0.026	0	0.341	0
	0.0261	0	0.284	0				0.0256	0	0.295	0				0.0259	0	0.312	0				0.0261	0	0.325	0				0.0261	0	0.342	0
	0.0262	0	0.285	0				0.0257	0	0.296	0				0.026	0	0.313	0				0.0262	0	0.326	0				0.0261	0	0.343	0
	0.0263	0	0.286	0				0.0258	0	0.297	0				0.0261	0	0.314	0				0.0263	0	0.327	0				0.0262	0	0.344	0
	0.0264	0	0.287	0				0.0259	0	0.298	0				0.0261	0	0.315	0				0.0263	0	0.328	0				0.0263	0	0.345	0
	0.0264	0	0.289	0				0.0259	0	0.299	0				0.0262	0	0.316	0				0.0264	0	0.329	0				0.0264	0	0.346	0
	0.0265	0	0.29	0				0.026	0	0.3	0				0.0263	0	0.317	0				0.0265	0	0.33	0				0.0265	0	0.347	0
	0.0266	0	0.291	0				0.0261	0	0.301	0				0.0264	0	0.318	0				0.0266	0	0.331	0				0.0265	0	0.348	0
	0.0267	0	0.292	0				0.0262	0	0.302	0				0.0264	0	0.319	0				0.0267	0	0.332	0				0.0266	0	0.349	0
	0.0268	0	0.293	0				0.0263	0	0.304	0				0.0265	0	0.32	0				0.0267	0	0.333	0				0.0267	0	0.35	0
	0.0268	0	0.294	0				0.0263	0	0.305	0				0.0266	0	0.321	0				0.0268	0	0.335	0				0.0268	0	0.351	0
	0.0269	0	0.295	0				0.0264	0	0.306	0				0.0267	0	0.322	0				0.0269	0	0.336	0				0.0269	0	0.352	0
	0.027	0	0.296	0				0.0265	0	0.307	0				0.0268	0	0.323	0				0.027	0	0.337	0				0.0269	0	0.353	0
	0.0271	0	0.297	0				0.0266	0	0.308	0				0.0268	0	0.324	0				0.0271	0	0.338	0				0.027	0	0.355	0
	0.0272	0	0.298	0				0.0266	0	0.309	0				0.0269	0	0.326	0				0.0271	0	0.339	0				0.0271	0	0.356	0
	0.0272	0	0.299	0				0.0267	0	0.311	0				0.027	0	0.327	0				0.0272	0	0.34	0				0.0272	0	0.357	0
	0.0273	0	0.3	0				0.0268	0	0.312	0				0.0271	0	0.328	0				0.0273	0	0.341	0				0.0273	0	0.359	0
	0.0274	0	0.301	0				0.0269	0	0.313	0				0.0272	0	0.329	0				0.0274	0	0.342	0				0.0273	0	0.36	0
	0.0275	0	0.302	0				0.027	0	0.314	0				0.0272	0	0.33	0				0.0275	0	0.343	0				0.0274	0	0.362	0
	0.0276	0	0.303	0				0.027	0	0.315	0				0.0273	0	0.331	0				0.0275	0	0.344	0				0.0275	0	0.363	0
	0.0276	0	0.304	0				0.0271	0	0.316	0				0.0274	0	0.332	0				0.0276	0	0.346	0				0.0276	0	0.364	0
	0.0277	0	0.305	0				0.0272	0	0.317	0				0.0275	0	0.333	0				0.0277	0	0.347	0				0.0276	0	0.366	0
	0.0278	0	0.305	0				0.0273	0	0.318	0				0.0276	0	0.334	0				0.0278	0	0.348	0				0.0277	0	0.367	0
	0.0279	0	0.306	0				0.0274	0	0.319	0				0.0276	0	0.335	0				0.0279	0	0.349	0				0.0278	0	0.368	0
	0.028	0	0.307	0				0.0274	0	0.32	0				0.0277	0	0.336	0				0.0279	0	0.35	0				0.0279	0	0.37	0
	0.028	0	0.308	0				0.0275	0	0.321	0				0.0278	0	0.337	0				0.028	0	0.351	0				0.028	0	0.371	0
	0.0281	0	0.309	0				0.0276	0	0.322	0				0.0279	0	0.338	0				0.0281	0	0.352	0				0.028	0	0.372	0
	0.0282	0	0.31	0				0.0277	0	0.323	0				0.0279	0	0.339	0				0.0282	0	0.353	0				0.0281	0	0.373	0
	0.0283	0	0.311	0				0.0277	0	0.324	0				0.028	0	0.341	0				0.0283	0	0.354	0				0.0282	0	0.374	0
	0.0283	0	0.312	0				0.0278	0	0.325	0				0.0281	0	0.341	0				0.0283	0	0.355	0				0.0283	0	0.376	0
	0.0284	0	0.313	0				0.0279	0	0.326	0				0.0282	0	0.342	0				0.0284	0	0.356	0				0.0284	0	0.377	0
	0.0285	0	0.313	0				0.028	0	0.327	0				0.0283	0	0.343	0				0.0285	0	0.357	0				0.0284	0	0.378	0
	0.0286	0	0.314	0				0.0281	0	0.328	0				0.0283	0	0.344	0				0.0286	0	0.358	0				0.0285	0	0.379	0
	0.0287	0	0.315	0				0.0281	0	0.329	0				0.0284	0	0.345	0				0.0287	0	0.359	0				0.0286	0	0.38	0
	0.0287	0	0.316	0				0.0282	0	0.33	0				0.0285	0	0.346	0				0.0287	0	0.36	0				0.0287	0	0.382	0
	0.0288	0	0.316	0				0.0283	0	0.331	0				0.0286	0	0.347	0				0.0288	0	0.361	0				0.0288	0	0.383	0
	0.0289	0	0.317	0				0.0284	0	0.332	0				0.0287	0	0.348	0				0.0289	0	0.362	0				0.0288	0	0.384	0
	0.029	0	0.318	0				0.0284	0	0.333	0				0.0287	0	0.349	0				0.029	0	0.363	0				0.0289	0	0.385	0
	0.0291	0	0.318	0				0.0285	0	0.334	0				0.0288	0	0.35	0				0.0291	0	0.363	0				0.029	0	0.386	0
	0.0291	0	0.319	0				0.0286	0	0.334	0				0.0289	0	0.35	0				0.0291	0	0.364	0				0.0291	0	0.387	0
	0.0292	0	0.32	0				0.0287	0	0.335	0				0.029	0	0.351	0				0.0292	0	0.365	0				0.0292	0	0.388	0
	0.0293	0	0.32	0				0.0288	0	0.336	0				0.029	0	0.352	0				0.0293	0	0.366	0				0.0292	0	0.389	0
	0.0294	0	0.321	0				0.0288	0	0.337	0				0.0291	0	0.353	0				0.0294	0	0.367	0				0.0293	0	0.39	0
	0.0295	0	0.321	0				0.0289	0	0.337	0				0.0292	0	0.354	0				0.0294	0	0.368	0				0.0294	0	0.391	0
	0.0295	0	0.322	0				0.029	0	0.338	0				0.0293	0	0.354	0				0.0295	0	0.369	0				0.0295	0	0.392	0
	0.0296	0	0.323	0				0.0291	0	0.339	0				0.0294	0	0.355	0				0.0296	0	0.369	0				0.0296	0	0.393	0
	0.0297	0	0.323	0				0.0291	0	0.339	0				0.0294	0	0.356	0				0.0297	0	0.37	0				0.0296	0	0.394	0
	0.0298	0	0.324	0				0.0292	0	0.34	0				0.0295	0	0.356	0				0.0298	0	0.371	0				0.0297	0	0.395	0
	0.0299	0	0.324	0				0.0293	0	0.34	0				0.0296	0	0.357	0				0.0298	0	0.372	0				0.0298	0	0.395	0
	0.0299	0	0.325	0				0.0294	0	0.341	0				0.0297	0	0.358	0				0.0299	0	0.373	0				0.0299	0	0.396	0
	0.03	0	0.325	0				0.0295	0	0.341	0				0.0298	0	0.358	0				0.03	0	0.374	0				0.03	0	0.397	0
	0.0301	0	0.326	0				0.0295	0	0.342	0				0.0298	0	0.359	0				0.0301	0	0.375	0				0.03	0	0.398	0
	0.0302	0	0.326	0				0.0296	0	0.343	0				0.0299	0	0.36	0				0.0302	0	0.376	0				0.0301	0	0.399	0
	0.0303	0	0.327	0				0.0297	0	0.343	0				0.03	0	0.36	0				0.0302	0	0.377	0				0.0302	0	0.4	0
	0.0303	0	0.328	0				0.0298	0	0.344	0				0.0301	0	0.361	0				0.0303	0	0.378	0				0.0303	0	0.401	0
	0.0304	0	0.328	0				0.0298	0	0.344	0				0.0301	0	0.362	0				0.0304	0	0.379	0				0.0303	0	0.402	0
	0.0305	0	0.329	0				0.0299	0	0.345	0				0.0302	0	0.363	0				0.0305	0	0.379	0				0.0304	0	0.402	0
	0.0306	0	0.33	0				0.03	0	0.346	0				0.0303	0	0.364	0				0.0306	0	0.38	0				0.0305	0	0.403	0
	0.0307	0	0.331	0				0.0301	0	0.347	0				0.0304	0	0.365	0				0.0306	0	0.381	0				0.0306	0	0.404	0
	0.0307	0	0.332	0				0.0302	0	0.347	0				0.0305	0	0.366	0				0.0307	0	0.382	0				0.0307	0	0.405	0
	0.0308	0	0.333	0				0.0302	0	0.348	0				0.0305	0	0.367	0				0.0308	0	0.383	0				0.0307	0	0.406	0
	0.0309	0	0.334	0				0.0303	0	0.349	0				0.0306	0	0.368	0				0.0309	0	0.384	0				0.0308	0	0.407	0
	0.031	0	0.335	0				0.0304	0	0.35	0				0.0307	0	0.368	0				0.031	0	0.385	0				0.0309	0	0.407	0
	0.0311	0	0.336	0				0.0305	0	0.35	0				0.0308	0	0.369	0				0.031	0	0.386	0				0.031	0	0.408	0
	0.0311	0	0.337	0				0.0305	0	0.351	0				0.0309	0	0.37	0				0.0311	0	0.387	0				0.0311	0	0.409	0
	0.0312	0	0.338	0				0.0306	0	0.352	0				0.0309	0	0.372	0				0.0312	0	0.388	0				0.0311	0	0.41	0
	0.0313	0	0.339	0				0.0307	0	0.353	0				0.031	0	0.373	0				0.0313	0	0.389	0				0.0312	0	0.411	0
	0.0314	0	0.34	0				0.0308	0	0.354	0				0.0311	0	0.374	0				0.0314	0	0.39	0				0.0313	0	0.412	0
	0.0315	0	0.341	0				0.0309	0	0.355	0				0.0312	0	0.375	0				0.0314	0	0.391	0				0.0314	0	0.412	0
	0.0315	0	0.343	0				0.0309	0	0.355	0				0.0312	0	0.376	0				0.0315	0	0.392	0				0.0315	0	0.414	0
	0.0316	0	0.344	0				0.031	0	0.356	0				0.0313	0	0.377	0				0.0316	0	0.393	0				0.0315	0	0.415	0
	0.0317	0	0.345	0				0.0311	0	0.357	0				0.0314	0	0.378	0				0.0317	0	0.394	0				0.0316	0	0.416	0
	0.0318	0	0.346	0				0.0312	0	0.358	0				0.0315	0	0.379	0				0.0318	0	0.395	0				0.0317	0	0.417	0
	0.0318	0	0.347	0				0.0312	0	0.359	0				0.0316	0	0.38	0				0.0318	0	0.396	0				0.0318	0	0.418	0
	0.0319	0	0.348	0				0.0313	0	0.361	0				0.0316	0	0.381	0				0.0319	0	0.397	0				0.0319	0	0.419	0
	0.032	0	0.349	0				0.0314	0	0.362	0				0.0317	0	0.383	0				0.032	0	0.398	0				0.0319	0	0.42	0
	0.0321	0	0.351	0				0.0315	0	0.363	0				0.0318	0	0.384	0				0.0321	0	0.399	0				0.032	0	0.421	0
	0.0322	0	0.352	0				0.0316	0	0.364	0				0.0319	0	0.385	0				0.0322	0	0.4	0				0.0321	0	0.422	0
	0.0322	0	0.353	0				0.0316	0	0.365	0				0.032	0	0.386	0				0.0322	0	0.401	0				0.0322	0	0.424	0
	0.0323	0	0.354	0				0.0317	0	0.366	0				0.032	0	0.387	0				0.0323	0	0.402	0				0.0323	0	0.425	0
	0.0324	0	0.355	0				0.0318	0	0.367	0				0.0321	0	0.388	0				0.0324	0	0.404	0				0.0323	0	0.426	0
	0.0325	0	0.356	0				0.0319	0	0.368	0				0.0322	0	0.389	0				0.0325	0	0.405	0				0.0324	0	0.428	0
	0.0326	0	0.357	0				0.032	0	0.369	0				0.0323	0	0.39	0				0.0326	0	0.406	0				0.0325	0	0.429	0
	0.0326	0	0.358	0				0.032	0	0.371	0				0.0324	0	0.391	0				0.0326	0	0.407	0				0.0326	0	0.43	0
	0.0327	0	0.359	0				0.0321	0	0.372	0				0.0324	0	0.392	0				0.0327	0	0.408	0				0.0327	0	0.432	0
	0.0328	0	0.36	0				0.0322	0	0.373	0				0.0325	0	0.393	0				0.0328	0	0.409	0				0.0327	0	0.433	0
	0.0329	0	0.361	0				0.0323	0	0.374	0				0.0326	0	0.394	0				0.0329	0	0.41	0				0.0328	0	0.434	0
	0.033	0	0.362	0				0.0323	0	0.375	0				0.0327	0	0.395	0				0.033	0	0.411	0				0.0329	0	0.435	0
	0.033	0	0.363	0				0.0324	0	0.376	0				0.0327	0	0.396	0				0.033	0	0.412	0				0.033	0	0.437	0
	0.0331	0	0.364	0				0.0325	0	0.377	0				0.0328	0	0.397	0				0.0331	0	0.414	0				0.033	0	0.438	0
	0.0332	0	0.365	0				0.0326	0	0.378	0				0.0329	0	0.398	0				0.0332	0	0.415	0				0.0331	0	0.439	0
	0.0333	0	0.365	0				0.0327	0	0.379	0				0.033	0	0.4	0				0.0333	0	0.416	0				0.0332	0	0.44	0
	0.0334	0	0.366	0				0.0327	0	0.38	0				0.0331	0	0.401	0				0.0333	0	0.417	0				0.0333	0	0.441	0
	0.0334	0	0.367	0				0.0328	0	0.381	0				0.0331	0	0.402	0				0.0334	0	0.418	0				0.0334	0	0.443	0
	0.0335	0	0.368	0				0.0329	0	0.382	0				0.0332	0	0.403	0				0.0335	0	0.419	0				0.0334	0	0.444	0
	0.0336	0	0.369	0				0.033	0	0.383	0				0.0333	0	0.404	0				0.0336	0	0.42	0				0.0335	0	0.445	0
	0.0337	0	0.37	0				0.033	0	0.384	0				0.0334	0	0.405	0				0.0337	0	0.421	0				0.0336	0	0.446	0
	0.0338	0	0.371	0				0.0331	0	0.385	0				0.0335	0	0.405	0				0.0337	0	0.422	0				0.0337	0	0.447	0
	0.0338	0	0.371	0				0.0332	0	0.386	0				0.0335	0	0.406	0				0.0338	0	0.423	0				0.0338	0	0.449	0
	0.0339	0	0.372	0				0.0333	0	0.387	0				0.0336	0	0.407	0				0.0339	0	0.424	0				0.0338	0	0.45	0
	0.034	0	0.373	0				0.0334	0	0.388	0				0.0337	0	0.408	0				0.034	0	0.425	0				0.0339	0	0.451	0
	0.0341	0	0.373	0				0.0334	0	0.389	0				0.0338	0	0.409	0				0.0341	0	0.426	0				0.034	0	0.452	0
	0.0342	0	0.374	0				0.0335	0	0.39	0				0.0338	0	0.41	0				0.0341	0	0.427	0				0.0341	0	0.453	0
	0.0342	0	0.375	0				0.0336	0	0.391	0				0.0339	0	0.411	0				0.0342	0	0.428	0				0.0342	0	0.454	0
	0.0343	0	0.375	0				0.0337	0	0.391	0				0.034	0	0.411	0				0.0343	0	0.429	0				0.0342	0	0.455	0
	0.0344	0	0.376	0				0.0337	0	0.392	0				0.0341	0	0.412	0				0.0344	0	0.43	0				0.0343	0	0.456	0
	0.0345	0	0.376	0				0.0338	0	0.393	0				0.0342	0	0.413	0				0.0345	0	0.431	0				0.0344	0	0.457	0
	0.0346	0	0.377	0				0.0339	0	0.394	0				0.0342	0	0.414	0				0.0345	0	0.432	0				0.0345	0	0.458	0
	0.0346	0	0.377	0				0.034	0	0.395	0				0.0343	0	0.415	0				0.0346	0	0.433	0				0.0346	0	0.459	0
	0.0347	0	0.378	0				0.0341	0	0.395	0				0.0344	0	0.415	0				0.0347	0	0.434	0				0.0346	0	0.46	0
	0.0348	0	0.378	0				0.0341	0	0.396	0				0.0345	0	0.416	0				0.0348	0	0.435	0				0.0347	0	0.461	0
	0.0349	0	0.379	0				0.0342	0	0.397	0				0.0346	0	0.417	0				0.0349	0	0.436	0				0.0348	0	0.462	0
	0.035	0	0.379	0				0.0343	0	0.397	0				0.0346	0	0.418	0				0.0349	0	0.437	0				0.0349	0	0.463	0
	0.035	0	0.38	0				0.0344	0	0.398	0				0.0347	0	0.418	0				0.035	0	0.438	0				0.035	0	0.464	0
	0.0351	0	0.38	0				0.0344	0	0.399	0				0.0348	0	0.419	0				0.0351	0	0.439	0				0.035	0	0.465	0
	0.0352	0	0.381	0				0.0345	0	0.399	0				0.0349	0	0.42	0				0.0352	0	0.44	0				0.0351	0	0.465	0
	0.0353	0	0.382	0				0.0346	0	0.4	0				0.0349	0	0.421	0				0.0353	0	0.441	0				0.0352	0	0.466	0
	0.0354	0	0.382	0				0.0347	0	0.401	0				0.035	0	0.422	0				0.0353	0	0.442	0				0.0353	0	0.467	0
	0.0354	0	0.383	0				0.0348	0	0.401	0				0.0351	0	0.423	0				0.0354	0	0.443	0				0.0354	0	0.468	0
	0.0355	0	0.384	0				0.0348	0	0.402	0				0.0352	0	0.424	0				0.0355	0	0.444	0				0.0354	0	0.469	0
	0.0356	0	0.385	0				0.0349	0	0.403	0				0.0353	0	0.425	0				0.0356	0	0.444	0				0.0355	0	0.469	0
	0.0357	0	0.385	0				0.035	0	0.404	0				0.0353	0	0.425	0				0.0357	0	0.445	0				0.0356	0	0.47	0
	0.0357	0	0.386	0				0.0351	0	0.404	0				0.0354	0	0.426	0				0.0357	0	0.446	0				0.0357	0	0.471	0
	0.0358	0	0.387	0				0.0351	0	0.405	0				0.0355	0	0.427	0				0.0358	0	0.447	0				0.0357	0	0.472	0
	0.0359	0	0.388	0				0.0352	0	0.406	0				0.0356	0	0.428	0				0.0359	0	0.447	0				0.0358	0	0.472	0
	0.036	0	0.389	0				0.0353	0	0.406	0				0.0357	0	0.429	0				0.036	0	0.448	0				0.0359	0	0.473	0
	0.0361	0	0.39	0				0.0354	0	0.407	0				0.0357	0	0.43	0				0.0361	0	0.449	0				0.036	0	0.474	0
	0.0361	0	0.391	0				0.0355	0	0.408	0				0.0358	0	0.431	0				0.0361	0	0.45	0				0.0361	0	0.475	0
	0.0362	0	0.392	0				0.0355	0	0.409	0				0.0359	0	0.432	0				0.0362	0	0.45	0				0.0361	0	0.475	0
	0.0363	0	0.393	0				0.0356	0	0.41	0				0.036	0	0.433	0				0.0363	0	0.451	0				0.0362	0	0.476	0
	0.0364	0	0.394	0				0.0357	0	0.411	0				0.0361	0	0.433	0				0.0364	0	0.452	0				0.0363	0	0.477	0
	0.0365	0	0.395	0				0.0358	0	0.412	0				0.0361	0	0.434	0				0.0365	0	0.453	0				0.0364	0	0.478	0
	0.0365	0	0.396	0				0.0358	0	0.412	0				0.0362	0	0.435	0				0.0365	0	0.454	0				0.0365	0	0.479	0
	0.0366	0	0.397	0				0.0359	0	0.413	0				0.0363	0	0.436	0				0.0366	0	0.455	0				0.0365	0	0.48	0
	0.0367	0	0.398	0				0.036	0	0.414	0				0.0364	0	0.437	0				0.0367	0	0.455	0				0.0366	0	0.481	0
	0.0368	0	0.399	0				0.0361	0	0.415	0				0.0364	0	0.438	0				0.0368	0	0.456	0				0.0367	0	0.482	0
	0.0369	0	0.4	0				0.0362	0	0.416	0				0.0365	0	0.439	0				0.0368	0	0.457	0				0.0368	0	0.483	0
	0.0369	0	0.401	0				0.0362	0	0.417	0				0.0366	0	0.44	0				0.0369	0	0.458	0				0.0369	0	0.484	0
	0.037	0	0.403	0				0.0363	0	0.418	0				0.0367	0	0.442	0				0.037	0	0.459	0				0.0369	0	0.485	0
	0.0371	0	0.404	0				0.0364	0	0.419	0				0.0368	0	0.443	0				0.0371	0	0.46	0				0.037	0	0.486	0
	0.0372	0	0.405	0				0.0365	0	0.42	0				0.0368	0	0.444	0				0.0372	0	0.461	0				0.0371	0	0.487	0
	0.0373	0	0.406	0				0.0366	0	0.421	0				0.0369	0	0.445	0				0.0372	0	0.462	0				0.0372	0	0.488	0
	0.0373	0	0.407	0				0.0366	0	0.422	0				0.037	0	0.446	0				0.0373	0	0.463	0				0.0373	0	0.489	0
	0.0374	0	0.408	0				0.0367	0	0.423	0				0.0371	0	0.447	0				0.0374	0	0.464	0				0.0373	0	0.49	0
	0.0375	0	0.409	0				0.0368	0	0.424	0				0.0372	0	0.448	0				0.0375	0	0.465	0				0.0374	0	0.492	0
	0.0376	0	0.41	0				0.0369	0	0.426	0				0.0372	0	0.449	0				0.0376	0	0.466	0				0.0375	0	0.493	0
	0.0377	0	0.411	0				0.0369	0	0.427	0				0.0373	0	0.45	0				0.0376	0	0.468	0				0.0376	0	0.494	0
	0.0377	0	0.412	0				0.037	0	0.428	0				0.0374	0	0.451	0				0.0377	0	0.469	0				0.0377	0	0.495	0
	0.0378	0	0.413	0				0.0371	0	0.429	0				0.0375	0	0.452	0				0.0378	0	0.47	0				0.0377	0	0.497	0
	0.0379	0	0.414	0				0.0372	0	0.43	0				0.0375	0	0.453	0				0.0379	0	0.471	0				0.0378	0	0.498	0
	0.038	0	0.415	0				0.0373	0	0.431	0				0.0376	0	0.454	0				0.038	0	0.472	0				0.0379	0	0.499	0
	0.0381	0	0.416	0				0.0373	0	0.432	0				0.0377	0	0.455	0				0.038	0	0.473	0				0.038	0	0.5	0
	0.0381	0	0.417	0				0.0374	0	0.433	0				0.0378	0	0.456	0				0.0381	0	0.474	0				0.0381	0	0.502	0
	0.0382	0	0.418	0				0.0375	0	0.434	0				0.0379	0	0.457	0				0.0382	0	0.475	0				0.0381	0	0.503	0
	0.0383	0	0.419	0				0.0376	0	0.435	0				0.0379	0	0.458	0				0.0383	0	0.476	0				0.0382	0	0.504	0
	0.0384	0	0.42	0				0.0376	0	0.436	0				0.038	0	0.459	0				0.0384	0	0.478	0				0.0383	0	0.505	0
	0.0385	0	0.42	0				0.0377	0	0.437	0				0.0381	0	0.46	0				0.0384	0	0.479	0				0.0384	0	0.507	0
	0.0385	0	0.421	0				0.0378	0	0.438	0				0.0382	0	0.461	0				0.0385	0	0.48	0				0.0384	0	0.508	0
	0.0386	0	0.422	0				0.0379	0	0.439	0				0.0383	0	0.462	0				0.0386	0	0.481	0				0.0385	0	0.509	0
	0.0387	0	0.423	0				0.038	0	0.44	0				0.0383	0	0.463	0				0.0387	0	0.482	0				0.0386	0	0.51	0
	0.0388	0	0.424	0				0.038	0	0.441	0				0.0384	0	0.463	0				0.0388	0	0.483	0				0.0387	0	0.511	0
	0.0389	0	0.425	0				0.0381	0	0.442	0				0.0385	0	0.464	0				0.0388	0	0.484	0				0.0388	0	0.513	0
	0.0389	0	0.425	0				0.0382	0	0.443	0				0.0386	0	0.465	0				0.0389	0	0.485	0				0.0388	0	0.514	0
	0.039	0	0.426	0				0.0383	0	0.444	0				0.0386	0	0.466	0				0.039	0	0.486	0				0.0389	0	0.515	0
	0.0391	0	0.427	0				0.0383	0	0.444	0				0.0387	0	0.467	0				0.0391	0	0.487	0				0.039	0	0.516	0
	0.0392	0	0.427	0				0.0384	0	0.445	0				0.0388	0	0.468	0				0.0392	0	0.488	0				0.0391	0	0.517	0
	0.0392	0	0.428	0				0.0385	0	0.446	0				0.0389	0	0.469	0				0.0392	0	0.489	0				0.0392	0	0.518	0
	0.0393	0	0.429	0				0.0386	0	0.447	0				0.039	0	0.47	0				0.0393	0	0.49	0				0.0392	0	0.519	0
	0.0394	0	0.429	0				0.0387	0	0.448	0				0.039	0	0.471	0				0.0394	0	0.491	0				0.0393	0	0.52	0
	0.0395	0	0.43	0				0.0387	0	0.449	0				0.0391	0	0.472	0				0.0395	0	0.492	0				0.0394	0	0.522	0
	0.0396	0	0.431	0				0.0388	0	0.449	0				0.0392	0	0.473	0				0.0396	0	0.493	0				0.0395	0	0.523	0
	0.0396	0	0.431	0				0.0389	0	0.45	0				0.0393	0	0.474	0				0.0396	0	0.494	0				0.0396	0	0.524	0
	0.0397	0	0.432	0				0.039	0	0.451	0				0.0394	0	0.474	0				0.0397	0	0.495	0				0.0396	0	0.525	0
	0.0398	0	0.433	0				0.039	0	0.452	0				0.0394	0	0.475	0				0.0398	0	0.496	0				0.0397	0	0.526	0
	0.0399	0	0.433	0				0.0391	0	0.452	0				0.0395	0	0.476	0				0.0399	0	0.497	0				0.0398	0	0.527	0
	0.04	0	0.434	0				0.0392	0	0.453	0				0.0396	0	0.477	0				0.04	0	0.498	0				0.0399	0	0.528	0
	0.04	0	0.435	0				0.0393	0	0.454	0				0.0397	0	0.478	0				0.04	0	0.499	0				0.04	0	0.529	0
	0.0401	0	0.435	0				0.0394	0	0.455	0				0.0398	0	0.479	0				0.0401	0	0.5	0				0.04	0	0.53	0
	0.0402	0	0.436	0				0.0394	0	0.455	0				0.0398	0	0.48	0				0.0402	0	0.501	0				0.0401	0	0.531	0
	0.0403	0	0.437	0				0.0395	0	0.456	0				0.0399	0	0.481	0				0.0403	0	0.502	0				0.0402	0	0.532	0
	0.0404	0	0.438	0				0.0396	0	0.457	0				0.04	0	0.481	0				0.0404	0	0.503	0				0.0403	0	0.533	0
	0.0404	0	0.438	0				0.0397	0	0.457	0				0.0401	0	0.482	0				0.0404	0	0.504	0				0.0404	0	0.534	0
	0.0405	0	0.439	0				0.0397	0	0.458	0				0.0401	0	0.483	0				0.0405	0	0.505	0				0.0404	0	0.535	0
	0.0406	0	0.44	0				0.0398	0	0.459	0				0.0402	0	0.484	0				0.0406	0	0.506	0				0.0405	0	0.535	0
	0.0407	0	0.441	0				0.0399	0	0.46	0				0.0403	0	0.485	0				0.0407	0	0.507	0				0.0406	0	0.536	0
	0.0408	0	0.441	0				0.04	0	0.46	0				0.0404	0	0.486	0				0.0407	0	0.508	0				0.0407	0	0.537	0
	0.0408	0	0.442	0				0.0401	0	0.461	0				0.0405	0	0.487	0				0.0408	0	0.509	0				0.0408	0	0.538	0
	0.0409	0	0.443	0				0.0401	0	0.462	0				0.0405	0	0.487	0				0.0409	0	0.51	0				0.0408	0	0.539	0
	0.041	0	0.444	0				0.0402	0	0.463	0				0.0406	0	0.488	0				0.041	0	0.511	0				0.0409	0	0.54	0
	0.0411	0	0.445	0				0.0403	0	0.464	0				0.0407	0	0.489	0				0.0411	0	0.512	0				0.041	0	0.541	0
	0.0412	0	0.446	0				0.0404	0	0.464	0				0.0408	0	0.49	0				0.0411	0	0.512	0				0.0411	0	0.542	0
	0.0412	0	0.447	0				0.0404	0	0.465	0				0.0409	0	0.491	0				0.0412	0	0.513	0				0.0411	0	0.543	0
	0.0413	0	0.448	0				0.0405	0	0.466	0				0.0409	0	0.492	0				0.0413	0	0.514	0				0.0412	0	0.544	0
	0.0414	0	0.449	0				0.0406	0	0.467	0				0.041	0	0.493	0				0.0414	0	0.515	0				0.0413	0	0.545	0
	0.0415	0	0.45	0				0.0407	0	0.468	0				0.0411	0	0.494	0				0.0415	0	0.516	0				0.0414	0	0.545	0
	0.0416	0	0.451	0				0.0408	0	0.469	0				0.0412	0	0.495	0				0.0415	0	0.517	0				0.0415	0	0.546	0
	0.0416	0	0.451	0				0.0408	0	0.469	0				0.0412	0	0.496	0				0.0416	0	0.518	0				0.0415	0	0.547	0
	0.0417	0	0.452	0				0.0409	0	0.47	0				0.0413	0	0.497	0				0.0417	0	0.519	0				0.0416	0	0.548	0
	0.0418	0	0.453	0				0.041	0	0.471	0				0.0414	0	0.498	0				0.0418	0	0.519	0				0.0417	0	0.549	0
	0.0419	0	0.454	0				0.0411	0	0.472	0				0.0415	0	0.499	0				0.0419	0	0.52	0				0.0418	0	0.55	0
	0.042	0	0.455	0				0.0412	0	0.473	0				0.0416	0	0.5	0				0.0419	0	0.521	0				0.0419	0	0.551	0
	0.042	0	0.456	0				0.0412	0	0.474	0				0.0416	0	0.501	0				0.042	0	0.522	0				0.0419	0	0.552	0
	0.0421	0	0.457	0				0.0413	0	0.474	0				0.0417	0	0.502	0				0.0421	0	0.523	0				0.042	0	0.553	0
	0.0422	0	0.458	0				0.0414	0	0.475	0				0.0418	0	0.503	0				0.0422	0	0.524	0				0.0421	0	0.554	0
	0.0423	0	0.459	0				0.0415	0	0.476	0				0.0419	0	0.504	0				0.0423	0	0.525	0				0.0422	0	0.555	0
	0.0424	0	0.46	0				0.0415	0	0.477	0				0.042	0	0.505	0				0.0423	0	0.526	0				0.0423	0	0.556	0
	0.0424	0	0.461	0				0.0416	0	0.478	0				0.042	0	0.506	0				0.0424	0	0.527	0				0.0423	0	0.557	0
	0.0425	0	0.462	0				0.0417	0	0.479	0				0.0421	0	0.507	0				0.0425	0	0.528	0				0.0424	0	0.558	0
	0.0426	0	0.463	0				0.0418	0	0.48	0				0.0422	0	0.508	0				0.0426	0	0.529	0				0.0425	0	0.559	0
	0.0427	0	0.464	0				0.0419	0	0.481	0				0.0423	0	0.509	0				0.0427	0	0.53	0				0.0426	0	0.56	0
	0.0427	0	0.465	0				0.0419	0	0.482	0				0.0423	0	0.51	0				0.0427	0	0.531	0				0.0427	0	0.561	0
	0.0428	0	0.466	0				0.042	0	0.483	0				0.0424	0	0.511	0				0.0428	0	0.532	0				0.0427	0	0.562	0
	0.0429	0	0.467	0				0.0421	0	0.484	0				0.0425	0	0.512	0				0.0429	0	0.533	0				0.0428	0	0.564	0
	0.043	0	0.468	0				0.0422	0	0.485	0				0.0426	0	0.513	0				0.043	0	0.534	0				0.0429	0	0.565	0
	0.0431	0	0.469	0				0.0422	0	0.486	0				0.0427	0	0.514	0				0.0431	0	0.535	0				0.043	0	0.566	0
	0.0431	0	0.47	0				0.0423	0	0.487	0				0.0427	0	0.515	0				0.0431	0	0.536	0				0.0431	0	0.567	0
	0.0432	0	0.47	0				0.0424	0	0.488	0				0.0428	0	0.516	0				0.0432	0	0.537	0				0.0431	0	0.568	0
	0.0433	0	0.471	0				0.0425	0	0.489	0				0.0429	0	0.517	0				0.0433	0	0.538	0				0.0432	0	0.569	0
	0.0434	0	0.472	0				0.0426	0	0.49	0				0.043	0	0.518	0				0.0434	0	0.539	0				0.0433	0	0.571	0
	0.0435	0	0.473	0				0.0426	0	0.491	0				0.0431	0	0.519	0				0.0435	0	0.54	0				0.0434	0	0.572	0
	0.0435	0	0.474	0				0.0427	0	0.492	0				0.0431	0	0.52	0				0.0435	0	0.541	0				0.0435	0	0.573	0
	0.0436	0	0.475	0				0.0428	0	0.493	0				0.0432	0	0.521	0				0.0436	0	0.542	0				0.0435	0	0.574	0
	0.0437	0	0.476	0				0.0429	0	0.494	0				0.0433	0	0.521	0				0.0437	0	0.543	0				0.0436	0	0.575	0
	0.0438	0	0.477	0				0.0429	0	0.495	0				0.0434	0	0.522	0				0.0438	0	0.544	0				0.0437	0	0.577	0
	0.0439	0	0.477	0				0.043	0	0.496	0				0.0435	0	0.523	0				0.0439	0	0.545	0				0.0438	0	0.578	0
	0.0439	0	0.478	0				0.0431	0	0.497	0				0.0435	0	0.524	0				0.0439	0	0.546	0				0.0438	0	0.579	0
	0.044	0	0.479	0				0.0432	0	0.498	0				0.0436	0	0.525	0				0.044	0	0.548	0				0.0439	0	0.58	0
	0.0441	0	0.48	0				0.0433	0	0.499	0				0.0437	0	0.526	0				0.0441	0	0.549	0				0.044	0	0.581	0
	0.0442	0	0.481	0				0.0433	0	0.5	0				0.0438	0	0.527	0				0.0442	0	0.55	0				0.0441	0	0.582	0
	0.0443	0	0.482	0				0.0434	0	0.501	0				0.0438	0	0.528	0				0.0442	0	0.551	0				0.0442	0	0.583	0
	0.0443	0	0.482	0				0.0435	0	0.502	0				0.0439	0	0.529	0				0.0443	0	0.552	0				0.0442	0	0.585	0
	0.0444	0	0.483	0				0.0436	0	0.503	0				0.044	0	0.53	0				0.0444	0	0.553	0				0.0443	0	0.586	0
	0.0445	0	0.484	0				0.0436	0	0.504	0				0.0441	0	0.531	0				0.0445	0	0.554	0				0.0444	0	0.587	0
	0.0446	0	0.485	0				0.0437	0	0.505	0				0.0442	0	0.532	0				0.0446	0	0.555	0				0.0445	0	0.588	0
	0.0447	0	0.486	0				0.0438	0	0.506	0				0.0442	0	0.533	0				0.0446	0	0.556	0				0.0446	0	0.589	0
	0.0447	0	0.487	0				0.0439	0	0.507	0				0.0443	0	0.534	0				0.0447	0	0.557	0				0.0446	0	0.59	0
	0.0448	0	0.487	0				0.044	0	0.508	0				0.0444	0	0.535	0				0.0448	0	0.559	0				0.0447	0	0.591	0
	0.0449	0	0.488	0				0.044	0	0.508	0				0.0445	0	0.536	0				0.0449	0	0.56	0				0.0448	0	0.592	0
	0.045	0	0.489	0				0.0441	0	0.509	0				0.0446	0	0.537	0				0.045	0	0.561	0				0.0449	0	0.593	0
	0.0451	0	0.49	0				0.0442	0	0.51	0				0.0446	0	0.538	0				0.045	0	0.562	0				0.045	0	0.594	0
	0.0451	0	0.49	0				0.0443	0	0.511	0				0.0447	0	0.539	0				0.0451	0	0.563	0				0.045	0	0.595	0
	0.0452	0	0.491	0				0.0443	0	0.512	0				0.0448	0	0.54	0				0.0452	0	0.564	0				0.0451	0	0.596	0
	0.0453	0	0.492	0				0.0444	0	0.513	0				0.0449	0	0.541	0				0.0453	0	0.565	0				0.0452	0	0.597	0
	0.0454	0	0.493	0				0.0445	0	0.514	0				0.0449	0	0.542	0				0.0454	0	0.566	0				0.0453	0	0.598	0
	0.0455	0	0.494	0				0.0446	0	0.514	0				0.045	0	0.543	0				0.0454	0	0.567	0				0.0454	0	0.599	0
	0.0455	0	0.494	0				0.0447	0	0.515	0				0.0451	0	0.543	0				0.0455	0	0.568	0				0.0454	0	0.6	0
	0.0456	0	0.495	0				0.0447	0	0.516	0				0.0452	0	0.544	0				0.0456	0	0.569	0				0.0455	0	0.601	0
	0.0457	0	0.496	0				0.0448	0	0.517	0				0.0453	0	0.545	0				0.0457	0	0.57	0				0.0456	0	0.602	0
	0.0458	0	0.497	0				0.0449	0	0.518	0				0.0453	0	0.546	0				0.0458	0	0.571	0				0.0457	0	0.603	0
	0.0459	0	0.498	0				0.045	0	0.518	0				0.0454	0	0.547	0				0.0458	0	0.572	0				0.0458	0	0.604	0
	0.0459	0	0.498	0				0.045	0	0.519	0				0.0455	0	0.548	0				0.0459	0	0.572	0				0.0458	0	0.605	0
	0.046	0	0.499	0				0.0451	0	0.52	0				0.0456	0	0.549	0				0.046	0	0.573	0				0.0459	0	0.606	0
	0.0461	0	0.5	0				0.0452	0	0.521	0				0.0457	0	0.55	0				0.0461	0	0.574	0				0.046	0	0.607	0
	0.0462	0	0.501	0				0.0453	0	0.521	0				0.0457	0	0.55	0				0.0462	0	0.575	0				0.0461	0	0.608	0
	0.0463	0	0.502	0				0.0454	0	0.522	0				0.0458	0	0.551	0				0.0462	0	0.576	0				0.0462	0	0.608	0
	0.0463	0	0.502	0				0.0454	0	0.523	0				0.0459	0	0.552	0				0.0463	0	0.577	0				0.0462	0	0.609	0
	0.0464	0	0.503	0				0.0455	0	0.524	0				0.046	0	0.553	0				0.0464	0	0.578	0				0.0463	0	0.61	0
	0.0465	0	0.504	0				0.0456	0	0.524	0				0.046	0	0.554	0				0.0465	0	0.578	0				0.0464	0	0.611	0
	0.0466	0	0.505	0				0.0457	0	0.525	0				0.0461	0	0.555	0				0.0466	0	0.579	0				0.0465	0	0.612	0
	0.0466	0	0.506	0				0.0458	0	0.526	0				0.0462	0	0.556	0				0.0466	0	0.58	0				0.0465	0	0.613	0
	0.0467	0	0.506	0				0.0458	0	0.527	0				0.0463	0	0.557	0				0.0467	0	0.581	0				0.0466	0	0.614	0
	0.0468	0	0.507	0				0.0459	0	0.527	0				0.0464	0	0.558	0				0.0468	0	0.582	0				0.0467	0	0.615	0
	0.0469	0	0.508	0				0.046	0	0.528	0				0.0464	0	0.559	0				0.0469	0	0.583	0				0.0468	0	0.616	0
	0.047	0	0.509	0				0.0461	0	0.529	0				0.0465	0	0.56	0				0.047	0	0.584	0				0.0469	0	0.617	0
	0.047	0	0.51	0				0.0461	0	0.53	0				0.0466	0	0.561	0				0.047	0	0.585	0				0.0469	0	0.618	0
	0.0471	0	0.511	0				0.0462	0	0.531	0				0.0467	0	0.563	0				0.0471	0	0.586	0				0.047	0	0.618	0
	0.0472	0	0.512	0				0.0463	0	0.531	0				0.0468	0	0.564	0				0.0472	0	0.587	0				0.0471	0	0.619	0
	0.0473	0	0.513	0				0.0464	0	0.532	0				0.0468	0	0.564	0				0.0473	0	0.588	0				0.0472	0	0.62	0
	0.0474	0	0.514	0				0.0465	0	0.533	0				0.0469	0	0.565	0				0.0474	0	0.589	0				0.0473	0	0.621	0
	0.0474	0	0.514	0				0.0465	0	0.534	0				0.047	0	0.566	0				0.0474	0	0.59	0				0.0473	0	0.622	0
	0.0475	0	0.515	0				0.0466	0	0.535	0				0.0471	0	0.567	0				0.0475	0	0.591	0				0.0474	0	0.623	0
	0.0476	0	0.516	0				0.0467	0	0.536	0				0.0472	0	0.568	0				0.0476	0	0.592	0				0.0475	0	0.624	0
	0.0477	0	0.517	0				0.0468	0	0.536	0				0.0472	0	0.569	0				0.0477	0	0.593	0				0.0476	0	0.625	0
	0.0478	0	0.518	0				0.0468	0	0.537	0				0.0473	0	0.57	0				0.0478	0	0.594	0				0.0477	0	0.626	0
	0.0478	0	0.519	0				0.0469	0	0.539	0				0.0474	0	0.571	0				0.0478	0	0.595	0				0.0477	0	0.628	0
	0.0479	0	0.52	0				0.047	0	0.54	0				0.0475	0	0.572	0				0.0479	0	0.596	0				0.0478	0	0.629	0
	0.048	0	0.521	0				0.0471	0	0.541	0				0.0475	0	0.573	0				0.048	0	0.596	0				0.0479	0	0.63	0
	0.0481	0	0.522	0				0.0472	0	0.542	0				0.0476	0	0.574	0				0.0481	0	0.597	0				0.048	0	0.631	0
	0.0482	0	0.523	0				0.0472	0	0.543	0				0.0477	0	0.575	0				0.0481	0	0.599	0				0.0481	0	0.632	0
	0.0482	0	0.524	0				0.0473	0	0.544	0				0.0478	0	0.575	0				0.0482	0	0.6	0				0.0481	0	0.633	0
	0.0483	0	0.525	0				0.0474	0	0.545	0				0.0479	0	0.576	0				0.0483	0	0.601	0				0.0482	0	0.634	0
	0.0484	0	0.526	0				0.0475	0	0.546	0				0.0479	0	0.577	0				0.0484	0	0.602	0				0.0483	0	0.636	0
	0.0485	0	0.527	0				0.0475	0	0.547	0				0.048	0	0.578	0				0.0485	0	0.603	0				0.0484	0	0.637	0
	0.0486	0	0.528	0				0.0476	0	0.548	0				0.0481	0	0.579	0				0.0485	0	0.604	0				0.0485	0	0.638	0
	0.0486	0	0.529	0				0.0477	0	0.549	0				0.0482	0	0.58	0				0.0486	0	0.605	0				0.0485	0	0.639	0
	0.0487	0	0.53	0				0.0478	0	0.55	0				0.0483	0	0.581	0				0.0487	0	0.606	0				0.0486	0	0.64	0
	0.0488	0	0.531	0				0.0479	0	0.551	0				0.0483	0	0.582	0				0.0488	0	0.607	0				0.0487	0	0.641	0
	0.0489	0	0.531	0				0.0479	0	0.552	0				0.0484	0	0.583	0				0.0489	0	0.608	0				0.0488	0	0.643	0
	0.049	0	0.532	0				0.048	0	0.553	0				0.0485	0	0.584	0				0.0489	0	0.609	0				0.0489	0	0.644	0
	0.049	0	0.533	0				0.0481	0	0.554	0				0.0486	0	0.585	0				0.049	0	0.61	0				0.0489	0	0.645	0
	0.0491	0	0.534	0				0.0482	0	0.555	0				0.0486	0	0.586	0				0.0491	0	0.611	0				0.049	0	0.646	0
	0.0492	0	0.535	0				0.0482	0	0.556	0				0.0487	0	0.587	0				0.0492	0	0.612	0				0.0491	0	0.647	0
	0.0493	0	0.536	0				0.0483	0	0.557	0				0.0488	0	0.588	0				0.0493	0	0.614	0				0.0492	0	0.648	0
	0.0494	0	0.537	0				0.0484	0	0.558	0				0.0489	0	0.589	0				0.0493	0	0.615	0				0.0492	0	0.649	0
	0.0494	0	0.538	0				0.0485	0	0.558	0				0.049	0	0.59	0				0.0494	0	0.616	0				0.0493	0	0.65	0
	0.0495	0	0.539	0				0.0486	0	0.559	0				0.049	0	0.591	0				0.0495	0	0.617	0				0.0494	0	0.652	0
	0.0496	0	0.54	0				0.0486	0	0.56	0				0.0491	0	0.592	0				0.0496	0	0.618	0				0.0495	0	0.653	0
	0.0497	0	0.541	0				0.0487	0	0.561	0				0.0492	0	0.593	0				0.0497	0	0.619	0				0.0496	0	0.654	0
	0.0498	0	0.542	0				0.0488	0	0.562	0				0.0493	0	0.594	0				0.0497	0	0.62	0				0.0496	0	0.655	0
	0.0498	0	0.543	0				0.0489	0	0.563	0				0.0494	0	0.595	0				0.0498	0	0.621	0				0.0497	0	0.656	0
	0.0499	0	0.544	0				0.0489	0	0.564	0				0.0494	0	0.596	0				0.0499	0	0.622	0				0.0498	0	0.657	0
	0.05	0	0.545	0				0.049	0	0.565	0				0.0495	0	0.597	0				0.05	0	0.623	0				0.0499	0	0.658	0
	0.0501	0	0.546	0				0.0491	0	0.566	0				0.0496	0	0.598	0				0.0501	0	0.624	0				0.05	0	0.659	0
	0.0501	0	0.546	0				0.0492	0	0.567	0				0.0497	0	0.598	0				0.0501	0	0.625	0				0.05	0	0.66	0
	0.0502	0	0.547	0				0.0493	0	0.568	0				0.0497	0	0.599	0				0.0502	0	0.626	0				0.0501	0	0.661	0
	0.0503	0	0.548	0				0.0493	0	0.569	0				0.0498	0	0.6	0				0.0503	0	0.627	0				0.0502	0	0.663	0
	0.0504	0	0.549	0				0.0494	0	0.57	0				0.0499	0	0.601	0				0.0504	0	0.628	0				0.0503	0	0.664	0
	0.0505	0	0.549	0				0.0495	0	0.57	0				0.05	0	0.602	0				0.0505	0	0.629	0				0.0504	0	0.665	0
	0.0505	0	0.55	0				0.0496	0	0.571	0				0.0501	0	0.603	0				0.0505	0	0.629	0				0.0504	0	0.666	0
	0.0506	0	0.551	0				0.0496	0	0.572	0				0.0501	0	0.603	0				0.0506	0	0.63	0				0.0505	0	0.667	0
	0.0507	0	0.551	0				0.0497	0	0.573	0				0.0502	0	0.604	0				0.0507	0	0.631	0				0.0506	0	0.668	0
	0.0508	0	0.552	0				0.0498	0	0.574	0				0.0503	0	0.605	0				0.0508	0	0.632	0				0.0507	0	0.669	0
	0.0509	0	0.553	0				0.0499	0	0.574	0				0.0504	0	0.606	0				0.0509	0	0.633	0				0.0508	0	0.67	0
	0.0509	0	0.554	0				0.05	0	0.575	0				0.0505	0	0.607	0				0.0509	0	0.634	0				0.0508	0	0.671	0
	0.051	0	0.554	0				0.05	0	0.576	0				0.0505	0	0.608	0				0.051	0	0.635	0				0.0509	0	0.672	0
	0.0511	0	0.555	0				0.0501	0	0.577	0				0.0506	0	0.609	0				0.0511	0	0.636	0				0.051	0	0.673	0
	0.0512	0	0.556	0				0.0502	0	0.577	0				0.0507	0	0.61	0				0.0512	0	0.637	0				0.0511	0	0.674	0
	0.0513	0	0.557	0				0.0503	0	0.578	0				0.0508	0	0.61	0				0.0513	0	0.638	0				0.0512	0	0.675	0
	0.0513	0	0.558	0				0.0504	0	0.579	0				0.0508	0	0.611	0				0.0513	0	0.639	0				0.0512	0	0.676	0
	0.0514	0	0.558	0				0.0504	0	0.58	0				0.0509	0	0.612	0				0.0514	0	0.64	0				0.0513	0	0.677	0
	0.0515	0	0.559	0				0.0505	0	0.581	0				0.051	0	0.613	0				0.0515	0	0.641	0				0.0514	0	0.678	0
	0.0516	0	0.56	0				0.0506	0	0.581	0				0.0511	0	0.614	0				0.0516	0	0.642	0				0.0515	0	0.679	0
	0.0517	0	0.561	0				0.0507	0	0.582	0				0.0512	0	0.615	0				0.0516	0	0.643	0				0.0516	0	0.68	0
	0.0517	0	0.561	0				0.0507	0	0.583	0				0.0512	0	0.616	0				0.0517	0	0.643	0				0.0516	0	0.681	0
	0.0518	0	0.562	0				0.0508	0	0.584	0				0.0513	0	0.617	0				0.0518	0	0.644	0				0.0517	0	0.682	0
	0.0519	0	0.563	0				0.0509	0	0.585	0				0.0514	0	0.617	0				0.0519	0	0.645	0				0.0518	0	0.682	0
	0.052	0	0.564	0				0.051	0	0.586	0				0.0515	0	0.618	0				0.052	0	0.646	0				0.0519	0	0.683	0
	0.0521	0	0.565	0				0.0511	0	0.586	0				0.0516	0	0.619	0				0.052	0	0.647	0				0.0519	0	0.684	0
	0.0521	0	0.566	0				0.0511	0	0.587	0				0.0516	0	0.62	0				0.0521	0	0.648	0				0.052	0	0.685	0
	0.0522	0	0.567	0				0.0512	0	0.588	0				0.0517	0	0.621	0				0.0522	0	0.649	0				0.0521	0	0.686	0
	0.0523	0	0.568	0				0.0513	0	0.589	0				0.0518	0	0.622	0				0.0523	0	0.65	0				0.0522	0	0.687	0
	0.0524	0	0.569	0				0.0514	0	0.59	0				0.0519	0	0.623	0				0.0524	0	0.65	0				0.0523	0	0.688	0
	0.0525	0	0.57	0				0.0514	0	0.59	0				0.052	0	0.624	0				0.0524	0	0.651	0				0.0523	0	0.689	0
	0.0525	0	0.571	0				0.0515	0	0.591	0				0.052	0	0.625	0				0.0525	0	0.652	0				0.0524	0	0.69	0
	0.0526	0	0.571	0				0.0516	0	0.592	0				0.0521	0	0.626	0				0.0526	0	0.653	0				0.0525	0	0.691	0
	0.0527	0	0.572	0				0.0517	0	0.593	0				0.0522	0	0.627	0				0.0527	0	0.654	0				0.0526	0	0.692	0
	0.0528	0	0.573	0				0.0518	0	0.594	0				0.0523	0	0.628	0				0.0528	0	0.655	0				0.0527	0	0.693	0
	0.0529	0	0.574	0				0.0518	0	0.595	0				0.0523	0	0.629	0				0.0528	0	0.656	0				0.0527	0	0.694	0
	0.0529	0	0.575	0				0.0519	0	0.596	0				0.0524	0	0.63	0				0.0529	0	0.657	0				0.0528	0	0.695	0
	0.053	0	0.576	0				0.052	0	0.596	0				0.0525	0	0.631	0				0.053	0	0.658	0				0.0529	0	0.696	0
	0.0531	0	0.577	0				0.0521	0	0.597	0				0.0526	0	0.632	0				0.0531	0	0.659	0				0.053	0	0.697	0
	0.0532	0	0.578	0				0.0521	0	0.598	0				0.0527	0	0.633	0				0.0532	0	0.66	0				0.0531	0	0.698	0
	0.0533	0	0.579	0				0.0522	0	0.599	0				0.0527	0	0.634	0				0.0532	0	0.661	0				0.0531	0	0.699	0
	0.0533	0	0.58	0				0.0523	0	0.6	0				0.0528	0	0.635	0				0.0533	0	0.662	0				0.0532	0	0.7	0
	0.0534	0	0.581	0				0.0524	0	0.601	0				0.0529	0	0.636	0				0.0534	0	0.663	0				0.0533	0	0.702	0
	0.0535	0	0.581	0				0.0525	0	0.602	0				0.053	0	0.637	0				0.0535	0	0.665	0				0.0534	0	0.702	0
	0.0536	0	0.582	0				0.0525	0	0.603	0				0.0531	0	0.638	0				0.0536	0	0.666	0				0.0535	0	0.704	0
	0.0537	0	0.583	0				0.0526	0	0.604	0				0.0531	0	0.639	0				0.0536	0	0.667	0				0.0535	0	0.705	0
	0.0537	0	0.584	0				0.0527	0	0.605	0				0.0532	0	0.64	0				0.0537	0	0.668	0				0.0536	0	0.706	0
	0.0538	0	0.585	0				0.0528	0	0.606	0				0.0533	0	0.641	0				0.0538	0	0.669	0				0.0537	0	0.707	0
	0.0539	0	0.586	0				0.0528	0	0.607	0				0.0534	0	0.642	0				0.0539	0	0.67	0				0.0538	0	0.708	0
	0.054	0	0.587	0				0.0529	0	0.608	0				0.0534	0	0.643	0				0.054	0	0.672	0				0.0539	0	0.709	0
	0.054	0	0.588	0				0.053	0	0.609	0				0.0535	0	0.644	0				0.054	0	0.673	0				0.0539	0	0.71	0
	0.0541	0	0.588	0				0.0531	0	0.61	0				0.0536	0	0.645	0				0.0541	0	0.674	0				0.054	0	0.711	0
	0.0542	0	0.589	0				0.0532	0	0.611	0				0.0537	0	0.646	0				0.0542	0	0.675	0				0.0541	0	0.713	0
	0.0543	0	0.59	0				0.0532	0	0.612	0				0.0538	0	0.647	0				0.0543	0	0.676	0				0.0542	0	0.714	0
	0.0544	0	0.591	0				0.0533	0	0.613	0				0.0538	0	0.648	0				0.0544	0	0.677	0				0.0543	0	0.715	0
	0.0544	0	0.592	0				0.0534	0	0.614	0				0.0539	0	0.649	0				0.0544	0	0.678	0				0.0543	0	0.716	0
	0.0545	0	0.593	0				0.0535	0	0.615	0				0.054	0	0.65	0				0.0545	0	0.679	0				0.0544	0	0.718	0
	0.0546	0	0.594	0				0.0535	0	0.616	0				0.0541	0	0.651	0				0.0546	0	0.68	0				0.0545	0	0.719	0
	0.0547	0	0.595	0				0.0536	0	0.617	0				0.0542	0	0.652	0				0.0547	0	0.681	0				0.0546	0	0.72	0
	0.0548	0	0.596	0				0.0537	0	0.618	0				0.0542	0	0.653	0				0.0548	0	0.682	0				0.0546	0	0.721	0
	0.0548	0	0.596	0				0.0538	0	0.619	0				0.0543	0	0.654	0				0.0548	0	0.683	0				0.0547	0	0.722	0
	0.0549	0	0.597	0				0.0539	0	0.619	0				0.0544	0	0.655	0				0.0549	0	0.684	0				0.0548	0	0.724	0
	0.055	0	0.598	0				0.0539	0	0.62	0				0.0545	0	0.656	0				0.055	0	0.685	0				0.0549	0	0.725	0
	0.0551	0	0.599	0				0.054	0	0.621	0				0.0545	0	0.657	0				0.0551	0	0.686	0				0.055	0	0.726	0
	0.0552	0	0.6	0				0.0541	0	0.622	0				0.0546	0	0.658	0				0.0552	0	0.687	0				0.055	0	0.727	0
	0.0552	0	0.6	0				0.0542	0	0.623	0				0.0547	0	0.659	0				0.0552	0	0.688	0				0.0551	0	0.728	0
	0.0553	0	0.601	0				0.0543	0	0.624	0				0.0548	0	0.659	0				0.0553	0	0.689	0				0.0552	0	0.729	0
	0.0554	0	0.602	0				0.0543	0	0.625	0				0.0549	0	0.66	0				0.0554	0	0.69	0				0.0553	0	0.73	0
	0.0555	0	0.603	0				0.0544	0	0.626	0				0.0549	0	0.661	0				0.0555	0	0.691	0				0.0554	0	0.731	0
	0.0556	0	0.604	0				0.0545	0	0.627	0				0.055	0	0.662	0				0.0555	0	0.692	0				0.0554	0	0.732	0
	0.0556	0	0.604	0				0.0546	0	0.628	0				0.0551	0	0.663	0				0.0556	0	0.693	0				0.0555	0	0.733	0
	0.0557	0	0.605	0				0.0546	0	0.629	0				0.0552	0	0.664	0				0.0557	0	0.694	0				0.0556	0	0.734	0
	0.0558	0	0.606	0				0.0547	0	0.629	0				0.0553	0	0.665	0				0.0558	0	0.695	0				0.0557	0	0.735	0
	0.0559	0	0.607	0				0.0548	0	0.63	0				0.0553	0	0.666	0				0.0559	0	0.697	0				0.0558	0	0.736	0
	0.056	0	0.607	0				0.0549	0	0.631	0				0.0554	0	0.667	0				0.0559	0	0.697	0				0.0558	0	0.737	0
	0.056	0	0.608	0				0.055	0	0.632	0				0.0555	0	0.668	0				0.056	0	0.698	0				0.0559	0	0.738	0
	0.0561	0	0.609	0				0.055	0	0.633	0				0.0556	0	0.669	0				0.0561	0	0.699	0				0.056	0	0.739	0
	0.0562	0	0.609	0				0.0551	0	0.634	0				0.0557	0	0.67	0				0.0562	0	0.7	0				0.0561	0	0.74	0
	0.0563	0	0.61	0				0.0552	0	0.635	0				0.0557	0	0.67	0				0.0563	0	0.701	0				0.0562	0	0.741	0
	0.0564	0	0.611	0				0.0553	0	0.635	0				0.0558	0	0.671	0				0.0563	0	0.702	0				0.0562	0	0.742	0
	0.0564	0	0.612	0				0.0553	0	0.636	0				0.0559	0	0.672	0				0.0564	0	0.703	0				0.0563	0	0.743	0
	0.0565	0	0.613	0				0.0554	0	0.637	0				0.056	0	0.673	0				0.0565	0	0.704	0				0.0564	0	0.744	0
	0.0566	0	0.614	0				0.0555	0	0.638	0				0.056	0	0.674	0				0.0566	0	0.704	0				0.0565	0	0.745	0
	0.0567	0	0.614	0				0.0556	0	0.639	0				0.0561	0	0.675	0				0.0567	0	0.705	0				0.0566	0	0.746	0
	0.0568	0	0.615	0				0.0557	0	0.64	0				0.0562	0	0.676	0				0.0567	0	0.706	0				0.0566	0	0.747	0
	0.0568	0	0.616	0				0.0557	0	0.641	0				0.0563	0	0.677	0				0.0568	0	0.707	0				0.0567	0	0.748	0
	0.0569	0	0.617	0				0.0558	0	0.642	0				0.0564	0	0.678	0				0.0569	0	0.708	0				0.0568	0	0.749	0
	0.057	0	0.618	0				0.0559	0	0.643	0				0.0564	0	0.679	0				0.057	0	0.709	0				0.0569	0	0.75	0
	0.0571	0	0.619	0				0.056	0	0.643	0				0.0565	0	0.679	0				0.0571	0	0.71	0				0.057	0	0.751	0
	0.0572	0	0.62	0				0.056	0	0.644	0				0.0566	0	0.68	0				0.0571	0	0.711	0				0.057	0	0.752	0
	0.0572	0	0.621	0				0.0561	0	0.645	0				0.0567	0	0.681	0				0.0572	0	0.712	0				0.0571	0	0.752	0
	0.0573	0	0.622	0				0.0562	0	0.646	0				0.0568	0	0.682	0				0.0573	0	0.713	0				0.0572	0	0.753	0
	0.0574	0	0.623	0				0.0563	0	0.647	0				0.0568	0	0.683	0				0.0574	0	0.713	0				0.0573	0	0.754	0
	0.0575	0	0.623	0				0.0564	0	0.648	0				0.0569	0	0.684	0				0.0575	0	0.714	0				0.0573	0	0.755	0
	0.0575	0	0.624	0				0.0564	0	0.648	0				0.057	0	0.685	0				0.0575	0	0.715	0				0.0574	0	0.756	0
	0.0576	0	0.625	0				0.0565	0	0.649	0				0.0571	0	0.686	0				0.0576	0	0.716	0				0.0575	0	0.757	0
	0.0577	0	0.626	0				0.0566	0	0.65	0				0.0571	0	0.687	0				0.0577	0	0.717	0				0.0576	0	0.758	0
	0.0578	0	0.627	0				0.0567	0	0.651	0				0.0572	0	0.688	0				0.0578	0	0.718	0				0.0577	0	0.759	0
	0.0579	0	0.628	0				0.0567	0	0.651	0				0.0573	0	0.689	0				0.0579	0	0.719	0				0.0577	0	0.76	0
	0.0579	0	0.629	0				0.0568	0	0.652	0				0.0574	0	0.69	0				0.0579	0	0.72	0				0.0578	0	0.761	0
	0.058	0	0.63	0				0.0569	0	0.653	0				0.0575	0	0.691	0				0.058	0	0.721	0				0.0579	0	0.762	0
	0.0581	0	0.63	0				0.057	0	0.654	0				0.0575	0	0.692	0				0.0581	0	0.722	0				0.058	0	0.763	0
	0.0582	0	0.631	0				0.0571	0	0.655	0				0.0576	0	0.693	0				0.0582	0	0.723	0				0.0581	0	0.764	0
	0.0583	0	0.632	0				0.0571	0	0.655	0				0.0577	0	0.694	0				0.0583	0	0.724	0				0.0581	0	0.765	0
	0.0583	0	0.633	0				0.0572	0	0.656	0				0.0578	0	0.695	0				0.0583	0	0.725	0				0.0582	0	0.766	0
	0.0584	0	0.634	0				0.0573	0	0.657	0				0.0579	0	0.696	0				0.0584	0	0.726	0				0.0583	0	0.767	0
	0.0585	0	0.635	0				0.0574	0	0.658	0				0.0579	0	0.697	0				0.0585	0	0.727	0				0.0584	0	0.768	0
	0.0586	0	0.636	0				0.0574	0	0.659	0				0.058	0	0.698	0				0.0586	0	0.728	0				0.0585	0	0.77	0
	0.0587	0	0.637	0				0.0575	0	0.66	0				0.0581	0	0.699	0				0.0587	0	0.729	0				0.0585	0	0.771	0
	0.0587	0	0.638	0				0.0576	0	0.661	0				0.0582	0	0.699	0				0.0587	0	0.73	0				0.0586	0	0.772	0
	0.0588	0	0.639	0				0.0577	0	0.662	0				0.0582	0	0.7	0				0.0588	0	0.731	0				0.0587	0	0.774	0
	0.0589	0	0.64	0				0.0578	0	0.662	0				0.0583	0	0.701	0				0.0589	0	0.732	0				0.0588	0	0.775	0
	0.059	0	0.64	0				0.0578	0	0.663	0				0.0584	0	0.702	0				0.059	0	0.733	0				0.0589	0	0.776	0
	0.0591	0	0.641	0				0.0579	0	0.664	0				0.0585	0	0.703	0				0.0591	0	0.734	0				0.0589	0	0.777	0
	0.0591	0	0.642	0				0.058	0	0.665	0				0.0586	0	0.704	0				0.0591	0	0.735	0				0.059	0	0.778	0
	0.0592	0	0.643	0				0.0581	0	0.666	0				0.0586	0	0.705	0				0.0592	0	0.736	0				0.0591	0	0.779	0
	0.0593	0	0.644	0				0.0581	0	0.667	0				0.0587	0	0.706	0				0.0593	0	0.737	0				0.0592	0	0.78	0
	0.0594	0	0.645	0				0.0582	0	0.668	0				0.0588	0	0.707	0				0.0594	0	0.738	0				0.0593	0	0.781	0
	0.0595	0	0.646	0				0.0583	0	0.669	0				0.0589	0	0.708	0				0.0594	0	0.739	0				0.0593	0	0.782	0
	0.0595	0	0.647	0				0.0584	0	0.67	0				0.059	0	0.709	0				0.0595	0	0.74	0				0.0594	0	0.783	0
	0.0596	0	0.648	0				0.0585	0	0.671	0				0.059	0	0.71	0				0.0596	0	0.741	0				0.0595	0	0.784	0
	0.0597	0	0.649	0				0.0585	0	0.672	0				0.0591	0	0.711	0				0.0597	0	0.742	0				0.0596	0	0.785	0
	0.0598	0	0.65	0				0.0586	0	0.673	0				0.0592	0	0.712	0				0.0598	0	0.743	0				0.0597	0	0.787	0
	0.0599	0	0.65	0				0.0587	0	0.674	0				0.0593	0	0.713	0				0.0598	0	0.744	0				0.0597	0	0.788	0
	0.0599	0	0.651	0				0.0588	0	0.675	0				0.0594	0	0.714	0				0.0599	0	0.745	0				0.0598	0	0.789	0
	0.06	0	0.652	0				0.0589	0	0.676	0				0.0594	0	0.715	0				0.06	0	0.746	0				0.0599	0	0.79	0
	0.0601	0	0.653	0				0.0589	0	0.677	0				0.0595	0	0.716	0				0.0601	0	0.747	0				0.06	0	0.791	0
	0.0602	0	0.654	0				0.059	0	0.678	0				0.0596	0	0.717	0				0.0602	0	0.748	0				0.06	0	0.792	0
	0.0603	0	0.655	0				0.0591	0	0.679	0				0.0597	0	0.718	0				0.0602	0	0.749	0				0.0601	0	0.794	0
	0.0603	0	0.656	0				0.0592	0	0.68	0				0.0597	0	0.719	0				0.0603	0	0.75	0				0.0602	0	0.795	0
	0.0604	0	0.656	0				0.0592	0	0.68	0				0.0598	0	0.72	0				0.0604	0	0.751	0				0.0603	0	0.796	0
	0.0605	0	0.657	0				0.0593	0	0.681	0				0.0599	0	0.721	0				0.0605	0	0.752	0				0.0604	0	0.797	0
	0.0606	0	0.658	0				0.0594	0	0.682	0				0.06	0	0.722	0				0.0606	0	0.753	0				0.0604	0	0.798	0
	0.0607	0	0.659	0				0.0595	0	0.683	0				0.0601	0	0.723	0				0.0606	0	0.754	0				0.0605	0	0.799	0
	0.0607	0	0.66	0				0.0596	0	0.684	0				0.0601	0	0.724	0				0.0607	0	0.755	0				0.0606	0	0.8	0
	0.0608	0	0.66	0				0.0596	0	0.685	0				0.0602	0	0.724	0				0.0608	0	0.756	0				0.0607	0	0.801	0
	0.0609	0	0.661	0				0.0597	0	0.686	0				0.0603	0	0.725	0				0.0609	0	0.757	0				0.0608	0	0.802	0
	0.061	0	0.662	0				0.0598	0	0.687	0				0.0604	0	0.726	0				0.061	0	0.759	0				0.0608	0	0.803	0
	0.0611	0	0.663	0				0.0599	0	0.688	0				0.0605	0	0.727	0				0.061	0	0.76	0				0.0609	0	0.804	0
	0.0611	0	0.664	0				0.0599	0	0.689	0				0.0605	0	0.728	0				0.0611	0	0.761	0				0.061	0	0.805	0
	0.0612	0	0.664	0				0.06	0	0.69	0				0.0606	0	0.729	0				0.0612	0	0.762	0				0.0611	0	0.806	0
	0.0613	0	0.665	0				0.0601	0	0.691	0				0.0607	0	0.73	0				0.0613	0	0.763	0				0.0612	0	0.807	0
	0.0614	0	0.666	0				0.0602	0	0.692	0				0.0608	0	0.731	0				0.0614	0	0.764	0				0.0612	0	0.808	0
	0.0614	0	0.667	0				0.0603	0	0.693	0				0.0608	0	0.732	0				0.0614	0	0.765	0				0.0613	0	0.809	0
	0.0615	0	0.668	0				0.0603	0	0.693	0				0.0609	0	0.733	0				0.0615	0	0.765	0				0.0614	0	0.811	0
	0.0616	0	0.668	0				0.0604	0	0.694	0				0.061	0	0.734	0				0.0616	0	0.766	0				0.0615	0	0.812	0
	0.0617	0	0.669	0				0.0605	0	0.695	0				0.0611	0	0.735	0				0.0617	0	0.767	0				0.0616	0	0.813	0
	0.0618	0	0.67	0				0.0606	0	0.696	0				0.0612	0	0.736	0				0.0618	0	0.768	0				0.0616	0	0.814	0
	0.0618	0	0.671	0				0.0606	0	0.697	0				0.0612	0	0.737	0				0.0618	0	0.769	0				0.0617	0	0.815	0
	0.0619	0	0.672	0				0.0607	0	0.698	0				0.0613	0	0.737	0				0.0619	0	0.77	0				0.0618	0	0.816	0
	0.062	0	0.673	0				0.0608	0	0.699	0				0.0614	0	0.738	0				0.062	0	0.771	0				0.0619	0	0.817	0
	0.0621	0	0.673	0				0.0609	0	0.7	0				0.0615	0	0.739	0				0.0621	0	0.772	0				0.062	0	0.818	0
	0.0622	0	0.674	0				0.061	0	0.701	0				0.0616	0	0.74	0				0.0622	0	0.773	0				0.062	0	0.819	0
	0.0622	0	0.675	0				0.061	0	0.701	0				0.0616	0	0.741	0				0.0622	0	0.774	0				0.0621	0	0.82	0
	0.0623	0	0.676	0				0.0611	0	0.702	0				0.0617	0	0.742	0				0.0623	0	0.775	0				0.0622	0	0.821	0
	0.0624	0	0.677	0				0.0612	0	0.703	0				0.0618	0	0.743	0				0.0624	0	0.776	0				0.0623	0	0.821	0
	0.0625	0	0.678	0				0.0613	0	0.704	0				0.0619	0	0.744	0				0.0625	0	0.776	0				0.0624	0	0.822	0
	0.0626	0	0.679	0				0.0613	0	0.705	0				0.0619	0	0.745	0				0.0626	0	0.777	0				0.0624	0	0.823	0
	0.0626	0	0.679	0				0.0614	0	0.705	0				0.062	0	0.746	0				0.0626	0	0.778	0				0.0625	0	0.824	0
	0.0627	0	0.68	0				0.0615	0	0.706	0				0.0621	0	0.747	0				0.0627	0	0.779	0				0.0626	0	0.825	0
	0.0628	0	0.681	0				0.0616	0	0.707	0				0.0622	0	0.748	0				0.0628	0	0.78	0				0.0627	0	0.826	0
	0.0629	0	0.682	0				0.0617	0	0.708	0				0.0623	0	0.749	0				0.0629	0	0.781	0				0.0627	0	0.827	0
	0.063	0	0.683	0				0.0617	0	0.709	0				0.0623	0	0.749	0				0.0629	0	0.782	0				0.0628	0	0.828	0
	0.063	0	0.684	0				0.0618	0	0.709	0				0.0624	0	0.75	0				0.063	0	0.783	0				0.0629	0	0.828	0
	0.0631	0	0.684	0				0.0619	0	0.71	0				0.0625	0	0.751	0				0.0631	0	0.784	0				0.063	0	0.829	0
	0.0632	0	0.685	0				0.062	0	0.711	0				0.0626	0	0.752	0				0.0632	0	0.785	0				0.0631	0	0.83	0
	0.0633	0	0.686	0				0.062	0	0.712	0				0.0627	0	0.753	0				0.0633	0	0.786	0				0.0631	0	0.831	0
	0.0634	0	0.687	0				0.0621	0	0.713	0				0.0627	0	0.754	0				0.0633	0	0.787	0				0.0632	0	0.832	0
	0.0634	0	0.688	0				0.0622	0	0.713	0				0.0628	0	0.755	0				0.0634	0	0.788	0				0.0633	0	0.833	0
	0.0635	0	0.689	0				0.0623	0	0.714	0				0.0629	0	0.756	0				0.0635	0	0.789	0				0.0634	0	0.834	0
	0.0636	0	0.69	0				0.0624	0	0.715	0				0.063	0	0.757	0				0.0636	0	0.79	0				0.0635	0	0.835	0
	0.0637	0	0.691	0				0.0624	0	0.716	0				0.0631	0	0.758	0				0.0637	0	0.791	0				0.0635	0	0.837	0
	0.0638	0	0.692	0				0.0625	0	0.717	0				0.0631	0	0.759	0				0.0637	0	0.792	0				0.0636	0	0.838	0
	0.0638	0	0.692	0				0.0626	0	0.718	0				0.0632	0	0.76	0				0.0638	0	0.793	0				0.0637	0	0.839	0
	0.0639	0	0.693	0				0.0627	0	0.718	0				0.0633	0	0.761	0				0.0639	0	0.794	0				0.0638	0	0.84	0
	0.064	0	0.694	0				0.0627	0	0.719	0				0.0634	0	0.762	0				0.064	0	0.795	0				0.0639	0	0.841	0
	0.0641	0	0.695	0				0.0628	0	0.72	0				0.0634	0	0.763	0				0.0641	0	0.796	0				0.0639	0	0.842	0
	0.0642	0	0.696	0				0.0629	0	0.721	0				0.0635	0	0.764	0				0.0641	0	0.797	0				0.064	0	0.843	0
	0.0642	0	0.697	0				0.063	0	0.722	0				0.0636	0	0.765	0				0.0642	0	0.798	0				0.0641	0	0.844	0
	0.0643	0	0.698	0				0.0631	0	0.723	0				0.0637	0	0.766	0				0.0643	0	0.799	0				0.0642	0	0.845	0
	0.0644	0	0.699	0				0.0631	0	0.724	0				0.0638	0	0.767	0				0.0644	0	0.8	0				0.0643	0	0.847	0
	0.0645	0	0.7	0				0.0632	0	0.725	0				0.0638	0	0.768	0				0.0645	0	0.801	0				0.0643	0	0.848	0
	0.0646	0	0.701	0				0.0633	0	0.726	0				0.0639	0	0.769	0				0.0645	0	0.802	0				0.0644	0	0.849	0
	0.0646	0	0.702	0				0.0634	0	0.726	0				0.064	0	0.77	0				0.0646	0	0.803	0				0.0645	0	0.85	0
	0.0647	0	0.703	0				0.0635	0	0.727	0				0.0641	0	0.77	0				0.0647	0	0.804	0				0.0646	0	0.851	0
	0.0648	0	0.703	0				0.0635	0	0.728	0				0.0642	0	0.771	0				0.0648	0	0.805	0				0.0647	0	0.852	0
	0.0649	0	0.704	0				0.0636	0	0.729	0				0.0642	0	0.772	0				0.0649	0	0.806	0				0.0647	0	0.853	0
	0.0649	0	0.705	0				0.0637	0	0.73	0				0.0643	0	0.773	0				0.0649	0	0.807	0				0.0648	0	0.854	0
	0.065	0	0.706	0				0.0638	0	0.731	0				0.0644	0	0.774	0				0.065	0	0.808	0				0.0649	0	0.855	0
	0.0651	0	0.707	0				0.0638	0	0.732	0				0.0645	0	0.775	0				0.0651	0	0.809	0				0.065	0	0.856	0
	0.0652	0	0.708	0				0.0639	0	0.733	0				0.0645	0	0.776	0				0.0652	0	0.81	0				0.0651	0	0.857	0
	0.0653	0	0.709	0				0.064	0	0.734	0				0.0646	0	0.777	0				0.0653	0	0.811	0				0.0651	0	0.858	0
	0.0653	0	0.71	0				0.0641	0	0.735	0				0.0647	0	0.778	0				0.0653	0	0.812	0				0.0652	0	0.859	0
	0.0654	0	0.711	0				0.0642	0	0.736	0				0.0648	0	0.779	0				0.0654	0	0.813	0				0.0653	0	0.86	0
	0.0655	0	0.711	0				0.0642	0	0.737	0				0.0649	0	0.78	0				0.0655	0	0.814	0				0.0654	0	0.862	0
	0.0656	0	0.712	0				0.0643	0	0.738	0				0.0649	0	0.781	0				0.0656	0	0.815	0				0.0654	0	0.863	0
	0.0657	0	0.713	0				0.0644	0	0.739	0				0.065	0	0.782	0				0.0657	0	0.816	0				0.0655	0	0.864	0
	0.0657	0	0.714	0				0.0645	0	0.74	0				0.0651	0	0.783	0				0.0657	0	0.817	0				0.0656	0	0.865	0
	0.0658	0	0.715	0				0.0645	0	0.741	0				0.0652	0	0.784	0				0.0658	0	0.818	0				0.0657	0	0.866	0
	0.0659	0	0.716	0				0.0646	0	0.742	0				0.0653	0	0.785	0				0.0659	0	0.819	0				0.0658	0	0.868	0
	0.066	0	0.716	0				0.0647	0	0.743	0				0.0653	0	0.786	0				0.066	0	0.82	0				0.0658	0	0.869	0
	0.0661	0	0.717	0				0.0648	0	0.744	0				0.0654	0	0.787	0				0.0661	0	0.821	0				0.0659	0	0.87	0
	0.0661	0	0.718	0				0.0649	0	0.745	0				0.0655	0	0.788	0				0.0661	0	0.822	0				0.066	0	0.871	0
	0.0662	0	0.719	0				0.0649	0	0.746	0				0.0656	0	0.789	0				0.0662	0	0.823	0				0.0661	0	0.872	0
	0.0663	0	0.72	0				0.065	0	0.747	0				0.0656	0	0.79	0				0.0663	0	0.824	0				0.0662	0	0.873	0
	0.0664	0	0.721	0				0.0651	0	0.748	0				0.0657	0	0.791	0				0.0664	0	0.825	0				0.0662	0	0.874	0
	0.0665	0	0.721	0				0.0652	0	0.749	0				0.0658	0	0.792	0				0.0665	0	0.826	0				0.0663	0	0.875	0
	0.0665	0	0.722	0				0.0652	0	0.75	0				0.0659	0	0.793	0				0.0665	0	0.827	0				0.0664	0	0.876	0
	0.0666	0	0.723	0				0.0653	0	0.751	0				0.066	0	0.794	0				0.0666	0	0.828	0				0.0665	0	0.877	0
	0.0667	0	0.724	0				0.0654	0	0.751	0				0.066	0	0.794	0				0.0667	0	0.829	0				0.0666	0	0.878	0
	0.0668	0	0.725	0				0.0655	0	0.752	0				0.0661	0	0.795	0				0.0668	0	0.83	0				0.0666	0	0.879	0
	0.0669	0	0.725	0				0.0656	0	0.753	0				0.0662	0	0.796	0				0.0668	0	0.831	0				0.0667	0	0.88	0
	0.0669	0	0.726	0				0.0656	0	0.754	0				0.0663	0	0.797	0				0.0669	0	0.832	0				0.0668	0	0.881	0
	0.067	0	0.727	0				0.0657	0	0.755	0				0.0664	0	0.798	0				0.067	0	0.833	0				0.0669	0	0.882	0
	0.0671	0	0.728	0				0.0658	0	0.756	0				0.0664	0	0.799	0				0.0671	0	0.834	0				0.067	0	0.883	0
	0.0672	0	0.729	0				0.0659	0	0.757	0				0.0665	0	0.8	0				0.0672	0	0.835	0				0.067	0	0.884	0
	0.0673	0	0.73	0				0.0659	0	0.758	0				0.0666	0	0.801	0				0.0672	0	0.836	0				0.0671	0	0.885	0
	0.0673	0	0.73	0				0.066	0	0.759	0				0.0667	0	0.802	0				0.0673	0	0.837	0				0.0672	0	0.886	0
	0.0674	0	0.731	0				0.0661	0	0.759	0				0.0667	0	0.803	0				0.0674	0	0.838	0				0.0673	0	0.887	0
	0.0675	0	0.732	0				0.0662	0	0.76	0				0.0668	0	0.803	0				0.0675	0	0.839	0				0.0674	0	0.888	0
	0.0676	0	0.733	0				0.0663	0	0.761	0				0.0669	0	0.804	0				0.0676	0	0.84	0				0.0674	0	0.888	0
	0.0677	0	0.734	0				0.0663	0	0.762	0				0.067	0	0.805	0				0.0676	0	0.841	0				0.0675	0	0.889	0
	0.0677	0	0.734	0				0.0664	0	0.763	0				0.0671	0	0.806	0				0.0677	0	0.842	0				0.0676	0	0.89	0
	0.0678	0	0.735	0				0.0665	0	0.764	0				0.0671	0	0.807	0				0.0678	0	0.843	0				0.0677	0	0.891	0
	0.0679	0	0.736	0				0.0666	0	0.764	0				0.0672	0	0.808	0				0.0679	0	0.844	0				0.0678	0	0.892	0
	0.068	0	0.737	0				0.0666	0	0.765	0				0.0673	0	0.809	0				0.068	0	0.845	0				0.0678	0	0.893	0
	0.0681	0	0.738	0				0.0667	0	0.766	0				0.0674	0	0.81	0				0.068	0	0.846	0				0.0679	0	0.894	0
	0.0681	0	0.739	0				0.0668	0	0.767	0				0.0675	0	0.811	0				0.0681	0	0.846	0				0.068	0	0.895	0
	0.0682	0	0.739	0				0.0669	0	0.768	0				0.0675	0	0.812	0				0.0682	0	0.847	0				0.0681	0	0.896	0
	0.0683	0	0.74	0				0.067	0	0.768	0				0.0676	0	0.813	0				0.0683	0	0.848	0				0.0681	0	0.897	0
	0.0684	0	0.741	0				0.067	0	0.769	0				0.0677	0	0.814	0				0.0684	0	0.849	0				0.0682	0	0.898	0
	0.0684	0	0.742	0				0.0671	0	0.77	0				0.0678	0	0.815	0				0.0684	0	0.85	0				0.0683	0	0.899	0
	0.0685	0	0.743	0				0.0672	0	0.771	0				0.0679	0	0.816	0				0.0685	0	0.851	0				0.0684	0	0.9	0
	0.0686	0	0.744	0				0.0673	0	0.772	0				0.0679	0	0.817	0				0.0686	0	0.852	0				0.0685	0	0.901	0
	0.0687	0	0.745	0				0.0673	0	0.772	0				0.068	0	0.817	0				0.0687	0	0.853	0				0.0685	0	0.902	0
	0.0688	0	0.746	0				0.0674	0	0.773	0				0.0681	0	0.818	0				0.0688	0	0.854	0				0.0686	0	0.903	0
	0.0688	0	0.747	0				0.0675	0	0.774	0				0.0682	0	0.819	0				0.0688	0	0.855	0				0.0687	0	0.904	0
	0.0689	0	0.748	0				0.0676	0	0.775	0				0.0682	0	0.82	0				0.0689	0	0.855	0				0.0688	0	0.905	0
	0.069	0	0.749	0				0.0677	0	0.776	0				0.0683	0	0.821	0				0.069	0	0.856	0				0.0689	0	0.906	0
	0.0691	0	0.75	0				0.0677	0	0.777	0				0.0684	0	0.822	0				0.0691	0	0.857	0				0.0689	0	0.907	0
	0.0692	0	0.751	0				0.0678	0	0.777	0				0.0685	0	0.823	0				0.0692	0	0.858	0				0.069	0	0.908	0
	0.0692	0	0.752	0				0.0679	0	0.778	0				0.0686	0	0.824	0				0.0692	0	0.859	0				0.0691	0	0.909	0
	0.0693	0	0.753	0				0.068	0	0.779	0				0.0686	0	0.825	0				0.0693	0	0.86	0				0.0692	0	0.91	0
	0.0694	0	0.754	0				0.0681	0	0.78	0				0.0687	0	0.826	0				0.0694	0	0.861	0				0.0693	0	0.911	0
	0.0695	0	0.754	0				0.0681	0	0.781	0				0.0688	0	0.827	0				0.0695	0	0.862	0				0.0693	0	0.913	0
	0.0696	0	0.755	0				0.0682	0	0.782	0				0.0689	0	0.828	0				0.0696	0	0.863	0				0.0694	0	0.914	0
	0.0696	0	0.756	0				0.0683	0	0.783	0				0.069	0	0.829	0				0.0696	0	0.864	0				0.0695	0	0.915	0
	0.0697	0	0.757	0				0.0684	0	0.783	0				0.069	0	0.83	0				0.0697	0	0.865	0				0.0696	0	0.916	0
	0.0698	0	0.758	0				0.0684	0	0.784	0				0.0691	0	0.831	0				0.0698	0	0.866	0				0.0697	0	0.917	0
	0.0699	0	0.759	0				0.0685	0	0.785	0				0.0692	0	0.832	0				0.0699	0	0.867	0				0.0697	0	0.918	0
	0.07	0	0.76	0				0.0686	0	0.786	0				0.0693	0	0.833	0				0.07	0	0.868	0				0.0698	0	0.919	0
	0.07	0	0.761	0				0.0687	0	0.787	0				0.0693	0	0.834	0				0.07	0	0.869	0				0.0699	0	0.92	0
	0.0701	0	0.762	0				0.0688	0	0.788	0				0.0694	0	0.835	0				0.0701	0	0.871	0				0.07	0	0.921	0
	0.0702	0	0.763	0				0.0688	0	0.789	0				0.0695	0	0.836	0				0.0702	0	0.872	0				0.0701	0	0.923	0
	0.0703	0	0.764	0				0.0689	0	0.79	0				0.0696	0	0.837	0				0.0703	0	0.873	0				0.0701	0	0.924	0
	0.0704	0	0.765	0				0.069	0	0.79	0				0.0697	0	0.838	0				0.0703	0	0.874	0				0.0702	0	0.925	0
	0.0704	0	0.766	0				0.0691	0	0.791	0				0.0697	0	0.839	0				0.0704	0	0.875	0				0.0703	0	0.926	0
	0.0705	0	0.767	0				0.0691	0	0.792	0				0.0698	0	0.84	0				0.0705	0	0.876	0				0.0704	0	0.927	0
	0.0706	0	0.767	0				0.0692	0	0.793	0				0.0699	0	0.841	0				0.0706	0	0.877	0				0.0705	0	0.928	0
	0.0707	0	0.768	0				0.0693	0	0.794	0				0.07	0	0.842	0				0.0707	0	0.878	0				0.0705	0	0.93	0
	0.0708	0	0.769	0				0.0694	0	0.795	0				0.0701	0	0.843	0				0.0707	0	0.879	0				0.0706	0	0.931	0
	0.0708	0	0.77	0				0.0695	0	0.796	0				0.0701	0	0.844	0				0.0708	0	0.88	0				0.0707	0	0.932	0
	0.0709	0	0.771	0				0.0695	0	0.797	0				0.0702	0	0.845	0				0.0709	0	0.881	0				0.0708	0	0.933	0
	0.071	0	0.772	0				0.0696	0	0.798	0				0.0703	0	0.846	0				0.071	0	0.882	0				0.0708	0	0.934	0
	0.0711	0	0.773	0				0.0697	0	0.799	0				0.0704	0	0.847	0				0.0711	0	0.883	0				0.0709	0	0.935	0
	0.0712	0	0.773	0				0.0698	0	0.8	0				0.0704	0	0.848	0				0.0711	0	0.884	0				0.071	0	0.936	0
	0.0712	0	0.774	0				0.0698	0	0.801	0				0.0705	0	0.849	0				0.0712	0	0.885	0				0.0711	0	0.937	0
	0.0713	0	0.775	0				0.0699	0	0.802	0				0.0706	0	0.849	0				0.0713	0	0.886	0				0.0712	0	0.938	0
	0.0714	0	0.776	0				0.07	0	0.803	0				0.0707	0	0.85	0				0.0714	0	0.887	0				0.0712	0	0.94	0
	0.0715	0	0.777	0				0.0701	0	0.804	0				0.0708	0	0.851	0				0.0715	0	0.888	0				0.0713	0	0.941	0
	0.0716	0	0.777	0				0.0702	0	0.805	0				0.0708	0	0.852	0				0.0715	0	0.889	0				0.0714	0	0.942	0
	0.0716	0	0.778	0				0.0702	0	0.806	0				0.0709	0	0.853	0				0.0716	0	0.89	0				0.0715	0	0.943	0
	0.0717	0	0.779	0				0.0703	0	0.807	0				0.071	0	0.854	0				0.0717	0	0.891	0				0.0716	0	0.944	0
	0.0718	0	0.78	0				0.0704	0	0.807	0				0.0711	0	0.855	0				0.0718	0	0.892	0				0.0716	0	0.945	0
	0.0719	0	0.78	0				0.0705	0	0.808	0				0.0712	0	0.856	0				0.0719	0	0.893	0				0.0717	0	0.946	0
	0.072	0	0.781	0				0.0705	0	0.809	0				0.0712	0	0.857	0				0.0719	0	0.894	0				0.0718	0	0.947	0
	0.072	0	0.782	0				0.0706	0	0.81	0				0.0713	0	0.858	0				0.072	0	0.895	0				0.0719	0	0.948	0
	0.0721	0	0.783	0				0.0707	0	0.811	0				0.0714	0	0.859	0				0.0721	0	0.896	0				0.072	0	0.949	0
	0.0722	0	0.783	0				0.0708	0	0.812	0				0.0715	0	0.86	0				0.0722	0	0.897	0				0.072	0	0.95	0
	0.0723	0	0.784	0				0.0709	0	0.813	0				0.0716	0	0.861	0				0.0723	0	0.898	0				0.0721	0	0.951	0
	0.0723	0	0.785	0				0.0709	0	0.814	0				0.0716	0	0.861	0				0.0723	0	0.899	0				0.0722	0	0.952	0
	0.0724	0	0.786	0				0.071	0	0.815	0				0.0717	0	0.862	0				0.0724	0	0.9	0				0.0723	0	0.953	0
	0.0725	0	0.786	0				0.0711	0	0.816	0				0.0718	0	0.863	0				0.0725	0	0.901	0				0.0724	0	0.954	0
	0.0726	0	0.787	0				0.0712	0	0.816	0				0.0719	0	0.864	0				0.0726	0	0.902	0				0.0724	0	0.955	0
	0.0727	0	0.788	0				0.0712	0	0.817	0				0.0719	0	0.865	0				0.0727	0	0.903	0				0.0725	0	0.956	0
	0.0727	0	0.789	0				0.0713	0	0.818	0				0.072	0	0.866	0				0.0727	0	0.904	0				0.0726	0	0.957	0
	0.0728	0	0.79	0				0.0714	0	0.819	0				0.0721	0	0.867	0				0.0728	0	0.905	0				0.0727	0	0.958	0
	0.0729	0	0.791	0				0.0715	0	0.82	0				0.0722	0	0.868	0				0.0729	0	0.906	0				0.0728	0	0.959	0
	0.073	0	0.792	0				0.0716	0	0.821	0				0.0723	0	0.869	0				0.073	0	0.907	0				0.0728	0	0.96	0
	0.0731	0	0.792	0				0.0716	0	0.822	0				0.0723	0	0.87	0				0.0731	0	0.908	0				0.0729	0	0.961	0
	0.0731	0	0.793	0				0.0717	0	0.823	0				0.0724	0	0.871	0				0.0731	0	0.909	0				0.073	0	0.962	0
	0.0732	0	0.794	0				0.0718	0	0.823	0				0.0725	0	0.872	0				0.0732	0	0.91	0				0.0731	0	0.963	0
	0.0733	0	0.795	0				0.0719	0	0.824	0				0.0726	0	0.873	0				0.0733	0	0.911	0				0.0732	0	0.964	0
	0.0734	0	0.796	0				0.0719	0	0.825	0				0.0727	0	0.874	0				0.0734	0	0.911	0				0.0732	0	0.965	0
	0.0735	0	0.797	0				0.072	0	0.826	0				0.0727	0	0.874	0				0.0735	0	0.912	0				0.0733	0	0.966	0
	0.0735	0	0.797	0				0.0721	0	0.827	0				0.0728	0	0.875	0				0.0735	0	0.913	0				0.0734	0	0.967	0
	0.0736	0	0.798	0				0.0722	0	0.828	0				0.0729	0	0.876	0				0.0736	0	0.914	0				0.0735	0	0.968	0
	0.0737	0	0.799	0				0.0723	0	0.829	0				0.073	0	0.877	0				0.0737	0	0.915	0				0.0735	0	0.969	0
	0.0738	0	0.8	0				0.0723	0	0.83	0				0.073	0	0.878	0				0.0738	0	0.916	0				0.0736	0	0.97	0
	0.0739	0	0.801	0				0.0724	0	0.831	0				0.0731	0	0.879	0				0.0739	0	0.917	0				0.0737	0	0.971	0
	0.0739	0	0.802	0				0.0725	0	0.831	0				0.0732	0	0.88	0				0.0739	0	0.918	0				0.0738	0	0.972	0
	0.074	0	0.803	0				0.0726	0	0.832	0				0.0733	0	0.881	0				0.074	0	0.919	0				0.0739	0	0.973	0
	0.0741	0	0.804	0				0.0727	0	0.833	0				0.0734	0	0.882	0				0.0741	0	0.92	0				0.0739	0	0.974	0
	0.0742	0	0.805	0				0.0727	0	0.834	0				0.0734	0	0.883	0				0.0742	0	0.921	0				0.074	0	0.975	0
	0.0743	0	0.805	0				0.0728	0	0.835	0				0.0735	0	0.884	0				0.0742	0	0.922	0				0.0741	0	0.976	0
	0.0743	0	0.806	0				0.0729	0	0.836	0				0.0736	0	0.885	0				0.0743	0	0.923	0				0.0742	0	0.977	0
	0.0744	0	0.807	0				0.073	0	0.837	0				0.0737	0	0.886	0				0.0744	0	0.924	0				0.0743	0	0.978	0
	0.0745	0	0.808	0				0.073	0	0.838	0				0.0738	0	0.887	0				0.0745	0	0.925	0				0.0743	0	0.979	0
	0.0746	0	0.809	0				0.0731	0	0.839	0				0.0738	0	0.888	0				0.0746	0	0.926	0				0.0744	0	0.98	0
	0.0747	0	0.81	0				0.0732	0	0.84	0				0.0739	0	0.889	0				0.0746	0	0.927	0				0.0745	0	0.981	0
	0.0747	0	0.811	0				0.0733	0	0.841	0				0.074	0	0.89	0				0.0747	0	0.928	0				0.0746	0	0.982	0
	0.0748	0	0.812	0				0.0734	0	0.842	0				0.0741	0	0.891	0				0.0748	0	0.929	0				0.0747	0	0.984	0
	0.0749	0	0.813	0				0.0734	0	0.843	0				0.0741	0	0.892	0				0.0749	0	0.929	0				0.0747	0	0.985	0
	0.075	0	0.814	0				0.0735	0	0.844	0				0.0742	0	0.892	0				0.075	0	0.93	0				0.0748	0	0.986	0
	0.0751	0	0.815	0				0.0736	0	0.844	0				0.0743	0	0.893	0				0.075	0	0.931	0				0.0749	0	0.987	0
	0.0751	0	0.816	0				0.0737	0	0.845	0				0.0744	0	0.894	0				0.0751	0	0.932	0				0.075	0	0.988	0
	0.0752	0	0.817	0				0.0737	0	0.846	0				0.0745	0	0.895	0				0.0752	0	0.933	0				0.0751	0	0.989	0
	0.0753	0	0.817	0				0.0738	0	0.847	0				0.0745	0	0.896	0				0.0753	0	0.934	0				0.0751	0	0.99	0
	0.0754	0	0.818	0				0.0739	0	0.848	0				0.0746	0	0.897	0				0.0754	0	0.935	0				0.0752	0	0.991	0
	0.0755	0	0.819	0				0.074	0	0.849	0				0.0747	0	0.898	0				0.0754	0	0.936	0				0.0753	0	0.992	0
	0.0755	0	0.82	0				0.0741	0	0.85	0				0.0748	0	0.899	0				0.0755	0	0.937	0				0.0754	0	0.993	0
	0.0756	0	0.821	0				0.0741	0	0.851	0				0.0749	0	0.9	0				0.0756	0	0.939	0				0.0755	0	0.994	0
	0.0757	0	0.822	0				0.0742	0	0.852	0				0.0749	0	0.901	0				0.0757	0	0.94	0				0.0755	0	0.995	0
	0.0758	0	0.823	0				0.0743	0	0.852	0				0.075	0	0.902	0				0.0758	0	0.941	0				0.0756	0	0.996	0
	0.0758	0	0.824	0				0.0744	0	0.853	0				0.0751	0	0.903	0				0.0758	0	0.942	0				0.0757	0	0.997	0
	0.0759	0	0.825	0				0.0744	0	0.854	0				0.0752	0	0.904	0				0.0759	0	0.943	0				0.0758	0	0.999	0
	0.076	0	0.825	0				0.0745	0	0.855	0				0.0753	0	0.905	0				0.076	0	0.944	0				0.0759	0	1	0
	0.0761	0	0.826	0				0.0746	0	0.856	0				0.0753	0	0.906	0				0.0761	0	0.945	0				0.0759	0	1	0
	0.0762	0	0.827	0				0.0747	0	0.857	0				0.0754	0	0.907	0				0.0762	0	0.946	0				0.076	0	1	0
	0.0762	0	0.828	0				0.0748	0	0.858	0				0.0755	0	0.908	0				0.0762	0	0.947	0				0.0761	0	1	0
	0.0763	0	0.829	0				0.0748	0	0.858	0				0.0756	0	0.909	0				0.0763	0	0.948	0				0.0762	0	1	0
	0.0764	0	0.83	0				0.0749	0	0.859	0				0.0756	0	0.91	0				0.0764	0	0.949	0				0.0762	0	1	0
	0.0765	0	0.83	0				0.075	0	0.86	0				0.0757	0	0.911	0				0.0765	0	0.95	0				0.0763	0	1.01	0
	0.0766	0	0.831	0				0.0751	0	0.861	0				0.0758	0	0.912	0				0.0766	0	0.951	0				0.0764	0	1.01	0
	0.0766	0	0.832	0				0.0751	0	0.862	0				0.0759	0	0.913	0				0.0766	0	0.952	0				0.0765	0	1.01	0
	0.0767	0	0.833	0				0.0752	0	0.863	0				0.076	0	0.914	0				0.0767	0	0.953	0				0.0766	0	1.01	0
	0.0768	0	0.834	0				0.0753	0	0.864	0				0.076	0	0.915	0				0.0768	0	0.954	0				0.0766	0	1.01	0
	0.0769	0	0.834	0				0.0754	0	0.864	0				0.0761	0	0.916	0				0.0769	0	0.956	0				0.0767	0	1.01	0
	0.077	0	0.835	0				0.0755	0	0.865	0				0.0762	0	0.917	0				0.077	0	0.957	0				0.0768	0	1.01	0
	0.077	0	0.836	0				0.0755	0	0.866	0				0.0763	0	0.918	0				0.077	0	0.958	0				0.0769	0	1.01	0
	0.0771	0	0.837	0				0.0756	0	0.867	0				0.0764	0	0.919	0				0.0771	0	0.959	0				0.077	0	1.01	0
	0.0772	0	0.838	0				0.0757	0	0.868	0				0.0764	0	0.919	0				0.0772	0	0.96	0				0.077	0	1.02	0
	0.0773	0	0.838	0				0.0758	0	0.869	0				0.0765	0	0.92	0				0.0773	0	0.96	0				0.0771	0	1.02	0
	0.0774	0	0.839	0				0.0758	0	0.87	0				0.0766	0	0.921	0				0.0774	0	0.961	0				0.0772	0	1.02	0
	0.0774	0	0.84	0				0.0759	0	0.871	0				0.0767	0	0.922	0				0.0774	0	0.962	0				0.0773	0	1.02	0
	0.0775	0	0.841	0				0.076	0	0.872	0				0.0767	0	0.923	0				0.0775	0	0.963	0				0.0774	0	1.02	0
	0.0776	0	0.842	0				0.0761	0	0.873	0				0.0768	0	0.924	0				0.0776	0	0.964	0				0.0774	0	1.02	0
	0.0777	0	0.843	0				0.0762	0	0.874	0				0.0769	0	0.925	0				0.0777	0	0.965	0				0.0775	0	1.02	0
	0.0778	0	0.843	0				0.0762	0	0.874	0				0.077	0	0.926	0				0.0778	0	0.966	0				0.0776	0	1.02	0
	0.0778	0	0.844	0				0.0763	0	0.875	0				0.0771	0	0.927	0				0.0778	0	0.967	0				0.0777	0	1.02	0
	0.0779	0	0.845	0				0.0764	0	0.876	0				0.0771	0	0.928	0				0.0779	0	0.968	0				0.0778	0	1.03	0
	0.078	0	0.846	0				0.0765	0	0.877	0				0.0772	0	0.929	0				0.078	0	0.969	0				0.0778	0	1.03	0
	0.0781	0	0.847	0				0.0765	0	0.878	0				0.0773	0	0.93	0				0.0781	0	0.97	0				0.0779	0	1.03	0
	0.0782	0	0.848	0				0.0766	0	0.879	0				0.0774	0	0.931	0				0.0781	0	0.971	0				0.078	0	1.03	0
	0.0782	0	0.848	0				0.0767	0	0.88	0				0.0775	0	0.932	0				0.0782	0	0.972	0				0.0781	0	1.03	0
	0.0783	0	0.849	0				0.0768	0	0.881	0				0.0775	0	0.933	0				0.0783	0	0.973	0				0.0782	0	1.03	0
	0.0784	0	0.85	0				0.0769	0	0.882	0				0.0776	0	0.933	0				0.0784	0	0.974	0				0.0782	0	1.03	0
	0.0785	0	0.851	0				0.0769	0	0.883	0				0.0777	0	0.934	0				0.0785	0	0.975	0				0.0783	0	1.03	0
	0.0786	0	0.852	0				0.077	0	0.884	0				0.0778	0	0.935	0				0.0785	0	0.976	0				0.0784	0	1.03	0
	0.0786	0	0.853	0				0.0771	0	0.884	0				0.0778	0	0.936	0				0.0786	0	0.977	0				0.0785	0	1.03	0
	0.0787	0	0.854	0				0.0772	0	0.885	0				0.0779	0	0.937	0				0.0787	0	0.978	0				0.0786	0	1.04	0
	0.0788	0	0.855	0				0.0773	0	0.886	0				0.078	0	0.938	0				0.0788	0	0.979	0				0.0786	0	1.04	0
	0.0789	0	0.855	0				0.0773	0	0.887	0				0.0781	0	0.939	0				0.0789	0	0.98	0				0.0787	0	1.04	0
	0.079	0	0.856	0				0.0774	0	0.888	0				0.0782	0	0.94	0				0.0789	0	0.98	0				0.0788	0	1.04	0
	0.079	0	0.857	0				0.0775	0	0.889	0				0.0782	0	0.941	0				0.079	0	0.981	0				0.0789	0	1.04	0
	0.0791	0	0.858	0				0.0776	0	0.89	0				0.0783	0	0.942	0				0.0791	0	0.982	0				0.0789	0	1.04	0
	0.0792	0	0.859	0				0.0776	0	0.89	0				0.0784	0	0.943	0				0.0792	0	0.983	0				0.079	0	1.04	0
	0.0793	0	0.86	0				0.0777	0	0.891	0				0.0785	0	0.944	0				0.0793	0	0.984	0				0.0791	0	1.04	0
	0.0794	0	0.86	0				0.0778	0	0.892	0				0.0786	0	0.945	0				0.0793	0	0.985	0				0.0792	0	1.04	0
	0.0794	0	0.861	0				0.0779	0	0.893	0				0.0786	0	0.946	0				0.0794	0	0.986	0				0.0793	0	1.04	0
	0.0795	0	0.862	0				0.078	0	0.894	0				0.0787	0	0.947	0				0.0795	0	0.987	0				0.0793	0	1.05	0
	0.0796	0	0.863	0				0.078	0	0.895	0				0.0788	0	0.947	0				0.0796	0	0.988	0				0.0794	0	1.05	0
	0.0797	0	0.864	0				0.0781	0	0.895	0				0.0789	0	0.948	0				0.0797	0	0.989	0				0.0795	0	1.05	0
	0.0797	0	0.865	0				0.0782	0	0.896	0				0.079	0	0.949	0				0.0797	0	0.99	0				0.0796	0	1.05	0
	0.0798	0	0.866	0				0.0783	0	0.897	0				0.079	0	0.95	0				0.0798	0	0.991	0				0.0797	0	1.05	0
	0.0799	0	0.867	0				0.0783	0	0.898	0				0.0791	0	0.951	0				0.0799	0	0.992	0				0.0797	0	1.05	0
	0.08	0	0.868	0				0.0784	0	0.899	0				0.0792	0	0.952	0				0.08	0	0.993	0				0.0798	0	1.05	0
	0.0801	0	0.869	0				0.0785	0	0.9	0				0.0793	0	0.953	0				0.0801	0	0.994	0				0.0799	0	1.05	0
	0.0801	0	0.87	0				0.0786	0	0.9	0				0.0793	0	0.954	0				0.0801	0	0.995	0				0.08	0	1.05	0
	0.0802	0	0.871	0				0.0787	0	0.901	0				0.0794	0	0.955	0				0.0802	0	0.996	0				0.0801	0	1.05	0
	0.0803	0	0.872	0				0.0787	0	0.902	0				0.0795	0	0.956	0				0.0803	0	0.997	0				0.0801	0	1.06	0
	0.0804	0	0.873	0				0.0788	0	0.903	0				0.0796	0	0.957	0				0.0804	0	0.998	0				0.0802	0	1.06	0
	0.0805	0	0.874	0				0.0789	0	0.904	0				0.0797	0	0.958	0				0.0805	0	0.999	0				0.0803	0	1.06	0
	0.0805	0	0.874	0				0.079	0	0.905	0				0.0797	0	0.959	0				0.0805	0	1	0				0.0804	0	1.06	0
	0.0806	0	0.875	0				0.079	0	0.905	0				0.0798	0	0.96	0				0.0806	0	1	0				0.0805	0	1.06	0
	0.0807	0	0.876	0				0.0791	0	0.906	0				0.0799	0	0.961	0				0.0807	0	1	0				0.0805	0	1.06	0
	0.0808	0	0.877	0				0.0792	0	0.907	0				0.08	0	0.962	0				0.0808	0	1	0				0.0806	0	1.06	0
	0.0809	0	0.878	0				0.0793	0	0.908	0				0.0801	0	0.963	0				0.0809	0	1	0				0.0807	0	1.06	0
	0.0809	0	0.879	0				0.0794	0	0.909	0				0.0801	0	0.964	0				0.0809	0	1	0				0.0808	0	1.06	0
	0.081	0	0.88	0				0.0794	0	0.91	0				0.0802	0	0.965	0				0.081	0	1.01	0				0.0809	0	1.07	0
	0.0811	0	0.881	0				0.0795	0	0.911	0				0.0803	0	0.966	0				0.0811	0	1.01	0				0.0809	0	1.07	0
	0.0812	0	0.881	0				0.0796	0	0.912	0				0.0804	0	0.967	0				0.0812	0	1.01	0				0.081	0	1.07	0
	0.0813	0	0.882	0				0.0797	0	0.913	0				0.0804	0	0.968	0				0.0813	0	1.01	0				0.0811	0	1.07	0
	0.0813	0	0.883	0				0.0797	0	0.913	0				0.0805	0	0.969	0				0.0813	0	1.01	0				0.0812	0	1.07	0
	0.0814	0	0.884	0				0.0798	0	0.914	0				0.0806	0	0.97	0				0.0814	0	1.01	0				0.0813	0	1.07	0
	0.0815	0	0.885	0				0.0799	0	0.915	0				0.0807	0	0.971	0				0.0815	0	1.01	0				0.0813	0	1.07	0
	0.0816	0	0.886	0				0.08	0	0.916	0				0.0808	0	0.972	0				0.0816	0	1.01	0				0.0814	0	1.07	0
	0.0817	0	0.887	0				0.0801	0	0.917	0				0.0808	0	0.973	0				0.0816	0	1.01	0				0.0815	0	1.07	0
	0.0817	0	0.888	0				0.0801	0	0.918	0				0.0809	0	0.974	0				0.0817	0	1.02	0				0.0816	0	1.07	0
	0.0818	0	0.888	0				0.0802	0	0.919	0				0.081	0	0.975	0				0.0818	0	1.02	0				0.0816	0	1.08	0
	0.0819	0	0.889	0				0.0803	0	0.92	0				0.0811	0	0.976	0				0.0819	0	1.02	0				0.0817	0	1.08	0
	0.082	0	0.89	0				0.0804	0	0.921	0				0.0812	0	0.976	0				0.082	0	1.02	0				0.0818	0	1.08	0
	0.0821	0	0.891	0				0.0804	0	0.922	0				0.0812	0	0.977	0				0.082	0	1.02	0				0.0819	0	1.08	0
	0.0821	0	0.892	0				0.0805	0	0.923	0				0.0813	0	0.978	0				0.0821	0	1.02	0				0.082	0	1.08	0
	0.0822	0	0.893	0				0.0806	0	0.924	0				0.0814	0	0.979	0				0.0822	0	1.02	0				0.082	0	1.08	0
	0.0823	0	0.893	0				0.0807	0	0.925	0				0.0815	0	0.98	0				0.0823	0	1.02	0				0.0821	0	1.08	0
	0.0824	0	0.894	0				0.0808	0	0.926	0				0.0815	0	0.981	0				0.0824	0	1.02	0				0.0822	0	1.08	0
	0.0825	0	0.895	0				0.0808	0	0.927	0				0.0816	0	0.982	0				0.0824	0	1.03	0				0.0823	0	1.08	0
	0.0825	0	0.896	0				0.0809	0	0.928	0				0.0817	0	0.983	0				0.0825	0	1.03	0				0.0824	0	1.09	0
	0.0826	0	0.897	0				0.081	0	0.929	0				0.0818	0	0.984	0				0.0826	0	1.03	0				0.0824	0	1.09	0
	0.0827	0	0.898	0				0.0811	0	0.93	0				0.0819	0	0.985	0				0.0827	0	1.03	0				0.0825	0	1.09	0
	0.0828	0	0.899	0				0.0811	0	0.931	0				0.0819	0	0.986	0				0.0828	0	1.03	0				0.0826	0	1.09	0
	0.0829	0	0.899	0				0.0812	0	0.931	0				0.082	0	0.987	0				0.0828	0	1.03	0				0.0827	0	1.09	0
	0.0829	0	0.9	0				0.0813	0	0.932	0				0.0821	0	0.988	0				0.0829	0	1.03	0				0.0828	0	1.09	0
	0.083	0	0.901	0				0.0814	0	0.933	0				0.0822	0	0.988	0				0.083	0	1.03	0				0.0828	0	1.09	0
	0.0831	0	0.902	0				0.0815	0	0.934	0				0.0823	0	0.989	0				0.0831	0	1.03	0				0.0829	0	1.09	0
	0.0832	0	0.903	0				0.0815	0	0.935	0				0.0823	0	0.99	0				0.0832	0	1.03	0				0.083	0	1.09	0
	0.0832	0	0.903	0				0.0816	0	0.936	0				0.0824	0	0.991	0				0.0832	0	1.04	0				0.0831	0	1.1	0
	0.0833	0	0.904	0				0.0817	0	0.937	0				0.0825	0	0.992	0				0.0833	0	1.04	0				0.0832	0	1.1	0
	0.0834	0	0.905	0				0.0818	0	0.938	0				0.0826	0	0.993	0				0.0834	0	1.04	0				0.0832	0	1.1	0
	0.0835	0	0.906	0				0.0819	0	0.939	0				0.0826	0	0.994	0				0.0835	0	1.04	0				0.0833	0	1.1	0
	0.0836	0	0.906	0				0.0819	0	0.94	0				0.0827	0	0.995	0				0.0836	0	1.04	0				0.0834	0	1.1	0
	0.0836	0	0.907	0				0.082	0	0.941	0				0.0828	0	0.996	0				0.0836	0	1.04	0				0.0835	0	1.1	0
	0.0837	0	0.908	0				0.0821	0	0.941	0				0.0829	0	0.997	0				0.0837	0	1.04	0				0.0836	0	1.1	0
	0.0838	0	0.909	0				0.0822	0	0.942	0				0.083	0	0.998	0				0.0838	0	1.04	0				0.0836	0	1.1	0
	0.0839	0	0.91	0				0.0822	0	0.943	0				0.083	0	0.999	0				0.0839	0	1.04	0				0.0837	0	1.1	0
	0.084	0	0.91	0				0.0823	0	0.944	0				0.0831	0	1	0				0.084	0	1.04	0				0.0838	0	1.1	0
	0.084	0	0.911	0				0.0824	0	0.945	0				0.0832	0	1	0				0.084	0	1.04	0				0.0839	0	1.11	0
	0.0841	0	0.912	0				0.0825	0	0.946	0				0.0833	0	1	0				0.0841	0	1.05	0				0.084	0	1.11	0
	0.0842	0	0.913	0				0.0826	0	0.947	0				0.0834	0	1	0				0.0842	0	1.05	0				0.084	0	1.11	0
	0.0843	0	0.914	0				0.0826	0	0.947	0				0.0834	0	1	0				0.0843	0	1.05	0				0.0841	0	1.11	0
	0.0844	0	0.915	0				0.0827	0	0.948	0				0.0835	0	1	0				0.0844	0	1.05	0				0.0842	0	1.11	0
	0.0844	0	0.916	0				0.0828	0	0.949	0				0.0836	0	1.01	0				0.0844	0	1.05	0				0.0843	0	1.11	0
	0.0845	0	0.917	0				0.0829	0	0.95	0				0.0837	0	1.01	0				0.0845	0	1.05	0				0.0843	0	1.11	0
	0.0846	0	0.917	0				0.0829	0	0.951	0				0.0838	0	1.01	0				0.0846	0	1.05	0				0.0844	0	1.11	0
	0.0847	0	0.918	0				0.083	0	0.951	0				0.0838	0	1.01	0				0.0847	0	1.05	0				0.0845	0	1.11	0
	0.0848	0	0.919	0				0.0831	0	0.952	0				0.0839	0	1.01	0				0.0848	0	1.05	0				0.0846	0	1.11	0
	0.0848	0	0.92	0				0.0832	0	0.953	0				0.084	0	1.01	0				0.0848	0	1.05	0				0.0847	0	1.12	0
	0.0849	0	0.921	0				0.0833	0	0.954	0				0.0841	0	1.01	0				0.0849	0	1.05	0				0.0847	0	1.12	0
	0.085	0	0.922	0				0.0833	0	0.955	0				0.0841	0	1.01	0				0.085	0	1.06	0				0.0848	0	1.12	0
	0.0851	0	0.923	0				0.0834	0	0.956	0				0.0842	0	1.01	0				0.0851	0	1.06	0				0.0849	0	1.12	0
	0.0852	0	0.924	0				0.0835	0	0.956	0				0.0843	0	1.01	0				0.0852	0	1.06	0				0.085	0	1.12	0
	0.0852	0	0.925	0				0.0836	0	0.957	0				0.0844	0	1.01	0				0.0852	0	1.06	0				0.0851	0	1.12	0
	0.0853	0	0.925	0				0.0836	0	0.958	0				0.0845	0	1.02	0				0.0853	0	1.06	0				0.0851	0	1.12	0
	0.0854	0	0.926	0				0.0837	0	0.959	0				0.0845	0	1.02	0				0.0854	0	1.06	0				0.0852	0	1.12	0
	0.0855	0	0.927	0				0.0838	0	0.96	0				0.0846	0	1.02	0				0.0855	0	1.06	0				0.0853	0	1.12	0
	0.0856	0	0.928	0				0.0839	0	0.961	0				0.0847	0	1.02	0				0.0855	0	1.06	0				0.0854	0	1.12	0
	0.0856	0	0.929	0				0.084	0	0.962	0				0.0848	0	1.02	0				0.0856	0	1.06	0				0.0855	0	1.13	0
	0.0857	0	0.93	0				0.084	0	0.963	0				0.0849	0	1.02	0				0.0857	0	1.06	0				0.0855	0	1.13	0
	0.0858	0	0.931	0				0.0841	0	0.964	0				0.0849	0	1.02	0				0.0858	0	1.07	0				0.0856	0	1.13	0
	0.0859	0	0.932	0				0.0842	0	0.965	0				0.085	0	1.02	0				0.0859	0	1.07	0				0.0857	0	1.13	0
	0.086	0	0.933	0				0.0843	0	0.965	0				0.0851	0	1.02	0				0.0859	0	1.07	0				0.0858	0	1.13	0
	0.086	0	0.934	0				0.0843	0	0.966	0				0.0852	0	1.02	0				0.086	0	1.07	0				0.0859	0	1.13	0
	0.0861	0	0.935	0				0.0844	0	0.967	0				0.0852	0	1.03	0				0.0861	0	1.07	0				0.0859	0	1.13	0
	0.0862	0	0.935	0				0.0845	0	0.968	0				0.0853	0	1.03	0				0.0862	0	1.07	0				0.086	0	1.13	0
	0.0863	0	0.936	0				0.0846	0	0.969	0				0.0854	0	1.03	0				0.0863	0	1.07	0				0.0861	0	1.13	0
	0.0864	0	0.937	0				0.0847	0	0.97	0				0.0855	0	1.03	0				0.0863	0	1.07	0				0.0862	0	1.14	0
	0.0864	0	0.938	0				0.0847	0	0.971	0				0.0856	0	1.03	0				0.0864	0	1.07	0				0.0863	0	1.14	0
	0.0865	0	0.939	0				0.0848	0	0.972	0				0.0856	0	1.03	0				0.0865	0	1.08	0				0.0863	0	1.14	0
	0.0866	0	0.94	0				0.0849	0	0.973	0				0.0857	0	1.03	0				0.0866	0	1.08	0				0.0864	0	1.14	0
	0.0867	0	0.941	0				0.085	0	0.973	0				0.0858	0	1.03	0				0.0867	0	1.08	0				0.0865	0	1.14	0
	0.0868	0	0.942	0				0.085	0	0.974	0				0.0859	0	1.03	0				0.0867	0	1.08	0				0.0866	0	1.14	0
	0.0868	0	0.943	0				0.0851	0	0.975	0				0.086	0	1.03	0				0.0868	0	1.08	0				0.0867	0	1.14	0
	0.0869	0	0.944	0				0.0852	0	0.976	0				0.086	0	1.03	0				0.0869	0	1.08	0				0.0867	0	1.14	0
	0.087	0	0.944	0				0.0853	0	0.977	0				0.0861	0	1.04	0				0.087	0	1.08	0				0.0868	0	1.14	0
	0.0871	0	0.945	0				0.0854	0	0.978	0				0.0862	0	1.04	0				0.0871	0	1.08	0				0.0869	0	1.15	0
	0.0871	0	0.946	0				0.0854	0	0.979	0				0.0863	0	1.04	0				0.0871	0	1.08	0				0.087	0	1.15	0
	0.0872	0	0.947	0				0.0855	0	0.98	0				0.0863	0	1.04	0				0.0872	0	1.08	0				0.087	0	1.15	0
	0.0873	0	0.948	0				0.0856	0	0.981	0				0.0864	0	1.04	0				0.0873	0	1.09	0				0.0871	0	1.15	0
	0.0874	0	0.949	0				0.0857	0	0.982	0				0.0865	0	1.04	0				0.0874	0	1.09	0				0.0872	0	1.15	0
	0.0875	0	0.95	0				0.0858	0	0.983	0				0.0866	0	1.04	0				0.0875	0	1.09	0				0.0873	0	1.15	0
	0.0875	0	0.951	0				0.0858	0	0.983	0				0.0867	0	1.04	0				0.0875	0	1.09	0				0.0874	0	1.15	0
	0.0876	0	0.951	0				0.0859	0	0.984	0				0.0867	0	1.04	0				0.0876	0	1.09	0				0.0874	0	1.15	0
	0.0877	0	0.952	0				0.086	0	0.985	0				0.0868	0	1.04	0				0.0877	0	1.09	0				0.0875	0	1.15	0
	0.0878	0	0.953	0				0.0861	0	0.986	0				0.0869	0	1.05	0				0.0878	0	1.09	0				0.0876	0	1.15	0
	0.0879	0	0.954	0				0.0861	0	0.987	0				0.087	0	1.05	0				0.0879	0	1.09	0				0.0877	0	1.16	0
	0.0879	0	0.955	0				0.0862	0	0.988	0				0.0871	0	1.05	0				0.0879	0	1.09	0				0.0878	0	1.16	0
	0.088	0	0.955	0				0.0863	0	0.989	0				0.0871	0	1.05	0				0.088	0	1.09	0				0.0878	0	1.16	0
	0.0881	0	0.956	0				0.0864	0	0.99	0				0.0872	0	1.05	0				0.0881	0	1.1	0				0.0879	0	1.16	0
	0.0882	0	0.957	0				0.0865	0	0.991	0				0.0873	0	1.05	0				0.0882	0	1.1	0				0.088	0	1.16	0
	0.0883	0	0.958	0				0.0865	0	0.991	0				0.0874	0	1.05	0				0.0883	0	1.1	0				0.0881	0	1.16	0
	0.0883	0	0.958	0				0.0866	0	0.992	0				0.0875	0	1.05	0				0.0883	0	1.1	0				0.0882	0	1.16	0
	0.0884	0	0.959	0				0.0867	0	0.993	0				0.0875	0	1.05	0				0.0884	0	1.1	0				0.0882	0	1.16	0
	0.0885	0	0.96	0				0.0868	0	0.994	0				0.0876	0	1.05	0				0.0885	0	1.1	0				0.0883	0	1.16	0
	0.0886	0	0.961	0				0.0868	0	0.995	0				0.0877	0	1.05	0				0.0886	0	1.1	0				0.0884	0	1.17	0
	0.0887	0	0.962	0				0.0869	0	0.996	0				0.0878	0	1.06	0				0.0887	0	1.1	0				0.0885	0	1.17	0
	0.0887	0	0.963	0				0.087	0	0.997	0				0.0878	0	1.06	0				0.0887	0	1.1	0				0.0886	0	1.17	0
	0.0888	0	0.963	0				0.0871	0	0.998	0				0.0879	0	1.06	0				0.0888	0	1.1	0				0.0886	0	1.17	0
	0.0889	0	0.964	0				0.0872	0	0.999	0				0.088	0	1.06	0				0.0889	0	1.11	0				0.0887	0	1.17	0
	0.089	0	0.965	0				0.0872	0	0.999	0				0.0881	0	1.06	0				0.089	0	1.11	0				0.0888	0	1.17	0
	0.0891	0	0.966	0				0.0873	0	1	0				0.0882	0	1.06	0				0.089	0	1.11	0				0.0889	0	1.17	0
	0.0891	0	0.967	0				0.0874	0	1	0				0.0882	0	1.06	0				0.0891	0	1.11	0				0.089	0	1.17	0
	0.0892	0	0.968	0				0.0875	0	1	0				0.0883	0	1.06	0				0.0892	0	1.11	0				0.089	0	1.17	0
	0.0893	0	0.968	0				0.0875	0	1	0				0.0884	0	1.06	0				0.0893	0	1.11	0				0.0891	0	1.17	0
	0.0894	0	0.969	0				0.0876	0	1	0				0.0885	0	1.06	0				0.0894	0	1.11	0				0.0892	0	1.18	0
	0.0895	0	0.97	0				0.0877	0	1	0				0.0886	0	1.07	0				0.0894	0	1.11	0				0.0893	0	1.18	0
	0.0895	0	0.971	0				0.0878	0	1.01	0				0.0886	0	1.07	0				0.0895	0	1.11	0				0.0894	0	1.18	0
	0.0896	0	0.972	0				0.0879	0	1.01	0				0.0887	0	1.07	0				0.0896	0	1.11	0				0.0894	0	1.18	0
	0.0897	0	0.973	0				0.0879	0	1.01	0				0.0888	0	1.07	0				0.0897	0	1.11	0				0.0895	0	1.18	0
	0.0898	0	0.974	0				0.088	0	1.01	0				0.0889	0	1.07	0				0.0898	0	1.12	0				0.0896	0	1.18	0
	0.0899	0	0.975	0				0.0881	0	1.01	0				0.0889	0	1.07	0				0.0898	0	1.12	0				0.0897	0	1.18	0
	0.0899	0	0.975	0				0.0882	0	1.01	0				0.089	0	1.07	0				0.0899	0	1.12	0				0.0897	0	1.18	0
	0.09	0	0.976	0				0.0882	0	1.01	0				0.0891	0	1.07	0				0.09	0	1.12	0				0.0898	0	1.18	0
	0.0901	0	0.977	0				0.0883	0	1.01	0				0.0892	0	1.07	0				0.0901	0	1.12	0				0.0899	0	1.18	0
	0.0902	0	0.978	0				0.0884	0	1.01	0				0.0893	0	1.07	0				0.0902	0	1.12	0				0.09	0	1.19	0
	0.0903	0	0.979	0				0.0885	0	1.01	0				0.0893	0	1.07	0				0.0902	0	1.12	0				0.0901	0	1.19	0
	0.0903	0	0.98	0				0.0886	0	1.01	0				0.0894	0	1.08	0				0.0903	0	1.12	0				0.0901	0	1.19	0
	0.0904	0	0.981	0				0.0886	0	1.02	0				0.0895	0	1.08	0				0.0904	0	1.12	0				0.0902	0	1.19	0
	0.0905	0	0.981	0				0.0887	0	1.02	0				0.0896	0	1.08	0				0.0905	0	1.12	0				0.0903	0	1.19	0
	0.0906	0	0.982	0				0.0888	0	1.02	0				0.0897	0	1.08	0				0.0906	0	1.12	0				0.0904	0	1.19	0
	0.0906	0	0.983	0				0.0889	0	1.02	0				0.0897	0	1.08	0				0.0906	0	1.13	0				0.0905	0	1.19	0
	0.0907	0	0.984	0				0.0889	0	1.02	0				0.0898	0	1.08	0				0.0907	0	1.13	0				0.0905	0	1.19	0
	0.0908	0	0.985	0				0.089	0	1.02	0				0.0899	0	1.08	0				0.0908	0	1.13	0				0.0906	0	1.19	0
	0.0909	0	0.986	0				0.0891	0	1.02	0				0.09	0	1.08	0				0.0909	0	1.13	0				0.0907	0	1.19	0
	0.091	0	0.987	0				0.0892	0	1.02	0				0.09	0	1.08	0				0.091	0	1.13	0				0.0908	0	1.2	0
	0.091	0	0.988	0				0.0893	0	1.02	0				0.0901	0	1.08	0				0.091	0	1.13	0				0.0909	0	1.2	0
	0.0911	0	0.989	0				0.0893	0	1.02	0				0.0902	0	1.09	0				0.0911	0	1.13	0				0.0909	0	1.2	0
	0.0912	0	0.99	0				0.0894	0	1.02	0				0.0903	0	1.09	0				0.0912	0	1.13	0				0.091	0	1.2	0
	0.0913	0	0.991	0				0.0895	0	1.03	0				0.0904	0	1.09	0				0.0913	0	1.13	0				0.0911	0	1.2	0
	0.0914	0	0.991	0				0.0896	0	1.03	0				0.0904	0	1.09	0				0.0914	0	1.13	0				0.0912	0	1.2	0
	0.0914	0	0.992	0				0.0896	0	1.03	0				0.0905	0	1.09	0				0.0914	0	1.14	0				0.0913	0	1.2	0
	0.0915	0	0.993	0				0.0897	0	1.03	0				0.0906	0	1.09	0				0.0915	0	1.14	0				0.0913	0	1.2	0
	0.0916	0	0.994	0				0.0898	0	1.03	0				0.0907	0	1.09	0				0.0916	0	1.14	0				0.0914	0	1.2	0
	0.0917	0	0.995	0				0.0899	0	1.03	0				0.0908	0	1.09	0				0.0917	0	1.14	0				0.0915	0	1.21	0
	0.0918	0	0.996	0				0.09	0	1.03	0				0.0908	0	1.09	0				0.0918	0	1.14	0				0.0916	0	1.21	0
	0.0918	0	0.997	0				0.09	0	1.03	0				0.0909	0	1.09	0				0.0918	0	1.14	0				0.0917	0	1.21	0
	0.0919	0	0.998	0				0.0901	0	1.03	0				0.091	0	1.09	0				0.0919	0	1.14	0				0.0917	0	1.21	0
	0.092	0	0.999	0				0.0902	0	1.03	0				0.0911	0	1.1	0				0.092	0	1.14	0				0.0918	0	1.21	0
	0.0921	0	1	0				0.0903	0	1.03	0				0.0912	0	1.1	0				0.0921	0	1.14	0				0.0919	0	1.21	0
	0.0922	0	1	0				0.0904	0	1.04	0				0.0912	0	1.1	0				0.0922	0	1.14	0				0.092	0	1.21	0
	0.0922	0	1	0				0.0904	0	1.04	0				0.0913	0	1.1	0				0.0922	0	1.15	0				0.0921	0	1.21	0
	0.0923	0	1	0				0.0905	0	1.04	0				0.0914	0	1.1	0				0.0923	0	1.15	0				0.0921	0	1.21	0
	0.0924	0	1	0				0.0906	0	1.04	0				0.0915	0	1.1	0				0.0924	0	1.15	0				0.0922	0	1.22	0
	0.0925	0	1	0				0.0907	0	1.04	0				0.0915	0	1.1	0				0.0925	0	1.15	0				0.0923	0	1.22	0
	0.0926	0	1	0				0.0907	0	1.04	0				0.0916	0	1.1	0				0.0926	0	1.15	0				0.0924	0	1.22	0
	0.0926	0	1.01	0				0.0908	0	1.04	0				0.0917	0	1.1	0				0.0926	0	1.15	0				0.0924	0	1.22	0
	0.0927	0	1.01	0				0.0909	0	1.04	0				0.0918	0	1.1	0				0.0927	0	1.15	0				0.0925	0	1.22	0
	0.0928	0	1.01	0				0.091	0	1.04	0				0.0919	0	1.1	0				0.0928	0	1.15	0				0.0926	0	1.22	0
	0.0929	0	1.01	0				0.0911	0	1.04	0				0.0919	0	1.11	0				0.0929	0	1.15	0				0.0927	0	1.22	0
	0.093	0	1.01	0				0.0911	0	1.04	0				0.092	0	1.11	0				0.0929	0	1.15	0				0.0928	0	1.22	0
	0.093	0	1.01	0				0.0912	0	1.04	0				0.0921	0	1.11	0				0.093	0	1.16	0				0.0928	0	1.22	0
	0.0931	0	1.01	0				0.0913	0	1.05	0				0.0922	0	1.11	0				0.0931	0	1.16	0				0.0929	0	1.23	0
	0.0932	0	1.01	0				0.0914	0	1.05	0				0.0923	0	1.11	0				0.0932	0	1.16	0				0.093	0	1.23	0
	0.0933	0	1.01	0				0.0914	0	1.05	0				0.0923	0	1.11	0				0.0933	0	1.16	0				0.0931	0	1.23	0
	0.0934	0	1.01	0				0.0915	0	1.05	0				0.0924	0	1.11	0				0.0933	0	1.16	0				0.0932	0	1.23	0
	0.0934	0	1.01	0				0.0916	0	1.05	0				0.0925	0	1.11	0				0.0934	0	1.16	0				0.0932	0	1.23	0
	0.0935	0	1.01	0				0.0917	0	1.05	0				0.0926	0	1.11	0				0.0935	0	1.16	0				0.0933	0	1.23	0
	0.0936	0	1.02	0				0.0918	0	1.05	0				0.0926	0	1.11	0				0.0936	0	1.16	0				0.0934	0	1.23	0
	0.0937	0	1.02	0				0.0918	0	1.05	0				0.0927	0	1.12	0				0.0937	0	1.16	0				0.0935	0	1.23	0
	0.0938	0	1.02	0				0.0919	0	1.05	0				0.0928	0	1.12	0				0.0937	0	1.17	0				0.0936	0	1.23	0
	0.0938	0	1.02	0				0.092	0	1.05	0				0.0929	0	1.12	0				0.0938	0	1.17	0				0.0936	0	1.23	0
	0.0939	0	1.02	0				0.0921	0	1.05	0				0.093	0	1.12	0				0.0939	0	1.17	0				0.0937	0	1.24	0
	0.094	0	1.02	0				0.0921	0	1.06	0				0.093	0	1.12	0				0.094	0	1.17	0				0.0938	0	1.24	0
	0.0941	0	1.02	0				0.0922	0	1.06	0				0.0931	0	1.12	0				0.0941	0	1.17	0				0.0939	0	1.24	0
	0.0942	0	1.02	0				0.0923	0	1.06	0				0.0932	0	1.12	0				0.0941	0	1.17	0				0.094	0	1.24	0
	0.0942	0	1.02	0				0.0924	0	1.06	0				0.0933	0	1.12	0				0.0942	0	1.17	0				0.094	0	1.24	0
	0.0943	0	1.02	0				0.0925	0	1.06	0				0.0934	0	1.12	0				0.0943	0	1.17	0				0.0941	0	1.24	0
	0.0944	0	1.02	0				0.0925	0	1.06	0				0.0934	0	1.12	0				0.0944	0	1.17	0				0.0942	0	1.24	0
	0.0945	0	1.02	0				0.0926	0	1.06	0				0.0935	0	1.12	0				0.0945	0	1.17	0				0.0943	0	1.24	0
	0.0945	0	1.03	0				0.0927	0	1.06	0				0.0936	0	1.13	0				0.0945	0	1.17	0				0.0944	0	1.24	0
	0.0946	0	1.03	0				0.0928	0	1.06	0				0.0937	0	1.13	0				0.0946	0	1.18	0				0.0944	0	1.24	0
	0.0947	0	1.03	0				0.0928	0	1.06	0				0.0937	0	1.13	0				0.0947	0	1.18	0				0.0945	0	1.25	0
	0.0948	0	1.03	0				0.0929	0	1.06	0				0.0938	0	1.13	0				0.0948	0	1.18	0				0.0946	0	1.25	0
	0.0949	0	1.03	0				0.093	0	1.07	0				0.0939	0	1.13	0				0.0949	0	1.18	0				0.0947	0	1.25	0
	0.0949	0	1.03	0				0.0931	0	1.07	0				0.094	0	1.13	0				0.0949	0	1.18	0				0.0948	0	1.25	0
	0.095	0	1.03	0				0.0932	0	1.07	0				0.0941	0	1.13	0				0.095	0	1.18	0				0.0948	0	1.25	0
	0.0951	0	1.03	0				0.0932	0	1.07	0				0.0941	0	1.13	0				0.0951	0	1.18	0				0.0949	0	1.25	0
	0.0952	0	1.03	0				0.0933	0	1.07	0				0.0942	0	1.13	0				0.0952	0	1.18	0				0.095	0	1.25	0
	0.0953	0	1.03	0				0.0934	0	1.07	0				0.0943	0	1.13	0				0.0953	0	1.18	0				0.0951	0	1.25	0
	0.0953	0	1.03	0				0.0935	0	1.07	0				0.0944	0	1.14	0				0.0953	0	1.18	0				0.0951	0	1.25	0
	0.0954	0	1.03	0				0.0935	0	1.07	0				0.0945	0	1.14	0				0.0954	0	1.19	0				0.0952	0	1.25	0
	0.0955	0	1.04	0				0.0936	0	1.07	0				0.0945	0	1.14	0				0.0955	0	1.19	0				0.0953	0	1.26	0
	0.0956	0	1.04	0				0.0937	0	1.07	0				0.0946	0	1.14	0				0.0956	0	1.19	0				0.0954	0	1.26	0
	0.0957	0	1.04	0				0.0938	0	1.07	0				0.0947	0	1.14	0				0.0957	0	1.19	0				0.0955	0	1.26	0
	0.0957	0	1.04	0				0.0939	0	1.07	0				0.0948	0	1.14	0				0.0957	0	1.19	0				0.0955	0	1.26	0
	0.0958	0	1.04	0				0.0939	0	1.08	0				0.0948	0	1.14	0				0.0958	0	1.19	0				0.0956	0	1.26	0
	0.0959	0	1.04	0				0.094	0	1.08	0				0.0949	0	1.14	0				0.0959	0	1.19	0				0.0957	0	1.26	0
	0.096	0	1.04	0				0.0941	0	1.08	0				0.095	0	1.14	0				0.096	0	1.19	0				0.0958	0	1.26	0
	0.0961	0	1.04	0				0.0942	0	1.08	0				0.0951	0	1.14	0				0.0961	0	1.19	0				0.0959	0	1.26	0
	0.0961	0	1.04	0				0.0942	0	1.08	0				0.0952	0	1.14	0				0.0961	0	1.19	0				0.0959	0	1.26	0
	0.0962	0	1.04	0				0.0943	0	1.08	0				0.0952	0	1.15	0				0.0962	0	1.19	0				0.096	0	1.27	0
	0.0963	0	1.04	0				0.0944	0	1.08	0				0.0953	0	1.15	0				0.0963	0	1.2	0				0.0961	0	1.27	0
	0.0964	0	1.05	0				0.0945	0	1.08	0				0.0954	0	1.15	0				0.0964	0	1.2	0				0.0962	0	1.27	0
	0.0965	0	1.05	0				0.0946	0	1.08	0				0.0955	0	1.15	0				0.0965	0	1.2	0				0.0963	0	1.27	0
	0.0965	0	1.05	0				0.0946	0	1.08	0				0.0956	0	1.15	0				0.0965	0	1.2	0				0.0963	0	1.27	0
	0.0966	0	1.05	0				0.0947	0	1.08	0				0.0956	0	1.15	0				0.0966	0	1.2	0				0.0964	0	1.27	0
	0.0967	0	1.05	0				0.0948	0	1.09	0				0.0957	0	1.15	0				0.0967	0	1.2	0				0.0965	0	1.27	0
	0.0968	0	1.05	0				0.0949	0	1.09	0				0.0958	0	1.15	0				0.0968	0	1.2	0				0.0966	0	1.27	0
	0.0969	0	1.05	0				0.095	0	1.09	0				0.0959	0	1.15	0				0.0968	0	1.2	0				0.0967	0	1.27	0
	0.0969	0	1.05	0				0.095	0	1.09	0				0.096	0	1.15	0				0.0969	0	1.2	0				0.0967	0	1.27	0
	0.097	0	1.05	0				0.0951	0	1.09	0				0.096	0	1.16	0				0.097	0	1.2	0				0.0968	0	1.28	0
	0.0971	0	1.05	0				0.0952	0	1.09	0				0.0961	0	1.16	0				0.0971	0	1.21	0				0.0969	0	1.28	0
	0.0972	0	1.05	0				0.0953	0	1.09	0				0.0962	0	1.16	0				0.0972	0	1.21	0				0.097	0	1.28	0
	0.0973	0	1.06	0				0.0953	0	1.09	0				0.0963	0	1.16	0				0.0972	0	1.21	0				0.0971	0	1.28	0
	0.0973	0	1.06	0				0.0954	0	1.09	0				0.0963	0	1.16	0				0.0973	0	1.21	0				0.0971	0	1.28	0
	0.0974	0	1.06	0				0.0955	0	1.09	0				0.0964	0	1.16	0				0.0974	0	1.21	0				0.0972	0	1.28	0
	0.0975	0	1.06	0				0.0956	0	1.09	0				0.0965	0	1.16	0				0.0975	0	1.21	0				0.0973	0	1.28	0
	0.0976	0	1.06	0				0.0957	0	1.1	0				0.0966	0	1.16	0				0.0976	0	1.21	0				0.0974	0	1.28	0
	0.0977	0	1.06	0				0.0957	0	1.1	0				0.0967	0	1.16	0				0.0976	0	1.21	0				0.0975	0	1.28	0
	0.0977	0	1.06	0				0.0958	0	1.1	0				0.0967	0	1.16	0				0.0977	0	1.21	0				0.0975	0	1.29	0
	0.0978	0	1.06	0				0.0959	0	1.1	0				0.0968	0	1.17	0				0.0978	0	1.22	0				0.0976	0	1.29	0
	0.0979	0	1.06	0				0.096	0	1.1	0				0.0969	0	1.17	0				0.0979	0	1.22	0				0.0977	0	1.29	0
	0.098	0	1.06	0				0.096	0	1.1	0				0.097	0	1.17	0				0.098	0	1.22	0				0.0978	0	1.29	0
	0.098	0	1.06	0				0.0961	0	1.1	0				0.0971	0	1.17	0				0.098	0	1.22	0				0.0978	0	1.29	0
	0.0981	0	1.07	0				0.0962	0	1.1	0				0.0971	0	1.17	0				0.0981	0	1.22	0				0.0979	0	1.29	0
	0.0982	0	1.07	0				0.0963	0	1.1	0				0.0972	0	1.17	0				0.0982	0	1.22	0				0.098	0	1.29	0
	0.0983	0	1.07	0				0.0964	0	1.1	0				0.0973	0	1.17	0				0.0983	0	1.22	0				0.0981	0	1.29	0
	0.0984	0	1.07	0				0.0964	0	1.1	0				0.0974	0	1.17	0				0.0984	0	1.22	0				0.0982	0	1.29	0
	0.0984	0	1.07	0				0.0965	0	1.11	0				0.0974	0	1.17	0				0.0984	0	1.22	0				0.0982	0	1.3	0
	0.0985	0	1.07	0				0.0966	0	1.11	0				0.0975	0	1.17	0				0.0985	0	1.22	0				0.0983	0	1.3	0
	0.0986	0	1.07	0				0.0967	0	1.11	0				0.0976	0	1.17	0				0.0986	0	1.23	0				0.0984	0	1.3	0
	0.0987	0	1.07	0				0.0967	0	1.11	0				0.0977	0	1.18	0				0.0987	0	1.23	0				0.0985	0	1.3	0
	0.0988	0	1.07	0				0.0968	0	1.11	0				0.0978	0	1.18	0				0.0988	0	1.23	0				0.0986	0	1.3	0
	0.0988	0	1.07	0				0.0969	0	1.11	0				0.0978	0	1.18	0				0.0988	0	1.23	0				0.0986	0	1.3	0
	0.0989	0	1.07	0				0.097	0	1.11	0				0.0979	0	1.18	0				0.0989	0	1.23	0				0.0987	0	1.3	0
	0.099	0	1.07	0				0.0971	0	1.11	0				0.098	0	1.18	0				0.099	0	1.23	0				0.0988	0	1.3	0
	0.0991	0	1.08	0				0.0971	0	1.11	0				0.0981	0	1.18	0				0.0991	0	1.23	0				0.0989	0	1.3	0
	0.0992	0	1.08	0				0.0972	0	1.11	0				0.0982	0	1.18	0				0.0992	0	1.23	0				0.099	0	1.3	0
	0.0992	0	1.08	0				0.0973	0	1.11	0				0.0982	0	1.18	0				0.0992	0	1.23	0				0.099	0	1.31	0
	0.0993	0	1.08	0				0.0974	0	1.11	0				0.0983	0	1.18	0				0.0993	0	1.23	0				0.0991	0	1.31	0
	0.0994	0	1.08	0				0.0974	0	1.12	0				0.0984	0	1.18	0				0.0994	0	1.24	0				0.0992	0	1.31	0
	0.0995	0	1.08	0				0.0975	0	1.12	0				0.0985	0	1.18	0				0.0995	0	1.24	0				0.0993	0	1.31	0
	0.0996	0	1.08	0				0.0976	0	1.12	0				0.0985	0	1.19	0				0.0996	0	1.24	0				0.0994	0	1.31	0
	0.0996	0	1.08	0				0.0977	0	1.12	0				0.0986	0	1.19	0				0.0996	0	1.24	0				0.0994	0	1.31	0
	0.0997	0	1.08	0				0.0978	0	1.12	0				0.0987	0	1.19	0				0.0997	0	1.24	0				0.0995	0	1.31	0
	0.0998	0	1.08	0				0.0978	0	1.12	0				0.0988	0	1.19	0				0.0998	0	1.24	0				0.0996	0	1.31	0
	0.0999	0	1.08	0				0.0979	0	1.12	0				0.0989	0	1.19	0				0.0999	0	1.24	0				0.0997	0	1.31	0
	0.1	0	1.08	0				0.098	0	1.12	0				0.0989	0	1.19	0				0.1	0	1.24	0				0.0998	0	1.32	0
	0.1	0	1.09	0				0.0981	0	1.12	0				0.099	0	1.19	0				0.1	0	1.24	0				0.0998	0	1.32	0
	0.1	0	1.09	0				0.0981	0	1.12	0				0.0991	0	1.19	0				0.1	0	1.24	0				0.0999	0	1.32	0
	0.1	0	1.09	0				0.0982	0	1.12	0				0.0992	0	1.19	0				0.1	0	1.24	0				0.1	0	1.32	0
	0.1	0	1.09	0				0.0983	0	1.13	0				0.0993	0	1.19	0				0.1	0	1.25	0				0.1	0	1.32	0
	0.1	0	1.09	0				0.0984	0	1.13	0				0.0993	0	1.19	0				0.1	0	1.25	0				0.1	0	1.32	0
	0.1	0	1.09	0				0.0985	0	1.13	0				0.0994	0	1.2	0				0.1	0	1.25	0				0.1	0	1.32	0
	0.101	0	1.09	0				0.0985	0	1.13	0				0.0995	0	1.2	0				0.101	0	1.25	0				0.1	0	1.32	0
	0.101	0	1.09	0				0.0986	0	1.13	0				0.0996	0	1.2	0				0.101	0	1.25	0				0.1	0	1.32	0
	0.101	0	1.09	0				0.0987	0	1.13	0				0.0997	0	1.2	0				0.101	0	1.25	0				0.1	0	1.32	0
	0.101	0	1.09	0				0.0988	0	1.13	0				0.0997	0	1.2	0				0.101	0	1.25	0				0.101	0	1.33	0
	0.101	0	1.09	0				0.0988	0	1.13	0				0.0998	0	1.2	0				0.101	0	1.25	0				0.101	0	1.33	0
	0.101	0	1.09	0				0.0989	0	1.13	0				0.0999	0	1.2	0				0.101	0	1.25	0				0.101	0	1.33	0
	0.101	0	1.1	0				0.099	0	1.13	0				0.1	0	1.2	0				0.101	0	1.25	0				0.101	0	1.33	0
	0.101	0	1.1	0				0.0991	0	1.14	0				0.1	0	1.2	0				0.101	0	1.25	0				0.101	0	1.33	0
	0.101	0	1.1	0				0.0992	0	1.14	0				0.1	0	1.2	0				0.101	0	1.26	0				0.101	0	1.33	0
	0.101	0	1.1	0				0.0992	0	1.14	0				0.1	0	1.21	0				0.101	0	1.26	0				0.101	0	1.33	0
	0.101	0	1.1	0				0.0993	0	1.14	0				0.1	0	1.21	0				0.101	0	1.26	0				0.101	0	1.33	0
	0.101	0	1.1	0				0.0994	0	1.14	0				0.1	0	1.21	0				0.101	0	1.26	0				0.101	0	1.33	0
	0.101	0	1.1	0				0.0995	0	1.14	0				0.1	0	1.21	0				0.101	0	1.26	0				0.101	0	1.33	0
	0.102	0	1.1	0				0.0996	0	1.14	0				0.101	0	1.21	0				0.102	0	1.26	0				0.101	0	1.34	0
	0.102	0	1.1	0				0.0996	0	1.14	0				0.101	0	1.21	0				0.102	0	1.26	0				0.101	0	1.34	0
	0.102	0	1.1	0				0.0997	0	1.14	0				0.101	0	1.21	0				0.102	0	1.26	0				0.102	0	1.34	0
	0.102	0	1.1	0				0.0998	0	1.14	0				0.101	0	1.21	0				0.102	0	1.26	0				0.102	0	1.34	0
	0.102	0	1.1	0				0.0999	0	1.14	0				0.101	0	1.21	0				0.102	0	1.26	0				0.102	0	1.34	0
	0.102	0	1.11	0				0.0999	0	1.14	0				0.101	0	1.21	0				0.102	0	1.27	0				0.102	0	1.34	0
	0.102	0	1.11	0				0.1	0	1.15	0				0.101	0	1.22	0				0.102	0	1.27	0				0.102	0	1.34	0
	0.102	0	1.11	0				0.1	0	1.15	0				0.101	0	1.22	0				0.102	0	1.27	0				0.102	0	1.34	0
	0.102	0	1.11	0				0.1	0	1.15	0				0.101	0	1.22	0				0.102	0	1.27	0				0.102	0	1.34	0
	0.102	0	1.11	0				0.1	0	1.15	0				0.101	0	1.22	0				0.102	0	1.27	0				0.102	0	1.35	0
	0.102	0	1.11	0				0.1	0	1.15	0				0.101	0	1.22	0				0.102	0	1.27	0				0.102	0	1.35	0
	0.102	0	1.11	0				0.1	0	1.15	0				0.101	0	1.22	0				0.102	0	1.27	0				0.102	0	1.35	0
	0.103	0	1.11	0				0.1	0	1.15	0				0.101	0	1.22	0				0.102	0	1.27	0				0.102	0	1.35	0
	0.103	0	1.11	0				0.101	0	1.15	0				0.102	0	1.22	0				0.103	0	1.27	0				0.102	0	1.35	0
	0.103	0	1.11	0				0.101	0	1.15	0				0.102	0	1.22	0				0.103	0	1.27	0				0.102	0	1.35	0
	0.103	0	1.11	0				0.101	0	1.15	0				0.102	0	1.22	0				0.103	0	1.28	0				0.103	0	1.35	0
	0.103	0	1.12	0				0.101	0	1.15	0				0.102	0	1.23	0				0.103	0	1.28	0				0.103	0	1.35	0
	0.103	0	1.12	0				0.101	0	1.16	0				0.102	0	1.23	0				0.103	0	1.28	0				0.103	0	1.35	0
	0.103	0	1.12	0				0.101	0	1.16	0				0.102	0	1.23	0				0.103	0	1.28	0				0.103	0	1.35	0
	0.103	0	1.12	0				0.101	0	1.16	0				0.102	0	1.23	0				0.103	0	1.28	0				0.103	0	1.36	0
	0.103	0	1.12	0				0.101	0	1.16	0				0.102	0	1.23	0				0.103	0	1.28	0				0.103	0	1.36	0
	0.103	0	1.12	0				0.101	0	1.16	0				0.102	0	1.23	0				0.103	0	1.28	0				0.103	0	1.36	0
	0.103	0	1.12	0				0.101	0	1.16	0				0.102	0	1.23	0				0.103	0	1.28	0				0.103	0	1.36	0
	0.103	0	1.12	0				0.101	0	1.16	0				0.102	0	1.23	0				0.103	0	1.28	0				0.103	0	1.36	0
	0.103	0	1.12	0				0.101	0	1.16	0				0.102	0	1.23	0				0.103	0	1.28	0				0.103	0	1.36	0
	0.104	0	1.12	0				0.102	0	1.16	0				0.102	0	1.23	0				0.104	0	1.29	0				0.103	0	1.36	0
	0.104	0	1.12	0				0.102	0	1.16	0				0.103	0	1.23	0				0.104	0	1.29	0				0.103	0	1.36	0
	0.104	0	1.13	0				0.102	0	1.16	0				0.103	0	1.24	0				0.104	0	1.29	0				0.103	0	1.36	0
	0.104	0	1.13	0				0.102	0	1.17	0				0.103	0	1.24	0				0.104	0	1.29	0				0.104	0	1.37	0
	0.104	0	1.13	0				0.102	0	1.17	0				0.103	0	1.24	0				0.104	0	1.29	0				0.104	0	1.37	0
	0.104	0	1.13	0				0.102	0	1.17	0				0.103	0	1.24	0				0.104	0	1.29	0				0.104	0	1.37	0
	0.104	0	1.13	0				0.102	0	1.17	0				0.103	0	1.24	0				0.104	0	1.29	0				0.104	0	1.37	0
	0.104	0	1.13	0				0.102	0	1.17	0				0.103	0	1.24	0				0.104	0	1.29	0				0.104	0	1.37	0
	0.104	0	1.13	0				0.102	0	1.17	0				0.103	0	1.24	0				0.104	0	1.29	0				0.104	0	1.37	0
	0.104	0	1.13	0				0.102	0	1.17	0				0.103	0	1.24	0				0.104	0	1.3	0				0.104	0	1.37	0
	0.104	0	1.13	0				0.102	0	1.17	0				0.103	0	1.24	0				0.104	0	1.3	0				0.104	0	1.37	0
	0.104	0	1.13	0				0.102	0	1.17	0				0.103	0	1.24	0				0.104	0	1.3	0				0.104	0	1.37	0
	0.104	0	1.13	0				0.102	0	1.17	0				0.103	0	1.24	0				0.104	0	1.3	0				0.104	0	1.38	0
	0.105	0	1.14	0				0.103	0	1.17	0				0.104	0	1.25	0				0.105	0	1.3	0				0.104	0	1.38	0
	0.105	0	1.14	0				0.103	0	1.17	0				0.104	0	1.25	0				0.105	0	1.3	0				0.104	0	1.38	0
	0.105	0	1.14	0				0.103	0	1.18	0				0.104	0	1.25	0				0.105	0	1.3	0				0.105	0	1.38	0
	0.105	0	1.14	0				0.103	0	1.18	0				0.104	0	1.25	0				0.105	0	1.3	0				0.105	0	1.38	0
	0.105	0	1.14	0				0.103	0	1.18	0				0.104	0	1.25	0				0.105	0	1.3	0				0.105	0	1.38	0
	0.105	0	1.14	0				0.103	0	1.18	0				0.104	0	1.25	0				0.105	0	1.3	0				0.105	0	1.38	0
	0.105	0	1.14	0				0.103	0	1.18	0				0.104	0	1.25	0				0.105	0	1.3	0				0.105	0	1.38	0
	0.105	0	1.14	0				0.103	0	1.18	0				0.104	0	1.25	0				0.105	0	1.31	0				0.105	0	1.38	0
	0.105	0	1.14	0				0.103	0	1.18	0				0.104	0	1.25	0				0.105	0	1.31	0				0.105	0	1.38	0
	0.105	0	1.14	0				0.103	0	1.18	0				0.104	0	1.25	0				0.105	0	1.31	0				0.105	0	1.39	0
	0.105	0	1.14	0				0.103	0	1.18	0				0.104	0	1.25	0				0.105	0	1.31	0				0.105	0	1.39	0
	0.105	0	1.14	0				0.103	0	1.18	0				0.104	0	1.26	0				0.105	0	1.31	0				0.105	0	1.39	0
	0.106	0	1.15	0				0.103	0	1.18	0				0.104	0	1.26	0				0.106	0	1.31	0				0.105	0	1.39	0
	0.106	0	1.15	0				0.104	0	1.19	0				0.105	0	1.26	0				0.106	0	1.31	0				0.105	0	1.39	0
	0.106	0	1.15	0				0.104	0	1.19	0				0.105	0	1.26	0				0.106	0	1.31	0				0.105	0	1.39	0
	0.106	0	1.15	0				0.104	0	1.19	0				0.105	0	1.26	0				0.106	0	1.31	0				0.106	0	1.39	0
	0.106	0	1.15	0				0.104	0	1.19	0				0.105	0	1.26	0				0.106	0	1.31	0				0.106	0	1.39	0
	0.106	0	1.15	0				0.104	0	1.19	0				0.105	0	1.26	0				0.106	0	1.32	0				0.106	0	1.39	0
	0.106	0	1.15	0				0.104	0	1.19	0				0.105	0	1.26	0				0.106	0	1.32	0				0.106	0	1.39	0
	0.106	0	1.15	0				0.104	0	1.19	0				0.105	0	1.26	0				0.106	0	1.32	0				0.106	0	1.4	0
	0.106	0	1.15	0				0.104	0	1.19	0				0.105	0	1.26	0				0.106	0	1.32	0				0.106	0	1.4	0
	0.106	0	1.15	0				0.104	0	1.19	0				0.105	0	1.27	0				0.106	0	1.32	0				0.106	0	1.4	0
	0.106	0	1.15	0				0.104	0	1.19	0				0.105	0	1.27	0				0.106	0	1.32	0				0.106	0	1.4	0
	0.106	0	1.15	0				0.104	0	1.19	0				0.105	0	1.27	0				0.106	0	1.32	0				0.106	0	1.4	0
	0.106	0	1.16	0				0.104	0	1.2	0				0.105	0	1.27	0				0.106	0	1.32	0				0.106	0	1.4	0
	0.107	0	1.16	0				0.104	0	1.2	0				0.105	0	1.27	0				0.107	0	1.32	0				0.106	0	1.4	0
	0.107	0	1.16	0				0.105	0	1.2	0				0.106	0	1.27	0				0.107	0	1.32	0				0.106	0	1.4	0
	0.107	0	1.16	0				0.105	0	1.2	0				0.106	0	1.27	0				0.107	0	1.33	0				0.107	0	1.4	0
	0.107	0	1.16	0				0.105	0	1.2	0				0.106	0	1.27	0				0.107	0	1.33	0				0.107	0	1.41	0
	0.107	0	1.16	0				0.105	0	1.2	0				0.106	0	1.27	0				0.107	0	1.33	0				0.107	0	1.41	0
	0.107	0	1.16	0				0.105	0	1.2	0				0.106	0	1.27	0				0.107	0	1.33	0				0.107	0	1.41	0
	0.107	0	1.16	0				0.105	0	1.2	0				0.106	0	1.28	0				0.107	0	1.33	0				0.107	0	1.41	0
	0.107	0	1.16	0				0.105	0	1.2	0				0.106	0	1.28	0				0.107	0	1.33	0				0.107	0	1.41	0
	0.107	0	1.16	0				0.105	0	1.2	0				0.106	0	1.28	0				0.107	0	1.33	0				0.107	0	1.41	0
	0.107	0	1.16	0				0.105	0	1.2	0				0.106	0	1.28	0				0.107	0	1.33	0				0.107	0	1.41	0
	0.107	0	1.16	0				0.105	0	1.2	0				0.106	0	1.28	0				0.107	0	1.33	0				0.107	0	1.41	0
	0.107	0	1.17	0				0.105	0	1.21	0				0.106	0	1.28	0				0.107	0	1.33	0				0.107	0	1.41	0
	0.108	0	1.17	0				0.105	0	1.21	0				0.106	0	1.28	0				0.108	0	1.33	0				0.107	0	1.42	0
	0.108	0	1.17	0				0.105	0	1.21	0				0.106	0	1.28	0				0.108	0	1.34	0				0.107	0	1.42	0
	0.108	0	1.17	0				0.106	0	1.21	0				0.107	0	1.28	0				0.108	0	1.34	0				0.107	0	1.42	0
	0.108	0	1.17	0				0.106	0	1.21	0				0.107	0	1.28	0				0.108	0	1.34	0				0.108	0	1.42	0
	0.108	0	1.17	0				0.106	0	1.21	0				0.107	0	1.28	0				0.108	0	1.34	0				0.108	0	1.42	0
	0.108	0	1.17	0				0.106	0	1.21	0				0.107	0	1.29	0				0.108	0	1.34	0				0.108	0	1.42	0
	0.108	0	1.17	0				0.106	0	1.21	0				0.107	0	1.29	0				0.108	0	1.34	0				0.108	0	1.42	0
	0.108	0	1.17	0				0.106	0	1.21	0				0.107	0	1.29	0				0.108	0	1.34	0				0.108	0	1.42	0
	0.108	0	1.17	0				0.106	0	1.21	0				0.107	0	1.29	0				0.108	0	1.34	0				0.108	0	1.42	0
	0.108	0	1.17	0				0.106	0	1.21	0				0.107	0	1.29	0				0.108	0	1.34	0				0.108	0	1.42	0
	0.108	0	1.18	0				0.106	0	1.22	0				0.107	0	1.29	0				0.108	0	1.34	0				0.108	0	1.43	0
	0.108	0	1.18	0				0.106	0	1.22	0				0.107	0	1.29	0				0.108	0	1.35	0				0.108	0	1.43	0
	0.108	0	1.18	0				0.106	0	1.22	0				0.107	0	1.29	0				0.108	0	1.35	0				0.108	0	1.43	0
	0.109	0	1.18	0				0.106	0	1.22	0				0.107	0	1.29	0				0.109	0	1.35	0				0.108	0	1.43	0
	0.109	0	1.18	0				0.106	0	1.22	0				0.108	0	1.29	0				0.109	0	1.35	0				0.108	0	1.43	0
	0.109	0	1.18	0				0.107	0	1.22	0				0.108	0	1.3	0				0.109	0	1.35	0				0.108	0	1.43	0
	0.109	0	1.18	0				0.107	0	1.22	0				0.108	0	1.3	0				0.109	0	1.35	0				0.109	0	1.43	0
	0.109	0	1.18	0				0.107	0	1.22	0				0.108	0	1.3	0				0.109	0	1.35	0				0.109	0	1.43	0
	0.109	0	1.18	0				0.107	0	1.22	0				0.108	0	1.3	0				0.109	0	1.35	0				0.109	0	1.43	0
	0.109	0	1.18	0				0.107	0	1.22	0				0.108	0	1.3	0				0.109	0	1.35	0				0.109	0	1.44	0
	0.109	0	1.18	0				0.107	0	1.22	0				0.108	0	1.3	0				0.109	0	1.35	0				0.109	0	1.44	0
	0.109	0	1.18	0				0.107	0	1.23	0				0.108	0	1.3	0				0.109	0	1.36	0				0.109	0	1.44	0
	0.109	0	1.19	0				0.107	0	1.23	0				0.108	0	1.3	0				0.109	0	1.36	0				0.109	0	1.44	0
	0.109	0	1.19	0				0.107	0	1.23	0				0.108	0	1.3	0				0.109	0	1.36	0				0.109	0	1.44	0
	0.109	0	1.19	0				0.107	0	1.23	0				0.108	0	1.3	0				0.109	0	1.36	0				0.109	0	1.44	0
	0.11	0	1.19	0				0.107	0	1.23	0				0.108	0	1.3	0				0.11	0	1.36	0				0.109	0	1.44	0
	0.11	0	1.19	0				0.107	0	1.23	0				0.108	0	1.31	0				0.11	0	1.36	0				0.109	0	1.44	0
	0.11	0	1.19	0				0.108	0	1.23	0				0.109	0	1.31	0				0.11	0	1.36	0				0.109	0	1.44	0
	0.11	0	1.19	0				0.108	0	1.23	0				0.109	0	1.31	0				0.11	0	1.36	0				0.11	0	1.44	0
	0.11	0	1.19	0				0.108	0	1.23	0				0.109	0	1.31	0				0.11	0	1.36	0				0.11	0	1.45	0
	0.11	0	1.19	0				0.108	0	1.23	0				0.109	0	1.31	0				0.11	0	1.37	0				0.11	0	1.45	0
	0.11	0	1.19	0				0.108	0	1.23	0				0.109	0	1.31	0				0.11	0	1.37	0				0.11	0	1.45	0
	0.11	0	1.19	0				0.108	0	1.24	0				0.109	0	1.31	0				0.11	0	1.37	0				0.11	0	1.45	0
	0.11	0	1.2	0				0.108	0	1.24	0				0.109	0	1.31	0				0.11	0	1.37	0				0.11	0	1.45	0
	0.11	0	1.2	0				0.108	0	1.24	0				0.109	0	1.31	0				0.11	0	1.37	0				0.11	0	1.45	0
	0.11	0	1.2	0				0.108	0	1.24	0				0.109	0	1.31	0				0.11	0	1.37	0				0.11	0	1.45	0
	0.11	0	1.2	0				0.108	0	1.24	0				0.109	0	1.31	0				0.11	0	1.37	0				0.11	0	1.45	0
	0.11	0	1.2	0				0.108	0	1.24	0				0.109	0	1.32	0				0.11	0	1.37	0				0.11	0	1.45	0
	0.111	0	1.2	0				0.108	0	1.24	0				0.109	0	1.32	0				0.111	0	1.37	0				0.11	0	1.46	0
	0.111	0	1.2	0				0.108	0	1.24	0				0.109	0	1.32	0				0.111	0	1.37	0				0.11	0	1.46	0
	0.111	0	1.2	0				0.109	0	1.24	0				0.11	0	1.32	0				0.111	0	1.38	0				0.11	0	1.46	0
	0.111	0	1.2	0				0.109	0	1.24	0				0.11	0	1.32	0				0.111	0	1.38	0				0.111	0	1.46	0
	0.111	0	1.2	0				0.109	0	1.24	0				0.11	0	1.32	0				0.111	0	1.38	0				0.111	0	1.46	0
	0.111	0	1.2	0				0.109	0	1.25	0				0.11	0	1.32	0				0.111	0	1.38	0				0.111	0	1.46	0
	0.111	0	1.2	0				0.109	0	1.25	0				0.11	0	1.32	0				0.111	0	1.38	0				0.111	0	1.46	0
	0.111	0	1.21	0				0.109	0	1.25	0				0.11	0	1.32	0				0.111	0	1.38	0				0.111	0	1.46	0
	0.111	0	1.21	0				0.109	0	1.25	0				0.11	0	1.32	0				0.111	0	1.38	0				0.111	0	1.46	0
	0.111	0	1.21	0				0.109	0	1.25	0				0.11	0	1.33	0				0.111	0	1.38	0				0.111	0	1.46	0
	0.111	0	1.21	0				0.109	0	1.25	0				0.11	0	1.33	0				0.111	0	1.38	0				0.111	0	1.47	0
	0.111	0	1.21	0				0.109	0	1.25	0				0.11	0	1.33	0				0.111	0	1.38	0				0.111	0	1.47	0
	0.111	0	1.21	0				0.109	0	1.25	0				0.11	0	1.33	0				0.111	0	1.38	0				0.111	0	1.47	0
	0.112	0	1.21	0				0.109	0	1.25	0				0.11	0	1.33	0				0.112	0	1.39	0				0.111	0	1.47	0
	0.112	0	1.21	0				0.109	0	1.25	0				0.111	0	1.33	0				0.112	0	1.39	0				0.111	0	1.47	0
	0.112	0	1.21	0				0.11	0	1.25	0				0.111	0	1.33	0				0.112	0	1.39	0				0.112	0	1.47	0
	0.112	0	1.21	0				0.11	0	1.25	0				0.111	0	1.33	0				0.112	0	1.39	0				0.112	0	1.47	0
	0.112	0	1.21	0				0.11	0	1.26	0				0.111	0	1.33	0				0.112	0	1.39	0				0.112	0	1.47	0
	0.112	0	1.21	0				0.11	0	1.26	0				0.111	0	1.33	0				0.112	0	1.39	0				0.112	0	1.47	0
	0.112	0	1.22	0				0.11	0	1.26	0				0.111	0	1.33	0				0.112	0	1.39	0				0.112	0	1.47	0
	0.112	0	1.22	0				0.11	0	1.26	0				0.111	0	1.34	0				0.112	0	1.39	0				0.112	0	1.48	0
	0.112	0	1.22	0				0.11	0	1.26	0				0.111	0	1.34	0				0.112	0	1.39	0				0.112	0	1.48	0
	0.112	0	1.22	0				0.11	0	1.26	0				0.111	0	1.34	0				0.112	0	1.39	0				0.112	0	1.48	0
	0.112	0	1.22	0				0.11	0	1.26	0				0.111	0	1.34	0				0.112	0	1.39	0				0.112	0	1.48	0
	0.112	0	1.22	0				0.11	0	1.26	0				0.111	0	1.34	0				0.112	0	1.4	0				0.112	0	1.48	0
	0.113	0	1.22	0				0.11	0	1.26	0				0.111	0	1.34	0				0.113	0	1.4	0				0.112	0	1.48	0
	0.113	0	1.22	0				0.11	0	1.26	0				0.111	0	1.34	0				0.113	0	1.4	0				0.112	0	1.48	0
	0.113	0	1.22	0				0.11	0	1.26	0				0.112	0	1.34	0				0.113	0	1.4	0				0.112	0	1.48	0
	0.113	0	1.22	0				0.111	0	1.27	0				0.112	0	1.34	0				0.113	0	1.4	0				0.113	0	1.48	0
	0.113	0	1.22	0				0.111	0	1.27	0				0.112	0	1.34	0				0.113	0	1.4	0				0.113	0	1.49	0
	0.113	0	1.23	0				0.111	0	1.27	0				0.112	0	1.35	0				0.113	0	1.4	0				0.113	0	1.49	0
	0.113	0	1.23	0				0.111	0	1.27	0				0.112	0	1.35	0				0.113	0	1.4	0				0.113	0	1.49	0
	0.113	0	1.23	0				0.111	0	1.27	0				0.112	0	1.35	0				0.113	0	1.4	0				0.113	0	1.49	0
	0.113	0	1.23	0				0.111	0	1.27	0				0.112	0	1.35	0				0.113	0	1.4	0				0.113	0	1.49	0
	0.113	0	1.23	0				0.111	0	1.27	0				0.112	0	1.35	0				0.113	0	1.41	0				0.113	0	1.49	0
	0.113	0	1.23	0				0.111	0	1.27	0				0.112	0	1.35	0				0.113	0	1.41	0				0.113	0	1.49	0
	0.113	0	1.23	0				0.111	0	1.27	0				0.112	0	1.35	0				0.113	0	1.41	0				0.113	0	1.49	0
	0.113	0	1.23	0				0.111	0	1.27	0				0.112	0	1.35	0				0.113	0	1.41	0				0.113	0	1.49	0
	0.114	0	1.23	0				0.111	0	1.27	0				0.112	0	1.35	0				0.114	0	1.41	0				0.113	0	1.49	0
	0.114	0	1.23	0				0.111	0	1.28	0				0.112	0	1.35	0				0.114	0	1.41	0				0.113	0	1.5	0
	0.114	0	1.23	0				0.111	0	1.28	0				0.113	0	1.36	0				0.114	0	1.41	0				0.113	0	1.5	0
	0.114	0	1.23	0				0.112	0	1.28	0				0.113	0	1.36	0				0.114	0	1.41	0				0.114	0	1.5	0
	0.114	0	1.24	0				0.112	0	1.28	0				0.113	0	1.36	0				0.114	0	1.41	0				0.114	0	1.5	0
	0.114	0	1.24	0				0.112	0	1.28	0				0.113	0	1.36	0				0.114	0	1.41	0				0.114	0	1.5	0
	0.114	0	1.24	0				0.112	0	1.28	0				0.113	0	1.36	0				0.114	0	1.42	0				0.114	0	1.5	0
	0.114	0	1.24	0				0.112	0	1.28	0				0.113	0	1.36	0				0.114	0	1.42	0				0.114	0	1.5	0
	0.114	0	1.24	0				0.112	0	1.28	0				0.113	0	1.36	0				0.114	0	1.42	0				0.114	0	1.5	0
	0.114	0	1.24	0				0.112	0	1.28	0				0.113	0	1.36	0				0.114	0	1.42	0				0.114	0	1.5	0
	0.114	0	1.24	0				0.112	0	1.28	0				0.113	0	1.36	0				0.114	0	1.42	0				0.114	0	1.51	0
	0.114	0	1.24	0				0.112	0	1.28	0				0.113	0	1.36	0				0.114	0	1.42	0				0.114	0	1.51	0
	0.115	0	1.24	0				0.112	0	1.29	0				0.113	0	1.36	0				0.115	0	1.42	0				0.114	0	1.51	0
	0.115	0	1.24	0				0.112	0	1.29	0				0.113	0	1.37	0				0.115	0	1.42	0				0.114	0	1.51	0
	0.115	0	1.24	0				0.112	0	1.29	0				0.114	0	1.37	0				0.115	0	1.42	0				0.114	0	1.51	0
	0.115	0	1.25	0				0.112	0	1.29	0				0.114	0	1.37	0				0.115	0	1.43	0				0.115	0	1.51	0
	0.115	0	1.25	0				0.113	0	1.29	0				0.114	0	1.37	0				0.115	0	1.43	0				0.115	0	1.51	0
	0.115	0	1.25	0				0.113	0	1.29	0				0.114	0	1.37	0				0.115	0	1.43	0				0.115	0	1.51	0
	0.115	0	1.25	0				0.113	0	1.29	0				0.114	0	1.37	0				0.115	0	1.43	0				0.115	0	1.51	0
	0.115	0	1.25	0				0.113	0	1.29	0				0.114	0	1.37	0				0.115	0	1.43	0				0.115	0	1.51	0
	0.115	0	1.25	0				0.113	0	1.29	0				0.114	0	1.37	0				0.115	0	1.43	0				0.115	0	1.52	0
	0.115	0	1.25	0				0.113	0	1.29	0				0.114	0	1.37	0				0.115	0	1.43	0				0.115	0	1.52	0
	0.115	0	1.25	0				0.113	0	1.29	0				0.114	0	1.37	0				0.115	0	1.43	0				0.115	0	1.52	0
	0.115	0	1.25	0				0.113	0	1.3	0				0.114	0	1.38	0				0.115	0	1.43	0				0.115	0	1.52	0
	0.115	0	1.25	0				0.113	0	1.3	0				0.114	0	1.38	0				0.115	0	1.43	0				0.115	0	1.52	0
	0.116	0	1.25	0				0.113	0	1.3	0				0.114	0	1.38	0				0.116	0	1.44	0				0.115	0	1.52	0
	0.116	0	1.25	0				0.113	0	1.3	0				0.114	0	1.38	0				0.116	0	1.44	0				0.115	0	1.52	0
	0.116	0	1.26	0				0.113	0	1.3	0				0.115	0	1.38	0				0.116	0	1.44	0				0.115	0	1.52	0
	0.116	0	1.26	0				0.114	0	1.3	0				0.115	0	1.38	0				0.116	0	1.44	0				0.116	0	1.52	0
	0.116	0	1.26	0				0.114	0	1.3	0				0.115	0	1.38	0				0.116	0	1.44	0				0.116	0	1.53	0
	0.116	0	1.26	0				0.114	0	1.3	0				0.115	0	1.38	0				0.116	0	1.44	0				0.116	0	1.53	0
	0.116	0	1.26	0				0.114	0	1.3	0				0.115	0	1.38	0				0.116	0	1.44	0				0.116	0	1.53	0
	0.116	0	1.26	0				0.114	0	1.3	0				0.115	0	1.38	0				0.116	0	1.44	0				0.116	0	1.53	0
	0.116	0	1.26	0				0.114	0	1.3	0				0.115	0	1.38	0				0.116	0	1.44	0				0.116	0	1.53	0
	0.116	0	1.26	0				0.114	0	1.3	0				0.115	0	1.39	0				0.116	0	1.44	0				0.116	0	1.53	0
	0.116	0	1.26	0				0.114	0	1.31	0				0.115	0	1.39	0				0.116	0	1.45	0				0.116	0	1.53	0
	0.116	0	1.26	0				0.114	0	1.31	0				0.115	0	1.39	0				0.116	0	1.45	0				0.116	0	1.53	0
	0.117	0	1.26	0				0.114	0	1.31	0				0.115	0	1.39	0				0.117	0	1.45	0				0.116	0	1.53	0
	0.117	0	1.26	0				0.114	0	1.31	0				0.115	0	1.39	0				0.117	0	1.45	0				0.116	0	1.53	0
	0.117	0	1.27	0				0.114	0	1.31	0				0.115	0	1.39	0				0.117	0	1.45	0				0.116	0	1.54	0
	0.117	0	1.27	0				0.114	0	1.31	0				0.116	0	1.39	0				0.117	0	1.45	0				0.117	0	1.54	0
	0.117	0	1.27	0				0.115	0	1.31	0				0.116	0	1.39	0				0.117	0	1.45	0				0.117	0	1.54	0
	0.117	0	1.27	0				0.115	0	1.31	0				0.116	0	1.39	0				0.117	0	1.45	0				0.117	0	1.54	0
	0.117	0	1.27	0				0.115	0	1.31	0				0.116	0	1.39	0				0.117	0	1.45	0				0.117	0	1.54	0
	0.117	0	1.27	0				0.115	0	1.31	0				0.116	0	1.39	0				0.117	0	1.45	0				0.117	0	1.54	0
	0.117	0	1.27	0				0.115	0	1.31	0				0.116	0	1.4	0				0.117	0	1.45	0				0.117	0	1.54	0
	0.117	0	1.27	0				0.115	0	1.32	0				0.116	0	1.4	0				0.117	0	1.46	0				0.117	0	1.54	0
	0.117	0	1.27	0				0.115	0	1.32	0				0.116	0	1.4	0				0.117	0	1.46	0				0.117	0	1.54	0
	0.117	0	1.27	0				0.115	0	1.32	0				0.116	0	1.4	0				0.117	0	1.46	0				0.117	0	1.54	0
	0.117	0	1.27	0				0.115	0	1.32	0				0.116	0	1.4	0				0.117	0	1.46	0				0.117	0	1.55	0
	0.118	0	1.28	0				0.115	0	1.32	0				0.116	0	1.4	0				0.118	0	1.46	0				0.117	0	1.55	0
	0.118	0	1.28	0				0.115	0	1.32	0				0.116	0	1.4	0				0.118	0	1.46	0				0.117	0	1.55	0
	0.118	0	1.28	0				0.115	0	1.32	0				0.116	0	1.4	0				0.118	0	1.46	0				0.117	0	1.55	0
	0.118	0	1.28	0				0.115	0	1.32	0				0.117	0	1.4	0				0.118	0	1.46	0				0.118	0	1.55	0
	0.118	0	1.28	0				0.116	0	1.32	0				0.117	0	1.4	0				0.118	0	1.46	0				0.118	0	1.55	0
	0.118	0	1.28	0				0.116	0	1.32	0				0.117	0	1.41	0				0.118	0	1.46	0				0.118	0	1.55	0
	0.118	0	1.28	0				0.116	0	1.32	0				0.117	0	1.41	0				0.118	0	1.47	0				0.118	0	1.55	0
	0.118	0	1.28	0				0.116	0	1.33	0				0.117	0	1.41	0				0.118	0	1.47	0				0.118	0	1.55	0
	0.118	0	1.28	0				0.116	0	1.33	0				0.117	0	1.41	0				0.118	0	1.47	0				0.118	0	1.56	0
	0.118	0	1.28	0				0.116	0	1.33	0				0.117	0	1.41	0				0.118	0	1.47	0				0.118	0	1.56	0
	0.118	0	1.28	0				0.116	0	1.33	0				0.117	0	1.41	0				0.118	0	1.47	0				0.118	0	1.56	0
	0.118	0	1.28	0				0.116	0	1.33	0				0.117	0	1.41	0				0.118	0	1.47	0				0.118	0	1.56	0
	0.118	0	1.29	0				0.116	0	1.33	0				0.117	0	1.41	0				0.118	0	1.47	0				0.118	0	1.56	0
	0.119	0	1.29	0				0.116	0	1.33	0				0.117	0	1.41	0				0.119	0	1.47	0				0.118	0	1.56	0
	0.119	0	1.29	0				0.116	0	1.33	0				0.117	0	1.41	0				0.119	0	1.47	0				0.118	0	1.56	0
	0.119	0	1.29	0				0.116	0	1.33	0				0.118	0	1.41	0				0.119	0	1.47	0				0.118	0	1.56	0
	0.119	0	1.29	0				0.116	0	1.33	0				0.118	0	1.42	0				0.119	0	1.47	0				0.119	0	1.56	0
	0.119	0	1.29	0				0.117	0	1.33	0				0.118	0	1.42	0				0.119	0	1.48	0				0.119	0	1.56	0
	0.119	0	1.29	0				0.117	0	1.33	0				0.118	0	1.42	0				0.119	0	1.48	0				0.119	0	1.57	0
	0.119	0	1.29	0				0.117	0	1.34	0				0.118	0	1.42	0				0.119	0	1.48	0				0.119	0	1.57	0
	0.119	0	1.29	0				0.117	0	1.34	0				0.118	0	1.42	0				0.119	0	1.48	0				0.119	0	1.57	0
	0.119	0	1.29	0				0.117	0	1.34	0				0.118	0	1.42	0				0.119	0	1.48	0				0.119	0	1.57	0
	0.119	0	1.29	0				0.117	0	1.34	0				0.118	0	1.42	0				0.119	0	1.48	0				0.119	0	1.57	0
	0.119	0	1.3	0				0.117	0	1.34	0				0.118	0	1.42	0				0.119	0	1.48	0				0.119	0	1.57	0
	0.119	0	1.3	0				0.117	0	1.34	0				0.118	0	1.42	0				0.119	0	1.48	0				0.119	0	1.57	0
	0.12	0	1.3	0				0.117	0	1.34	0				0.118	0	1.42	0				0.12	0	1.48	0				0.119	0	1.57	0
	0.12	0	1.3	0				0.117	0	1.34	0				0.118	0	1.43	0				0.12	0	1.49	0				0.119	0	1.57	0
	0.12	0	1.3	0				0.117	0	1.34	0				0.118	0	1.43	0				0.12	0	1.49	0				0.119	0	1.58	0
	0.12	0	1.3	0				0.117	0	1.34	0				0.119	0	1.43	0				0.12	0	1.49	0				0.12	0	1.58	0
	0.12	0	1.3	0				0.117	0	1.34	0				0.119	0	1.43	0				0.12	0	1.49	0				0.12	0	1.58	0
	0.12	0	1.3	0				0.118	0	1.35	0				0.119	0	1.43	0				0.12	0	1.49	0				0.12	0	1.58	0
	0.12	0	1.3	0				0.118	0	1.35	0				0.119	0	1.43	0				0.12	0	1.49	0				0.12	0	1.58	0
	0.12	0	1.3	0				0.118	0	1.35	0				0.119	0	1.43	0				0.12	0	1.49	0				0.12	0	1.58	0
	0.12	0	1.3	0				0.118	0	1.35	0				0.119	0	1.43	0				0.12	0	1.49	0				0.12	0	1.58	0
	0.12	0	1.31	0				0.118	0	1.35	0				0.119	0	1.43	0				0.12	0	1.49	0				0.12	0	1.58	0
	0.12	0	1.31	0				0.118	0	1.35	0				0.119	0	1.43	0				0.12	0	1.49	0				0.12	0	1.58	0
	0.12	0	1.31	0				0.118	0	1.35	0				0.119	0	1.43	0				0.12	0	1.5	0				0.12	0	1.58	0
	0.12	0	1.31	0				0.118	0	1.35	0				0.119	0	1.44	0				0.12	0	1.5	0				0.12	0	1.59	0
	0.121	0	1.31	0				0.118	0	1.35	0				0.119	0	1.44	0				0.121	0	1.5	0				0.12	0	1.59	0
	0.121	0	1.31	0				0.118	0	1.35	0				0.119	0	1.44	0				0.121	0	1.5	0				0.12	0	1.59	0
	0.121	0	1.31	0				0.118	0	1.35	0				0.119	0	1.44	0				0.121	0	1.5	0				0.12	0	1.59	0
	0.121	0	1.31	0				0.118	0	1.36	0				0.12	0	1.44	0				0.121	0	1.5	0				0.121	0	1.59	0
	0.121	0	1.31	0				0.118	0	1.36	0				0.12	0	1.44	0				0.121	0	1.5	0				0.121	0	1.59	0
	0.121	0	1.31	0				0.119	0	1.36	0				0.12	0	1.44	0				0.121	0	1.5	0				0.121	0	1.59	0
	0.121	0	1.31	0				0.119	0	1.36	0				0.12	0	1.44	0				0.121	0	1.5	0				0.121	0	1.59	0
	0.121	0	1.31	0				0.119	0	1.36	0				0.12	0	1.44	0				0.121	0	1.5	0				0.121	0	1.59	0
	0.121	0	1.32	0				0.119	0	1.36	0				0.12	0	1.44	0				0.121	0	1.51	0				0.121	0	1.6	0
	0.121	0	1.32	0				0.119	0	1.36	0				0.12	0	1.45	0				0.121	0	1.51	0				0.121	0	1.6	0
	0.121	0	1.32	0				0.119	0	1.36	0				0.12	0	1.45	0				0.121	0	1.51	0				0.121	0	1.6	0
	0.121	0	1.32	0				0.119	0	1.36	0				0.12	0	1.45	0				0.121	0	1.51	0				0.121	0	1.6	0
	0.122	0	1.32	0				0.119	0	1.36	0				0.12	0	1.45	0				0.122	0	1.51	0				0.121	0	1.6	0
	0.122	0	1.32	0				0.119	0	1.36	0				0.12	0	1.45	0				0.122	0	1.51	0				0.121	0	1.6	0
	0.122	0	1.32	0				0.119	0	1.37	0				0.12	0	1.45	0				0.122	0	1.51	0				0.121	0	1.6	0
	0.122	0	1.32	0				0.119	0	1.37	0				0.121	0	1.45	0				0.122	0	1.51	0				0.122	0	1.6	0
	0.122	0	1.32	0				0.119	0	1.37	0				0.121	0	1.45	0				0.122	0	1.51	0				0.122	0	1.6	0
	0.122	0	1.32	0				0.12	0	1.37	0				0.121	0	1.45	0				0.122	0	1.51	0				0.122	0	1.61	0
	0.122	0	1.32	0				0.12	0	1.37	0				0.121	0	1.45	0				0.122	0	1.51	0				0.122	0	1.61	0
	0.122	0	1.32	0				0.12	0	1.37	0				0.121	0	1.45	0				0.122	0	1.52	0				0.122	0	1.61	0
	0.122	0	1.33	0				0.12	0	1.37	0				0.121	0	1.46	0				0.122	0	1.52	0				0.122	0	1.61	0
	0.122	0	1.33	0				0.12	0	1.37	0				0.121	0	1.46	0				0.122	0	1.52	0				0.122	0	1.61	0
	0.122	0	1.33	0				0.12	0	1.37	0				0.121	0	1.46	0				0.122	0	1.52	0				0.122	0	1.61	0
	0.122	0	1.33	0				0.12	0	1.37	0				0.121	0	1.46	0				0.122	0	1.52	0				0.122	0	1.61	0
	0.122	0	1.33	0				0.12	0	1.37	0				0.121	0	1.46	0				0.122	0	1.52	0				0.122	0	1.61	0
	0.123	0	1.33	0				0.12	0	1.38	0				0.121	0	1.46	0				0.123	0	1.52	0				0.122	0	1.61	0
	0.123	0	1.33	0				0.12	0	1.38	0				0.121	0	1.46	0				0.123	0	1.52	0				0.122	0	1.61	0
	0.123	0	1.33	0				0.12	0	1.38	0				0.121	0	1.46	0				0.123	0	1.52	0				0.122	0	1.62	0
	0.123	0	1.33	0				0.12	0	1.38	0				0.122	0	1.46	0				0.123	0	1.52	0				0.123	0	1.62	0
	0.123	0	1.33	0				0.12	0	1.38	0				0.122	0	1.46	0				0.123	0	1.53	0				0.123	0	1.62	0
	0.123	0	1.33	0				0.121	0	1.38	0				0.122	0	1.46	0				0.123	0	1.53	0				0.123	0	1.62	0
	0.123	0	1.34	0				0.121	0	1.38	0				0.122	0	1.47	0				0.123	0	1.53	0				0.123	0	1.62	0
	0.123	0	1.34	0				0.121	0	1.38	0				0.122	0	1.47	0				0.123	0	1.53	0				0.123	0	1.62	0
	0.123	0	1.34	0				0.121	0	1.38	0				0.122	0	1.47	0				0.123	0	1.53	0				0.123	0	1.62	0
	0.123	0	1.34	0				0.121	0	1.38	0				0.122	0	1.47	0				0.123	0	1.53	0				0.123	0	1.62	0
	0.123	0	1.34	0				0.121	0	1.38	0				0.122	0	1.47	0				0.123	0	1.53	0				0.123	0	1.62	0
	0.123	0	1.34	0				0.121	0	1.38	0				0.122	0	1.47	0				0.123	0	1.53	0				0.123	0	1.62	0
	0.124	0	1.34	0				0.121	0	1.39	0				0.122	0	1.47	0				0.124	0	1.53	0				0.123	0	1.63	0
	0.124	0	1.34	0				0.121	0	1.39	0				0.122	0	1.47	0				0.124	0	1.53	0				0.123	0	1.63	0
	0.124	0	1.34	0				0.121	0	1.39	0				0.122	0	1.47	0				0.124	0	1.54	0				0.123	0	1.63	0
	0.124	0	1.34	0				0.121	0	1.39	0				0.122	0	1.47	0				0.124	0	1.54	0				0.123	0	1.63	0
	0.124	0	1.34	0				0.121	0	1.39	0				0.123	0	1.48	0				0.124	0	1.54	0				0.124	0	1.63	0
	0.124	0	1.34	0				0.121	0	1.39	0				0.123	0	1.48	0				0.124	0	1.54	0				0.124	0	1.63	0
	0.124	0	1.35	0				0.122	0	1.39	0				0.123	0	1.48	0				0.124	0	1.54	0				0.124	0	1.63	0
	0.124	0	1.35	0				0.122	0	1.39	0				0.123	0	1.48	0				0.124	0	1.54	0				0.124	0	1.63	0
	0.124	0	1.35	0				0.122	0	1.39	0				0.123	0	1.48	0				0.124	0	1.54	0				0.124	0	1.63	0
	0.124	0	1.35	0				0.122	0	1.39	0				0.123	0	1.48	0				0.124	0	1.54	0				0.124	0	1.64	0
	0.124	0	1.35	0				0.122	0	1.39	0				0.123	0	1.48	0				0.124	0	1.54	0				0.124	0	1.64	0
	0.124	0	1.35	0				0.122	0	1.4	0				0.123	0	1.48	0				0.124	0	1.54	0				0.124	0	1.64	0
	0.124	0	1.35	0				0.122	0	1.4	0				0.123	0	1.48	0				0.124	0	1.55	0				0.124	0	1.64	0
	0.125	0	1.35	0				0.122	0	1.4	0				0.123	0	1.48	0				0.125	0	1.55	0				0.124	0	1.64	0
	0.125	0	1.35	0				0.122	0	1.4	0				0.123	0	1.49	0				0.125	0	1.55	0				0.124	0	1.64	0
	0.125	0	1.35	0				0.122	0	1.4	0				0.123	0	1.49	0				0.125	0	1.55	0				0.124	0	1.64	0
	0.125	0	1.35	0				0.122	0	1.4	0				0.124	0	1.49	0				0.125	0	1.55	0				0.125	0	1.64	0
	0.125	0	1.36	0				0.122	0	1.4	0				0.124	0	1.49	0				0.125	0	1.55	0				0.125	0	1.64	0
	0.125	0	1.36	0				0.122	0	1.4	0				0.124	0	1.49	0				0.125	0	1.55	0				0.125	0	1.64	0
	0.125	0	1.36	0				0.123	0	1.4	0				0.124	0	1.49	0				0.125	0	1.55	0				0.125	0	1.65	0
	0.125	0	1.36	0				0.123	0	1.4	0				0.124	0	1.49	0				0.125	0	1.55	0				0.125	0	1.65	0
	0.125	0	1.36	0				0.123	0	1.4	0				0.124	0	1.49	0				0.125	0	1.55	0				0.125	0	1.65	0
	0.125	0	1.36	0				0.123	0	1.41	0				0.124	0	1.49	0				0.125	0	1.56	0				0.125	0	1.65	0
	0.125	0	1.36	0				0.123	0	1.41	0				0.124	0	1.49	0				0.125	0	1.56	0				0.125	0	1.65	0
	0.125	0	1.36	0				0.123	0	1.41	0				0.124	0	1.49	0				0.125	0	1.56	0				0.125	0	1.65	0
	0.126	0	1.36	0				0.123	0	1.41	0				0.124	0	1.5	0				0.125	0	1.56	0				0.125	0	1.65	0
	0.126	0	1.36	0				0.123	0	1.41	0				0.124	0	1.5	0				0.126	0	1.56	0				0.125	0	1.65	0
	0.126	0	1.36	0				0.123	0	1.41	0				0.124	0	1.5	0				0.126	0	1.56	0				0.125	0	1.65	0
	0.126	0	1.36	0				0.123	0	1.41	0				0.124	0	1.5	0				0.126	0	1.56	0				0.125	0	1.66	0
	0.126	0	1.37	0				0.123	0	1.41	0				0.125	0	1.5	0				0.126	0	1.56	0				0.126	0	1.66	0
	0.126	0	1.37	0				0.123	0	1.41	0				0.125	0	1.5	0				0.126	0	1.56	0				0.126	0	1.66	0
	0.126	0	1.37	0				0.123	0	1.41	0				0.125	0	1.5	0				0.126	0	1.56	0				0.126	0	1.66	0
	0.126	0	1.37	0				0.124	0	1.41	0				0.125	0	1.5	0				0.126	0	1.57	0				0.126	0	1.66	0
	0.126	0	1.37	0				0.124	0	1.42	0				0.125	0	1.5	0				0.126	0	1.57	0				0.126	0	1.66	0
	0.126	0	1.37	0				0.124	0	1.42	0				0.125	0	1.5	0				0.126	0	1.57	0				0.126	0	1.66	0
	0.126	0	1.37	0				0.124	0	1.42	0				0.125	0	1.51	0				0.126	0	1.57	0				0.126	0	1.66	0
	0.126	0	1.37	0				0.124	0	1.42	0				0.125	0	1.51	0				0.126	0	1.57	0				0.126	0	1.66	0
	0.126	0	1.37	0				0.124	0	1.42	0				0.125	0	1.51	0				0.126	0	1.57	0				0.126	0	1.66	0
	0.127	0	1.37	0				0.124	0	1.42	0				0.125	0	1.51	0				0.127	0	1.57	0				0.126	0	1.67	0
	0.127	0	1.37	0				0.124	0	1.42	0				0.125	0	1.51	0				0.127	0	1.57	0				0.126	0	1.67	0
	0.127	0	1.38	0				0.124	0	1.42	0				0.125	0	1.51	0				0.127	0	1.57	0				0.126	0	1.67	0
	0.127	0	1.38	0				0.124	0	1.42	0				0.125	0	1.51	0				0.127	0	1.57	0				0.127	0	1.67	0
	0.127	0	1.38	0				0.124	0	1.42	0				0.126	0	1.51	0				0.127	0	1.58	0				0.127	0	1.67	0
	0.127	0	1.38	0				0.124	0	1.42	0				0.126	0	1.51	0				0.127	0	1.58	0				0.127	0	1.67	0
	0.127	0	1.38	0				0.125	0	1.42	0				0.126	0	1.51	0				0.127	0	1.58	0				0.127	0	1.67	0
	0.127	0	1.38	0				0.125	0	1.43	0				0.126	0	1.51	0				0.127	0	1.58	0				0.127	0	1.67	0
	0.127	0	1.38	0				0.125	0	1.43	0				0.126	0	1.52	0				0.127	0	1.58	0				0.127	0	1.67	0
	0.127	0	1.38	0				0.125	0	1.43	0				0.126	0	1.52	0				0.127	0	1.58	0				0.127	0	1.68	0
	0.127	0	1.38	0				0.125	0	1.43	0				0.126	0	1.52	0				0.127	0	1.58	0				0.127	0	1.68	0
	0.127	0	1.38	0				0.125	0	1.43	0				0.126	0	1.52	0				0.127	0	1.58	0				0.127	0	1.68	0
	0.127	0	1.38	0				0.125	0	1.43	0				0.126	0	1.52	0				0.127	0	1.58	0				0.127	0	1.68	0
	0.128	0	1.38	0				0.125	0	1.43	0				0.126	0	1.52	0				0.128	0	1.58	0				0.127	0	1.68	0
	0.128	0	1.39	0				0.125	0	1.43	0				0.126	0	1.52	0				0.128	0	1.59	0				0.127	0	1.68	0
	0.128	0	1.39	0				0.125	0	1.43	0				0.126	0	1.52	0				0.128	0	1.59	0				0.127	0	1.68	0
	0.128	0	1.39	0				0.125	0	1.43	0				0.126	0	1.52	0				0.128	0	1.59	0				0.128	0	1.68	0
	0.128	0	1.39	0				0.125	0	1.43	0				0.127	0	1.52	0				0.128	0	1.59	0				0.128	0	1.68	0
	0.128	0	1.39	0				0.125	0	1.44	0				0.127	0	1.52	0				0.128	0	1.59	0				0.128	0	1.68	0
	0.128	0	1.39	0				0.126	0	1.44	0				0.127	0	1.53	0				0.128	0	1.59	0				0.128	0	1.69	0
	0.128	0	1.39	0				0.126	0	1.44	0				0.127	0	1.53	0				0.128	0	1.59	0				0.128	0	1.69	0
	0.128	0	1.39	0				0.126	0	1.44	0				0.127	0	1.53	0				0.128	0	1.59	0				0.128	0	1.69	0
	0.128	0	1.39	0				0.126	0	1.44	0				0.127	0	1.53	0				0.128	0	1.59	0				0.128	0	1.69	0
	0.128	0	1.39	0				0.126	0	1.44	0				0.127	0	1.53	0				0.128	0	1.59	0				0.128	0	1.69	0
	0.128	0	1.39	0				0.126	0	1.44	0				0.127	0	1.53	0				0.128	0	1.59	0				0.128	0	1.69	0
	0.129	0	1.39	0				0.126	0	1.44	0				0.127	0	1.53	0				0.129	0	1.6	0				0.128	0	1.69	0
	0.129	0	1.4	0				0.126	0	1.44	0				0.127	0	1.53	0				0.129	0	1.6	0				0.128	0	1.69	0
	0.129	0	1.4	0				0.126	0	1.44	0				0.127	0	1.53	0				0.129	0	1.6	0				0.128	0	1.69	0
	0.129	0	1.4	0				0.126	0	1.44	0				0.127	0	1.53	0				0.129	0	1.6	0				0.129	0	1.7	0
	0.129	0	1.4	0				0.126	0	1.45	0				0.128	0	1.54	0				0.129	0	1.6	0				0.129	0	1.7	0
	0.129	0	1.4	0				0.126	0	1.45	0				0.128	0	1.54	0				0.129	0	1.6	0				0.129	0	1.7	0
	0.129	0	1.4	0				0.126	0	1.45	0				0.128	0	1.54	0				0.129	0	1.6	0				0.129	0	1.7	0
	0.129	0	1.4	0				0.127	0	1.45	0				0.128	0	1.54	0				0.129	0	1.6	0				0.129	0	1.7	0
	0.129	0	1.4	0				0.127	0	1.45	0				0.128	0	1.54	0				0.129	0	1.6	0				0.129	0	1.7	0
	0.129	0	1.4	0				0.127	0	1.45	0				0.128	0	1.54	0				0.129	0	1.6	0				0.129	0	1.7	0
	0.129	0	1.4	0				0.127	0	1.45	0				0.128	0	1.54	0				0.129	0	1.61	0				0.129	0	1.7	0
	0.129	0	1.4	0				0.127	0	1.45	0				0.128	0	1.54	0				0.129	0	1.61	0				0.129	0	1.7	0
	0.129	0	1.41	0				0.127	0	1.45	0				0.128	0	1.54	0				0.129	0	1.61	0				0.129	0	1.7	0
	0.13	0	1.41	0				0.127	0	1.45	0				0.128	0	1.54	0				0.13	0	1.61	0				0.129	0	1.71	0
	0.13	0	1.41	0				0.127	0	1.45	0				0.128	0	1.54	0				0.13	0	1.61	0				0.129	0	1.71	0
	0.13	0	1.41	0				0.127	0	1.46	0				0.128	0	1.55	0				0.13	0	1.61	0				0.129	0	1.71	0
	0.13	0	1.41	0				0.127	0	1.46	0				0.128	0	1.55	0				0.13	0	1.61	0				0.13	0	1.71	0
	0.13	0	1.41	0				0.127	0	1.46	0				0.129	0	1.55	0				0.13	0	1.61	0				0.13	0	1.71	0
	0.13	0	1.41	0				0.127	0	1.46	0				0.129	0	1.55	0				0.13	0	1.61	0				0.13	0	1.71	0
	0.13	0	1.41	0				0.127	0	1.46	0				0.129	0	1.55	0				0.13	0	1.61	0				0.13	0	1.71	0
	0.13	0	1.41	0				0.128	0	1.46	0				0.129	0	1.55	0				0.13	0	1.62	0				0.13	0	1.71	0
	0.13	0	1.41	0				0.128	0	1.46	0				0.129	0	1.55	0				0.13	0	1.62	0				0.13	0	1.71	0
	0.13	0	1.41	0				0.128	0	1.46	0				0.129	0	1.55	0				0.13	0	1.62	0				0.13	0	1.72	0
	0.13	0	1.41	0				0.128	0	1.46	0				0.129	0	1.55	0				0.13	0	1.62	0				0.13	0	1.72	0
	0.13	0	1.42	0				0.128	0	1.46	0				0.129	0	1.55	0				0.13	0	1.62	0				0.13	0	1.72	0
	0.131	0	1.42	0				0.128	0	1.46	0				0.129	0	1.56	0				0.131	0	1.62	0				0.13	0	1.72	0
	0.131	0	1.42	0				0.128	0	1.46	0				0.129	0	1.56	0				0.131	0	1.62	0				0.13	0	1.72	0
	0.131	0	1.42	0				0.128	0	1.47	0				0.129	0	1.56	0				0.131	0	1.62	0				0.13	0	1.72	0
	0.131	0	1.42	0				0.128	0	1.47	0				0.129	0	1.56	0				0.131	0	1.62	0				0.13	0	1.72	0
	0.131	0	1.42	0				0.128	0	1.47	0				0.129	0	1.56	0				0.131	0	1.62	0				0.131	0	1.72	0
	0.131	0	1.42	0				0.128	0	1.47	0				0.13	0	1.56	0				0.131	0	1.63	0				0.131	0	1.72	0
	0.131	0	1.42	0				0.128	0	1.47	0				0.13	0	1.56	0				0.131	0	1.63	0				0.131	0	1.72	0
	0.131	0	1.42	0				0.128	0	1.47	0				0.13	0	1.56	0				0.131	0	1.63	0				0.131	0	1.73	0
	0.131	0	1.42	0				0.129	0	1.47	0				0.13	0	1.56	0				0.131	0	1.63	0				0.131	0	1.73	0
	0.131	0	1.42	0				0.129	0	1.47	0				0.13	0	1.56	0				0.131	0	1.63	0				0.131	0	1.73	0
	0.131	0	1.43	0				0.129	0	1.47	0				0.13	0	1.57	0				0.131	0	1.63	0				0.131	0	1.73	0
	0.131	0	1.43	0				0.129	0	1.47	0				0.13	0	1.57	0				0.131	0	1.63	0				0.131	0	1.73	0
	0.131	0	1.43	0				0.129	0	1.47	0				0.13	0	1.57	0				0.131	0	1.63	0				0.131	0	1.73	0
	0.132	0	1.43	0				0.129	0	1.48	0				0.13	0	1.57	0				0.132	0	1.63	0				0.131	0	1.73	0
	0.132	0	1.43	0				0.129	0	1.48	0				0.13	0	1.57	0				0.132	0	1.63	0				0.131	0	1.73	0
	0.132	0	1.43	0				0.129	0	1.48	0				0.13	0	1.57	0				0.132	0	1.64	0				0.131	0	1.73	0
	0.132	0	1.43	0				0.129	0	1.48	0				0.13	0	1.57	0				0.132	0	1.64	0				0.132	0	1.74	0
	0.132	0	1.43	0				0.129	0	1.48	0				0.131	0	1.57	0				0.132	0	1.64	0				0.132	0	1.74	0
	0.132	0	1.43	0				0.129	0	1.48	0				0.131	0	1.57	0				0.132	0	1.64	0				0.132	0	1.74	0
	0.132	0	1.43	0				0.129	0	1.48	0				0.131	0	1.57	0				0.132	0	1.64	0				0.132	0	1.74	0
	0.132	0	1.43	0				0.129	0	1.48	0				0.131	0	1.57	0				0.132	0	1.64	0				0.132	0	1.74	0
	0.132	0	1.43	0				0.13	0	1.48	0				0.131	0	1.58	0				0.132	0	1.64	0				0.132	0	1.74	0
	0.132	0	1.44	0				0.13	0	1.48	0				0.131	0	1.58	0				0.132	0	1.64	0				0.132	0	1.74	0
	0.132	0	1.44	0				0.13	0	1.48	0				0.131	0	1.58	0				0.132	0	1.64	0				0.132	0	1.74	0
	0.132	0	1.44	0				0.13	0	1.49	0				0.131	0	1.58	0				0.132	0	1.64	0				0.132	0	1.74	0
	0.133	0	1.44	0				0.13	0	1.49	0				0.131	0	1.58	0				0.132	0	1.65	0				0.132	0	1.74	0
	0.133	0	1.44	0				0.13	0	1.49	0				0.131	0	1.58	0				0.133	0	1.65	0				0.132	0	1.75	0
	0.133	0	1.44	0				0.13	0	1.49	0				0.131	0	1.58	0				0.133	0	1.65	0				0.132	0	1.75	0
	0.133	0	1.44	0				0.13	0	1.49	0				0.131	0	1.58	0				0.133	0	1.65	0				0.132	0	1.75	0
	0.133	0	1.44	0				0.13	0	1.49	0				0.131	0	1.58	0				0.133	0	1.65	0				0.133	0	1.75	0
	0.133	0	1.44	0				0.13	0	1.49	0				0.132	0	1.58	0				0.133	0	1.65	0				0.133	0	1.75	0
	0.133	0	1.44	0				0.13	0	1.49	0				0.132	0	1.58	0				0.133	0	1.65	0				0.133	0	1.75	0
	0.133	0	1.44	0				0.13	0	1.49	0				0.132	0	1.59	0				0.133	0	1.65	0				0.133	0	1.75	0
	0.133	0	1.45	0				0.131	0	1.49	0				0.132	0	1.59	0				0.133	0	1.65	0				0.133	0	1.75	0
	0.133	0	1.45	0				0.131	0	1.49	0				0.132	0	1.59	0				0.133	0	1.65	0				0.133	0	1.75	0
	0.133	0	1.45	0				0.131	0	1.5	0				0.132	0	1.59	0				0.133	0	1.66	0				0.133	0	1.76	0
	0.133	0	1.45	0				0.131	0	1.5	0				0.132	0	1.59	0				0.133	0	1.66	0				0.133	0	1.76	0
	0.133	0	1.45	0				0.131	0	1.5	0				0.132	0	1.59	0				0.133	0	1.66	0				0.133	0	1.76	0
	0.134	0	1.45	0				0.131	0	1.5	0				0.132	0	1.59	0				0.134	0	1.66	0				0.133	0	1.76	0
	0.134	0	1.45	0				0.131	0	1.5	0				0.132	0	1.59	0				0.134	0	1.66	0				0.133	0	1.76	0
	0.134	0	1.45	0				0.131	0	1.5	0				0.132	0	1.59	0				0.134	0	1.66	0				0.133	0	1.76	0
	0.134	0	1.45	0				0.131	0	1.5	0				0.132	0	1.59	0				0.134	0	1.66	0				0.134	0	1.76	0
	0.134	0	1.45	0				0.131	0	1.5	0				0.132	0	1.6	0				0.134	0	1.66	0				0.134	0	1.76	0
	0.134	0	1.45	0				0.131	0	1.5	0				0.133	0	1.6	0				0.134	0	1.66	0				0.134	0	1.76	0
	0.134	0	1.45	0				0.131	0	1.5	0				0.133	0	1.6	0				0.134	0	1.66	0				0.134	0	1.76	0
	0.134	0	1.46	0				0.131	0	1.5	0				0.133	0	1.6	0				0.134	0	1.66	0				0.134	0	1.77	0
	0.134	0	1.46	0				0.132	0	1.51	0				0.133	0	1.6	0				0.134	0	1.67	0				0.134	0	1.77	0
	0.134	0	1.46	0				0.132	0	1.51	0				0.133	0	1.6	0				0.134	0	1.67	0				0.134	0	1.77	0
	0.134	0	1.46	0				0.132	0	1.51	0				0.133	0	1.6	0				0.134	0	1.67	0				0.134	0	1.77	0
	0.134	0	1.46	0				0.132	0	1.51	0				0.133	0	1.6	0				0.134	0	1.67	0				0.134	0	1.77	0
	0.134	0	1.46	0				0.132	0	1.51	0				0.133	0	1.6	0				0.134	0	1.67	0				0.134	0	1.77	0
	0.135	0	1.46	0				0.132	0	1.51	0				0.133	0	1.6	0				0.135	0	1.67	0				0.134	0	1.77	0
	0.135	0	1.46	0				0.132	0	1.51	0				0.133	0	1.6	0				0.135	0	1.67	0				0.134	0	1.77	0
	0.135	0	1.46	0				0.132	0	1.51	0				0.133	0	1.61	0				0.135	0	1.67	0				0.134	0	1.77	0
	0.135	0	1.46	0				0.132	0	1.51	0				0.133	0	1.61	0				0.135	0	1.67	0				0.135	0	1.78	0
	0.135	0	1.46	0				0.132	0	1.51	0				0.133	0	1.61	0				0.135	0	1.67	0				0.135	0	1.78	0
	0.135	0	1.47	0				0.132	0	1.51	0				0.134	0	1.61	0				0.135	0	1.68	0				0.135	0	1.78	0
	0.135	0	1.47	0				0.132	0	1.51	0				0.134	0	1.61	0				0.135	0	1.68	0				0.135	0	1.78	0
	0.135	0	1.47	0				0.132	0	1.52	0				0.134	0	1.61	0				0.135	0	1.68	0				0.135	0	1.78	0
	0.135	0	1.47	0				0.133	0	1.52	0				0.134	0	1.61	0				0.135	0	1.68	0				0.135	0	1.78	0
	0.135	0	1.47	0				0.133	0	1.52	0				0.134	0	1.61	0				0.135	0	1.68	0				0.135	0	1.78	0
	0.135	0	1.47	0				0.133	0	1.52	0				0.134	0	1.61	0				0.135	0	1.68	0				0.135	0	1.78	0
	0.135	0	1.47	0				0.133	0	1.52	0				0.134	0	1.61	0				0.135	0	1.68	0				0.135	0	1.78	0
	0.136	0	1.47	0				0.133	0	1.52	0				0.134	0	1.62	0				0.136	0	1.68	0				0.135	0	1.78	0
	0.136	0	1.47	0				0.133	0	1.52	0				0.134	0	1.62	0				0.136	0	1.68	0				0.135	0	1.79	0
	0.136	0	1.47	0				0.133	0	1.52	0				0.134	0	1.62	0				0.136	0	1.68	0				0.135	0	1.79	0
	0.136	0	1.47	0				0.133	0	1.52	0				0.134	0	1.62	0				0.136	0	1.69	0				0.135	0	1.79	0
	0.136	0	1.47	0				0.133	0	1.52	0				0.134	0	1.62	0				0.136	0	1.69	0				0.136	0	1.79	0
	0.136	0	1.48	0				0.133	0	1.52	0				0.135	0	1.62	0				0.136	0	1.69	0				0.136	0	1.79	0
	0.136	0	1.48	0				0.133	0	1.53	0				0.135	0	1.62	0				0.136	0	1.69	0				0.136	0	1.79	0
	0.136	0	1.48	0				0.133	0	1.53	0				0.135	0	1.62	0				0.136	0	1.69	0				0.136	0	1.79	0
	0.136	0	1.48	0				0.133	0	1.53	0				0.135	0	1.62	0				0.136	0	1.69	0				0.136	0	1.79	0
	0.136	0	1.48	0				0.134	0	1.53	0				0.135	0	1.62	0				0.136	0	1.69	0				0.136	0	1.79	0
	0.136	0	1.48	0				0.134	0	1.53	0				0.135	0	1.62	0				0.136	0	1.69	0				0.136	0	1.8	0
	0.136	0	1.48	0				0.134	0	1.53	0				0.135	0	1.63	0				0.136	0	1.69	0				0.136	0	1.8	0
	0.136	0	1.48	0				0.134	0	1.53	0				0.135	0	1.63	0				0.136	0	1.7	0				0.136	0	1.8	0
	0.137	0	1.48	0				0.134	0	1.53	0				0.135	0	1.63	0				0.137	0	1.7	0				0.136	0	1.8	0
	0.137	0	1.48	0				0.134	0	1.53	0				0.135	0	1.63	0				0.137	0	1.7	0				0.136	0	1.8	0
	0.137	0	1.48	0				0.134	0	1.53	0				0.135	0	1.63	0				0.137	0	1.7	0				0.136	0	1.8	0
	0.137	0	1.48	0				0.134	0	1.53	0				0.135	0	1.63	0				0.137	0	1.7	0				0.137	0	1.8	0
	0.137	0	1.49	0				0.134	0	1.54	0				0.135	0	1.63	0				0.137	0	1.7	0				0.137	0	1.8	0
	0.137	0	1.49	0				0.134	0	1.54	0				0.136	0	1.63	0				0.137	0	1.7	0				0.137	0	1.8	0
	0.137	0	1.49	0				0.134	0	1.54	0				0.136	0	1.63	0				0.137	0	1.7	0				0.137	0	1.8	0
	0.137	0	1.49	0				0.134	0	1.54	0				0.136	0	1.63	0				0.137	0	1.7	0				0.137	0	1.81	0
	0.137	0	1.49	0				0.134	0	1.54	0				0.136	0	1.64	0				0.137	0	1.7	0				0.137	0	1.81	0
	0.137	0	1.49	0				0.135	0	1.54	0				0.136	0	1.64	0				0.137	0	1.71	0				0.137	0	1.81	0
	0.137	0	1.49	0				0.135	0	1.54	0				0.136	0	1.64	0				0.137	0	1.71	0				0.137	0	1.81	0
	0.137	0	1.49	0				0.135	0	1.54	0				0.136	0	1.64	0				0.137	0	1.71	0				0.137	0	1.81	0
	0.138	0	1.49	0				0.135	0	1.54	0				0.136	0	1.64	0				0.138	0	1.71	0				0.137	0	1.81	0
	0.138	0	1.49	0				0.135	0	1.54	0				0.136	0	1.64	0				0.138	0	1.71	0				0.137	0	1.81	0
	0.138	0	1.49	0				0.135	0	1.54	0				0.136	0	1.64	0				0.138	0	1.71	0				0.137	0	1.81	0
	0.138	0	1.5	0				0.135	0	1.55	0				0.136	0	1.64	0				0.138	0	1.71	0				0.137	0	1.81	0
	0.138	0	1.5	0				0.135	0	1.55	0				0.136	0	1.64	0				0.138	0	1.71	0				0.138	0	1.81	0
	0.138	0	1.5	0				0.135	0	1.55	0				0.136	0	1.64	0				0.138	0	1.71	0				0.138	0	1.82	0
	0.138	0	1.5	0				0.135	0	1.55	0				0.137	0	1.64	0				0.138	0	1.71	0				0.138	0	1.82	0
	0.138	0	1.5	0				0.135	0	1.55	0				0.137	0	1.65	0				0.138	0	1.71	0				0.138	0	1.82	0
	0.138	0	1.5	0				0.135	0	1.55	0				0.137	0	1.65	0				0.138	0	1.72	0				0.138	0	1.82	0
	0.138	0	1.5	0				0.135	0	1.55	0				0.137	0	1.65	0				0.138	0	1.72	0				0.138	0	1.82	0
	0.138	0	1.5	0				0.136	0	1.55	0				0.137	0	1.65	0				0.138	0	1.72	0				0.138	0	1.82	0
	0.138	0	1.5	0				0.136	0	1.55	0				0.137	0	1.65	0				0.138	0	1.72	0				0.138	0	1.82	0
	0.138	0	1.5	0				0.136	0	1.55	0				0.137	0	1.65	0				0.138	0	1.72	0				0.138	0	1.82	0
	0.139	0	1.5	0				0.136	0	1.55	0				0.137	0	1.65	0				0.139	0	1.72	0				0.138	0	1.82	0
	0.139	0	1.5	0				0.136	0	1.56	0				0.137	0	1.65	0				0.139	0	1.72	0				0.138	0	1.83	0
	0.139	0	1.51	0				0.136	0	1.56	0				0.137	0	1.65	0				0.139	0	1.72	0				0.138	0	1.83	0
	0.139	0	1.51	0				0.136	0	1.56	0				0.137	0	1.65	0				0.139	0	1.72	0				0.139	0	1.83	0
	0.139	0	1.51	0				0.136	0	1.56	0				0.137	0	1.66	0				0.139	0	1.72	0				0.139	0	1.83	0
	0.139	0	1.51	0				0.136	0	1.56	0				0.138	0	1.66	0				0.139	0	1.73	0				0.139	0	1.83	0
	0.139	0	1.51	0				0.136	0	1.56	0				0.138	0	1.66	0				0.139	0	1.73	0				0.139	0	1.83	0
	0.139	0	1.51	0				0.136	0	1.56	0				0.138	0	1.66	0				0.139	0	1.73	0				0.139	0	1.83	0
	0.139	0	1.51	0				0.136	0	1.56	0				0.138	0	1.66	0				0.139	0	1.73	0				0.139	0	1.83	0
	0.139	0	1.51	0				0.137	0	1.56	0				0.138	0	1.66	0				0.139	0	1.73	0				0.139	0	1.83	0
	0.139	0	1.51	0				0.137	0	1.56	0				0.138	0	1.66	0				0.139	0	1.73	0				0.139	0	1.83	0
	0.139	0	1.51	0				0.137	0	1.56	0				0.138	0	1.66	0				0.139	0	1.73	0				0.139	0	1.84	0
	0.14	0	1.51	0				0.137	0	1.56	0				0.138	0	1.66	0				0.14	0	1.73	0				0.139	0	1.84	0
	0.14	0	1.51	0				0.137	0	1.57	0				0.138	0	1.66	0				0.14	0	1.73	0				0.139	0	1.84	0
	0.14	0	1.52	0				0.137	0	1.57	0				0.138	0	1.66	0				0.14	0	1.73	0				0.139	0	1.84	0
	0.14	0	1.52	0				0.137	0	1.57	0				0.138	0	1.67	0				0.14	0	1.74	0				0.139	0	1.84	0
	0.14	0	1.52	0				0.137	0	1.57	0				0.138	0	1.67	0				0.14	0	1.74	0				0.14	0	1.84	0
	0.14	0	1.52	0				0.137	0	1.57	0				0.138	0	1.67	0				0.14	0	1.74	0				0.14	0	1.84	0
	0.14	0	1.52	0				0.137	0	1.57	0				0.139	0	1.67	0				0.14	0	1.74	0				0.14	0	1.84	0
	0.14	0	1.52	0				0.137	0	1.57	0				0.139	0	1.67	0				0.14	0	1.74	0				0.14	0	1.84	0
	0.14	0	1.52	0				0.137	0	1.57	0				0.139	0	1.67	0				0.14	0	1.74	0				0.14	0	1.85	0
	0.14	0	1.52	0				0.137	0	1.57	0				0.139	0	1.67	0				0.14	0	1.74	0				0.14	0	1.85	0
	0.14	0	1.52	0				0.138	0	1.57	0				0.139	0	1.67	0				0.14	0	1.74	0				0.14	0	1.85	0
	0.14	0	1.52	0				0.138	0	1.57	0				0.139	0	1.67	0				0.14	0	1.74	0				0.14	0	1.85	0
	0.14	0	1.52	0				0.138	0	1.58	0				0.139	0	1.67	0				0.14	0	1.74	0				0.14	0	1.85	0
	0.141	0	1.53	0				0.138	0	1.58	0				0.139	0	1.67	0				0.141	0	1.74	0				0.14	0	1.85	0
	0.141	0	1.53	0				0.138	0	1.58	0				0.139	0	1.68	0				0.141	0	1.75	0				0.14	0	1.85	0
	0.141	0	1.53	0				0.138	0	1.58	0				0.139	0	1.68	0				0.141	0	1.75	0				0.14	0	1.85	0
	0.141	0	1.53	0				0.138	0	1.58	0				0.139	0	1.68	0				0.141	0	1.75	0				0.14	0	1.85	0
	0.141	0	1.53	0				0.138	0	1.58	0				0.139	0	1.68	0				0.141	0	1.75	0				0.141	0	1.86	0
	0.141	0	1.53	0				0.138	0	1.58	0				0.139	0	1.68	0				0.141	0	1.75	0				0.141	0	1.86	0
	0.141	0	1.53	0				0.138	0	1.58	0				0.14	0	1.68	0				0.141	0	1.75	0				0.141	0	1.86	0
	0.141	0	1.53	0				0.138	0	1.58	0				0.14	0	1.68	0				0.141	0	1.75	0				0.141	0	1.86	0
	0.141	0	1.53	0				0.138	0	1.58	0				0.14	0	1.68	0				0.141	0	1.75	0				0.141	0	1.86	0
	0.141	0	1.53	0				0.138	0	1.58	0				0.14	0	1.68	0				0.141	0	1.75	0				0.141	0	1.86	0
	0.141	0	1.53	0				0.139	0	1.59	0				0.14	0	1.68	0				0.141	0	1.76	0				0.141	0	1.86	0
	0.141	0	1.54	0				0.139	0	1.59	0				0.14	0	1.69	0				0.141	0	1.76	0				0.141	0	1.86	0
	0.141	0	1.54	0				0.139	0	1.59	0				0.14	0	1.69	0				0.141	0	1.76	0				0.141	0	1.86	0
	0.142	0	1.54	0				0.139	0	1.59	0				0.14	0	1.69	0				0.142	0	1.76	0				0.141	0	1.86	0
	0.142	0	1.54	0				0.139	0	1.59	0				0.14	0	1.69	0				0.142	0	1.76	0				0.141	0	1.87	0
	0.142	0	1.54	0				0.139	0	1.59	0				0.14	0	1.69	0				0.142	0	1.76	0				0.141	0	1.87	0
	0.142	0	1.54	0				0.139	0	1.59	0				0.14	0	1.69	0				0.142	0	1.76	0				0.142	0	1.87	0
	0.142	0	1.54	0				0.139	0	1.59	0				0.14	0	1.69	0				0.142	0	1.76	0				0.142	0	1.87	0
	0.142	0	1.54	0				0.139	0	1.59	0				0.141	0	1.69	0				0.142	0	1.76	0				0.142	0	1.87	0
	0.142	0	1.54	0				0.139	0	1.59	0				0.141	0	1.69	0				0.142	0	1.76	0				0.142	0	1.87	0
	0.142	0	1.54	0				0.139	0	1.59	0				0.141	0	1.69	0				0.142	0	1.77	0				0.142	0	1.87	0
	0.142	0	1.54	0				0.139	0	1.6	0				0.141	0	1.7	0				0.142	0	1.77	0				0.142	0	1.87	0
	0.142	0	1.54	0				0.139	0	1.6	0				0.141	0	1.7	0				0.142	0	1.77	0				0.142	0	1.87	0
	0.142	0	1.55	0				0.14	0	1.6	0				0.141	0	1.7	0				0.142	0	1.77	0				0.142	0	1.88	0
	0.142	0	1.55	0				0.14	0	1.6	0				0.141	0	1.7	0				0.142	0	1.77	0				0.142	0	1.88	0
	0.143	0	1.55	0				0.14	0	1.6	0				0.141	0	1.7	0				0.143	0	1.77	0				0.142	0	1.88	0
	0.143	0	1.55	0				0.14	0	1.6	0				0.141	0	1.7	0				0.143	0	1.77	0				0.142	0	1.88	0
	0.143	0	1.55	0				0.14	0	1.6	0				0.141	0	1.7	0				0.143	0	1.77	0				0.142	0	1.88	0
	0.143	0	1.55	0				0.14	0	1.6	0				0.141	0	1.7	0				0.143	0	1.77	0				0.142	0	1.88	0
	0.143	0	1.55	0				0.14	0	1.6	0				0.141	0	1.7	0				0.143	0	1.77	0				0.143	0	1.88	0
	0.143	0	1.55	0				0.14	0	1.6	0				0.141	0	1.7	0				0.143	0	1.78	0				0.143	0	1.88	0
	0.143	0	1.55	0				0.14	0	1.6	0				0.142	0	1.7	0				0.143	0	1.78	0				0.143	0	1.88	0
	0.143	0	1.55	0				0.14	0	1.61	0				0.142	0	1.71	0				0.143	0	1.78	0				0.143	0	1.88	0
	0.143	0	1.55	0				0.14	0	1.61	0				0.142	0	1.71	0				0.143	0	1.78	0				0.143	0	1.89	0
	0.143	0	1.55	0				0.14	0	1.61	0				0.142	0	1.71	0				0.143	0	1.78	0				0.143	0	1.89	0
	0.143	0	1.56	0				0.14	0	1.61	0				0.142	0	1.71	0				0.143	0	1.78	0				0.143	0	1.89	0
	0.143	0	1.56	0				0.141	0	1.61	0				0.142	0	1.71	0				0.143	0	1.78	0				0.143	0	1.89	0
	0.143	0	1.56	0				0.141	0	1.61	0				0.142	0	1.71	0				0.143	0	1.78	0				0.143	0	1.89	0
	0.144	0	1.56	0				0.141	0	1.61	0				0.142	0	1.71	0				0.144	0	1.78	0				0.143	0	1.89	0
	0.144	0	1.56	0				0.141	0	1.61	0				0.142	0	1.71	0				0.144	0	1.78	0				0.143	0	1.89	0
	0.144	0	1.56	0				0.141	0	1.61	0				0.142	0	1.71	0				0.144	0	1.78	0				0.143	0	1.89	0
	0.144	0	1.56	0				0.141	0	1.61	0				0.142	0	1.71	0				0.144	0	1.79	0				0.144	0	1.89	0
	0.144	0	1.56	0				0.141	0	1.61	0				0.142	0	1.71	0				0.144	0	1.79	0				0.144	0	1.89	0
	0.144	0	1.56	0				0.141	0	1.61	0				0.142	0	1.72	0				0.144	0	1.79	0				0.144	0	1.9	0
	0.144	0	1.56	0				0.141	0	1.62	0				0.143	0	1.72	0				0.144	0	1.79	0				0.144	0	1.9	0
	0.144	0	1.56	0				0.141	0	1.62	0				0.143	0	1.72	0				0.144	0	1.79	0				0.144	0	1.9	0
	0.144	0	1.57	0				0.141	0	1.62	0				0.143	0	1.72	0				0.144	0	1.79	0				0.144	0	1.9	0
	0.144	0	1.57	0				0.141	0	1.62	0				0.143	0	1.72	0				0.144	0	1.79	0				0.144	0	1.9	0
	0.144	0	1.57	0				0.142	0	1.62	0				0.143	0	1.72	0				0.144	0	1.79	0				0.144	0	1.9	0
	0.144	0	1.57	0				0.142	0	1.62	0				0.143	0	1.72	0				0.144	0	1.79	0				0.144	0	1.9	0
	0.145	0	1.57	0				0.142	0	1.62	0				0.143	0	1.72	0				0.145	0	1.79	0				0.144	0	1.9	0
	0.145	0	1.57	0				0.142	0	1.62	0				0.143	0	1.72	0				0.145	0	1.8	0				0.144	0	1.9	0
	0.145	0	1.57	0				0.142	0	1.62	0				0.143	0	1.72	0				0.145	0	1.8	0				0.144	0	1.91	0
	0.145	0	1.57	0				0.142	0	1.62	0				0.143	0	1.73	0				0.145	0	1.8	0				0.144	0	1.91	0
	0.145	0	1.57	0				0.142	0	1.62	0				0.143	0	1.73	0				0.145	0	1.8	0				0.145	0	1.91	0
	0.145	0	1.57	0				0.142	0	1.63	0				0.143	0	1.73	0				0.145	0	1.8	0				0.145	0	1.91	0
	0.145	0	1.57	0				0.142	0	1.63	0				0.143	0	1.73	0				0.145	0	1.8	0				0.145	0	1.91	0
	0.145	0	1.57	0				0.142	0	1.63	0				0.144	0	1.73	0				0.145	0	1.8	0				0.145	0	1.91	0
	0.145	0	1.58	0				0.142	0	1.63	0				0.144	0	1.73	0				0.145	0	1.8	0				0.145	0	1.91	0
	0.145	0	1.58	0				0.142	0	1.63	0				0.144	0	1.73	0				0.145	0	1.8	0				0.145	0	1.91	0
	0.145	0	1.58	0				0.142	0	1.63	0				0.144	0	1.73	0				0.145	0	1.8	0				0.145	0	1.91	0
	0.145	0	1.58	0				0.143	0	1.63	0				0.144	0	1.73	0				0.145	0	1.81	0				0.145	0	1.91	0
	0.145	0	1.58	0				0.143	0	1.63	0				0.144	0	1.73	0				0.145	0	1.81	0				0.145	0	1.92	0
	0.146	0	1.58	0				0.143	0	1.63	0				0.144	0	1.73	0				0.146	0	1.81	0				0.145	0	1.92	0
	0.146	0	1.58	0				0.143	0	1.63	0				0.144	0	1.74	0				0.146	0	1.81	0				0.145	0	1.92	0
	0.146	0	1.58	0				0.143	0	1.63	0				0.144	0	1.74	0				0.146	0	1.81	0				0.145	0	1.92	0
	0.146	0	1.58	0				0.143	0	1.64	0				0.144	0	1.74	0				0.146	0	1.81	0				0.145	0	1.92	0
	0.146	0	1.58	0				0.143	0	1.64	0				0.144	0	1.74	0				0.146	0	1.81	0				0.146	0	1.92	0
	0.146	0	1.58	0				0.143	0	1.64	0				0.144	0	1.74	0				0.146	0	1.81	0				0.146	0	1.92	0
	0.146	0	1.59	0				0.143	0	1.64	0				0.145	0	1.74	0				0.146	0	1.81	0				0.146	0	1.92	0
	0.146	0	1.59	0				0.143	0	1.64	0				0.145	0	1.74	0				0.146	0	1.81	0				0.146	0	1.92	0
	0.146	0	1.59	0				0.143	0	1.64	0				0.145	0	1.74	0				0.146	0	1.82	0				0.146	0	1.93	0
	0.146	0	1.59	0				0.143	0	1.64	0				0.145	0	1.74	0				0.146	0	1.82	0				0.146	0	1.93	0
	0.146	0	1.59	0				0.143	0	1.64	0				0.145	0	1.74	0				0.146	0	1.82	0				0.146	0	1.93	0
	0.146	0	1.59	0				0.144	0	1.64	0				0.145	0	1.75	0				0.146	0	1.82	0				0.146	0	1.93	0
	0.147	0	1.59	0				0.144	0	1.64	0				0.145	0	1.75	0				0.147	0	1.82	0				0.146	0	1.93	0
	0.147	0	1.59	0				0.144	0	1.64	0				0.145	0	1.75	0				0.147	0	1.82	0				0.146	0	1.93	0
	0.147	0	1.59	0				0.144	0	1.65	0				0.145	0	1.75	0				0.147	0	1.82	0				0.146	0	1.93	0
	0.147	0	1.59	0				0.144	0	1.65	0				0.145	0	1.75	0				0.147	0	1.82	0				0.146	0	1.93	0
	0.147	0	1.59	0				0.144	0	1.65	0				0.145	0	1.75	0				0.147	0	1.82	0				0.147	0	1.93	0
	0.147	0	1.59	0				0.144	0	1.65	0				0.145	0	1.75	0				0.147	0	1.82	0				0.147	0	1.94	0
	0.147	0	1.6	0				0.144	0	1.65	0				0.145	0	1.75	0				0.147	0	1.83	0				0.147	0	1.94	0
	0.147	0	1.6	0				0.144	0	1.65	0				0.146	0	1.75	0				0.147	0	1.83	0				0.147	0	1.94	0
	0.147	0	1.6	0				0.144	0	1.65	0				0.146	0	1.75	0				0.147	0	1.83	0				0.147	0	1.94	0
	0.147	0	1.6	0				0.144	0	1.65	0				0.146	0	1.75	0				0.147	0	1.83	0				0.147	0	1.94	0
	0.147	0	1.6	0				0.144	0	1.65	0				0.146	0	1.76	0				0.147	0	1.83	0				0.147	0	1.94	0
	0.147	0	1.6	0				0.144	0	1.65	0				0.146	0	1.76	0				0.147	0	1.83	0				0.147	0	1.94	0
	0.147	0	1.6	0				0.145	0	1.65	0				0.146	0	1.76	0				0.147	0	1.83	0				0.147	0	1.94	0
	0.148	0	1.6	0				0.145	0	1.65	0				0.146	0	1.76	0				0.148	0	1.83	0				0.147	0	1.94	0
	0.148	0	1.6	0				0.145	0	1.66	0				0.146	0	1.76	0				0.148	0	1.83	0				0.147	0	1.94	0
	0.148	0	1.6	0				0.145	0	1.66	0				0.146	0	1.76	0				0.148	0	1.83	0				0.147	0	1.95	0
	0.148	0	1.6	0				0.145	0	1.66	0				0.146	0	1.76	0				0.148	0	1.84	0				0.147	0	1.95	0
	0.148	0	1.61	0				0.145	0	1.66	0				0.146	0	1.76	0				0.148	0	1.84	0				0.148	0	1.95	0
	0.148	0	1.61	0				0.145	0	1.66	0				0.146	0	1.76	0				0.148	0	1.84	0				0.148	0	1.95	0
	0.148	0	1.61	0				0.145	0	1.66	0				0.146	0	1.76	0				0.148	0	1.84	0				0.148	0	1.95	0
	0.148	0	1.61	0				0.145	0	1.66	0				0.147	0	1.77	0				0.148	0	1.84	0				0.148	0	1.95	0
	0.148	0	1.61	0				0.145	0	1.66	0				0.147	0	1.77	0				0.148	0	1.84	0				0.148	0	1.95	0
	0.148	0	1.61	0				0.145	0	1.66	0				0.147	0	1.77	0				0.148	0	1.84	0				0.148	0	1.95	0
	0.148	0	1.61	0				0.145	0	1.66	0				0.147	0	1.77	0				0.148	0	1.84	0				0.148	0	1.95	0
	0.148	0	1.61	0				0.145	0	1.66	0				0.147	0	1.77	0				0.148	0	1.84	0				0.148	0	1.96	0
	0.148	0	1.61	0				0.146	0	1.67	0				0.147	0	1.77	0				0.148	0	1.84	0				0.148	0	1.96	0
	0.149	0	1.61	0				0.146	0	1.67	0				0.147	0	1.77	0				0.149	0	1.85	0				0.148	0	1.96	0
	0.149	0	1.61	0				0.146	0	1.67	0				0.147	0	1.77	0				0.149	0	1.85	0				0.148	0	1.96	0
	0.149	0	1.62	0				0.146	0	1.67	0				0.147	0	1.77	0				0.149	0	1.85	0				0.148	0	1.96	0
	0.149	0	1.62	0				0.146	0	1.67	0				0.147	0	1.77	0				0.149	0	1.85	0				0.149	0	1.96	0
	0.149	0	1.62	0				0.146	0	1.67	0				0.147	0	1.77	0				0.149	0	1.85	0				0.149	0	1.96	0
	0.149	0	1.62	0				0.146	0	1.67	0				0.147	0	1.78	0				0.149	0	1.85	0				0.149	0	1.96	0
	0.149	0	1.62	0				0.146	0	1.67	0				0.148	0	1.78	0				0.149	0	1.85	0				0.149	0	1.96	0
	0.149	0	1.62	0				0.146	0	1.67	0				0.148	0	1.78	0				0.149	0	1.85	0				0.149	0	1.96	0
	0.149	0	1.62	0				0.146	0	1.67	0				0.148	0	1.78	0				0.149	0	1.85	0				0.149	0	1.97	0
	0.149	0	1.62	0				0.146	0	1.68	0				0.148	0	1.78	0				0.149	0	1.85	0				0.149	0	1.97	0
	0.149	0	1.62	0				0.146	0	1.68	0				0.148	0	1.78	0				0.149	0	1.86	0				0.149	0	1.97	0
	0.149	0	1.62	0				0.146	0	1.68	0				0.148	0	1.78	0				0.149	0	1.86	0				0.149	0	1.97	0
	0.15	0	1.62	0				0.147	0	1.68	0				0.148	0	1.78	0				0.15	0	1.86	0				0.149	0	1.97	0
	0.15	0	1.62	0				0.147	0	1.68	0				0.148	0	1.78	0				0.15	0	1.86	0				0.149	0	1.97	0
	0.15	0	1.63	0				0.147	0	1.68	0				0.148	0	1.78	0				0.15	0	1.86	0				0.149	0	1.97	0
	0.15	0	1.63	0				0.147	0	1.68	0				0.148	0	1.79	0				0.15	0	1.86	0				0.149	0	1.97	0
	0.15	0	1.63	0				0.147	0	1.68	0				0.148	0	1.79	0				0.15	0	1.86	0				0.15	0	1.97	0
	0.15	0	1.63	0				0.147	0	1.68	0				0.148	0	1.79	0				0.15	0	1.86	0				0.15	0	1.97	0
	0.15	0	1.63	0				0.147	0	1.68	0				0.148	0	1.79	0				0.15	0	1.86	0				0.15	0	1.98	0
	0.15	0	1.63	0				0.147	0	1.68	0				0.149	0	1.79	0				0.15	0	1.86	0				0.15	0	1.98	0
	0.15	0	1.63	0				0.147	0	1.69	0				0.149	0	1.79	0				0.15	0	1.86	0				0.15	0	1.98	0
	0.15	0	1.63	0				0.147	0	1.69	0				0.149	0	1.79	0				0.15	0	1.87	0				0.15	0	1.98	0
	0.15	0	1.63	0				0.147	0	1.69	0				0.149	0	1.79	0				0.15	0	1.87	0				0.15	0	1.98	0
	0.15	0	1.63	0				0.147	0	1.69	0				0.149	0	1.79	0				0.15	0	1.87	0				0.15	0	1.98	0
	0.15	0	1.63	0				0.148	0	1.69	0				0.149	0	1.79	0				0.15	0	1.87	0				0.15	0	1.98	0
	0.151	0	1.63	0				0.148	0	1.69	0				0.149	0	1.79	0				0.151	0	1.87	0				0.15	0	1.98	0
	0.151	0	1.64	0				0.148	0	1.69	0				0.149	0	1.8	0				0.151	0	1.87	0				0.15	0	1.98	0
	0.151	0	1.64	0				0.148	0	1.69	0				0.149	0	1.8	0				0.151	0	1.87	0				0.15	0	1.99	0
	0.151	0	1.64	0				0.148	0	1.69	0				0.149	0	1.8	0				0.151	0	1.87	0				0.15	0	1.99	0
	0.151	0	1.64	0				0.148	0	1.69	0				0.149	0	1.8	0				0.151	0	1.87	0				0.151	0	1.99	0
	0.151	0	1.64	0				0.148	0	1.69	0				0.149	0	1.8	0				0.151	0	1.87	0				0.151	0	1.99	0
	0.151	0	1.64	0				0.148	0	1.69	0				0.149	0	1.8	0				0.151	0	1.88	0				0.151	0	1.99	0
	0.151	0	1.64	0				0.148	0	1.7	0				0.15	0	1.8	0				0.151	0	1.88	0				0.151	0	1.99	0
	0.151	0	1.64	0				0.148	0	1.7	0				0.15	0	1.8	0				0.151	0	1.88	0				0.151	0	1.99	0
	0.151	0	1.64	0				0.148	0	1.7	0				0.15	0	1.8	0				0.151	0	1.88	0				0.151	0	1.99	0
	0.151	0	1.64	0				0.148	0	1.7	0				0.15	0	1.8	0				0.151	0	1.88	0				0.151	0	1.99	0
	0.151	0	1.64	0				0.148	0	1.7	0				0.15	0	1.81	0				0.151	0	1.88	0				0.151	0	1.99	0
	0.152	0	1.64	0				0.149	0	1.7	0				0.15	0	1.81	0				0.152	0	1.88	0				0.151	0	2	0
	0.152	0	1.65	0				0.149	0	1.7	0				0.15	0	1.81	0				0.152	0	1.88	0				0.151	0	2	0
	0.152	0	1.65	0				0.149	0	1.7	0				0.15	0	1.81	0				0.152	0	1.88	0				0.151	0	2	0
	0.152	0	1.65	0				0.149	0	1.7	0				0.15	0	1.81	0				0.152	0	1.88	0				0.151	0	2	0
	0.152	0	1.65	0				0.149	0	1.7	0				0.15	0	1.81	0				0.152	0	1.89	0				0.152	0	2	0
	0.152	0	1.65	0				0.149	0	1.7	0				0.15	0	1.81	0				0.152	0	1.89	0				0.152	0	2	0
	0.152	0	1.65	0				0.149	0	1.7	0				0.15	0	1.81	0				0.152	0	1.89	0				0.152	0	2	0
	0.152	0	1.65	0				0.149	0	1.71	0				0.15	0	1.81	0				0.152	0	1.89	0				0.152	0	2	0
	0.152	0	1.65	0				0.149	0	1.71	0				0.151	0	1.81	0				0.152	0	1.89	0				0.152	0	2	0
	0.152	0	1.65	0				0.149	0	1.71	0				0.151	0	1.81	0				0.152	0	1.89	0				0.152	0	2.01	0
	0.152	0	1.65	0				0.149	0	1.71	0				0.151	0	1.82	0				0.152	0	1.89	0				0.152	0	2.01	0
	0.152	0	1.65	0				0.149	0	1.71	0				0.151	0	1.82	0				0.152	0	1.89	0				0.152	0	2.01	0
	0.152	0	1.66	0				0.149	0	1.71	0				0.151	0	1.82	0				0.152	0	1.89	0				0.152	0	2.01	0
	0.153	0	1.66	0				0.15	0	1.71	0				0.151	0	1.82	0				0.153	0	1.89	0				0.152	0	2.01	0
	0.153	0	1.66	0				0.15	0	1.71	0				0.151	0	1.82	0				0.153	0	1.9	0				0.152	0	2.01	0
	0.153	0	1.66	0				0.15	0	1.71	0				0.151	0	1.82	0				0.153	0	1.9	0				0.152	0	2.01	0
	0.153	0	1.66	0				0.15	0	1.71	0				0.151	0	1.82	0				0.153	0	1.9	0				0.152	0	2.01	0
	0.153	0	1.66	0				0.15	0	1.71	0				0.151	0	1.82	0				0.153	0	1.9	0				0.153	0	2.01	0
	0.153	0	1.66	0				0.15	0	1.72	0				0.151	0	1.82	0				0.153	0	1.9	0				0.153	0	2.02	0
	0.153	0	1.66	0				0.15	0	1.72	0				0.151	0	1.82	0				0.153	0	1.9	0				0.153	0	2.02	0
	0.153	0	1.66	0				0.15	0	1.72	0				0.152	0	1.83	0				0.153	0	1.9	0				0.153	0	2.02	0
	0.153	0	1.66	0				0.15	0	1.72	0				0.152	0	1.83	0				0.153	0	1.9	0				0.153	0	2.02	0
	0.153	0	1.66	0				0.15	0	1.72	0				0.152	0	1.83	0				0.153	0	1.9	0				0.153	0	2.02	0
	0.153	0	1.66	0				0.15	0	1.72	0				0.152	0	1.83	0				0.153	0	1.9	0				0.153	0	2.02	0
	0.153	0	1.67	0				0.15	0	1.72	0				0.152	0	1.83	0				0.153	0	1.91	0				0.153	0	2.02	0
	0.154	0	1.67	0				0.15	0	1.72	0				0.152	0	1.83	0				0.154	0	1.91	0				0.153	0	2.02	0
	0.154	0	1.67	0				0.151	0	1.72	0				0.152	0	1.83	0				0.154	0	1.91	0				0.153	0	2.02	0
	0.154	0	1.67	0				0.151	0	1.72	0				0.152	0	1.83	0				0.154	0	1.91	0				0.153	0	2.03	0
	0.154	0	1.67	0				0.151	0	1.72	0				0.152	0	1.83	0				0.154	0	1.91	0				0.153	0	2.03	0
	0.154	0	1.67	0				0.151	0	1.73	0				0.152	0	1.83	0				0.154	0	1.91	0				0.154	0	2.03	0
	0.154	0	1.67	0				0.151	0	1.73	0				0.152	0	1.84	0				0.154	0	1.91	0				0.154	0	2.03	0
	0.154	0	1.67	0				0.151	0	1.73	0				0.152	0	1.84	0				0.154	0	1.91	0				0.154	0	2.03	0
	0.154	0	1.67	0				0.151	0	1.73	0				0.152	0	1.84	0				0.154	0	1.91	0				0.154	0	2.03	0
	0.154	0	1.67	0				0.151	0	1.73	0				0.153	0	1.84	0				0.154	0	1.91	0				0.154	0	2.03	0
	0.154	0	1.67	0				0.151	0	1.73	0				0.153	0	1.84	0				0.154	0	1.92	0				0.154	0	2.03	0
	0.154	0	1.68	0				0.151	0	1.73	0				0.153	0	1.84	0				0.154	0	1.92	0				0.154	0	2.03	0
	0.154	0	1.68	0				0.151	0	1.73	0				0.153	0	1.84	0				0.154	0	1.92	0				0.154	0	2.03	0
	0.154	0	1.68	0				0.151	0	1.73	0				0.153	0	1.84	0				0.154	0	1.92	0				0.154	0	2.04	0
	0.155	0	1.68	0				0.151	0	1.73	0				0.153	0	1.84	0				0.155	0	1.92	0				0.154	0	2.04	0
	0.155	0	1.68	0				0.152	0	1.74	0				0.153	0	1.84	0				0.155	0	1.92	0				0.154	0	2.04	0
	0.155	0	1.68	0				0.152	0	1.74	0				0.153	0	1.84	0				0.155	0	1.92	0				0.154	0	2.04	0
	0.155	0	1.68	0				0.152	0	1.74	0				0.153	0	1.85	0				0.155	0	1.92	0				0.154	0	2.04	0
	0.155	0	1.68	0				0.152	0	1.74	0				0.153	0	1.85	0				0.155	0	1.92	0				0.155	0	2.04	0
	0.155	0	1.68	0				0.152	0	1.74	0				0.153	0	1.85	0				0.155	0	1.92	0				0.155	0	2.04	0
	0.155	0	1.68	0				0.152	0	1.74	0				0.153	0	1.85	0				0.155	0	1.93	0				0.155	0	2.04	0
	0.155	0	1.68	0				0.152	0	1.74	0				0.153	0	1.85	0				0.155	0	1.93	0				0.155	0	2.04	0
	0.155	0	1.68	0				0.152	0	1.74	0				0.154	0	1.85	0				0.155	0	1.93	0				0.155	0	2.04	0
	0.155	0	1.69	0				0.152	0	1.74	0				0.154	0	1.85	0				0.155	0	1.93	0				0.155	0	2.05	0
	0.155	0	1.69	0				0.152	0	1.74	0				0.154	0	1.85	0				0.155	0	1.93	0				0.155	0	2.05	0
	0.155	0	1.69	0				0.152	0	1.74	0				0.154	0	1.85	0				0.155	0	1.93	0				0.155	0	2.05	0
	0.155	0	1.69	0				0.152	0	1.75	0				0.154	0	1.85	0				0.155	0	1.93	0				0.155	0	2.05	0
	0.156	0	1.69	0				0.152	0	1.75	0				0.154	0	1.85	0				0.156	0	1.93	0				0.155	0	2.05	0
	0.156	0	1.69	0				0.153	0	1.75	0				0.154	0	1.86	0				0.156	0	1.93	0				0.155	0	2.05	0
	0.156	0	1.69	0				0.153	0	1.75	0				0.154	0	1.86	0				0.156	0	1.93	0				0.155	0	2.05	0
	0.156	0	1.69	0				0.153	0	1.75	0				0.154	0	1.86	0				0.156	0	1.93	0				0.156	0	2.05	0
	0.156	0	1.69	0				0.153	0	1.75	0				0.154	0	1.86	0				0.156	0	1.94	0				0.156	0	2.05	0
	0.156	0	1.69	0				0.153	0	1.75	0				0.154	0	1.86	0				0.156	0	1.94	0				0.156	0	2.05	0
	0.156	0	1.69	0				0.153	0	1.75	0				0.154	0	1.86	0				0.156	0	1.94	0				0.156	0	2.06	0
	0.156	0	1.7	0				0.153	0	1.75	0				0.155	0	1.86	0				0.156	0	1.94	0				0.156	0	2.06	0
	0.156	0	1.7	0				0.153	0	1.75	0				0.155	0	1.86	0				0.156	0	1.94	0				0.156	0	2.06	0
	0.156	0	1.7	0				0.153	0	1.75	0				0.155	0	1.86	0				0.156	0	1.94	0				0.156	0	2.06	0
	0.156	0	1.7	0				0.153	0	1.75	0				0.155	0	1.86	0				0.156	0	1.94	0				0.156	0	2.06	0
	0.156	0	1.7	0				0.153	0	1.76	0				0.155	0	1.86	0				0.156	0	1.94	0				0.156	0	2.06	0
	0.157	0	1.7	0				0.153	0	1.76	0				0.155	0	1.87	0				0.157	0	1.94	0				0.156	0	2.06	0
	0.157	0	1.7	0				0.154	0	1.76	0				0.155	0	1.87	0				0.157	0	1.94	0				0.156	0	2.06	0
	0.157	0	1.7	0				0.154	0	1.76	0				0.155	0	1.87	0				0.157	0	1.95	0				0.156	0	2.06	0
	0.157	0	1.7	0				0.154	0	1.76	0				0.155	0	1.87	0				0.157	0	1.95	0				0.156	0	2.07	0
	0.157	0	1.7	0				0.154	0	1.76	0				0.155	0	1.87	0				0.157	0	1.95	0				0.157	0	2.07	0
	0.157	0	1.7	0				0.154	0	1.76	0				0.155	0	1.87	0				0.157	0	1.95	0				0.157	0	2.07	0
	0.157	0	1.7	0				0.154	0	1.76	0				0.155	0	1.87	0				0.157	0	1.95	0				0.157	0	2.07	0
	0.157	0	1.71	0				0.154	0	1.76	0				0.155	0	1.87	0				0.157	0	1.95	0				0.157	0	2.07	0
	0.157	0	1.71	0				0.154	0	1.76	0				0.156	0	1.87	0				0.157	0	1.95	0				0.157	0	2.07	0
	0.157	0	1.71	0				0.154	0	1.76	0				0.156	0	1.87	0				0.157	0	1.95	0				0.157	0	2.07	0
	0.157	0	1.71	0				0.154	0	1.77	0				0.156	0	1.88	0				0.157	0	1.95	0				0.157	0	2.07	0
	0.157	0	1.71	0				0.154	0	1.77	0				0.156	0	1.88	0				0.157	0	1.96	0				0.157	0	2.07	0
	0.157	0	1.71	0				0.154	0	1.77	0				0.156	0	1.88	0				0.157	0	1.96	0				0.157	0	2.08	0
	0.158	0	1.71	0				0.154	0	1.77	0				0.156	0	1.88	0				0.158	0	1.96	0				0.157	0	2.08	0
	0.158	0	1.71	0				0.155	0	1.77	0				0.156	0	1.88	0				0.158	0	1.96	0				0.157	0	2.08	0
	0.158	0	1.71	0				0.155	0	1.77	0				0.156	0	1.88	0				0.158	0	1.96	0				0.157	0	2.08	0
	0.158	0	1.71	0				0.155	0	1.77	0				0.156	0	1.88	0				0.158	0	1.96	0				0.157	0	2.08	0
	0.158	0	1.71	0				0.155	0	1.77	0				0.156	0	1.88	0				0.158	0	1.96	0				0.158	0	2.08	0
	0.158	0	1.72	0				0.155	0	1.77	0				0.156	0	1.88	0				0.158	0	1.96	0				0.158	0	2.08	0
	0.158	0	1.72	0				0.155	0	1.77	0				0.156	0	1.88	0				0.158	0	1.96	0				0.158	0	2.08	0
	0.158	0	1.72	0				0.155	0	1.77	0				0.156	0	1.89	0				0.158	0	1.96	0				0.158	0	2.08	0
	0.158	0	1.72	0				0.155	0	1.77	0				0.157	0	1.89	0				0.158	0	1.97	0				0.158	0	2.09	0
	0.158	0	1.72	0				0.155	0	1.78	0				0.157	0	1.89	0				0.158	0	1.97	0				0.158	0	2.09	0
	0.158	0	1.72	0				0.155	0	1.78	0				0.157	0	1.89	0				0.158	0	1.97	0				0.158	0	2.09	0
	0.158	0	1.72	0				0.155	0	1.78	0				0.157	0	1.89	0				0.158	0	1.97	0				0.158	0	2.09	0
	0.159	0	1.72	0				0.155	0	1.78	0				0.157	0	1.89	0				0.159	0	1.97	0				0.158	0	2.09	0
	0.159	0	1.72	0				0.155	0	1.78	0				0.157	0	1.89	0				0.159	0	1.97	0				0.158	0	2.09	0
	0.159	0	1.72	0				0.156	0	1.78	0				0.157	0	1.89	0				0.159	0	1.97	0				0.158	0	2.09	0
	0.159	0	1.72	0				0.156	0	1.78	0				0.157	0	1.89	0				0.159	0	1.97	0				0.158	0	2.09	0
	0.159	0	1.72	0				0.156	0	1.78	0				0.157	0	1.89	0				0.159	0	1.97	0				0.159	0	2.09	0
	0.159	0	1.73	0				0.156	0	1.78	0				0.157	0	1.89	0				0.159	0	1.97	0				0.159	0	2.09	0
	0.159	0	1.73	0				0.156	0	1.78	0				0.157	0	1.9	0				0.159	0	1.98	0				0.159	0	2.1	0
	0.159	0	1.73	0				0.156	0	1.78	0				0.157	0	1.9	0				0.159	0	1.98	0				0.159	0	2.1	0
[truncated: 21,382 more rows]
