# Supplementary material for: Study on the damage constitutive characteristics of coal-rock composites under uniaxial compression: Influence of prefabricated crack angle and geometric dimensions
Source: PLoS One. 2025 Mar 5;20(3):e0316586. doi: 10.1371/journal.pone.0316586 (PMC11882100; doi:10.1371/journal.pone.0316586)
Supplement: S1 Data — (ZIP) [file pone.0316586.s001.zip › S1 Data set/Fig 12. Verification of the constitutive model.xlsx]

## Sheet: Sheet1
5.5e-05	0.0549	0.00061	4.76e-05	0.0508	0.0005788	4.76e-05	0.0478	0.0005799	3.01e-05	0.0348	0.0005	7.94e-05	0.0567	0.00108		7.14e-05	0.0549	0.00061	3.98e-05	0.0425	0.0004571	7.81e-06	0.0104	9.71e-05	4.71e-05	0.0468	0.00061	7.13e-05	0.0549	0.00125		2.37e-05	0.0296	0.0002662	6.24e-05	0.0595	0.00073	7.86e-05	0.0558	0.0009727	7.96e-06	0.0103	0.0001	1.59e-05	0.0202	0.0002179
0.000134	0.0617	0.00148	0.000127	0.0587	0.00154	0.000127	0.0548	0.00155	9.05e-05	0.0551	0.0015	0.000159	0.0612	0.00217		0.000151	0.0617	0.00148	0.000119	0.0546	0.00137	8.73e-05	0.0547	0.00109	0.000126	0.0548	0.00163	0.000151	0.0584	0.00265		0.000103	0.0573	0.00116	0.00014	0.0638	0.00164	0.000157	0.0606	0.00194	8.75e-05	0.055	0.00111	9.53e-05	0.0563	0.00131
0.000212	0.0673	0.00234	0.000207	0.0678	0.00252	0.000207	0.0624	0.00252	0.000151	0.0588	0.0025	0.000238	0.0659	0.00324		0.00023	0.0673	0.00234	0.000199	0.0643	0.00229	0.000167	0.061	0.00208	0.000204	0.0639	0.00263	0.00023	0.0627	0.00403		0.000183	0.0622	0.00206	0.000218	0.0709	0.00256	0.000236	0.0651	0.00292	0.000167	0.0612	0.00211	0.000175	0.0624	0.0024
0.000291	0.07	0.00321	0.000286	0.0699	0.00348	0.000286	0.0651	0.00348	0.000211	0.0644	0.0035	0.000318	0.0685	0.00433		0.00031	0.07	0.00321	0.000278	0.0644	0.00319	0.000246	0.0643	0.00306	0.000283	0.0654	0.00365	0.00031	0.0662	0.00543		0.000262	0.0651	0.00294	0.000296	0.0719	0.00347	0.000315	0.0664	0.0039	0.000247	0.0645	0.00312	0.000254	0.0657	0.00348
0.00037	0.0724	0.00408	0.000366	0.0717	0.00445	0.000366	0.0657	0.00446	0.000272	0.0646	0.00451	0.000397	0.0703	0.00541		0.000389	0.0724	0.00408	0.000358	0.0665	0.00411	0.000326	0.0656	0.00405	0.000362	0.0657	0.00467	0.000389	0.0674	0.00682		0.000342	0.0692	0.00384	0.000374	0.0723	0.00438	0.000394	0.0686	0.00488	0.000326	0.0674	0.00412	0.000334	0.0665	0.00458
0.000449	0.0743	0.00496	0.000445	0.074	0.00541	0.000445	0.0679	0.00542	0.000332	0.0666	0.0055	0.000476	0.0702	0.00649		0.000469	0.0743	0.00496	0.000437	0.0693	0.00502	0.000405	0.0685	0.00504	0.00044	0.0684	0.00568	0.000468	0.0692	0.0082		0.000422	0.0698	0.00474	0.000452	0.0735	0.0053	0.000472	0.0696	0.00584	0.000406	0.0693	0.00513	0.000413	0.0684	0.00566
0.000527	0.0726	0.00582	0.000525	0.0721	0.00638	0.000525	0.0691	0.0064	0.000392	0.0678	0.0065	0.000556	0.0701	0.00758		0.000548	0.0726	0.00582	0.000517	0.0684	0.00594	0.000484	0.0692	0.00602	0.000519	0.0684	0.0067	0.000548	0.069	0.0096		0.000501	0.0686	0.00563	0.00053	0.0723	0.00621	0.000551	0.0685	0.00682	0.000485	0.0687	0.00613	0.000492	0.07	0.00674
0.000606	0.0722	0.00669	0.000604	0.0715	0.00734	0.000604	0.0687	0.00736	0.000453	0.0699	0.00751	0.000635	0.068	0.00865		0.000628	0.0722	0.00669	0.000596	0.0686	0.00685	0.000564	0.0691	0.00701	0.000597	0.0686	0.0077	0.000627	0.0685	0.01099		0.000581	0.0693	0.00653	0.000608	0.073	0.00713	0.00063	0.0685	0.0078	0.000565	0.0684	0.00714	0.000572	0.0698	0.00784
0.000685	0.0719	0.00756	0.000684	0.0707	0.00832	0.000684	0.0681	0.00833	0.000513	0.0699	0.0085	0.000715	0.068	0.00975		0.000707	0.0719	0.00756	0.000676	0.0676	0.00776	0.000643	0.0672	0.00799	0.000676	0.068	0.00872	0.000707	0.0687	0.01239		0.00066	0.0689	0.00741	0.000686	0.0718	0.00804	0.000708	0.0678	0.00876	0.000645	0.0676	0.00815	0.000651	0.0687	0.00892
0.000763	0.072	0.00842	0.000763	0.0697	0.00928	0.000763	0.0681	0.0093	0.000574	0.0699	0.00952	0.000794	0.0685	0.01082		0.000787	0.072	0.00842	0.000755	0.0676	0.00867	0.000723	0.0666	0.00899	0.000755	0.0684	0.00974	0.000786	0.0687	0.01378		0.00074	0.0677	0.00831	0.000764	0.0723	0.00895	0.000787	0.0666	0.00974	0.000724	0.0668	0.00915	0.000731	0.0681	0.01002
0.000842	0.0708	0.00929	0.000843	0.0704	0.01025	0.000843	0.0666	0.01027	0.000634	0.0688	0.01051	0.000873	0.0681	0.0119		0.000866	0.0708	0.00929	0.000835	0.0676	0.00959	0.000802	0.0668	0.00997	0.000833	0.0675	0.01075	0.000865	0.0674	0.01516		0.000819	0.0687	0.0092	0.000842	0.0712	0.00987	0.000866	0.0652	0.01072	0.000804	0.0661	0.01016	0.00081	0.0671	0.0111
0.000921	0.0707	0.01017	0.000922	0.0704	0.01121	0.000922	0.066	0.01123	0.000694	0.0689	0.0115	0.000953	0.0672	0.01299		0.000946	0.0707	0.01017	0.000914	0.0673	0.0105	0.000882	0.0664	0.01097	0.000912	0.0678	0.01177	0.000945	0.0674	0.01656		0.000899	0.0683	0.0101	0.00092	0.0706	0.01078	0.000945	0.066	0.0117	0.000883	0.0653	0.01116	0.000889	0.0666	0.01218
0.001	0.0693	0.01104	0.001	0.0688	0.01216	0.001	0.0656	0.01218	0.000755	0.0683	0.01252	0.00103	0.0662	0.01404		0.00103	0.0693	0.01104	0.000994	0.0654	0.01142	0.000961	0.0664	0.01195	0.000991	0.0668	0.01279	0.00102	0.067	0.01788		0.000978	0.0664	0.01099	0.000998	0.069	0.0117	0.00102	0.0656	0.01262	0.000963	0.0651	0.01217	0.000969	0.0657	0.01328
0.00108	0.0685	0.01192	0.00108	0.0677	0.01313	0.00108	0.0652	0.01316	0.000815	0.0674	0.01351	0.00111	0.0663	0.01513		0.0011	0.0685	0.01192	0.00107	0.0644	0.01229	0.00104	0.0656	0.01293	0.00107	0.0657	0.01381	0.0011	0.0665	0.01928		0.00106	0.0646	0.01191	0.00108	0.0686	0.01266	0.0011	0.0655	0.01361	0.00104	0.0651	0.01314	0.00105	0.065	0.01439
0.00116	0.0679	0.01281	0.00116	0.0677	0.01411	0.00116	0.0655	0.01413	0.000876	0.0667	0.01452	0.00119	0.0661	0.01622		0.00118	0.0679	0.01281	0.00115	0.0646	0.01321	0.00112	0.0651	0.01392	0.00115	0.065	0.01484	0.00118	0.0652	0.02068		0.00114	0.0636	0.01281	0.00115	0.0684	0.01348	0.00118	0.0649	0.0146	0.00112	0.0653	0.01415	0.00113	0.0644	0.01548
0.00124	0.067	0.01369	0.00124	0.0672	0.01508	0.00124	0.0651	0.01511	0.000936	0.0675	0.01552	0.00127	0.0654	0.01731		0.00126	0.067	0.01369	0.00123	0.0646	0.01413	0.0012	0.0642	0.01492	0.00123	0.0642	0.01587	0.00126	0.064	0.02208		0.00122	0.0629	0.0137	0.00123	0.0679	0.01442	0.00126	0.0643	0.01559	0.0012	0.0644	0.01516	0.00121	0.0643	0.01658
0.00131	0.0657	0.01446	0.00132	0.066	0.01605	0.00132	0.0642	0.01608	0.000996	0.0674	0.01651	0.00135	0.0641	0.0184		0.00134	0.0657	0.01446	0.00131	0.0642	0.01505	0.00128	0.0638	0.01591	0.00131	0.0633	0.0169	0.00134	0.0631	0.02349		0.0013	0.0627	0.0146	0.00131	0.0678	0.01535	0.00134	0.0637	0.01658	0.00128	0.0632	0.01618	0.00129	0.0634	0.01768
0.00139	0.0652	0.01534	0.0014	0.0659	0.01702	0.0014	0.0637	0.01706	0.00106	0.0665	0.01757	0.00143	0.0636	0.01949		0.00142	0.0652	0.01534	0.00139	0.0639	0.01597	0.00136	0.0632	0.01691	0.00138	0.0628	0.01781	0.00142	0.063	0.02489		0.00138	0.0631	0.0155	0.00139	0.0673	0.01629	0.00142	0.0637	0.01757	0.00136	0.0629	0.01719	0.00137	0.0626	0.01877
0.00147	0.0649	0.01623	0.00148	0.066	0.018	0.00148	0.0633	0.01803	0.00112	0.0659	0.01857	0.00151	0.0633	0.02058		0.0015	0.0649	0.01623	0.00147	0.0637	0.01688	0.00144	0.0627	0.0179	0.00146	0.063	0.01884	0.0015	0.0628	0.02629		0.00146	0.0629	0.0164	0.00147	0.0671	0.01723	0.0015	0.0639	0.01856	0.00144	0.0631	0.0182	0.00145	0.062	0.01987
0.00155	0.0647	0.01711	0.00156	0.0659	0.01897	0.00156	0.0633	0.01901	0.00118	0.0655	0.01956	0.00159	0.0632	0.02167		0.00158	0.0647	0.01711	0.00155	0.0639	0.0178	0.00152	0.0628	0.0189	0.00154	0.0628	0.01987	0.00158	0.0626	0.02769		0.00154	0.0627	0.0173	0.00154	0.0668	0.01805	0.00157	0.0637	0.01943	0.00152	0.0634	0.01921	0.00152	0.0618	0.02083
0.00163	0.0644	0.01799	0.00164	0.066	0.01994	0.00164	0.0631	0.01998	0.00124	0.0648	0.02056	0.00167	0.0632	0.02276		0.00166	0.0644	0.01799	0.00163	0.0638	0.01872	0.0016	0.0628	0.01989	0.00162	0.0631	0.0209	0.00166	0.0625	0.02909		0.00161	0.0623	0.01808	0.00162	0.0667	0.01899	0.00165	0.0637	0.02042	0.0016	0.063	0.02022	0.0016	0.0618	0.02193
0.00171	0.0642	0.01888	0.00172	0.0662	0.02092	0.00172	0.0625	0.02096	0.0013	0.0644	0.02155	0.00175	0.0629	0.02385		0.00174	0.0642	0.01888	0.00171	0.0636	0.01964	0.00168	0.0626	0.02089	0.0017	0.0626	0.02194	0.00174	0.0622	0.0305		0.00169	0.062	0.01898	0.0017	0.0664	0.01993	0.00173	0.0634	0.02141	0.00168	0.0624	0.02123	0.00168	0.0616	0.02302
0.00179	0.0639	0.01976	0.0018	0.0655	0.02189	0.0018	0.0617	0.02193	0.00136	0.0637	0.02255	0.00183	0.0624	0.02494		0.00182	0.0639	0.01976	0.00179	0.0633	0.02056	0.00176	0.0625	0.02188	0.00178	0.0621	0.02297	0.00182	0.0614	0.0319		0.00177	0.0619	0.01988	0.00178	0.0664	0.02086	0.00181	0.0626	0.0224	0.00176	0.0614	0.02224	0.00176	0.0614	0.02412
0.00187	0.0635	0.02064	0.00188	0.0646	0.02286	0.00188	0.0611	0.02291	0.00142	0.0634	0.02354	0.00191	0.0615	0.02603		0.0019	0.0635	0.02064	0.00187	0.0626	0.02148	0.00184	0.0619	0.02288	0.00186	0.0614	0.024	0.0019	0.0608	0.0333		0.00185	0.0618	0.02078	0.00186	0.0658	0.0218	0.00189	0.0616	0.02339	0.00184	0.0604	0.02325	0.00184	0.0609	0.02521
0.00194	0.0632	0.02142	0.00196	0.0639	0.02383	0.00196	0.0603	0.02388	0.00148	0.0631	0.02454	0.00199	0.061	0.02712		0.00198	0.0632	0.02142	0.00195	0.0618	0.0224	0.00191	0.0611	0.02375	0.00193	0.0607	0.0249	0.00198	0.0602	0.0347		0.00193	0.0615	0.02168	0.00193	0.0649	0.02262	0.00197	0.0605	0.02438	0.00192	0.0596	0.02426	0.00192	0.0604	0.02631
0.00202	0.0626	0.0223	0.00204	0.0634	0.02481	0.00204	0.0596	0.02485	0.00154	0.0628	0.02553	0.00206	0.061	0.02808		0.00206	0.0626	0.0223	0.00203	0.0608	0.02332	0.00199	0.0605	0.02474	0.00201	0.0601	0.02594	0.00206	0.0598	0.0361		0.00201	0.0616	0.02258	0.00201	0.064	0.02356	0.00205	0.0598	0.02537	0.002	0.059	0.02527	0.002	0.0601	0.02741
0.0021	0.062	0.02318	0.00211	0.063	0.02566	0.00212	0.0598	0.02583	0.0016	0.0626	0.02652	0.00214	0.0612	0.02917		0.00214	0.062	0.02318	0.00211	0.0601	0.02424	0.00207	0.06	0.02574	0.00209	0.0597	0.02697	0.00214	0.0594	0.03751		0.00209	0.0623	0.02348	0.00209	0.0632	0.0245	0.00213	0.0591	0.02636	0.00208	0.0587	0.02628	0.00208	0.0603	0.0285
0.00218	0.0616	0.02407	0.00219	0.0625	0.02663	0.00219	0.0597	0.02668	0.00166	0.0622	0.02752	0.00222	0.0612	0.03026		0.00222	0.0616	0.02407	0.00219	0.0594	0.02515	0.00215	0.0597	0.02673	0.00217	0.0594	0.028	0.00222	0.059	0.03891		0.00217	0.0625	0.02438	0.00217	0.0625	0.02543	0.0022	0.0587	0.02723	0.00216	0.0583	0.0273	0.00216	0.0599	0.0296
0.00226	0.0612	0.02495	0.00227	0.0615	0.0276	0.00227	0.0593	0.02766	0.00172	0.0617	0.02851	0.0023	0.0613	0.03135		0.0023	0.0612	0.02495	0.00227	0.0588	0.02607	0.00223	0.059	0.02772	0.00225	0.0594	0.02903	0.00229	0.0591	0.04014		0.00225	0.0623	0.02527	0.00225	0.0618	0.02637	0.00228	0.0582	0.02822	0.00224	0.0581	0.02831	0.00224	0.0597	0.0307
0.00234	0.0608	0.02583	0.00235	0.0607	0.02858	0.00235	0.0588	0.02863	0.00178	0.0613	0.02951	0.00238	0.0614	0.03244		0.00238	0.0608	0.02583	0.00235	0.0582	0.02699	0.00231	0.0585	0.02872	0.00233	0.0593	0.03006	0.00237	0.0593	0.04154		0.00233	0.0621	0.02617	0.00232	0.0611	0.02719	0.00236	0.0578	0.02921	0.00232	0.058	0.02932	0.00232	0.0596	0.03179
0.00242	0.0607	0.02671	0.00243	0.0602	0.02955	0.00243	0.0584	0.02961	0.00184	0.0608	0.0305	0.00246	0.0614	0.03353		0.00246	0.0607	0.02671	0.00243	0.0577	0.02791	0.00239	0.0579	0.02971	0.00241	0.0592	0.0311	0.00245	0.0593	0.04294		0.00241	0.0618	0.02707	0.0024	0.0606	0.02813	0.00244	0.0575	0.0302	0.0024	0.0579	0.03033	0.0024	0.0596	0.03289
0.00249	0.0605	0.02749	0.00251	0.0597	0.03052	0.00251	0.0579	0.03058	0.0019	0.0602	0.0315	0.00254	0.0611	0.03462		0.00254	0.0605	0.02749	0.0025	0.0571	0.02871	0.00247	0.0576	0.03071	0.00248	0.0589	0.032	0.00253	0.0591	0.04434		0.00249	0.0611	0.02797	0.00248	0.0604	0.02907	0.00252	0.057	0.03119	0.00247	0.0579	0.03121	0.00248	0.0595	0.03398
0.00257	0.0599	0.02837	0.00259	0.0592	0.03149	0.00259	0.0574	0.03156	0.00196	0.0597	0.03249	0.00262	0.0606	0.03571		0.00262	0.0599	0.02837	0.00258	0.0561	0.02963	0.00255	0.0571	0.0317	0.00256	0.0584	0.03303	0.00261	0.0589	0.04574		0.00257	0.0605	0.02887	0.00256	0.0591	0.03001	0.0026	0.0562	0.03218	0.00255	0.0575	0.03222	0.00256	0.0592	0.03508
0.00265	0.0592	0.02925	0.00267	0.0585	0.03247	0.00267	0.0568	0.03253	0.00202	0.0593	0.03349	0.0027	0.0601	0.0368		0.00269	0.0592	0.02925	0.00266	0.055	0.03055	0.00263	0.0566	0.0327	0.00264	0.0579	0.03406	0.00269	0.0586	0.04715		0.00265	0.0595	0.02977	0.00264	0.0584	0.03094	0.00268	0.0553	0.03317	0.00263	0.0569	0.03323	0.00264	0.0587	0.03618
0.00273	0.0584	0.03014	0.00275	0.0577	0.03344	0.00275	0.0561	0.03351	0.00208	0.0592	0.03448	0.00278	0.0597	0.03789		0.00277	0.0584	0.03014	0.00274	0.0539	0.03147	0.00271	0.0558	0.03369	0.00272	0.0573	0.0351	0.00277	0.0583	0.04855		0.00273	0.0579	0.03067	0.00271	0.0577	0.03176	0.00275	0.0545	0.03403	0.00271	0.0561	0.03425	0.00272	0.0585	0.03727
0.00281	0.0574	0.03102	0.00283	0.0572	0.03441	0.00283	0.0556	0.03448	0.00214	0.0592	0.03548	0.00286	0.0596	0.03898		0.00285	0.0574	0.03102	0.00282	0.0527	0.03239	0.00279	0.0554	0.03469	0.0028	0.0571	0.03613	0.00285	0.0582	0.04995		0.00281	0.0558	0.03156	0.00279	0.0568	0.0327	0.00283	0.0539	0.03502	0.00279	0.0553	0.03526	0.0028	0.0584	0.03837
0.00289	0.056	0.0319	0.00291	0.0563	0.03539	0.00291	0.0552	0.03545	0.0022	0.0593	0.03647	0.00294	0.0597	0.04007		0.00293	0.056	0.0319	0.0029	0.0516	0.03331	0.00287	0.0552	0.03568	0.00288	0.057	0.03716	0.00293	0.0581	0.05135		0.00289	0.0533	0.03246	0.00287	0.0558	0.03364	0.00291	0.0533	0.03601	0.00287	0.055	0.03627	0.00287	0.0584	0.03933
0.00297	0.054	0.03279	0.00299	0.0555	0.03636	0.00299	0.0546	0.03643	0.00226	0.0593	0.03747	0.00302	0.0597	0.04116		0.00301	0.054	0.03279	0.00298	0.0506	0.03423	0.00295	0.055	0.03668	0.00296	0.0568	0.03819	0.00301	0.058	0.05275		0.00297	0.0505	0.03336	0.00295	0.0548	0.03458	0.00299	0.0526	0.037	0.00295	0.0551	0.03728	0.00295	0.0582	0.04042
0.00305	0.0516	0.03367	0.00307	0.0544	0.03733	0.00307	0.054	0.0374	0.00232	0.0592	0.03846	0.0031	0.0597	0.04225		0.00309	0.0516	0.03367	0.00306	0.0498	0.03515	0.00303	0.0544	0.03767	0.00303	0.0564	0.0391	0.00309	0.0579	0.05416		0.00305	0.0477	0.03426	0.00303	0.0537	0.03551	0.00307	0.0519	0.03799	0.00303	0.0552	0.03829	0.00303	0.0579	0.04152
0.00312	0.0488	0.03444	0.00315	0.0533	0.0383	0.00315	0.0533	0.03838	0.00239	0.059	0.03962	0.00318	0.0596	0.04334		0.00317	0.0488	0.03444	0.00314	0.049	0.03607	0.00311	0.0537	0.03866	0.00311	0.056	0.04013	0.00317	0.0577	0.05556		0.00313	0.0449	0.03516	0.0031	0.0525	0.03633	0.00315	0.0509	0.03898	0.00311	0.0553	0.0393	0.00311	0.0577	0.04262
0.0032	0.0461	0.03533	0.00323	0.0524	0.03928	0.00323	0.0531	0.03935	0.00245	0.0588	0.04062	0.00326	0.0597	0.04443		0.00325	0.0461	0.03533	0.00322	0.0482	0.03698	0.00319	0.0529	0.03966	0.00319	0.0553	0.04116	0.00325	0.0575	0.05696		0.00321	0.0427	0.03606	0.00318	0.0514	0.03727	0.00323	0.0504	0.03997	0.00319	0.0552	0.04031	0.00319	0.0577	0.04371
0.00328	0.0444	0.03621	0.00331	0.0514	0.04025	0.00331	0.053	0.04033	0.00251	0.0584	0.04161	0.00334	0.0598	0.04552		0.00333	0.0444	0.03621	0.0033	0.0476	0.0379	0.00327	0.0521	0.04065	0.00327	0.0548	0.04219	0.00333	0.0575	0.05836		0.00329	0.0419	0.03696	0.00326	0.0505	0.03821	0.00331	0.0503	0.04096	0.00327	0.0551	0.04132	0.00327	0.0578	0.04481
0.00336	0.0438	0.03709	0.00339	0.0506	0.04122	0.00339	0.0529	0.0413	0.00257	0.058	0.0426	0.00341	0.06	0.04648		0.00341	0.0438	0.03709	0.00338	0.0472	0.03882	0.00334	0.0515	0.04152	0.00335	0.0544	0.04323	0.00341	0.0576	0.05976		0.00337	0.0418	0.03785	0.00334	0.0496	0.03915	0.00338	0.0503	0.04183	0.00335	0.055	0.04233	0.00335	0.058	0.04591
0.00344	0.0436	0.03797	0.00347	0.0497	0.0422	0.00347	0.0527	0.04228	0.00263	0.0575	0.0436	0.00349	0.0601	0.04757		0.00349	0.0436	0.03797	0.00346	0.0468	0.03974	0.00342	0.0511	0.04252	0.00343	0.0542	0.04426	0.00349	0.0577	0.06117		0.00344	0.0418	0.03864	0.00341	0.0488	0.03997	0.00346	0.0504	0.04282	0.00343	0.0548	0.04334	0.00343	0.058	0.047
0.00352	0.0438	0.03886	0.00355	0.0491	0.04317	0.00355	0.0525	0.04325	0.00269	0.0571	0.04459	0.00357	0.0601	0.04866		0.00357	0.0438	0.03886	0.00354	0.0463	0.04066	0.0035	0.0508	0.04351	0.00351	0.0541	0.04529	0.00357	0.0579	0.06257		0.00352	0.0418	0.03954	0.00349	0.0485	0.04091	0.00354	0.0505	0.04381	0.00351	0.0547	0.04436	0.00351	0.0582	0.0481
0.0036	0.0441	0.03974	0.00363	0.0491	0.04414	0.00363	0.0522	0.04423	0.00275	0.0568	0.04559	0.00365	0.0602	0.04975		0.00365	0.0441	0.03974	0.00362	0.0461	0.04158	0.00358	0.0508	0.04451	0.00359	0.0541	0.04632	0.00364	0.0582	0.0638		0.0036	0.0421	0.04044	0.00357	0.049	0.04184	0.00362	0.0507	0.0448	0.00359	0.0544	0.04537	0.00359	0.0583	0.04919
0.00368	0.0446	0.04062	0.00371	0.0493	0.04511	0.00371	0.0519	0.0452	0.00281	0.0565	0.04658	0.00373	0.0602	0.05084		0.00373	0.0446	0.04062	0.0037	0.0463	0.0425	0.00366	0.051	0.0455	0.00366	0.0542	0.04723	0.00372	0.0584	0.0652		0.00368	0.0423	0.04134	0.00365	0.0498	0.04278	0.0037	0.0508	0.04579	0.00367	0.0541	0.04638	0.00367	0.0584	0.05029
0.00375	0.0452	0.0414	0.00378	0.0498	0.04597	0.00379	0.0516	0.04618	0.00287	0.0562	0.04758	0.00381	0.0601	0.05193		0.00381	0.0452	0.0414	0.00378	0.0466	0.04342	0.00374	0.0512	0.0465	0.00374	0.0543	0.04826	0.0038	0.0587	0.0666		0.00376	0.0426	0.04224	0.00373	0.0506	0.04372	0.00378	0.0508	0.04678	0.00375	0.0538	0.04739	0.00375	0.0584	0.05139
0.00383	0.0456	0.04228	0.00386	0.0504	0.04694	0.00387	0.0514	0.04715	0.00293	0.0561	0.04857	0.00389	0.0599	0.05302		0.00389	0.0456	0.04228	0.00386	0.0469	0.04434	0.00382	0.0514	0.04749	0.00382	0.0544	0.04929	0.00388	0.0592	0.068		0.00384	0.043	0.04313	0.0038	0.0511	0.04454	0.00386	0.0508	0.04777	0.00383	0.0535	0.0484	0.00383	0.0584	0.05248
0.00391	0.0458	0.04316	0.00394	0.051	0.04791	0.00394	0.0513	0.048	0.00299	0.056	0.04957	0.00397	0.0597	0.05411		0.00397	0.0458	0.04316	0.00394	0.047	0.04525	0.0039	0.0515	0.04849	0.0039	0.0545	0.05032	0.00396	0.06	0.0694		0.00392	0.0434	0.04403	0.00388	0.0516	0.04548	0.00394	0.0509	0.04876	0.00391	0.0534	0.04941	0.00391	0.0582	0.05358
0.00399	0.046	0.04405	0.00402	0.0514	0.04888	0.00402	0.0512	0.04898	0.00305	0.0559	0.05056	0.00405	0.0594	0.0552		0.00405	0.046	0.04405	0.00402	0.0471	0.04617	0.00398	0.0514	0.04948	0.00398	0.0545	0.05135	0.00404	0.061	0.07081		0.004	0.0437	0.04493	0.00396	0.0519	0.04641	0.00401	0.0509	0.04963	0.00399	0.0535	0.05042	0.00399	0.0579	0.05468
0.00407	0.0461	0.04493	0.0041	0.0515	0.04986	0.0041	0.051	0.04995	0.00311	0.0557	0.05156	0.00413	0.059	0.05629		0.00413	0.0461	0.04493	0.0041	0.047	0.04709	0.00406	0.0512	0.05048	0.00406	0.0544	0.05239	0.00412	0.0628	0.07221		0.00408	0.0438	0.04583	0.00404	0.052	0.04735	0.00409	0.0506	0.05062	0.00407	0.0535	0.05143	0.00407	0.0574	0.05577
0.00415	0.046	0.04581	0.00418	0.0513	0.05083	0.00418	0.0509	0.05093	0.00317	0.0554	0.05255	0.00421	0.0582	0.05738		0.0042	0.046	0.04581	0.00417	0.0467	0.0479	0.00414	0.0509	0.05147	0.00414	0.0541	0.05342	0.0042	0.0667	0.07361		0.00416	0.0435	0.04673	0.00412	0.0519	0.04829	0.00417	0.05	0.05161	0.00415	0.0532	0.05244	0.00415	0.0567	0.05687
0.00423	0.0454	0.0467	0.00426	0.0507	0.0518	0.00426	0.0506	0.0519	0.00323	0.0551	0.05355	0.00429	0.0571	0.05847		0.00428	0.0454	0.0467	0.00425	0.0463	0.04881	0.00422	0.0503	0.05246	0.00421	0.0535	0.05432	0.00428	0.0725	0.07501		0.00424	0.0428	0.04763	0.00419	0.0518	0.04911	0.00425	0.049	0.0526	0.00423	0.0526	0.05345	0.00422	0.0558	0.05783
0.00431	0.0445	0.04758	0.00434	0.0497	0.05277	0.00434	0.05	0.05288	0.00329	0.0549	0.05454	0.00437	0.0557	0.05956		0.00436	0.0445	0.04758	0.00433	0.0454	0.04973	0.0043	0.0493	0.05346	0.00429	0.0525	0.05535	0.00436	0.0791	0.07641		0.00432	0.0417	0.04853	0.00427	0.0513	0.05005	0.00433	0.0477	0.05359	0.0043	0.0517	0.05434	0.0043	0.0544	0.05892
0.00438	0.0431	0.04835	0.00442	0.0482	0.05375	0.00442	0.0488	0.05385	0.00335	0.0547	0.05554	0.00445	0.0541	0.06065		0.00444	0.0431	0.04835	0.00441	0.0442	0.05065	0.00438	0.048	0.05445	0.00437	0.0511	0.05639	0.00444	0.0855	0.07782		0.0044	0.0401	0.04942	0.00435	0.0502	0.05099	0.00441	0.0463	0.05458	0.00438	0.0502	0.05535	0.00438	0.0527	0.06002
0.00446	0.0416	0.04923	0.0045	0.0477	0.05472	0.0045	0.0477	0.05483	0.00341	0.0546	0.05653	0.00453	0.0545	0.06174		0.00452	0.0416	0.04923	0.00449	0.0431	0.05157	0.00446	0.0465	0.05545	0.00445	0.0495	0.05742	0.00452	0.0911	0.07922		0.00448	0.039	0.05032	0.00443	0.0487	0.05192	0.00449	0.0459	0.05557	0.00446	0.049	0.05636	0.00446	0.0518	0.06112
0.00454	0.0417	0.05012	0.00458	0.049	0.05569	0.00458	0.0485	0.0558	0.00347	0.0546	0.05752	0.00461	0.0567	0.06283		0.0046	0.0417	0.05012	0.00457	0.044	0.05249	0.00454	0.0464	0.05644	0.00453	0.0497	0.05845	0.0046	0.0958	0.08062		0.00456	0.04	0.05122	0.00451	0.0477	0.05286	0.00457	0.0474	0.05656	0.00454	0.0497	0.05737	0.00454	0.0529	0.06221
0.00462	0.0436	0.051	0.00466	0.0512	0.05667	0.00466	0.0507	0.05678	0.00353	0.0545	0.05852	0.00468	0.0599	0.06379		0.00468	0.0436	0.051	0.00465	0.0461	0.05341	0.00462	0.048	0.05744	0.00461	0.0514	0.05948	0.00468	0.0997	0.08202		0.00464	0.0431	0.05212	0.00458	0.0487	0.05368	0.00464	0.0501	0.05742	0.00462	0.0521	0.05838	0.00462	0.0556	0.06331
0.0047	0.0464	0.05188	0.00474	0.0539	0.05764	0.00474	0.0533	0.05775	0.00359	0.0545	0.05951	0.00476	0.0635	0.06488		0.00476	0.0464	0.05188	0.00473	0.0489	0.05433	0.0047	0.0504	0.05843	0.00469	0.0537	0.06052	0.00476	0.103	0.08342		0.00472	0.0467	0.05302	0.00466	0.051	0.05462	0.00472	0.0529	0.05841	0.0047	0.0549	0.05939	0.0047	0.059	0.0644
0.00478	0.0496	0.05277	0.00482	0.0566	0.05861	0.00482	0.0558	0.05873	0.00365	0.0545	0.06051	0.00484	0.0671	0.06597		0.00484	0.0496	0.05277	0.00481	0.0519	0.05525	0.00477	0.0532	0.0593	0.00476	0.0566	0.06142	0.00484	0.106	0.08483		0.0048	0.0507	0.05392	0.00474	0.0537	0.05556	0.0048	0.056	0.0594	0.00478	0.0577	0.0604	0.00478	0.0626	0.0655
0.00486	0.0531	0.05365	0.0049	0.0595	0.05958	0.0049	0.0581	0.0597	0.00371	0.0547	0.0615	0.00492	0.0704	0.06706		0.00492	0.0531	0.05365	0.00489	0.0549	0.05617	0.00485	0.0562	0.0603	0.00484	0.0594	0.06245	0.00491	0.108	0.08605		0.00488	0.0545	0.05482	0.00482	0.0566	0.05649	0.00488	0.0589	0.06039	0.00486	0.0606	0.06141	0.00486	0.0658	0.0666
0.00493	0.0567	0.05442	0.00498	0.0623	0.06056	0.00498	0.0605	0.06067	0.00377	0.0548	0.0625	0.005	0.0731	0.06815		0.005	0.0567	0.05442	0.00497	0.0578	0.05708	0.00493	0.059	0.06129	0.00492	0.0622	0.06348	0.00499	0.11	0.08746		0.00496	0.0579	0.05571	0.0049	0.0594	0.05743	0.00496	0.0615	0.06138	0.00494	0.0632	0.06243	0.00494	0.0688	0.06769
0.00501	0.0601	0.05531	0.00506	0.0649	0.06153	0.00506	0.0627	0.06165	0.00383	0.0552	0.06349	0.00508	0.0755	0.06924		0.00508	0.0601	0.05531	0.00505	0.0606	0.058	0.00501	0.0616	0.06229	0.005	0.0648	0.06452	0.00507	0.112	0.08886		0.00504	0.061	0.05661	0.00497	0.0621	0.05825	0.00504	0.064	0.06237	0.00502	0.0657	0.06344	0.00502	0.0715	0.06879
0.00509	0.0632	0.05619	0.00514	0.0674	0.0625	0.00514	0.0647	0.06262	0.0039	0.0557	0.06465	0.00516	0.0776	0.07033		0.00516	0.0632	0.05619	0.00513	0.063	0.05892	0.00509	0.0641	0.06328	0.00508	0.0673	0.06555	0.00515	0.113	0.09026		0.00512	0.0639	0.05751	0.00505	0.0648	0.05919	0.00512	0.0664	0.06336	0.0051	0.068	0.06445	0.0051	0.074	0.06989
0.00517	0.0661	0.05707	0.00522	0.0697	0.06348	0.00522	0.0666	0.0636	0.00396	0.0562	0.06565	0.00524	0.0795	0.07142		0.00524	0.0661	0.05707	0.00521	0.0653	0.05984	0.00517	0.0665	0.06428	0.00516	0.0696	0.06658	0.00523	0.114	0.09166		0.0052	0.0665	0.05841	0.00513	0.0673	0.06013	0.0052	0.0686	0.06435	0.00518	0.0702	0.06546	0.00518	0.0763	0.07098
0.00525	0.0687	0.05796	0.0053	0.0719	0.06445	0.0053	0.0685	0.06457	0.00402	0.057	0.06664	0.00532	0.0814	0.07251		0.00532	0.0687	0.05796	0.00529	0.0675	0.06076	0.00525	0.0687	0.06527	0.00524	0.0716	0.06761	0.00531	0.115	0.09306		0.00527	0.0689	0.0592	0.00521	0.0697	0.06107	0.00527	0.0708	0.06522	0.00526	0.0722	0.06647	0.00526	0.0783	0.07208
0.00533	0.071	0.05884	0.00537	0.074	0.0653	0.00538	0.0705	0.06555	0.00408	0.058	0.06764	0.0054	0.0832	0.0736		0.0054	0.071	0.05884	0.00537	0.0695	0.06168	0.00533	0.0708	0.06626	0.00531	0.0735	0.06852	0.00539	0.116	0.09447		0.00535	0.0711	0.0601	0.00529	0.072	0.062	0.00535	0.0727	0.06621	0.00534	0.074	0.06748	0.00534	0.0801	0.07317
0.00541	0.0731	0.05972	0.00545	0.076	0.06627	0.00546	0.0724	0.06652	0.00414	0.0597	0.06863	0.00548	0.0848	0.07469		0.00548	0.0731	0.05972	0.00545	0.0713	0.0626	0.00541	0.0728	0.06726	0.00539	0.0753	0.06955	0.00547	0.117	0.09587		0.00543	0.073	0.06099	0.00536	0.0741	0.06282	0.00543	0.0745	0.0672	0.00542	0.0756	0.06849	0.00542	0.0818	0.07427
0.00549	0.0749	0.0606	0.00553	0.0782	0.06725	0.00554	0.0742	0.0675	0.0042	0.0625	0.06963	0.00556	0.0863	0.07578		0.00556	0.0749	0.0606	0.00553	0.073	0.06352	0.00549	0.0748	0.06825	0.00547	0.077	0.07058	0.00555	0.118	0.09727		0.00551	0.0747	0.06189	0.00544	0.0762	0.06376	0.00551	0.0761	0.06819	0.0055	0.0771	0.0695	0.00549	0.0833	0.07523
0.00556	0.0766	0.06138	0.00561	0.0802	0.06822	0.00561	0.0759	0.06835	0.00426	0.0663	0.07062	0.00564	0.0876	0.07687		0.00564	0.0766	0.06138	0.00561	0.0745	0.06444	0.00557	0.0766	0.06925	0.00555	0.0785	0.07161	0.00563	0.118	0.09867		0.00559	0.0763	0.06279	0.00552	0.0781	0.0647	0.00559	0.0777	0.06918	0.00558	0.0785	0.07051	0.00557	0.0848	0.07633
0.00564	0.0781	0.06226	0.00569	0.082	0.06919	0.00569	0.0774	0.06933	0.00432	0.0707	0.07162	0.00572	0.0887	0.07796		0.00572	0.0781	0.06226	0.00569	0.0758	0.06535	0.00565	0.0783	0.07024	0.00563	0.0798	0.07264	0.00571	0.118	0.10007		0.00567	0.0777	0.06369	0.0056	0.0798	0.06564	0.00567	0.079	0.07017	0.00566	0.0798	0.07152	0.00565	0.0862	0.07742
0.00572	0.0794	0.06314	0.00577	0.0834	0.07016	0.00577	0.0788	0.0703	0.00438	0.0752	0.07261	0.0058	0.0897	0.07905		0.00579	0.0794	0.06314	0.00577	0.0771	0.06627	0.00573	0.0797	0.07124	0.00571	0.0811	0.07368	0.00579	0.119	0.10148		0.00575	0.079	0.06459	0.00568	0.0813	0.06657	0.00575	0.0803	0.07116	0.00574	0.0811	0.07254	0.00573	0.0874	0.07852
0.0058	0.0806	0.06403	0.00585	0.0847	0.07114	0.00585	0.0801	0.07127	0.00444	0.0795	0.07361	0.00588	0.0905	0.08014		0.00587	0.0806	0.06403	0.00584	0.0783	0.06708	0.00581	0.081	0.07223	0.00579	0.0823	0.07471	0.00587	0.12	0.10288		0.00583	0.0801	0.06549	0.00575	0.0827	0.0674	0.00582	0.0814	0.07203	0.00582	0.0822	0.07355	0.00581	0.0885	0.07962
0.00588	0.0817	0.06491	0.00593	0.086	0.07211	0.00593	0.0813	0.07225	0.0045	0.0834	0.0746	0.00596	0.0912	0.08123		0.00595	0.0817	0.06491	0.00592	0.0794	0.068	0.00589	0.0821	0.07323	0.00587	0.0835	0.07574	0.00595	0.12	0.10428		0.00591	0.081	0.06639	0.00583	0.084	0.06833	0.0059	0.0824	0.07302	0.0059	0.0834	0.07456	0.00589	0.0894	0.08071
0.00596	0.0827	0.06579	0.00601	0.0871	0.07308	0.00601	0.0829	0.07322	0.00456	0.0869	0.07559	0.00603	0.092	0.08219		0.00603	0.0827	0.06579	0.006	0.0805	0.06892	0.00597	0.0832	0.07422	0.00594	0.0845	0.07664	0.00603	0.121	0.10568		0.00599	0.0818	0.06728	0.00591	0.0851	0.06927	0.00598	0.0835	0.07401	0.00598	0.0846	0.07557	0.00597	0.09	0.08181
0.00604	0.0836	0.06668	0.00609	0.088	0.07405	0.00609	0.0834	0.0742	0.00462	0.09	0.07659	0.00611	0.0929	0.08328		0.00611	0.0836	0.06668	0.00608	0.0814	0.06983	0.00605	0.0843	0.07522	0.00602	0.0856	0.07768	0.00611	0.121	0.10709		0.00607	0.0826	0.06818	0.00599	0.0861	0.07021	0.00606	0.0846	0.075	0.00606	0.0856	0.07658	0.00605	0.0906	0.0829
0.00612	0.0845	0.06756	0.00617	0.0889	0.07503	0.00617	0.0845	0.07517	0.00468	0.0926	0.07758	0.00619	0.094	0.08437		0.00619	0.0845	0.06756	0.00616	0.0825	0.07075	0.00613	0.0855	0.07621	0.0061	0.0867	0.07871	0.00619	0.122	0.10849		0.00615	0.0835	0.06908	0.00607	0.0869	0.07115	0.00614	0.0858	0.07599	0.00613	0.0868	0.07746	0.00613	0.0913	0.084
0.00619	0.0854	0.06833	0.00625	0.0899	0.076	0.00625	0.0858	0.07615	0.00474	0.0948	0.07858	0.00627	0.0952	0.08546		0.00627	0.0854	0.06833	0.00624	0.0837	0.07167	0.0062	0.0868	0.07708	0.00618	0.088	0.07974	0.00626	0.122	0.10971		0.00623	0.0844	0.06998	0.00614	0.0877	0.07197	0.00622	0.087	0.07698	0.00621	0.0883	0.07847	0.00621	0.0925	0.0851
0.00627	0.0864	0.06922	0.00633	0.091	0.07697	0.00633	0.0872	0.07712	0.0048	0.0968	0.07957	0.00635	0.0964	0.08655		0.00635	0.0864	0.06922	0.00632	0.0849	0.07259	0.00628	0.0882	0.07808	0.00626	0.0893	0.08077	0.00634	0.122	0.11112		0.00631	0.0852	0.07088	0.00622	0.0886	0.0729	0.0063	0.0883	0.07797	0.00629	0.0898	0.07949	0.00629	0.0941	0.08619
0.00635	0.0875	0.0701	0.00641	0.0921	0.07795	0.00641	0.0886	0.0781	0.00486	0.0986	0.08057	0.00643	0.0975	0.08764		0.00643	0.0875	0.0701	0.0064	0.0862	0.07351	0.00636	0.0896	0.07907	0.00634	0.0907	0.08181	0.00642	0.123	0.11252		0.00639	0.0861	0.07178	0.0063	0.0895	0.07384	0.00638	0.0897	0.07896	0.00637	0.0912	0.0805	0.00637	0.0955	0.08729
0.00643	0.0886	0.07098	0.00649	0.0932	0.07892	0.00649	0.0901	0.07907	0.00492	0.1	0.08156	0.00651	0.0984	0.08873		0.00651	0.0886	0.07098	0.00648	0.0875	0.07443	0.00644	0.091	0.08006	0.00642	0.0921	0.08284	0.0065	0.123	0.11392		0.00647	0.087	0.07268	0.00638	0.0903	0.07478	0.00645	0.091	0.07982	0.00645	0.0925	0.08151	0.00645	0.0968	0.08839
0.00651	0.0897	0.07186	0.00657	0.0942	0.07989	0.00657	0.0914	0.08005	0.00498	0.102	0.08256	0.00659	0.0992	0.08982		0.00659	0.0897	0.07186	0.00656	0.0886	0.07535	0.00652	0.0923	0.08106	0.00649	0.0934	0.08374	0.00658	0.124	0.11532		0.00655	0.088	0.07357	0.00646	0.0913	0.07572	0.00653	0.0923	0.08081	0.00653	0.0938	0.08252	0.00653	0.0979	0.08948
0.00659	0.0907	0.07275	0.00665	0.0953	0.08086	0.00665	0.0927	0.08102	0.00504	0.103	0.08355	0.00667	0.0998	0.09091		0.00667	0.0907	0.07275	0.00664	0.0895	0.07627	0.0066	0.0935	0.08205	0.00657	0.0947	0.08477	0.00666	0.124	0.11672		0.00663	0.089	0.07447	0.00653	0.0923	0.07654	0.00661	0.0935	0.0818	0.00661	0.095	0.08353	0.00661	0.0987	0.09058
0.00667	0.0915	0.07363	0.00673	0.0963	0.08184	0.00673	0.0938	0.082	0.0051	0.105	0.08455	0.00675	0.1	0.092		0.00675	0.0915	0.07363	0.00672	0.0904	0.07719	0.00668	0.0947	0.08305	0.00665	0.0959	0.08581	0.00674	0.125	0.11813		0.00671	0.0899	0.07537	0.00661	0.0934	0.07748	0.00669	0.0946	0.08279	0.00669	0.0961	0.08454	0.00669	0.0994	0.09167
0.00675	0.0923	0.07451	0.00681	0.0971	0.08281	0.00681	0.0949	0.08297	0.00516	0.106	0.08554	0.00683	0.101	0.09309		0.00683	0.0923	0.07451	0.0068	0.0913	0.0781	0.00676	0.0959	0.08404	0.00673	0.097	0.08684	0.00682	0.126	0.11953		0.00679	0.0908	0.07627	0.00669	0.0944	0.07841	0.00677	0.0957	0.08378	0.00677	0.0971	0.08555	0.00677	0.0999	0.09277
0.00682	0.0929	0.07529	0.00689	0.0979	0.08378	0.00689	0.096	0.08395	0.00522	0.107	0.08654	0.00691	0.102	0.09418		0.00691	0.0929	0.07529	0.00688	0.092	0.07902	0.00684	0.0969	0.08504	0.00681	0.098	0.08787	0.0069	0.126	0.12093		0.00687	0.0915	0.07717	0.00677	0.0956	0.07935	0.00685	0.0967	0.08477	0.00685	0.0981	0.08656	0.00684	0.1	0.09373
0.0069	0.0935	0.07617	0.00697	0.0987	0.08476	0.00697	0.097	0.08492	0.00528	0.108	0.08753	0.00699	0.103	0.09527		0.00699	0.0935	0.07617	0.00696	0.0928	0.07994	0.00692	0.098	0.08603	0.00689	0.0989	0.0889	0.00698	0.127	0.12233		0.00695	0.0921	0.07807	0.00685	0.0968	0.08029	0.00693	0.0976	0.08576	0.00693	0.099	0.08757	0.00692	0.101	0.09483
0.00698	0.0941	0.07705	0.00704	0.0995	0.08561	0.00705	0.0979	0.08589	0.00534	0.109	0.08853	0.00707	0.104	0.09636		0.00707	0.0941	0.07705	0.00704	0.0936	0.08086	0.007	0.0989	0.08703	0.00697	0.0997	0.08993	0.00706	0.127	0.12374		0.00703	0.0926	0.07897	0.00692	0.0974	0.08111	0.00701	0.0985	0.08675	0.00701	0.0999	0.08858	0.007	0.102	0.09592
0.00706	0.0948	0.07794	0.00712	0.1	0.08658	0.00713	0.0987	0.08687	0.0054	0.11	0.08952	0.00715	0.105	0.09745		0.00715	0.0948	0.07794	0.00712	0.0943	0.08178	0.00708	0.0998	0.08802	0.00704	0.1	0.09084	0.00714	0.128	0.12514		0.0071	0.0931	0.07975	0.007	0.0983	0.08205	0.00708	0.0993	0.08762	0.00709	0.101	0.08959	0.00708	0.103	0.09702
0.00714	0.0956	0.07882	0.0072	0.101	0.08755	0.00721	0.0995	0.08784	0.00547	0.11	0.09068	0.00723	0.106	0.09854		0.00723	0.0956	0.07882	0.0072	0.0951	0.0827	0.00716	0.101	0.08902	0.00712	0.101	0.09187	0.00722	0.128	0.12654		0.00718	0.0935	0.08065	0.00708	0.0992	0.08298	0.00716	0.1	0.08861	0.00717	0.101	0.09061	0.00716	0.103	0.09811
0.00722	0.0964	0.0797	0.00728	0.102	0.08853	0.00728	0.1	0.0887	0.00553	0.111	0.09167	0.00731	0.107	0.09963		0.00731	0.0964	0.0797	0.00728	0.096	0.08362	0.00724	0.101	0.09001	0.0072	0.102	0.0929	0.0073	0.129	0.12794		0.00726	0.094	0.08155	0.00716	0.0999	0.08392	0.00724	0.101	0.0896	0.00725	0.102	0.09162	0.00724	0.105	0.09921
0.0073	0.097	0.08059	0.00736	0.103	0.0895	0.00736	0.101	0.08967	0.00559	0.112	0.09267	0.00738	0.108	0.10059		0.00738	0.097	0.08059	0.00736	0.097	0.08454	0.00732	0.102	0.09101	0.00728	0.103	0.09393	0.00738	0.129	0.12934		0.00734	0.0944	0.08245	0.00724	0.101	0.08486	0.00732	0.102	0.09059	0.00733	0.103	0.09263	0.00732	0.106	0.10031
0.00737	0.0976	0.08136	0.00744	0.104	0.09047	0.00744	0.102	0.09065	0.00565	0.112	0.09366	0.00746	0.109	0.10168		0.00746	0.0976	0.08136	0.00744	0.0979	0.08545	0.0074	0.103	0.092	0.00736	0.104	0.09497	0.00746	0.129	0.13075		0.00742	0.0947	0.08335	0.00731	0.102	0.08568	0.0074	0.103	0.09158	0.00741	0.105	0.09364	0.0074	0.107	0.1014
0.00745	0.098	0.08224	0.00752	0.105	0.09144	0.00752	0.104	0.09162	0.00571	0.113	0.09466	0.00754	0.11	0.10277		0.00754	0.098	0.08224	0.00751	0.099	0.08626	0.00748	0.104	0.09299	0.00744	0.105	0.096	0.00754	0.13	0.13215		0.0075	0.0949	0.08425	0.00739	0.102	0.08662	0.00748	0.104	0.09257	0.00749	0.106	0.09465	0.00748	0.108	0.1025
0.00753	0.0983	0.08312	0.0076	0.106	0.09242	0.0076	0.105	0.0926	0.00577	0.113	0.09565	0.00762	0.111	0.10386		0.00762	0.0983	0.08312	0.00759	0.1	0.08718	0.00756	0.105	0.09399	0.00752	0.106	0.09703	0.00761	0.13	0.13337		0.00758	0.095	0.08514	0.00747	0.103	0.08756	0.00756	0.105	0.09356	0.00757	0.107	0.09566	0.00756	0.109	0.1036
0.00761	0.0986	0.08401	0.00768	0.106	0.09339	0.00768	0.106	0.09357	0.00583	0.114	0.09665	0.0077	0.112	0.10495		0.0077	0.0986	0.08401	0.00767	0.101	0.0881	0.00763	0.106	0.09486	0.00759	0.107	0.09793	0.00769	0.13	0.13478		0.00766	0.0952	0.08604	0.00755	0.104	0.08849	0.00764	0.106	0.09455	0.00765	0.108	0.09667	0.00764	0.11	0.10469
0.00769	0.0988	0.08489	0.00776	0.107	0.09436	0.00776	0.106	0.09455	0.00589	0.114	0.09764	0.00778	0.113	0.10604		0.00778	0.0988	0.08489	0.00775	0.102	0.08902	0.00771	0.107	0.09585	0.00767	0.108	0.09897	0.00777	0.131	0.13618		0.00774	0.0954	0.08694	0.00763	0.105	0.08943	0.00771	0.107	0.09542	0.00773	0.109	0.09768	0.00772	0.111	0.10579
0.00777	0.0989	0.08577	0.00784	0.108	0.09533	0.00784	0.107	0.09552	0.00595	0.115	0.09864	0.00786	0.114	0.10713		0.00786	0.0989	0.08577	0.00783	0.102	0.08993	0.00779	0.108	0.09685	0.00775	0.109	0.1	0.00785	0.131	0.13758		0.00782	0.0955	0.08784	0.0077	0.105	0.09025	0.00779	0.108	0.09641	0.00781	0.109	0.09869	0.0078	0.111	0.10688
0.00785	0.0988	0.08666	0.00792	0.108	0.09631	0.00792	0.108	0.09649	0.00601	0.115	0.09963	0.00794	0.115	0.10822		0.00794	0.0988	0.08666	0.00791	0.103	0.09085	0.00787	0.108	0.09784	0.00783	0.11	0.10103	0.00793	0.132	0.13898		0.0079	0.0959	0.08874	0.00778	0.106	0.09119	0.00787	0.109	0.0974	0.00789	0.11	0.0997	0.00788	0.112	0.10798
0.00793	0.0988	0.08754	0.008	0.109	0.09728	0.008	0.109	0.09747	0.00607	0.116	0.10063	0.00802	0.116	0.10931		0.00802	0.0988	0.08754	0.00799	0.104	0.09177	0.00795	0.109	0.09884	0.00791	0.111	0.10206	0.00801	0.133	0.14038		0.00798	0.0964	0.08964	0.00786	0.107	0.09213	0.00795	0.109	0.09839	0.00796	0.111	0.10059	0.00796	0.113	0.10908
0.008	0.0988	0.08831	0.00808	0.109	0.09825	0.00808	0.109	0.09844	0.00613	0.116	0.10162	0.0081	0.116	0.1104		0.0081	0.0988	0.08831	0.00807	0.104	0.09269	0.00803	0.11	0.09983	0.00799	0.111	0.1031	0.00809	0.134	0.14179		0.00806	0.0971	0.09054	0.00794	0.107	0.09306	0.00803	0.11	0.09938	0.00804	0.111	0.1016	0.00804	0.114	0.11017
0.00808	0.099	0.0892	0.00816	0.11	0.09923	0.00816	0.11	0.09942	0.00619	0.116	0.10262	0.00818	0.117	0.11149		0.00818	0.099	0.0892	0.00815	0.105	0.09361	0.00811	0.11	0.10083	0.00807	0.112	0.10413	0.00817	0.135	0.14319		0.00814	0.0975	0.09143	0.00801	0.108	0.09388	0.00811	0.11	0.10037	0.00812	0.112	0.10261	0.00812	0.114	0.11127
0.00816	0.0994	0.09008	0.00824	0.11	0.1002	0.00824	0.11	0.10039	0.00625	0.117	0.10361	0.00826	0.117	0.11258		0.00826	0.0994	0.09008	0.00823	0.105	0.09453	0.00819	0.111	0.10182	0.00815	0.113	0.10516	0.00825	0.136	0.14459		0.00822	0.098	0.09233	0.00809	0.108	0.09482	0.00819	0.111	0.10136	0.0082	0.112	0.10362	0.00819	0.115	0.11223
0.00824	0.0998	0.09096	0.00832	0.11	0.10117	0.00832	0.11	0.10137	0.00631	0.117	0.10461	0.00834	0.118	0.11367		0.00834	0.0998	0.09096	0.00831	0.105	0.09545	0.00827	0.111	0.10282	0.00822	0.113	0.10606	0.00833	0.138	0.14599		0.0083	0.0984	0.09323	0.00817	0.109	0.09576	0.00827	0.111	0.10235	0.00828	0.113	0.10463	0.00827	0.116	0.11332
0.00832	0.1	0.09185	0.0084	0.11	0.10214	0.0084	0.111	0.10234	0.00637	0.117	0.1056	0.00842	0.118	0.11476		0.00842	0.1	0.09185	0.00839	0.105	0.09637	0.00835	0.111	0.10381	0.0083	0.113	0.1071	0.00841	0.141	0.1474		0.00838	0.0987	0.09413	0.00825	0.109	0.0967	0.00834	0.111	0.10321	0.00836	0.113	0.10564	0.00835	0.116	0.11442
0.0084	0.1	0.09273	0.00848	0.11	0.10312	0.00848	0.111	0.10332	0.00643	0.118	0.10659	0.0085	0.118	0.11585		0.0085	0.1	0.09273	0.00847	0.106	0.09729	0.00843	0.112	0.10481	0.00838	0.114	0.10813	0.00849	0.143	0.1488		0.00846	0.0989	0.09503	0.00833	0.109	0.09764	0.00842	0.112	0.1042	0.00844	0.114	0.10665	0.00843	0.116	0.11552
0.00848	0.101	0.09361	0.00856	0.11	0.10409	0.00856	0.111	0.10429	0.00649	0.118	0.10759	0.00858	0.118	0.11694		0.00858	0.101	0.09361	0.00855	0.106	0.0982	0.00851	0.112	0.1058	0.00846	0.114	0.10916	0.00857	0.147	0.1502		0.00854	0.0991	0.09593	0.0084	0.109	0.09846	0.0085	0.112	0.10519	0.00852	0.114	0.10767	0.00851	0.117	0.11661
0.00856	0.101	0.09449	0.00863	0.11	0.10494	0.00864	0.111	0.10527	0.00655	0.118	0.10858	0.00866	0.119	0.11803		0.00866	0.101	0.09449	0.00863	0.106	0.09912	0.00859	0.112	0.10679	0.00854	0.114	0.11019	0.00865	0.15	0.1516		0.00862	0.0991	0.09683	0.00848	0.109	0.09939	0.00858	0.112	0.10618	0.0086	0.114	0.10868	0.00859	0.117	0.11771
0.00863	0.1	0.09527	0.00871	0.11	0.10591	0.00872	0.112	0.10624	0.00661	0.119	0.10958	0.00873	0.119	0.11899		0.00874	0.1	0.09527	0.00871	0.106	0.10004	0.00867	0.112	0.10779	0.00862	0.115	0.11122	0.00873	0.154	0.153		0.0087	0.0991	0.09773	0.00856	0.109	0.10033	0.00866	0.111	0.10717	0.00868	0.115	0.10969	0.00867	0.118	0.11881
0.00871	0.1	0.09615	0.00879	0.11	0.10689	0.0088	0.112	0.10722	0.00667	0.119	0.11057	0.00881	0.12	0.12008		0.00882	0.1	0.09615	0.00879	0.106	0.10096	0.00875	0.112	0.10878	0.0087	0.115	0.11226	0.00881	0.157	0.15441		0.00878	0.0989	0.09862	0.00864	0.109	0.10127	0.00874	0.111	0.10816	0.00876	0.115	0.1107	0.00875	0.118	0.1199
0.00879	0.1	0.09703	0.00887	0.109	0.10786	0.00888	0.112	0.10819	0.00673	0.119	0.11157	0.00889	0.12	0.12117		0.00889	0.1	0.09703	0.00887	0.105	0.10188	0.00883	0.112	0.10978	0.00877	0.115	0.11316	0.00889	0.16	0.15581		0.00886	0.0987	0.09952	0.00872	0.109	0.10221	0.00882	0.111	0.10915	0.00884	0.115	0.11171	0.00883	0.119	0.121
0.00887	0.0996	0.09792	0.00895	0.109	0.10883	0.00896	0.112	0.10917	0.00679	0.119	0.11256	0.00897	0.121	0.12226		0.00897	0.0996	0.09792	0.00895	0.105	0.1028	0.00891	0.112	0.11077	0.00885	0.116	0.11419	0.00896	0.163	0.15703		0.00893	0.0984	0.10031	0.00879	0.109	0.10303	0.00889	0.111	0.11002	0.00892	0.115	0.11272	0.00891	0.119	0.12209
0.00895	0.0993	0.0988	0.00903	0.109	0.10981	0.00903	0.111	0.11002	0.00685	0.12	0.11356	0.00905	0.121	0.12335		0.00905	0.0993	0.0988	0.00903	0.104	0.10372	0.00899	0.112	0.11177	0.00893	0.116	0.11522	0.00904	0.166	0.15844		0.00901	0.098	0.10121	0.00887	0.109	0.10396	0.00897	0.11	0.11101	0.009	0.115	0.11373	0.00899	0.119	0.12319
0.00903	0.0989	0.09968	0.00911	0.108	0.11078	0.00911	0.111	0.11099	0.00691	0.12	0.11455	0.00913	0.121	0.12444		0.00913	0.0989	0.09968	0.0091	0.104	0.10452	0.00906	0.111	0.11264	0.00901	0.116	0.11626	0.00912	0.168	0.15984		0.00909	0.0976	0.10211	0.00895	0.108	0.1049	0.00905	0.109	0.112	0.00908	0.115	0.11474	0.00907	0.12	0.12429
0.00911	0.0985	0.10057	0.00919	0.108	0.11175	0.00919	0.11	0.11197	0.00698	0.12	0.11571	0.00921	0.122	0.12553		0.00921	0.0985	0.10057	0.00918	0.103	0.10544	0.00914	0.111	0.11363	0.00909	0.116	0.11729	0.0092	0.17	0.16124		0.00917	0.0974	0.103	0.00903	0.108	0.10584	0.00913	0.109	0.11299	0.00916	0.114	0.11575	0.00915	0.12	0.12538
0.00919	0.0982	0.10145	0.00927	0.108	0.11272	0.00927	0.109	0.11294	0.00704	0.12	0.11671	0.00929	0.122	0.12662		0.00929	0.0982	0.10145	0.00926	0.103	0.10636	0.00922	0.11	0.11463	0.00917	0.115	0.11832	0.00928	0.172	0.16264		0.00925	0.0974	0.1039	0.00911	0.107	0.10678	0.00921	0.109	0.11398	0.00924	0.114	0.11676	0.00923	0.12	0.12648
0.00926	0.0981	0.10222	0.00935	0.108	0.1137	0.00935	0.109	0.11392	0.0071	0.12	0.1177	0.00937	0.123	0.12771		0.00937	0.0981	0.10222	0.00934	0.103	0.10728	0.0093	0.109	0.11562	0.00925	0.115	0.11935	0.00936	0.174	0.16405		0.00933	0.0977	0.1048	0.00918	0.107	0.1076	0.00929	0.109	0.11497	0.00932	0.113	0.11777	0.00931	0.12	0.12758
0.00934	0.0983	0.10311	0.00943	0.109	0.11467	0.00943	0.109	0.11489	0.00716	0.12	0.1187	0.00945	0.124	0.1288		0.00945	0.0983	0.10311	0.00942	0.103	0.1082	0.00938	0.109	0.11662	0.00932	0.114	0.12026	0.00944	0.176	0.16545		0.00941	0.0985	0.1057	0.00926	0.106	0.10854	0.00937	0.109	0.11596	0.0094	0.113	0.11879	0.00939	0.12	0.12867
0.00942	0.0992	0.10399	0.00951	0.11	0.11564	0.00951	0.109	0.11587	0.00722	0.121	0.11969	0.00953	0.125	0.12989		0.00953	0.0992	0.10399	0.0095	0.103	0.10912	0.00946	0.109	0.11761	0.0094	0.113	0.12129	0.00952	0.177	0.16685		0.00949	0.0996	0.1066	0.00934	0.106	0.10947	0.00945	0.11	0.11695	0.00948	0.113	0.1198	0.00947	0.12	0.12977
0.0095	0.1	0.10487	0.00959	0.111	0.11662	0.00959	0.11	0.11684	0.00728	0.121	0.12069	0.00961	0.126	0.13098		0.00961	0.1	0.10487	0.00958	0.104	0.11003	0.00954	0.11	0.11861	0.00948	0.113	0.12232	0.0096	0.179	0.16825		0.00957	0.101	0.1075	0.00942	0.106	0.11041	0.00952	0.111	0.11782	0.00956	0.114	0.12081	0.00954	0.121	0.13073
0.00958	0.102	0.10575	0.00967	0.112	0.11759	0.00967	0.111	0.11782	0.00734	0.121	0.12168	0.00969	0.128	0.13207		0.00969	0.102	0.10575	0.00966	0.104	0.11095	0.00962	0.111	0.1196	0.00956	0.114	0.12335	0.00968	0.18	0.16965		0.00965	0.102	0.1084	0.0095	0.107	0.11135	0.0096	0.112	0.11881	0.00964	0.115	0.12182	0.00962	0.122	0.13182
0.00966	0.103	0.10664	0.00975	0.113	0.11856	0.00975	0.111	0.11879	0.0074	0.121	0.12268	0.00977	0.13	0.13316		0.00977	0.103	0.10664	0.00974	0.105	0.11187	0.0097	0.112	0.12059	0.00964	0.115	0.12439	0.00976	0.181	0.17106		0.00973	0.103	0.1093	0.00957	0.108	0.11217	0.00968	0.113	0.1198	0.00972	0.116	0.12283	0.0097	0.124	0.13292
0.00974	0.104	0.10752	0.00983	0.114	0.11953	0.00983	0.112	0.11977	0.00746	0.121	0.12367	0.00985	0.132	0.13425		0.00985	0.104	0.10752	0.00982	0.107	0.11279	0.00978	0.113	0.12159	0.00972	0.117	0.12542	0.00984	0.183	0.17246		0.00981	0.105	0.11019	0.00965	0.109	0.11311	0.00976	0.114	0.12079	0.0098	0.118	0.12384	0.00978	0.126	0.13402
0.00981	0.106	0.10829	0.00991	0.116	0.12051	0.00991	0.113	0.12074	0.00752	0.121	0.12466	0.00993	0.133	0.13534		0.00993	0.106	0.10829	0.0099	0.108	0.11371	0.00986	0.114	0.12258	0.0098	0.118	0.12645	0.00992	0.184	0.17386		0.00989	0.106	0.11109	0.00973	0.11	0.11404	0.00984	0.115	0.12178	0.00987	0.119	0.12473	0.00986	0.128	0.13511
0.00989	0.107	0.10918	0.00999	0.117	0.12148	0.00999	0.115	0.12172	0.00758	0.121	0.12566	0.01	0.135	0.1363		0.01	0.107	0.10918	0.00998	0.109	0.11463	0.00994	0.115	0.12358	0.00987	0.12	0.12735	0.01	0.185	0.17526		0.00997	0.108	0.11199	0.00981	0.111	0.11498	0.00992	0.116	0.12277	0.00995	0.121	0.12574	0.00994	0.13	0.13621
0.00997	0.108	0.11006	0.0101	0.118	0.12282	0.0101	0.116	0.12306	0.00764	0.122	0.12665	0.0101	0.137	0.13766		0.0101	0.108	0.11006	0.0101	0.111	0.11601	0.01	0.117	0.12432	0.00995	0.121	0.12838	0.0101	0.186	0.17701		0.01	0.109	0.11233	0.00989	0.112	0.11592	0.01	0.118	0.12376	0.01	0.123	0.12637	0.01	0.132	0.13703
0.0101	0.11	0.1115	0.0101	0.119	0.12282	0.0101	0.118	0.12306	0.0077	0.122	0.12765	0.0102	0.138	0.13902		0.0102	0.11	0.1115	0.0101	0.112	0.11601	0.0101	0.119	0.12557	0.01	0.123	0.12903	0.0102	0.187	0.17877		0.0101	0.111	0.11345	0.00996	0.113	0.11674	0.0101	0.119	0.12499	0.0101	0.124	0.12763	0.0101	0.134	0.1384
0.0101	0.111	0.1115	0.0102	0.121	0.12403	0.0102	0.119	0.12427	0.00776	0.123	0.12864	0.0102	0.14	0.13902		0.0102	0.111	0.1115	0.0102	0.114	0.11716	0.0102	0.12	0.12681	0.0101	0.124	0.13032	0.0102	0.188	0.17877		0.0102	0.112	0.11457	0.01	0.115	0.11721	0.0102	0.121	0.12623	0.0102	0.126	0.1289	0.0102	0.135	0.13977
0.0102	0.112	0.1126	0.0103	0.123	0.12525	0.0103	0.121	0.12549	0.00782	0.123	0.12964	0.0103	0.141	0.14039		0.0103	0.112	0.1126	0.0103	0.115	0.1183	0.0103	0.122	0.12805	0.0102	0.126	0.13161	0.0103	0.189	0.18052		0.0103	0.114	0.1157	0.0101	0.116	0.11838	0.0102	0.122	0.12623	0.0103	0.128	0.13016	0.0103	0.137	0.14114
0.0103	0.114	0.1137	0.0104	0.124	0.12646	0.0104	0.123	0.12671	0.00788	0.124	0.13063	0.0104	0.142	0.14175		0.0104	0.114	0.1137	0.0104	0.117	0.11945	0.0103	0.124	0.12805	0.0103	0.128	0.1329	0.0104	0.19	0.18227		0.0104	0.115	0.11682	0.0102	0.117	0.11955	0.0103	0.124	0.12747	0.0104	0.13	0.13142	0.0103	0.139	0.14114
0.0104	0.115	0.11481	0.0105	0.126	0.12768	0.0105	0.124	0.12793	0.00794	0.124	0.13163	0.0105	0.144	0.14311		0.0105	0.115	0.11481	0.0105	0.118	0.1206	0.0104	0.126	0.1293	0.0103	0.129	0.1329	0.0105	0.191	0.18403		0.0104	0.116	0.11682	0.0103	0.119	0.12073	0.0104	0.126	0.12871	0.0104	0.132	0.13142	0.0104	0.14	0.14251
0.0104	0.116	0.11481	0.0105	0.128	0.12768	0.0105	0.126	0.12793	0.008	0.125	0.13262	0.0106	0.145	0.14448		0.0106	0.116	0.11481	0.0105	0.12	0.1206	0.0105	0.128	0.13054	0.0104	0.131	0.13419	0.0106	0.192	0.18578		0.0105	0.117	0.11794	0.0104	0.121	0.1219	0.0105	0.127	0.12994	0.0105	0.133	0.13269	0.0105	0.142	0.14388
0.0105	0.117	0.11591	0.0106	0.13	0.1289	0.0106	0.127	0.12915	0.00806	0.126	0.13362	0.0106	0.146	0.14448		0.0106	0.117	0.11591	0.0106	0.121	0.12175	0.0106	0.129	0.13178	0.0105	0.133	0.13548	0.0106	0.192	0.18578		0.0106	0.118	0.11907	0.0104	0.122	0.1219	0.0105	0.129	0.12994	0.0106	0.135	0.13395	0.0106	0.143	0.14525
0.0106	0.118	0.11701	0.0107	0.131	0.13011	0.0107	0.129	0.13037	0.00812	0.127	0.13461	0.0107	0.148	0.14584		0.0107	0.118	0.11701	0.0107	0.123	0.1229	0.0107	0.131	0.13303	0.0106	0.134	0.13677	0.0107	0.193	0.18753		0.0107	0.119	0.12019	0.0105	0.124	0.12307	0.0106	0.131	0.13118	0.0107	0.136	0.13521	0.0107	0.145	0.14662
0.0107	0.119	0.11812	0.0108	0.133	0.13133	0.0108	0.131	0.13158	0.00818	0.128	0.13561	0.0108	0.149	0.1472		0.0108	0.119	0.11812	0.0108	0.124	0.12405	0.0107	0.133	0.13303	0.0107	0.136	0.13806	0.0108	0.194	0.18928		0.0108	0.12	0.12131	0.0106	0.125	0.12424	0.0107	0.132	0.13242	0.0107	0.138	0.13521	0.0107	0.146	0.14662
0.0108	0.12	0.11922	0.0109	0.134	0.13254	0.0109	0.132	0.1328	0.00824	0.129	0.1366	0.0109	0.15	0.14857		0.0109	0.12	0.11922	0.0109	0.126	0.1252	0.0108	0.134	0.13427	0.0107	0.138	0.13806	0.0109	0.195	0.19104		0.0108	0.121	0.12131	0.0107	0.127	0.12541	0.0108	0.134	0.13366	0.0108	0.139	0.13648	0.0108	0.148	0.14799
0.0108	0.121	0.11922	0.0109	0.136	0.13254	0.0109	0.134	0.1328	0.0083	0.131	0.1376	0.011	0.152	0.14993		0.011	0.121	0.11922	0.0109	0.127	0.1252	0.0109	0.136	0.13551	0.0108	0.139	0.13935	0.0109	0.196	0.19104		0.0109	0.122	0.12244	0.0107	0.128	0.12541	0.0109	0.135	0.13489	0.0109	0.141	0.13774	0.0109	0.149	0.14936
0.0109	0.123	0.12033	0.011	0.138	0.13376	0.011	0.136	0.13402	0.00836	0.132	0.13859	0.011	0.153	0.14993		0.011	0.123	0.12033	0.011	0.129	0.12634	0.011	0.137	0.13676	0.0109	0.14	0.14064	0.011	0.197	0.19279		0.011	0.123	0.12356	0.0108	0.13	0.12659	0.0109	0.137	0.13489	0.011	0.143	0.139	0.011	0.15	0.15073
0.011	0.124	0.12143	0.0111	0.139	0.13498	0.0111	0.137	0.13524	0.00842	0.134	0.13958	0.0111	0.154	0.15129		0.0111	0.124	0.12143	0.0111	0.13	0.12749	0.0111	0.139	0.138	0.011	0.142	0.14193	0.0111	0.198	0.19454		0.0111	0.125	0.12468	0.0109	0.132	0.12776	0.011	0.139	0.13613	0.0111	0.144	0.14027	0.0111	0.152	0.1521
0.0111	0.125	0.12253	0.0112	0.141	0.13619	0.0112	0.139	0.13646	0.00848	0.136	0.14058	0.0112	0.155	0.15265		0.0112	0.125	0.12253	0.0112	0.132	0.12864	0.0111	0.14	0.138	0.0111	0.143	0.14322	0.0112	0.198	0.19629		0.0112	0.126	0.12581	0.011	0.133	0.12893	0.0111	0.14	0.13737	0.0111	0.146	0.14027	0.0111	0.153	0.1521
0.0112	0.127	0.12364	0.0113	0.142	0.13741	0.0113	0.14	0.13768	0.00855	0.138	0.14174	0.0113	0.157	0.15402		0.0113	0.127	0.12364	0.0113	0.134	0.12979	0.0112	0.142	0.13924	0.0111	0.145	0.14322	0.0113	0.199	0.19805		0.0112	0.127	0.12581	0.0111	0.135	0.1301	0.0112	0.142	0.13861	0.0112	0.147	0.14153	0.0112	0.154	0.15348
0.0112	0.129	0.12364	0.0113	0.143	0.13741	0.0113	0.142	0.13768	0.00861	0.141	0.14273	0.0114	0.158	0.15538		0.0114	0.129	0.12364	0.0113	0.135	0.12979	0.0113	0.143	0.14049	0.0112	0.146	0.14451	0.0113	0.2	0.19805		0.0113	0.129	0.12693	0.0111	0.137	0.1301	0.0113	0.143	0.13985	0.0113	0.148	0.1428	0.0113	0.155	0.15485
0.0113	0.13	0.12474	0.0114	0.145	0.13862	0.0114	0.143	0.13889	0.00867	0.143	0.14373	0.0114	0.159	0.15538		0.0114	0.13	0.12474	0.0114	0.137	0.13094	0.0114	0.145	0.14173	0.0113	0.148	0.1458	0.0114	0.201	0.1998		0.0114	0.13	0.12805	0.0112	0.138	0.13127	0.0113	0.145	0.13985	0.0114	0.15	0.14406	0.0114	0.156	0.15622
0.0114	0.132	0.12585	0.0115	0.146	0.13984	0.0115	0.145	0.14011	0.00873	0.146	0.14472	0.0115	0.16	0.15674		0.0115	0.132	0.12585	0.0115	0.138	0.13209	0.0114	0.146	0.14173	0.0114	0.149	0.14709	0.0115	0.201	0.20155		0.0115	0.132	0.12918	0.0113	0.14	0.13245	0.0114	0.146	0.14108	0.0115	0.151	0.14532	0.0115	0.158	0.15759
0.0115	0.133	0.12695	0.0116	0.148	0.14106	0.0116	0.146	0.14133	0.00879	0.148	0.14572	0.0116	0.162	0.15811		0.0116	0.133	0.12695	0.0116	0.14	0.13324	0.0115	0.147	0.14297	0.0114	0.15	0.14709	0.0116	0.202	0.2033		0.0116	0.133	0.1303	0.0114	0.142	0.13362	0.0115	0.148	0.14232	0.0115	0.152	0.14532	0.0115	0.159	0.15759
0.0115	0.135	0.12695	0.0117	0.149	0.14227	0.0117	0.147	0.14255	0.00885	0.15	0.14671	0.0117	0.163	0.15947		0.0117	0.135	0.12695	0.0116	0.141	0.13324	0.0116	0.149	0.14422	0.0115	0.152	0.14838	0.0117	0.203	0.20506		0.0116	0.134	0.1303	0.0114	0.143	0.13362	0.0116	0.149	0.14356	0.0116	0.153	0.14659	0.0116	0.16	0.15896
0.0116	0.136	0.12805	0.0117	0.151	0.14227	0.0117	0.149	0.14255	0.00891	0.152	0.14771	0.0118	0.165	0.16083		0.0118	0.136	0.12805	0.0117	0.143	0.13438	0.0117	0.15	0.14546	0.0116	0.153	0.14967	0.0117	0.203	0.20506		0.0117	0.136	0.13142	0.0115	0.145	0.13479	0.0116	0.151	0.14356	0.0117	0.155	0.14785	0.0117	0.162	0.16033
0.0117	0.138	0.12916	0.0118	0.152	0.14349	0.0118	0.15	0.14377	0.00897	0.154	0.1487	0.0118	0.166	0.16083		0.0118	0.138	0.12916	0.0118	0.144	0.13553	0.0118	0.151	0.1467	0.0117	0.155	0.15097	0.0118	0.204	0.20681		0.0118	0.137	0.13255	0.0116	0.146	0.13596	0.0117	0.152	0.1448	0.0118	0.156	0.14911	0.0118	0.163	0.1617
0.0118	0.139	0.13026	0.0119	0.153	0.1447	0.0119	0.151	0.14499	0.00903	0.156	0.1497	0.0119	0.168	0.1622		0.0119	0.139	0.13026	0.0119	0.145	0.13668	0.0118	0.153	0.1467	0.0118	0.156	0.15226	0.0119	0.204	0.20856		0.0119	0.138	0.13367	0.0117	0.148	0.13713	0.0118	0.153	0.14603	0.0119	0.157	0.15038	0.0118	0.165	0.1617
0.0119	0.141	0.13137	0.012	0.155	0.14592	0.012	0.152	0.1462	0.00909	0.158	0.15069	0.012	0.169	0.16356		0.012	0.141	0.13137	0.012	0.147	0.13783	0.0119	0.154	0.14795	0.0118	0.157	0.15226	0.012	0.205	0.21031		0.012	0.14	0.13479	0.0118	0.149	0.13831	0.0119	0.155	0.14727	0.0119	0.158	0.15038	0.0119	0.166	0.16307
0.0119	0.142	0.13137	0.0121	0.156	0.14714	0.0121	0.154	0.14742	0.00915	0.16	0.15169	0.0121	0.171	0.16492		0.0121	0.142	0.13137	0.012	0.148	0.13783	0.012	0.155	0.14919	0.0119	0.158	0.15355	0.0121	0.206	0.21207		0.012	0.141	0.13479	0.0118	0.151	0.13831	0.012	0.156	0.14851	0.012	0.16	0.15164	0.012	0.168	0.16444
0.012	0.143	0.13247	0.0121	0.157	0.14714	0.0121	0.155	0.14742	0.00921	0.161	0.15268	0.0121	0.172	0.16492		0.0122	0.143	0.13247	0.0121	0.149	0.13898	0.0121	0.157	0.15043	0.012	0.16	0.15484	0.0121	0.206	0.21207		0.0121	0.142	0.13592	0.0119	0.152	0.13948	0.012	0.157	0.14851	0.0121	0.161	0.15291	0.0121	0.169	0.16581
0.0121	0.145	0.13357	0.0122	0.158	0.14835	0.0122	0.156	0.14864	0.00927	0.163	0.15368	0.0122	0.173	0.16628		0.0122	0.145	0.13357	0.0122	0.151	0.14013	0.0122	0.158	0.15168	0.0121	0.161	0.15613	0.0122	0.207	0.21382		0.0122	0.143	0.13704	0.012	0.154	0.14065	0.0121	0.159	0.14975	0.0122	0.162	0.15417	0.0122	0.17	0.16718
0.0122	0.146	0.13468	0.0123	0.159	0.14957	0.0123	0.157	0.14986	0.00933	0.164	0.15467	0.0123	0.175	0.16765		0.0123	0.146	0.13468	0.0123	0.152	0.14128	0.0122	0.159	0.15168	0.0122	0.162	0.15742	0.0123	0.208	0.21557		0.0123	0.144	0.13816	0.0121	0.155	0.14182	0.0122	0.16	0.15098	0.0123	0.163	0.15543	0.0122	0.172	0.16718
0.0123	0.147	0.13578	0.0124	0.16	0.15078	0.0124	0.158	0.15108	0.00939	0.165	0.15566	0.0124	0.176	0.16901		0.0124	0.147	0.13578	0.0124	0.153	0.14242	0.0123	0.16	0.15292	0.0122	0.163	0.15742	0.0124	0.21	0.21733		0.0124	0.145	0.13929	0.0121	0.156	0.14182	0.0123	0.161	0.15222	0.0123	0.164	0.15543	0.0123	0.173	0.16855
0.0123	0.148	0.13578	0.0125	0.161	0.152	0.0125	0.159	0.1523	0.00945	0.166	0.15666	0.0125	0.177	0.17037		0.0125	0.148	0.13578	0.0124	0.154	0.14242	0.0124	0.161	0.15416	0.0123	0.164	0.15871	0.0125	0.211	0.21908		0.0124	0.146	0.13929	0.0122	0.157	0.143	0.0124	0.162	0.15346	0.0124	0.165	0.1567	0.0124	0.175	0.16992
0.0124	0.149	0.13689	0.0125	0.162	0.152	0.0125	0.16	0.1523	0.00951	0.168	0.15765	0.0125	0.178	0.17037		0.0126	0.149	0.13689	0.0125	0.155	0.14357	0.0125	0.162	0.15541	0.0124	0.165	0.16	0.0125	0.213	0.21908		0.0125	0.147	0.14041	0.0123	0.158	0.14417	0.0124	0.163	0.15346	0.0125	0.166	0.15796	0.0125	0.176	0.17129
0.0125	0.15	0.13799	0.0126	0.163	0.15322	0.0126	0.161	0.15351	0.00957	0.169	0.15865	0.0126	0.179	0.17174		0.0126	0.15	0.13799	0.0126	0.155	0.14472	0.0126	0.163	0.15665	0.0125	0.166	0.16129	0.0126	0.215	0.22083		0.0126	0.148	0.14153	0.0124	0.159	0.14534	0.0125	0.163	0.1547	0.0126	0.167	0.15922	0.0126	0.177	0.17266
0.0126	0.151	0.13909	0.0127	0.163	0.15443	0.0127	0.162	0.15473	0.00963	0.17	0.15964	0.0127	0.18	0.1731		0.0127	0.151	0.13909	0.0127	0.156	0.14587	0.0126	0.164	0.15665	0.0125	0.167	0.16129	0.0127	0.217	0.22258		0.0127	0.148	0.14266	0.0125	0.16	0.14651	0.0126	0.164	0.15593	0.0127	0.168	0.16049	0.0126	0.178	0.17266
0.0126	0.152	0.13909	0.0128	0.164	0.15565	0.0128	0.163	0.15595	0.00969	0.171	0.16064	0.0128	0.181	0.17446		0.0128	0.152	0.13909	0.0128	0.157	0.14702	0.0127	0.165	0.15789	0.0126	0.168	0.16258	0.0128	0.219	0.22434		0.0128	0.149	0.14378	0.0125	0.161	0.14651	0.0127	0.164	0.15717	0.0127	0.169	0.16049	0.0127	0.179	0.17403
0.0127	0.153	0.1402	0.0128	0.165	0.15565	0.0129	0.164	0.15717	0.00975	0.172	0.16163	0.0129	0.182	0.17583		0.0129	0.153	0.1402	0.0128	0.157	0.14702	0.0128	0.166	0.15914	0.0127	0.169	0.16387	0.0129	0.222	0.22609		0.0128	0.15	0.14378	0.0126	0.162	0.14768	0.0128	0.165	0.15841	0.0128	0.17	0.16175	0.0128	0.18	0.1754
0.0128	0.154	0.1413	0.0129	0.165	0.15686	0.0129	0.164	0.15717	0.00981	0.173	0.16263	0.0129	0.183	0.17583		0.0129	0.154	0.1413	0.0129	0.158	0.14817	0.0129	0.166	0.16038	0.0128	0.169	0.16516	0.0129	0.224	0.22609		0.0129	0.151	0.1449	0.0127	0.163	0.14886	0.0128	0.166	0.15841	0.0129	0.17	0.16301	0.0129	0.181	0.17677
0.0129	0.154	0.1424	0.013	0.166	0.15808	0.013	0.165	0.15839	0.00987	0.174	0.16362	0.013	0.184	0.17719		0.013	0.154	0.1424	0.013	0.158	0.14932	0.013	0.167	0.16162	0.0129	0.17	0.16645	0.013	0.227	0.22784		0.013	0.151	0.14603	0.0128	0.163	0.15003	0.0129	0.166	0.15965	0.013	0.171	0.16428	0.013	0.182	0.17814
0.013	0.155	0.14351	0.0131	0.166	0.1593	0.0131	0.165	0.15961	0.00993	0.175	0.16462	0.0131	0.185	0.17855		0.0131	0.155	0.14351	0.0131	0.159	0.15046	0.013	0.168	0.16162	0.0129	0.171	0.16645	0.0131	0.229	0.22959		0.0131	0.152	0.14715	0.0128	0.164	0.15003	0.013	0.166	0.16088	0.0131	0.172	0.16554	0.013	0.182	0.17814
0.013	0.155	0.14351	0.0132	0.166	0.16051	0.0132	0.166	0.16082	0.00999	0.176	0.16561	0.0132	0.185	0.17991		0.0132	0.155	0.14351	0.0132	0.159	0.15161	0.0131	0.168	0.16286	0.013	0.171	0.16774	0.0132	0.231	0.23135		0.0132	0.152	0.14827	0.0129	0.165	0.1512	0.0131	0.167	0.16212	0.0131	0.172	0.16554	0.0131	0.183	0.17951
0.0131	0.155	0.14461	0.0132	0.167	0.16051	0.0132	0.166	0.16082	0.0101	0.177	0.16744	0.0133	0.186	0.18128		0.0133	0.155	0.14461	0.0132	0.159	0.15161	0.0132	0.168	0.16411	0.0131	0.172	0.16903	0.0133	0.233	0.2331		0.0132	0.152	0.14827	0.013	0.165	0.15237	0.0131	0.167	0.16212	0.0132	0.173	0.16681	0.0132	0.184	0.18088
0.0132	0.156	0.14572	0.0133	0.167	0.16173	0.0133	0.166	0.16204	0.0101	0.177	0.16744	0.0133	0.187	0.18128		0.0133	0.156	0.14572	0.0133	0.159	0.15276	0.0133	0.169	0.16535	0.0132	0.173	0.17032	0.0133	0.235	0.2331		0.0133	0.153	0.1494	0.0131	0.165	0.15354	0.0132	0.167	0.16336	0.0133	0.173	0.16807	0.0133	0.184	0.18225
0.0133	0.156	0.14682	0.0134	0.167	0.16294	0.0134	0.166	0.16326	0.0102	0.178	0.16909	0.0134	0.188	0.18264		0.0134	0.156	0.14682	0.0134	0.159	0.15391	0.0134	0.169	0.16659	0.0133	0.173	0.17161	0.0134	0.237	0.23485		0.0134	0.153	0.15052	0.0132	0.165	0.15472	0.0133	0.167	0.1646	0.0134	0.174	0.16933	0.0134	0.185	0.18362
0.0134	0.156	0.14792	0.0135	0.167	0.16416	0.0135	0.166	0.16448	0.0102	0.179	0.16909	0.0135	0.188	0.184		0.0135	0.156	0.14792	0.0135	0.159	0.15506	0.0134	0.169	0.16659	0.0133	0.174	0.17161	0.0135	0.239	0.2366		0.0135	0.153	0.15164	0.0132	0.165	0.15472	0.0134	0.167	0.16583	0.0135	0.174	0.1706	0.0134	0.185	0.18362
0.0134	0.156	0.14792	0.0136	0.167	0.16538	0.0136	0.166	0.1657	0.0103	0.179	0.17075	0.0136	0.189	0.18537		0.0136	0.156	0.14792	0.0136	0.159	0.15621	0.0135	0.169	0.16784	0.0134	0.174	0.1729	0.0136	0.241	0.23836		0.0135	0.153	0.15164	0.0133	0.165	0.15589	0.0135	0.167	0.16707	0.0135	0.174	0.1706	0.0135	0.186	0.18499
0.0135	0.156	0.14903	0.0136	0.167	0.16538	0.0136	0.166	0.1657	0.0104	0.18	0.17241	0.0137	0.189	0.18673		0.0137	0.156	0.14903	0.0136	0.159	0.15621	0.0136	0.169	0.16908	0.0135	0.174	0.17419	0.0136	0.242	0.23836		0.0136	0.153	0.15277	0.0134	0.165	0.15706	0.0135	0.167	0.16707	0.0136	0.174	0.17186	0.0136	0.186	0.18636
0.0136	0.155	0.15013	0.0137	0.167	0.16659	0.0137	0.167	0.16692	0.0104	0.181	0.17241	0.0137	0.19	0.18673		0.0137	0.155	0.15013	0.0137	0.159	0.15736	0.0137	0.17	0.17032	0.0136	0.175	0.17548	0.0137	0.244	0.24011		0.0137	0.153	0.15389	0.0135	0.165	0.15823	0.0136	0.167	0.16831	0.0137	0.175	0.17312	0.0137	0.186	0.18773
0.0137	0.155	0.15124	0.0138	0.167	0.16781	0.0138	0.167	0.16813	0.0105	0.181	0.17407	0.0138	0.191	0.18809		0.0138	0.155	0.15124	0.0138	0.159	0.1585	0.0138	0.17	0.17157	0.0136	0.175	0.17548	0.0138	0.246	0.24186		0.0138	0.153	0.15501	0.0136	0.165	0.1594	0.0137	0.167	0.16955	0.0138	0.175	0.17439	0.0138	0.187	0.1891
0.0138	0.155	0.15234	0.0139	0.167	0.16903	0.0139	0.167	0.16935	0.0105	0.182	0.17407	0.0139	0.191	0.18946		0.0139	0.155	0.15234	0.0139	0.159	0.15965	0.0138	0.17	0.17157	0.0137	0.175	0.17677	0.0139	0.247	0.24361		0.0139	0.153	0.15614	0.0136	0.165	0.1594	0.0138	0.168	0.17078	0.0139	0.176	0.17565	0.0138	0.187	0.1891
0.0138	0.155	0.15234	0.014	0.167	0.17024	0.014	0.168	0.17057	0.0106	0.182	0.17572	0.014	0.192	0.19082		0.014	0.155	0.15234	0.014	0.16	0.1608	0.0139	0.17	0.17281	0.0138	0.176	0.17806	0.014	0.248	0.24537		0.0139	0.153	0.15614	0.0137	0.165	0.16058	0.0139	0.168	0.17202	0.0139	0.176	0.17565	0.0139	0.187	0.19047
0.0139	0.155	0.15344	0.014	0.167	0.17024	0.014	0.168	0.17057	0.0107	0.183	0.17738	0.0141	0.192	0.19218		0.0141	0.155	0.15344	0.014	0.16	0.1608	0.014	0.17	0.17405	0.0139	0.176	0.17935	0.014	0.25	0.24537		0.014	0.153	0.15726	0.0138	0.165	0.16175	0.0139	0.168	0.17202	0.014	0.177	0.17691	0.014	0.188	0.19184
0.014	0.155	0.15455	0.0141	0.167	0.17146	0.0141	0.168	0.17179	0.0107	0.183	0.17738	0.0141	0.193	0.19218		0.0141	0.155	0.15455	0.0141	0.16	0.16195	0.0141	0.171	0.1753	0.014	0.177	0.18064	0.0141	0.251	0.24712		0.0141	0.153	0.15838	0.0139	0.165	0.16292	0.014	0.169	0.17326	0.0141	0.177	0.17818	0.0141	0.188	0.19321
0.0141	0.155	0.15565	0.0142	0.167	0.17267	0.0142	0.169	0.17301	0.0108	0.184	0.17904	0.0142	0.194	0.19354		0.0142	0.155	0.15565	0.0142	0.16	0.1631	0.0141	0.171	0.1753	0.014	0.178	0.18064	0.0142	0.252	0.24887		0.0142	0.153	0.15951	0.0139	0.165	0.16292	0.0141	0.17	0.1745	0.0142	0.178	0.17944	0.0142	0.189	0.19458
0.0141	0.156	0.15565	0.0143	0.167	0.17389	0.0143	0.169	0.17423	0.0108	0.184	0.17904	0.0143	0.195	0.19491		0.0143	0.156	0.15565	0.0143	0.161	0.16425	0.0142	0.171	0.17654	0.0141	0.178	0.18193	0.0143	0.254	0.25062		0.0143	0.154	0.16063	0.014	0.165	0.16409	0.0142	0.17	0.17573	0.0143	0.178	0.18071	0.0142	0.19	0.19458
0.0142	0.156	0.15676	0.0144	0.168	0.17511	0.0144	0.17	0.17545	0.0109	0.185	0.1807	0.0144	0.196	0.19627		0.0144	0.156	0.15676	0.0144	0.161	0.1654	0.0143	0.172	0.17778	0.0142	0.179	0.18322	0.0144	0.255	0.25238		0.0143	0.154	0.16063	0.0141	0.165	0.16527	0.0142	0.171	0.17573	0.0143	0.179	0.18071	0.0143	0.191	0.19595
0.0143	0.156	0.15786	0.0144	0.168	0.17511	0.0144	0.17	0.17545	0.011	0.185	0.18236	0.0145	0.197	0.19763		0.0145	0.156	0.15786	0.0144	0.161	0.1654	0.0144	0.172	0.17903	0.0143	0.179	0.18451	0.0144	0.256	0.25238		0.0144	0.155	0.16175	0.0142	0.165	0.16644	0.0143	0.172	0.17697	0.0144	0.179	0.18197	0.0144	0.192	0.19733
0.0144	0.157	0.15896	0.0145	0.169	0.17632	0.0145	0.171	0.17666	0.011	0.186	0.18236	0.0145	0.198	0.19763		0.0145	0.157	0.15896	0.0145	0.162	0.16654	0.0145	0.173	0.18027	0.0144	0.18	0.1858	0.0145	0.258	0.25413		0.0145	0.155	0.16288	0.0143	0.165	0.16761	0.0144	0.172	0.17821	0.0145	0.18	0.18323	0.0145	0.193	0.1987
0.0145	0.157	0.16007	0.0146	0.17	0.17754	0.0146	0.172	0.17788	0.0111	0.186	0.18401	0.0146	0.199	0.199		0.0146	0.157	0.16007	0.0146	0.163	0.16769	0.0145	0.174	0.18027	0.0144	0.181	0.1858	0.0146	0.259	0.25588		0.0146	0.156	0.164	0.0143	0.166	0.16761	0.0145	0.173	0.17945	0.0146	0.181	0.1845	0.0145	0.194	0.1987
0.0145	0.157	0.16007	0.0147	0.171	0.17875	0.0147	0.173	0.1791	0.0111	0.186	0.18401	0.0147	0.2	0.20036		0.0147	0.157	0.16007	0.0147	0.164	0.16884	0.0146	0.174	0.18151	0.0145	0.182	0.18709	0.0147	0.26	0.25764		0.0147	0.157	0.16512	0.0144	0.166	0.16878	0.0146	0.174	0.18068	0.0146	0.182	0.1845	0.0146	0.195	0.20007
0.0146	0.158	0.16117	0.0148	0.172	0.17997	0.0148	0.173	0.18032	0.0112	0.187	0.18567	0.0148	0.201	0.20172		0.0148	0.158	0.16117	0.0148	0.165	0.16999	0.0147	0.175	0.18276	0.0146	0.183	0.18838	0.0148	0.261	0.25939		0.0147	0.157	0.16512	0.0145	0.167	0.16995	0.0146	0.175	0.18068	0.0147	0.182	0.18576	0.0147	0.196	0.20144
0.0147	0.159	0.16228	0.0148	0.173	0.17997	0.0148	0.174	0.18032	0.0113	0.187	0.18733	0.0148	0.202	0.20172		0.0149	0.159	0.16228	0.0148	0.166	0.16999	0.0148	0.176	0.184	0.0147	0.184	0.18967	0.0148	0.262	0.25939		0.0148	0.158	0.16625	0.0146	0.167	0.17113	0.0147	0.176	0.18192	0.0148	0.183	0.18702	0.0148	0.196	0.20281
0.0148	0.159	0.16338	0.0149	0.174	0.18119	0.0149	0.175	0.18154	0.0113	0.187	0.18733	0.0149	0.203	0.20309		0.0149	0.159	0.16338	0.0149	0.167	0.17114	0.0149	0.177	0.18524	0.0147	0.185	0.18967	0.0149	0.263	0.26114		0.0149	0.159	0.16737	0.0146	0.168	0.17113	0.0148	0.177	0.18316	0.0149	0.184	0.18829	0.0149	0.197	0.20418
0.0149	0.16	0.16448	0.015	0.175	0.1824	0.015	0.176	0.18276	0.0114	0.188	0.18899	0.015	0.204	0.20445		0.015	0.16	0.16448	0.015	0.168	0.17229	0.0149	0.178	0.18524	0.0148	0.186	0.19096	0.015	0.264	0.26289		0.015	0.16	0.16849	0.0147	0.169	0.1723	0.0149	0.178	0.1844	0.015	0.185	0.18955	0.0149	0.198	0.20418
0.0149	0.16	0.16448	0.0151	0.177	0.18362	0.0151	0.177	0.18397	0.0114	0.188	0.18899	0.0151	0.204	0.20581		0.0151	0.16	0.16448	0.0151	0.169	0.17344	0.015	0.179	0.18649	0.0149	0.187	0.19225	0.0151	0.265	0.26465		0.0151	0.161	0.16962	0.0148	0.17	0.17347	0.015	0.179	0.18563	0.015	0.186	0.18955	0.015	0.199	0.20555
0.015	0.161	0.16559	0.0152	0.178	0.18483	0.0152	0.178	0.18519	0.0115	0.189	0.19064	0.0152	0.205	0.20717		0.0152	0.161	0.16559	0.0151	0.17	0.17344	0.0151	0.18	0.18773	0.015	0.187	0.19355	0.0152	0.266	0.2664		0.0151	0.162	0.16962	0.0149	0.171	0.17464	0.015	0.18	0.18563	0.0151	0.188	0.19082	0.0151	0.2	0.20692
0.0151	0.162	0.16669	0.0152	0.179	0.18483	0.0152	0.179	0.18519	0.0116	0.189	0.1923	0.0152	0.206	0.20717		0.0153	0.162	0.16669	0.0152	0.171	0.17459	0.0152	0.181	0.18897	0.0151	0.188	0.19484	0.0152	0.267	0.2664		0.0152	0.162	0.17074	0.015	0.172	0.17581	0.0151	0.181	0.18687	0.0152	0.189	0.19208	0.0152	0.2	0.20829
0.0152	0.162	0.16779	0.0153	0.18	0.18605	0.0153	0.179	0.18641	0.0116	0.189	0.1923	0.0153	0.207	0.20854		0.0153	0.162	0.16779	0.0153	0.172	0.17573	0.0153	0.182	0.19022	0.0151	0.189	0.19484	0.0153	0.268	0.26815		0.0153	0.163	0.17186	0.015	0.173	0.17581	0.0152	0.182	0.18811	0.0153	0.19	0.19334	0.0153	0.201	0.20966
0.0152	0.163	0.16779	0.0154	0.182	0.18727	0.0154	0.18	0.18763	0.0117	0.19	0.19396	0.0154	0.207	0.2099		0.0154	0.163	0.16779	0.0154	0.173	0.17688	0.0153	0.183	0.19022	0.0152	0.19	0.19613	0.0154	0.269	0.2699		0.0154	0.164	0.17299	0.0151	0.174	0.17699	0.0153	0.183	0.18935	0.0154	0.191	0.19461	0.0153	0.202	0.20966
0.0153	0.164	0.1689	0.0155	0.183	0.18848	0.0155	0.182	0.18885	0.0117	0.19	0.19396	0.0155	0.208	0.21126		0.0155	0.164	0.1689	0.0155	0.175	0.17803	0.0154	0.184	0.19146	0.0153	0.191	0.19742	0.0155	0.27	0.27166		0.0155	0.166	0.17411	0.0152	0.175	0.17816	0.0153	0.184	0.18935	0.0154	0.192	0.19461	0.0154	0.203	0.21103
0.0154	0.165	0.17	0.0156	0.185	0.1897	0.0156	0.183	0.19007	0.0118	0.191	0.19562	0.0156	0.209	0.21263		0.0156	0.165	0.17	0.0155	0.176	0.17803	0.0155	0.185	0.1927	0.0154	0.192	0.19871	0.0156	0.271	0.27341		0.0155	0.167	0.17411	0.0153	0.176	0.17933	0.0154	0.185	0.19059	0.0155	0.193	0.19587	0.0155	0.204	0.2124
0.0155	0.166	0.17111	0.0156	0.186	0.1897	0.0156	0.184	0.19007	0.0119	0.191	0.19728	0.0156	0.21	0.21263		0.0157	0.166	0.17111	0.0156	0.177	0.17918	0.0156	0.186	0.19395	0.0155	0.193	0.2	0.0156	0.272	0.27341		0.0156	0.168	0.17523	0.0153	0.177	0.17933	0.0155	0.187	0.19182	0.0156	0.194	0.19713	0.0156	0.205	0.21377
0.0156	0.167	0.17221	0.0157	0.187	0.19091	0.0157	0.185	0.19128	0.0119	0.192	0.19728	0.0157	0.211	0.21399		0.0157	0.167	0.17221	0.0157	0.179	0.18033	0.0157	0.188	0.19519	0.0155	0.194	0.2	0.0157	0.273	0.27516		0.0157	0.17	0.17635	0.0154	0.178	0.1805	0.0156	0.188	0.19306	0.0157	0.196	0.1984	0.0157	0.206	0.21514
0.0156	0.168	0.17221	0.0158	0.189	0.19213	0.0158	0.187	0.1925	0.012	0.192	0.19893	0.0158	0.212	0.21535		0.0158	0.168	0.17221	0.0158	0.18	0.18148	0.0157	0.189	0.19519	0.0156	0.195	0.20129	0.0158	0.274	0.27691		0.0158	0.171	0.17748	0.0155	0.18	0.18167	0.0157	0.189	0.1943	0.0158	0.197	0.19966	0.0157	0.207	0.21514
0.0157	0.17	0.17331	0.0159	0.19	0.19335	0.0159	0.188	0.19372	0.012	0.193	0.19893	0.0159	0.213	0.21672		0.0159	0.17	0.17331	0.0159	0.181	0.18263	0.0158	0.19	0.19643	0.0157	0.196	0.20258	0.0159	0.275	0.27867		0.0159	0.173	0.1786	0.0156	0.181	0.18285	0.0157	0.191	0.1943	0.0158	0.198	0.19966	0.0158	0.208	0.21651
0.0158	0.171	0.17442	0.0159	0.192	0.19335	0.016	0.19	0.19494	0.0121	0.194	0.20059	0.016	0.214	0.21808		0.016	0.171	0.17442	0.0159	0.182	0.18263	0.0159	0.192	0.19768	0.0158	0.197	0.20387	0.016	0.276	0.28042		0.0159	0.175	0.1786	0.0157	0.183	0.18402	0.0158	0.192	0.19554	0.0159	0.199	0.20092	0.0159	0.209	0.21788
0.0159	0.173	0.17552	0.016	0.193	0.19456	0.016	0.191	0.19494	0.0122	0.195	0.20225	0.016	0.215	0.21808		0.016	0.173	0.17552	0.016	0.184	0.18377	0.016	0.193	0.19892	0.0159	0.199	0.20516	0.016	0.276	0.28042		0.016	0.177	0.17972	0.0157	0.184	0.18402	0.0159	0.194	0.19677	0.016	0.2	0.20219	0.016	0.21	0.21925
0.016	0.175	0.17663	0.0161	0.195	0.19578	0.0161	0.193	0.19616	0.0122	0.196	0.20225	0.0161	0.217	0.21944		0.0161	0.175	0.17663	0.0161	0.185	0.18492	0.0161	0.195	0.20016	0.0159	0.2	0.20516	0.0161	0.277	0.28217		0.0161	0.178	0.18085	0.0158	0.186	0.18519	0.016	0.195	0.19801	0.0161	0.202	0.20345	0.0161	0.212	0.22062
0.016	0.177	0.17663	0.0162	0.196	0.19699	0.0162	0.194	0.19738	0.0123	0.197	0.20391	0.0162	0.218	0.2208		0.0162	0.177	0.17663	0.0162	0.187	0.18607	0.0161	0.196	0.20016	0.016	0.201	0.20645	0.0162	0.278	0.28392		0.0162	0.18	0.18197	0.0159	0.188	0.18636	0.0161	0.197	0.19925	0.0162	0.203	0.20472	0.0161	0.213	0.22062
0.0161	0.178	0.17773	0.0163	0.198	0.19821	0.0163	0.195	0.19859	0.0124	0.198	0.20556	0.0163	0.219	0.22217		0.0163	0.178	0.17773	0.0163	0.189	0.18722	0.0162	0.198	0.20141	0.0161	0.203	0.20774	0.0163	0.279	0.28568		0.0163	0.182	0.18309	0.016	0.19	0.18753	0.0161	0.198	0.19925	0.0162	0.205	0.20472	0.0162	0.215	0.22199
0.0162	0.18	0.17883	0.0163	0.199	0.19821	0.0164	0.197	0.19981	0.0124	0.199	0.20556	0.0164	0.22	0.22353		0.0164	0.18	0.17883	0.0163	0.19	0.18722	0.0163	0.199	0.20265	0.0162	0.204	0.20903	0.0163	0.28	0.28568		0.0163	0.183	0.18309	0.016	0.191	0.18753	0.0162	0.2	0.20049	0.0163	0.206	0.20598	0.0163	0.216	0.22336
0.0163	0.182	0.17994	0.0164	0.201	0.19943	0.0164	0.198	0.19981	0.0125	0.201	0.20722	0.0164	0.222	0.22353		0.0164	0.182	0.17994	0.0164	0.191	0.18837	0.0164	0.201	0.20389	0.0162	0.205	0.20903	0.0164	0.281	0.28743		0.0164	0.185	0.18422	0.0161	0.193	0.18871	0.0163	0.201	0.20172	0.0164	0.208	0.20724	0.0164	0.218	0.22473
0.0163	0.183	0.17994	0.0165	0.202	0.20064	0.0165	0.199	0.20103	0.0125	0.202	0.20722	0.0165	0.223	0.22489		0.0165	0.183	0.17994	0.0165	0.192	0.18952	0.0165	0.202	0.20514	0.0163	0.207	0.21032	0.0165	0.283	0.28918		0.0165	0.186	0.18534	0.0162	0.194	0.18988	0.0164	0.202	0.20296	0.0165	0.209	0.20851	0.0165	0.219	0.2261
0.0164	0.185	0.18104	0.0166	0.204	0.20186	0.0166	0.201	0.20225	0.0126	0.203	0.20888	0.0166	0.224	0.22626		0.0166	0.185	0.18104	0.0166	0.193	0.19067	0.0165	0.204	0.20514	0.0164	0.208	0.21161	0.0166	0.284	0.29094		0.0166	0.187	0.18646	0.0163	0.196	0.19105	0.0165	0.204	0.2042	0.0166	0.211	0.20977	0.0165	0.22	0.2261
0.0165	0.186	0.18215	0.0167	0.205	0.20307	0.0167	0.202	0.20347	0.0127	0.205	0.21054	0.0167	0.225	0.22762		0.0167	0.186	0.18215	0.0167	0.195	0.19181	0.0166	0.205	0.20638	0.0165	0.209	0.2129	0.0167	0.285	0.29269		0.0167	0.188	0.18759	0.0164	0.197	0.19222	0.0165	0.205	0.2042	0.0166	0.212	0.20977	0.0166	0.222	0.22747
0.0166	0.187	0.18325	0.0167	0.206	0.20307	0.0167	0.203	0.20347	0.0127	0.206	0.21054	0.0168	0.226	0.22898		0.0168	0.187	0.18325	0.0167	0.196	0.19181	0.0167	0.206	0.20762	0.0166	0.211	0.21419	0.0167	0.287	0.29269		0.0167	0.19	0.18759	0.0164	0.199	0.19222	0.0166	0.206	0.20544	0.0167	0.213	0.21103	0.0167	0.223	0.22884
0.0167	0.189	0.18435	0.0168	0.207	0.20429	0.0168	0.204	0.20469	0.0128	0.208	0.21219	0.0168	0.227	0.22898		0.0168	0.189	0.18435	0.0168	0.197	0.19296	0.0168	0.208	0.20886	0.0166	0.212	0.21419	0.0168	0.288	0.29444		0.0168	0.191	0.18871	0.0165	0.2	0.1934	0.0167	0.207	0.20667	0.0168	0.215	0.2123	0.0168	0.224	0.23021
0.0167	0.19	0.18435	0.0169	0.209	0.20551	0.0169	0.205	0.2059	0.0128	0.209	0.21219	0.0169	0.228	0.23035		0.0169	0.19	0.18435	0.0169	0.198	0.19411	0.0169	0.209	0.21011	0.0167	0.213	0.21548	0.0169	0.29	0.29619		0.0169	0.192	0.18983	0.0166	0.201	0.19457	0.0168	0.209	0.20791	0.0169	0.216	0.21356	0.0169	0.226	0.23158
0.0168	0.191	0.18546	0.017	0.21	0.20672	0.017	0.207	0.20712	0.0129	0.211	0.21385	0.017	0.229	0.23171		0.017	0.191	0.18546	0.017	0.199	0.19526	0.0169	0.21	0.21011	0.0168	0.215	0.21677	0.017	0.292	0.29795		0.017	0.193	0.19096	0.0167	0.203	0.19574	0.0168	0.21	0.20791	0.017	0.217	0.21483	0.0169	0.227	0.23158
0.0169	0.193	0.18656	0.0171	0.211	0.20794	0.0171	0.208	0.20834	0.013	0.213	0.21551	0.0171	0.23	0.23307		0.0171	0.193	0.18656	0.0171	0.2	0.19641	0.017	0.211	0.21135	0.0169	0.216	0.21806	0.0171	0.294	0.2997		0.0171	0.194	0.19208	0.0167	0.204	0.19574	0.0169	0.211	0.20915	0.017	0.218	0.21483	0.017	0.228	0.23295
0.017	0.194	0.18767	0.0171	0.212	0.20794	0.0171	0.209	0.20834	0.013	0.214	0.21551	0.0172	0.231	0.23443		0.0172	0.194	0.18767	0.0171	0.201	0.19641	0.0171	0.213	0.21259	0.017	0.217	0.21935	0.0171	0.295	0.2997		0.0171	0.195	0.19208	0.0168	0.205	0.19691	0.017	0.212	0.21039	0.0171	0.22	0.21609	0.0171	0.229	0.23432
0.0171	0.195	0.18877	0.0172	0.213	0.20915	0.0172	0.21	0.20956	0.0131	0.216	0.21717	0.0172	0.232	0.23443		0.0172	0.195	0.18877	0.0172	0.202	0.19756	0.0172	0.214	0.21384	0.017	0.219	0.21935	0.0172	0.297	0.30145		0.0172	0.196	0.1932	0.0169	0.206	0.19808	0.0171	0.213	0.21162	0.0172	0.221	0.21735	0.0172	0.23	0.23569
0.0171	0.196	0.18877	0.0173	0.214	0.21037	0.0173	0.211	0.21078	0.0131	0.218	0.21717	0.0173	0.233	0.2358		0.0173	0.196	0.18877	0.0173	0.203	0.19871	0.0172	0.215	0.21384	0.0171	0.22	0.22064	0.0173	0.299	0.3032		0.0173	0.197	0.19433	0.017	0.207	0.19926	0.0172	0.214	0.21286	0.0173	0.222	0.21862	0.0172	0.231	0.23569
0.0172	0.197	0.18987	0.0174	0.215	0.21159	0.0174	0.212	0.212	0.0132	0.219	0.21883	0.0174	0.235	0.23716		0.0174	0.197	0.18987	0.0174	0.203	0.19985	0.0173	0.216	0.21508	0.0172	0.221	0.22193	0.0174	0.301	0.30496		0.0174	0.198	0.19545	0.0171	0.208	0.20043	0.0172	0.215	0.21286	0.0174	0.223	0.21988	0.0173	0.233	0.23706
0.0173	0.198	0.19098	0.0175	0.216	0.2128	0.0175	0.212	0.21321	0.0133	0.221	0.22048	0.0175	0.236	0.23852		0.0175	0.198	0.19098	0.0175	0.204	0.201	0.0174	0.217	0.21632	0.0173	0.222	0.22322	0.0175	0.303	0.30671		0.0174	0.199	0.19545	0.0171	0.209	0.20043	0.0173	0.216	0.2141	0.0174	0.224	0.21988	0.0174	0.234	0.23843
0.0174	0.199	0.19208	0.0175	0.217	0.2128	0.0175	0.213	0.21321	0.0133	0.222	0.22048	0.0175	0.237	0.23852		0.0176	0.199	0.19208	0.0175	0.205	0.201	0.0175	0.218	0.21757	0.0173	0.223	0.22322	0.0175	0.305	0.30671		0.0175	0.2	0.19657	0.0172	0.209	0.2016	0.0174	0.217	0.21534	0.0175	0.224	0.22114	0.0175	0.235	0.2398
0.0174	0.2	0.19208	0.0176	0.217	0.21402	0.0176	0.214	0.21443	0.0134	0.224	0.22214	0.0176	0.238	0.23989		0.0176	0.2	0.19208	0.0176	0.206	0.20215	0.0176	0.218	0.21881	0.0174	0.224	0.22451	0.0176	0.306	0.30846		0.0176	0.2	0.1977	0.0173	0.21	0.20277	0.0175	0.218	0.21657	0.0176	0.225	0.22241	0.0176	0.236	0.24118
0.0175	0.201	0.19318	0.0177	0.218	0.21523	0.0177	0.215	0.21565	0.0134	0.225	0.22214	0.0177	0.239	0.24125		0.0177	0.201	0.19318	0.0177	0.206	0.2033	0.0176	0.219	0.21881	0.0175	0.225	0.2258	0.0177	0.308	0.31021		0.0177	0.201	0.19882	0.0174	0.211	0.20394	0.0176	0.219	0.21781	0.0177	0.226	0.22367	0.0176	0.236	0.24118
0.0176	0.202	0.19429	0.0178	0.219	0.21645	0.0178	0.216	0.21687	0.0135	0.226	0.2238	0.0178	0.241	0.24261		0.0178	0.202	0.19429	0.0178	0.207	0.20445	0.0177	0.22	0.22005	0.0176	0.226	0.22709	0.0178	0.31	0.31197		0.0178	0.202	0.19994	0.0174	0.211	0.20394	0.0176	0.22	0.21781	0.0178	0.227	0.22493	0.0177	0.237	0.24255
0.0177	0.203	0.19539	0.0179	0.219	0.21767	0.0179	0.217	0.21809	0.0136	0.228	0.22546	0.0179	0.242	0.24397		0.0179	0.203	0.19539	0.0179	0.208	0.2056	0.0178	0.221	0.2213	0.0177	0.227	0.22838	0.0179	0.311	0.31372		0.0178	0.202	0.19994	0.0175	0.212	0.20512	0.0177	0.22	0.21905	0.0178	0.228	0.22493	0.0178	0.238	0.24392
0.0178	0.203	0.1965	0.0179	0.22	0.21767	0.0179	0.218	0.21809	0.0136	0.229	0.22546	0.0179	0.243	0.24397		0.018	0.203	0.1965	0.0179	0.209	0.2056	0.0179	0.222	0.22254	0.0177	0.228	0.22838	0.0179	0.313	0.31372		0.0179	0.203	0.20107	0.0176	0.213	0.20629	0.0178	0.221	0.22029	0.0179	0.229	0.2262	0.0179	0.239	0.24529
0.0178	0.204	0.1965	0.018	0.221	0.21888	0.018	0.219	0.21931	0.0137	0.23	0.22711	0.018	0.244	0.24534		0.018	0.204	0.1965	0.018	0.209	0.20675	0.018	0.223	0.22378	0.0178	0.228	0.22967	0.018	0.315	0.31547		0.018	0.203	0.20219	0.0177	0.213	0.20746	0.0179	0.222	0.22152	0.018	0.23	0.22746	0.018	0.24	0.24666
0.0179	0.205	0.1976	0.0181	0.221	0.2201	0.0181	0.219	0.22052	0.0137	0.231	0.22711	0.0181	0.245	0.2467		0.0181	0.205	0.1976	0.0181	0.21	0.20789	0.018	0.223	0.22378	0.0179	0.229	0.23096	0.0181	0.316	0.31722		0.0181	0.204	0.20331	0.0178	0.214	0.20863	0.0179	0.222	0.22152	0.0181	0.23	0.22873	0.018	0.242	0.24666
0.018	0.205	0.1987	0.0182	0.222	0.22131	0.0182	0.22	0.22174	0.0138	0.232	0.22877	0.0182	0.247	0.24806		0.0182	0.205	0.1987	0.0182	0.211	0.20904	0.0181	0.224	0.22503	0.018	0.23	0.23225	0.0182	0.318	0.31898		0.0182	0.204	0.20444	0.0178	0.215	0.20863	0.018	0.223	0.22276	0.0181	0.231	0.22873	0.0181	0.243	0.24803
0.0181	0.206	0.19981	0.0183	0.222	0.22253	0.0183	0.221	0.22296	0.0139	0.233	0.23043	0.0183	0.248	0.24943		0.0183	0.206	0.19981	0.0182	0.211	0.20904	0.0182	0.225	0.22627	0.0181	0.231	0.23354	0.0183	0.319	0.32073		0.0182	0.205	0.20444	0.0179	0.216	0.2098	0.0181	0.224	0.224	0.0182	0.232	0.22999	0.0182	0.244	0.2494
0.0182	0.207	0.20091	0.0183	0.223	0.22253	0.0183	0.222	0.22296	0.0139	0.234	0.23043	0.0183	0.249	0.24943		0.0184	0.207	0.20091	0.0183	0.212	0.21019	0.0183	0.225	0.22751	0.0181	0.231	0.23354	0.0183	0.321	0.32073		0.0183	0.205	0.20556	0.018	0.216	0.21098	0.0182	0.224	0.22524	0.0183	0.233	0.23125	0.0183	0.245	0.25077
0.0182	0.207	0.20091	0.0184	0.223	0.22375	0.0184	0.223	0.22418	0.014	0.236	0.23209	0.0184	0.25	0.25079		0.0184	0.207	0.20091	0.0184	0.213	0.21134	0.0184	0.226	0.22876	0.0182	0.232	0.23483	0.0184	0.322	0.32248		0.0184	0.205	0.20668	0.0181	0.217	0.21215	0.0183	0.225	0.22647	0.0184	0.233	0.23252	0.0184	0.246	0.25214
0.0183	0.207	0.20202	0.0185	0.224	0.22496	0.0185	0.223	0.2254	0.014	0.237	0.23209	0.0185	0.251	0.25215		0.0185	0.207	0.20202	0.0185	0.213	0.21249	0.0184	0.226	0.22876	0.0183	0.233	0.23613	0.0185	0.324	0.32423		0.0185	0.205	0.20781	0.0182	0.218	0.21332	0.0183	0.226	0.22647	0.0185	0.234	0.23378	0.0184	0.247	0.25214
0.0184	0.208	0.20312	0.0186	0.224	0.22618	0.0186	0.224	0.22662	0.0141	0.238	0.23375	0.0186	0.252	0.25352		0.0186	0.208	0.20312	0.0186	0.214	0.21364	0.0185	0.227	0.23	0.0184	0.234	0.23742	0.0186	0.325	0.32599		0.0186	0.206	0.20893	0.0182	0.218	0.21332	0.0184	0.226	0.22771	0.0185	0.235	0.23378	0.0185	0.248	0.25351
0.0185	0.208	0.20422	0.0187	0.224	0.22739	0.0187	0.225	0.22783	0.0142	0.239	0.2354	0.0187	0.253	0.25488		0.0187	0.208	0.20422	0.0186	0.215	0.21364	0.0186	0.228	0.23124	0.0184	0.234	0.23742	0.0187	0.326	0.32774		0.0186	0.206	0.20893	0.0183	0.219	0.21449	0.0185	0.227	0.22895	0.0186	0.235	0.23504	0.0186	0.249	0.25488
0.0186	0.209	0.20533	0.0187	0.225	0.22739	0.0187	0.226	0.22783	0.0142	0.24	0.2354	0.0187	0.254	0.25488		0.0188	0.209	0.20533	0.0187	0.215	0.21479	0.0187	0.228	0.23249	0.0185	0.235	0.23871	0.0187	0.328	0.32774		0.0187	0.206	0.21005	0.0184	0.22	0.21566	0.0186	0.227	0.23019	0.0187	0.236	0.23631	0.0187	0.25	0.25625
0.0186	0.209	0.20533	0.0188	0.225	0.22861	0.0188	0.226	0.22905	0.0143	0.24	0.23706	0.0188	0.255	0.25624		0.0188	0.209	0.20533	0.0188	0.216	0.21593	0.0188	0.229	0.23373	0.0186	0.236	0.24	0.0188	0.329	0.32949		0.0188	0.207	0.21118	0.0185	0.22	0.21684	0.0187	0.228	0.23142	0.0188	0.237	0.23757	0.0188	0.251	0.25762
0.0187	0.209	0.20643	0.0189	0.226	0.22983	0.0189	0.227	0.23027	0.0143	0.241	0.23706	0.0189	0.256	0.2576		0.0189	0.209	0.20643	0.0189	0.217	0.21708	0.0188	0.229	0.23373	0.0187	0.237	0.24129	0.0189	0.33	0.33125		0.0189	0.207	0.2123	0.0185	0.22	0.21684	0.0187	0.229	0.23142	0.0189	0.237	0.23884	0.0188	0.252	0.25762
0.0188	0.209	0.20754	0.019	0.226	0.23104	0.019	0.227	0.23149	0.0144	0.242	0.23872	0.019	0.257	0.25897		0.019	0.209	0.20754	0.019	0.217	0.21823	0.0189	0.23	0.23497	0.0188	0.237	0.24258	0.019	0.331	0.333		0.019	0.207	0.21342	0.0186	0.221	0.21801	0.0188	0.229	0.23266	0.0189	0.238	0.23884	0.0189	0.252	0.25899
0.0189	0.21	0.20864	0.0191	0.227	0.23226	0.0191	0.228	0.23271	0.0145	0.243	0.24038	0.0191	0.258	0.26033		0.0191	0.21	0.20864	0.019	0.218	0.21823	0.019	0.23	0.23622	0.0188	0.238	0.24258	0.019	0.333	0.333		0.019	0.208	0.21342	0.0187	0.221	0.21918	0.0189	0.23	0.2339	0.019	0.239	0.2401	0.019	0.253	0.26036
0.0189	0.21	0.20864	0.0191	0.227	0.23226	0.0191	0.229	0.23271	0.0145	0.244	0.24038	0.0191	0.259	0.26033		0.0191	0.21	0.20864	0.0191	0.218	0.21938	0.0191	0.231	0.23746	0.0189	0.239	0.24387	0.0191	0.334	0.33475		0.0191	0.208	0.21455	0.0188	0.222	0.22035	0.019	0.23	0.23514	0.0191	0.239	0.24136	0.0191	0.254	0.26173
0.019	0.21	0.20974	0.0192	0.228	0.23347	0.0192	0.229	0.23393	0.0146	0.245	0.24203	0.0192	0.26	0.26169		0.0192	0.21	0.20974	0.0192	0.218	0.22053	0.0192	0.232	0.2387	0.019	0.24	0.24516	0.0192	0.335	0.3365		0.0192	0.208	0.21567	0.0189	0.222	0.22153	0.019	0.231	0.23514	0.0192	0.24	0.24263	0.0192	0.256	0.2631
0.0191	0.21	0.21085	0.0193	0.228	0.23469	0.0193	0.23	0.23515	0.0146	0.245	0.24203	0.0193	0.261	0.26306		0.0193	0.21	0.21085	0.0193	0.219	0.22168	0.0192	0.232	0.2387	0.0191	0.24	0.24645	0.0193	0.336	0.33826		0.0193	0.209	0.21679	0.0189	0.223	0.22153	0.0191	0.232	0.23638	0.0193	0.241	0.24389	0.0192	0.257	0.2631
0.0192	0.211	0.21195	0.0194	0.229	0.23591	0.0194	0.23	0.23636	0.0147	0.246	0.24369	0.0194	0.262	0.26442		0.0194	0.211	0.21195	0.0194	0.219	0.22283	0.0193	0.233	0.23995	0.0192	0.241	0.24774	0.0194	0.338	0.34001		0.0194	0.209	0.21792	0.019	0.223	0.2227	0.0192	0.232	0.23761	0.0193	0.241	0.24389	0.0193	0.258	0.26447
0.0193	0.211	0.21306	0.0194	0.229	0.23591	0.0195	0.231	0.23758	0.0148	0.247	0.24535	0.0195	0.264	0.26578		0.0195	0.211	0.21306	0.0194	0.22	0.22283	0.0194	0.234	0.24119	0.0192	0.242	0.24774	0.0194	0.339	0.34001		0.0194	0.21	0.21792	0.0191	0.224	0.22387	0.0193	0.233	0.23885	0.0194	0.242	0.24515	0.0194	0.259	0.26584
0.0193	0.212	0.21306	0.0195	0.23	0.23712	0.0195	0.231	0.23758	0.0148	0.248	0.24535	0.0195	0.265	0.26578		0.0195	0.212	0.21306	0.0195	0.22	0.22397	0.0195	0.234	0.24243	0.0193	0.242	0.24903	0.0195	0.34	0.34176		0.0195	0.21	0.21904	0.0192	0.224	0.22504	0.0194	0.233	0.24009	0.0195	0.243	0.24642	0.0195	0.26	0.26721
0.0194	0.212	0.21416	0.0196	0.231	0.23834	0.0196	0.232	0.2388	0.0149	0.248	0.24701	0.0196	0.266	0.26715		0.0196	0.212	0.21416	0.0196	0.221	0.22512	0.0196	0.235	0.24368	0.0194	0.243	0.25032	0.0196	0.341	0.34351		0.0196	0.211	0.22016	0.0192	0.225	0.22504	0.0194	0.234	0.24009	0.0196	0.244	0.24768	0.0196	0.261	0.26858
0.0195	0.212	0.21526	0.0197	0.231	0.23955	0.0197	0.233	0.24002	0.0149	0.249	0.24701	0.0197	0.267	0.26851		0.0197	0.212	0.21526	0.0197	0.221	0.22627	0.0196	0.236	0.24368	0.0195	0.243	0.25161	0.0197	0.342	0.34527		0.0197	0.211	0.22129	0.0193	0.225	0.22621	0.0195	0.234	0.24133	0.0197	0.244	0.24894	0.0196	0.261	0.26858
0.0196	0.213	0.21637	0.0198	0.232	0.24077	0.0198	0.233	0.24124	0.015	0.25	0.24867	0.0198	0.268	0.26987		0.0198	0.213	0.21637	0.0198	0.222	0.22742	0.0197	0.237	0.24492	0.0195	0.244	0.25161	0.0198	0.343	0.34702		0.0198	0.212	0.22241	0.0194	0.226	0.22739	0.0196	0.235	0.24256	0.0197	0.245	0.24894	0.0197	0.262	0.26995
0.0197	0.213	0.21747	0.0198	0.233	0.24077	0.0199	0.234	0.24246	0.0151	0.25	0.25032	0.0199	0.268	0.27123		0.0199	0.213	0.21747	0.0198	0.222	0.22742	0.0198	0.237	0.24616	0.0196	0.245	0.2529	0.0198	0.344	0.34702		0.0198	0.213	0.22241	0.0195	0.227	0.22856	0.0197	0.235	0.2438	0.0198	0.246	0.25021	0.0198	0.263	0.27132
0.0197	0.213	0.21747	0.0199	0.233	0.24199	0.0199	0.234	0.24246	0.0151	0.251	0.25032	0.0199	0.269	0.27123		0.0199	0.213	0.21747	0.0199	0.223	0.22857	0.0199	0.238	0.24741	0.0197	0.245	0.25419	0.0199	0.345	0.34877		0.0199	0.213	0.22353	0.0196	0.227	0.22973	0.0198	0.236	0.24504	0.0199	0.247	0.25147	0.0199	0.264	0.27269
0.0198	0.214	0.21857	0.02	0.234	0.2432	0.02	0.235	0.24367	0.0152	0.251	0.25198	0.02	0.27	0.2726		0.02	0.214	0.21857	0.02	0.223	0.22972	0.0199	0.238	0.24741	0.0198	0.246	0.25548	0.02	0.346	0.35052		0.02	0.214	0.22466	0.0196	0.228	0.22973	0.0198	0.236	0.24504	0.02	0.247	0.25274	0.0199	0.265	0.27269
0.0199	0.214	0.21968	0.0201	0.234	0.24442	0.0201	0.236	0.24489	0.0152	0.252	0.25198	0.0201	0.271	0.27396		0.0201	0.214	0.21968	0.0201	0.224	0.23087	0.02	0.239	0.24865	0.0199	0.247	0.25677	0.0201	0.347	0.35228		0.0201	0.214	0.22578	0.0197	0.229	0.2309	0.0199	0.237	0.24628	0.0201	0.248	0.254	0.02	0.265	0.27406
0.02	0.215	0.22078	0.0202	0.235	0.24563	0.0202	0.236	0.24611	0.0153	0.253	0.25364	0.0202	0.272	0.27532		0.0202	0.215	0.22078	0.0202	0.225	0.23201	0.0201	0.24	0.24989	0.0199	0.248	0.25677	0.0202	0.348	0.35403		0.0202	0.215	0.2269	0.0198	0.23	0.23207	0.02	0.238	0.24751	0.0201	0.249	0.254	0.0201	0.266	0.27543
0.02	0.215	0.22078	0.0202	0.237	0.24563	0.0202	0.237	0.24611	0.0154	0.253	0.2553	0.0202	0.273	0.27532		0.0203	0.215	0.22078	0.0202	0.226	0.23201	0.0202	0.241	0.25114	0.02	0.249	0.25806	0.0202	0.349	0.35403		0.0202	0.216	0.2269	0.0199	0.23	0.23325	0.0201	0.239	0.24875	0.0202	0.25	0.25526	0.0202	0.267	0.2768
0.0201	0.215	0.22189	0.0203	0.238	0.24685	0.0203	0.238	0.24733	0.0154	0.254	0.2553	0.0203	0.273	0.27669		0.0203	0.215	0.22189	0.0203	0.227	0.23316	0.0203	0.241	0.25238	0.0201	0.249	0.25935	0.0203	0.35	0.35578		0.0203	0.217	0.22803	0.0199	0.231	0.23325	0.0202	0.24	0.24999	0.0203	0.251	0.25653	0.0203	0.268	0.27817
0.0202	0.216	0.22299	0.0204	0.239	0.24807	0.0204	0.239	0.24855	0.0155	0.254	0.25695	0.0204	0.274	0.27805		0.0204	0.216	0.22299	0.0204	0.228	0.23431	0.0203	0.242	0.25238	0.0202	0.25	0.26064	0.0204	0.351	0.35753		0.0204	0.219	0.22915	0.02	0.231	0.23442	0.0202	0.241	0.24999	0.0204	0.252	0.25779	0.0203	0.268	0.27817
0.0203	0.217	0.22409	0.0205	0.24	0.24928	0.0205	0.24	0.24977	0.0156	0.255	0.25861	0.0205	0.275	0.27941		0.0205	0.217	0.22409	0.0205	0.229	0.23546	0.0204	0.243	0.25362	0.0203	0.251	0.26193	0.0205	0.352	0.35929		0.0205	0.22	0.23027	0.0201	0.232	0.23559	0.0203	0.242	0.25123	0.0205	0.253	0.25905	0.0204	0.269	0.27954
0.0204	0.218	0.2252	0.0206	0.241	0.2505	0.0206	0.241	0.25098	0.0156	0.255	0.25861	0.0206	0.276	0.28078		0.0206	0.218	0.2252	0.0206	0.23	0.23661	0.0205	0.244	0.25486	0.0203	0.252	0.26193	0.0206	0.354	0.36104		0.0206	0.222	0.2314	0.0202	0.232	0.23676	0.0204	0.243	0.25246	0.0205	0.254	0.25905	0.0205	0.27	0.28091
0.0204	0.219	0.2252	0.0206	0.243	0.2505	0.0206	0.242	0.25098	0.0157	0.256	0.26027	0.0206	0.276	0.28078		0.0207	0.219	0.2252	0.0206	0.231	0.23661	0.0206	0.246	0.25611	0.0204	0.253	0.26322	0.0206	0.355	0.36104		0.0206	0.224	0.2314	0.0203	0.233	0.23793	0.0205	0.245	0.2537	0.0206	0.255	0.26032	0.0206	0.271	0.28228
0.0205	0.221	0.2263	0.0207	0.244	0.25171	0.0207	0.244	0.2522	0.0157	0.256	0.26027	0.0207	0.277	0.28214		0.0207	0.221	0.2263	0.0207	0.232	0.23776	0.0207	0.247	0.25735	0.0205	0.254	0.26451	0.0207	0.356	0.36279		0.0207	0.226	0.23252	0.0203	0.234	0.23793	0.0205	0.246	0.2537	0.0207	0.256	0.26158	0.0207	0.272	0.28365
0.0206	0.222	0.22741	0.0208	0.246	0.25293	0.0208	0.245	0.25342	0.0158	0.257	0.26193	0.0208	0.278	0.2835		0.0208	0.222	0.22741	0.0208	0.234	0.23891	0.0207	0.248	0.25735	0.0206	0.255	0.2658	0.0208	0.357	0.36455		0.0208	0.227	0.23364	0.0204	0.236	0.23911	0.0206	0.247	0.25494	0.0208	0.257	0.26285	0.0207	0.273	0.28365
0.0207	0.223	0.22851	0.0209	0.247	0.25415	0.0209	0.246	0.25464	0.0159	0.258	0.26359	0.0209	0.279	0.28486		0.0209	0.223	0.22851	0.0209	0.235	0.24005	0.0208	0.249	0.25859	0.0206	0.256	0.2658	0.0209	0.359	0.3663		0.0209	0.229	0.23477	0.0205	0.237	0.24028	0.0207	0.249	0.25618	0.0209	0.258	0.26411	0.0208	0.274	0.28503
0.0208	0.225	0.22961	0.021	0.248	0.25536	0.021	0.248	0.25586	0.0159	0.258	0.26359	0.021	0.28	0.28623		0.021	0.225	0.22961	0.021	0.236	0.2412	0.0209	0.251	0.25984	0.0207	0.257	0.26709	0.021	0.36	0.36805		0.0209	0.23	0.23477	0.0206	0.238	0.24145	0.0208	0.25	0.25741	0.0209	0.26	0.26411	0.0209	0.275	0.2864
0.0208	0.226	0.22961	0.021	0.25	0.25536	0.021	0.249	0.25586	0.016	0.259	0.26524	0.021	0.281	0.28623		0.0211	0.226	0.22961	0.021	0.237	0.2412	0.021	0.252	0.26108	0.0208	0.258	0.26838	0.021	0.362	0.36805		0.021	0.231	0.23589	0.0206	0.239	0.24145	0.0209	0.251	0.25865	0.021	0.261	0.26537	0.021	0.277	0.28777
0.0209	0.227	0.23072	0.0211	0.251	0.25658	0.0211	0.25	0.25708	0.016	0.26	0.26524	0.0211	0.283	0.28759		0.0211	0.227	0.23072	0.0211	0.238	0.24235	0.0211	0.253	0.26232	0.0209	0.259	0.26967	0.0211	0.363	0.3698		0.0211	0.233	0.23701	0.0207	0.24	0.24262	0.0209	0.253	0.25865	0.0211	0.263	0.26664	0.0211	0.278	0.28914
0.021	0.229	0.23182	0.0212	0.252	0.25779	0.0212	0.252	0.25829	0.0161	0.26	0.2669	0.0212	0.284	0.28895		0.0212	0.229	0.23182	0.0212	0.24	0.2435	0.0211	0.255	0.26232	0.021	0.261	0.27096	0.0212	0.365	0.37156		0.0212	0.234	0.23814	0.0208	0.242	0.2438	0.021	0.254	0.25989	0.0212	0.264	0.2679	0.0211	0.28	0.28914
0.0211	0.23	0.23293	0.0213	0.254	0.25901	0.0213	0.253	0.25951	0.0162	0.261	0.26856	0.0213	0.285	0.29032		0.0213	0.23	0.23293	0.0213	0.241	0.24465	0.0212	0.256	0.26357	0.021	0.262	0.27096	0.0213	0.366	0.37331		0.0213	0.235	0.23926	0.0209	0.243	0.24497	0.0211	0.255	0.26113	0.0213	0.265	0.26916	0.0212	0.281	0.29051
0.0211	0.232	0.23293	0.0214	0.255	0.26023	0.0214	0.255	0.26073	0.0162	0.262	0.26856	0.0214	0.286	0.29168		0.0214	0.232	0.23293	0.0214	0.242	0.2458	0.0213	0.258	0.26481	0.0211	0.263	0.27225	0.0214	0.368	0.37506		0.0213	0.237	0.23926	0.021	0.244	0.24614	0.0212	0.257	0.26236	0.0213	0.267	0.26916	0.0213	0.282	0.29188
0.0212	0.233	0.23403	0.0214	0.256	0.26023	0.0214	0.256	0.26073	0.0163	0.263	0.27022	0.0214	0.288	0.29168		0.0215	0.233	0.23403	0.0214	0.243	0.2458	0.0214	0.259	0.26605	0.0212	0.264	0.27354	0.0214	0.37	0.37506		0.0214	0.238	0.24038	0.021	0.246	0.24614	0.0213	0.258	0.2636	0.0214	0.268	0.27043	0.0214	0.284	0.29325
0.0213	0.234	0.23513	0.0215	0.258	0.26144	0.0215	0.257	0.26195	0.0163	0.264	0.27022	0.0215	0.289	0.29304		0.0215	0.234	0.23513	0.0215	0.244	0.24695	0.0215	0.26	0.2673	0.0213	0.266	0.27483	0.0215	0.371	0.37681		0.0215	0.239	0.24151	0.0211	0.247	0.24731	0.0213	0.259	0.2636	0.0215	0.27	0.27169	0.0215	0.285	0.29462
0.0214	0.236	0.23624	0.0216	0.259	0.26266	0.0216	0.258	0.26317	0.0164	0.265	0.27187	0.0216	0.29	0.29441		0.0216	0.236	0.23624	0.0216	0.246	0.24809	0.0215	0.262	0.2673	0.0214	0.267	0.27612	0.0216	0.373	0.37857		0.0216	0.24	0.24263	0.0212	0.248	0.24848	0.0214	0.261	0.26484	0.0216	0.271	0.27295	0.0215	0.286	0.29462
0.0215	0.237	0.23734	0.0217	0.26	0.26387	0.0217	0.259	0.26439	0.0165	0.266	0.27353	0.0217	0.292	0.29577		0.0217	0.237	0.23734	0.0217	0.247	0.24924	0.0216	0.263	0.26854	0.0214	0.268	0.27612	0.0217	0.374	0.38032		0.0217	0.241	0.24375	0.0213	0.25	0.24966	0.0215	0.262	0.26608	0.0217	0.272	0.27422	0.0216	0.287	0.29599
0.0215	0.238	0.23734	0.0218	0.262	0.26509	0.0218	0.261	0.2656	0.0165	0.267	0.27353	0.0218	0.293	0.29713		0.0218	0.238	0.23734	0.0217	0.248	0.24924	0.0217	0.264	0.26978	0.0215	0.27	0.27741	0.0217	0.376	0.38032		0.0217	0.242	0.24375	0.0213	0.251	0.24966	0.0216	0.263	0.26731	0.0217	0.274	0.27422	0.0217	0.289	0.29736
0.0216	0.239	0.23845	0.0218	0.263	0.26509	0.0218	0.262	0.2656	0.0166	0.268	0.27519	0.0218	0.294	0.29713		0.0219	0.239	0.23845	0.0218	0.249	0.25039	0.0218	0.266	0.27103	0.0216	0.271	0.27871	0.0218	0.378	0.38207		0.0218	0.243	0.24487	0.0214	0.252	0.25083	0.0216	0.265	0.26731	0.0218	0.275	0.27548	0.0218	0.29	0.29873
0.0217	0.241	0.23955	0.0219	0.265	0.26631	0.0219	0.263	0.26682	0.0166	0.269	0.27519	0.0219	0.296	0.29849		0.0219	0.241	0.23955	0.0219	0.25	0.25154	0.0219	0.267	0.27227	0.0217	0.272	0.28	0.0219	0.379	0.38382		0.0219	0.244	0.246	0.0215	0.253	0.252	0.0217	0.266	0.26855	0.0219	0.276	0.27675	0.0219	0.291	0.3001
0.0218	0.242	0.24065	0.022	0.266	0.26752	0.022	0.264	0.26804	0.0167	0.271	0.27685	0.022	0.297	0.29986		0.022	0.242	0.24065	0.022	0.251	0.25269	0.0219	0.268	0.27227	0.0217	0.273	0.28	0.022	0.381	0.38558		0.022	0.245	0.24712	0.0216	0.254	0.25317	0.0218	0.267	0.26979	0.022	0.277	0.27801	0.0219	0.292	0.3001
0.0219	0.243	0.24176	0.0221	0.267	0.26874	0.0221	0.265	0.26926	0.0168	0.272	0.27851	0.0221	0.298	0.30122		0.0221	0.243	0.24176	0.0221	0.252	0.25384	0.022	0.269	0.27351	0.0218	0.275	0.28129	0.0221	0.382	0.38733		0.0221	0.246	0.24824	0.0217	0.255	0.25434	0.0219	0.268	0.27103	0.022	0.279	0.27801	0.022	0.293	0.30147
0.0219	0.244	0.24176	0.0222	0.268	0.26995	0.0222	0.266	0.27048	0.0168	0.273	0.27851	0.0222	0.299	0.30258		0.0222	0.244	0.24176	0.0221	0.253	0.25384	0.0221	0.27	0.27476	0.0219	0.276	0.28258	0.0221	0.384	0.38733		0.0221	0.248	0.24824	0.0217	0.257	0.25434	0.022	0.269	0.27226	0.0221	0.28	0.27927	0.0221	0.295	0.30284
0.022	0.245	0.24286	0.0222	0.269	0.26995	0.0222	0.267	0.27048	0.0169	0.274	0.28016	0.0222	0.301	0.30258		0.0222	0.245	0.24286	0.0222	0.254	0.25499	0.0222	0.271	0.276	0.022	0.277	0.28387	0.0222	0.385	0.38908		0.0222	0.248	0.24937	0.0218	0.258	0.25552	0.022	0.27	0.27226	0.0222	0.281	0.28054	0.0222	0.296	0.30421
0.0221	0.246	0.24396	0.0223	0.27	0.27117	0.0223	0.268	0.2717	0.0169	0.276	0.28016	0.0223	0.302	0.30395		0.0223	0.246	0.24396	0.0223	0.255	0.25613	0.0223	0.272	0.27724	0.0221	0.278	0.28516	0.0223	0.387	0.39083		0.0223	0.25	0.25049	0.0219	0.259	0.25669	0.0221	0.271	0.2735	0.0223	0.282	0.2818	0.0222	0.297	0.30421
0.0222	0.247	0.24507	0.0224	0.271	0.27239	0.0224	0.269	0.27291	0.017	0.277	0.28182	0.0224	0.303	0.30531		0.0224	0.247	0.24507	0.0224	0.256	0.25728	0.0223	0.273	0.27724	0.0221	0.279	0.28516	0.0224	0.388	0.39259		0.0224	0.25	0.25161	0.022	0.26	0.25786	0.0222	0.272	0.27474	0.0224	0.283	0.28306	0.0223	0.298	0.30558
0.0223	0.248	0.24617	0.0225	0.272	0.2736	0.0225	0.27	0.27413	0.0171	0.278	0.28348	0.0225	0.304	0.30667		0.0225	0.248	0.24617	0.0225	0.257	0.25843	0.0224	0.274	0.27849	0.0222	0.28	0.28645	0.0225	0.39	0.39434		0.0225	0.251	0.25274	0.022	0.26	0.25786	0.0223	0.273	0.27598	0.0224	0.284	0.28306	0.0224	0.299	0.30695
0.0223	0.249	0.24617	0.0225	0.273	0.2736	0.0226	0.271	0.27535	0.0171	0.28	0.28348	0.0226	0.306	0.30804		0.0226	0.249	0.24617	0.0225	0.258	0.25843	0.0225	0.275	0.27973	0.0223	0.282	0.28774	0.0225	0.391	0.39434		0.0225	0.252	0.25274	0.0221	0.262	0.25903	0.0224	0.274	0.27721	0.0225	0.285	0.28433	0.0225	0.301	0.30832
0.0224	0.25	0.24728	0.0226	0.274	0.27482	0.0226	0.272	0.27535	0.0172	0.281	0.28514	0.0226	0.307	0.30804		0.0226	0.25	0.24728	0.0226	0.259	0.25958	0.0226	0.276	0.28097	0.0224	0.283	0.28903	0.0226	0.393	0.39609		0.0226	0.253	0.25386	0.0222	0.263	0.2602	0.0224	0.275	0.27721	0.0226	0.286	0.28559	0.0226	0.302	0.30969
0.0225	0.251	0.24838	0.0227	0.275	0.27603	0.0227	0.273	0.27657	0.0172	0.282	0.28514	0.0227	0.308	0.3094		0.0227	0.251	0.24838	0.0227	0.26	0.26073	0.0227	0.277	0.28222	0.0225	0.284	0.29032	0.0227	0.394	0.39784		0.0227	0.253	0.25498	0.0223	0.264	0.26138	0.0225	0.276	0.27845	0.0227	0.287	0.28685	0.0226	0.303	0.30969
0.0226	0.251	0.24948	0.0228	0.276	0.27725	0.0228	0.274	0.27779	0.0173	0.284	0.28679	0.0228	0.31	0.31076		0.0228	0.251	0.24948	0.0228	0.261	0.26188	0.0227	0.278	0.28222	0.0225	0.285	0.29032	0.0228	0.395	0.3996		0.0228	0.254	0.25611	0.0224	0.265	0.26255	0.0226	0.277	0.27969	0.0228	0.288	0.28812	0.0227	0.305	0.31106
0.0226	0.252	0.24948	0.0229	0.276	0.27847	0.0229	0.274	0.27901	0.0174	0.285	0.28845	0.0229	0.311	0.31212		0.0229	0.252	0.24948	0.0229	0.262	0.26303	0.0228	0.279	0.28346	0.0226	0.286	0.29161	0.0229	0.397	0.40135		0.0229	0.254	0.25723	0.0224	0.266	0.26255	0.0227	0.278	0.28093	0.0228	0.289	0.28812	0.0228	0.306	0.31243
0.0227	0.253	0.25059	0.0229	0.277	0.27847	0.023	0.275	0.28022	0.0174	0.286	0.28845	0.0229	0.313	0.31212		0.023	0.253	0.25059	0.0229	0.263	0.26303	0.0229	0.28	0.2847	0.0227	0.287	0.2929	0.0229	0.398	0.40135		0.0229	0.255	0.25723	0.0225	0.266	0.26372	0.0227	0.278	0.28093	0.0229	0.29	0.28938	0.0229	0.307	0.3138
0.0228	0.254	0.25169	0.023	0.278	0.27968	0.023	0.276	0.28022	0.0175	0.287	0.29011	0.023	0.314	0.31349		0.023	0.254	0.25169	0.023	0.264	0.26417	0.023	0.28	0.28595	0.0228	0.288	0.29419	0.023	0.399	0.4031		0.023	0.256	0.25835	0.0226	0.267	0.26489	0.0228	0.279	0.28217	0.023	0.29	0.29065	0.023	0.309	0.31517
0.0229	0.254	0.2528	0.0231	0.279	0.2809	0.0231	0.278	0.28144	0.0175	0.289	0.29011	0.0231	0.315	0.31485		0.0231	0.254	0.2528	0.0231	0.265	0.26532	0.023	0.281	0.28595	0.0228	0.289	0.29419	0.0231	0.401	0.40486		0.0231	0.256	0.25948	0.0227	0.268	0.26606	0.0229	0.28	0.2834	0.0231	0.291	0.29191	0.023	0.31	0.31517
0.023	0.255	0.2539	0.0232	0.28	0.28211	0.0232	0.279	0.28266	0.0176	0.29	0.29177	0.0232	0.317	0.31621		0.0232	0.255	0.2539	0.0232	0.266	0.26647	0.0231	0.282	0.28719	0.0229	0.29	0.29548	0.0232	0.402	0.40661		0.0232	0.257	0.2606	0.0228	0.269	0.26724	0.023	0.281	0.28464	0.0232	0.292	0.29317	0.0231	0.311	0.31654
0.023	0.256	0.2539	0.0233	0.281	0.28333	0.0233	0.28	0.28388	0.0177	0.291	0.29343	0.0233	0.318	0.31758		0.0233	0.256	0.2539	0.0233	0.267	0.26762	0.0232	0.283	0.28843	0.023	0.291	0.29677	0.0233	0.403	0.40836		0.0233	0.257	0.26172	0.0228	0.27	0.26724	0.0231	0.282	0.28588	0.0232	0.293	0.29317	0.0232	0.313	0.31791
0.0231	0.257	0.255	0.0233	0.281	0.28333	0.0234	0.28	0.2851	0.0177	0.292	0.29343	0.0233	0.319	0.31758		0.0234	0.257	0.255	0.0233	0.268	0.26762	0.0233	0.284	0.28968	0.0231	0.292	0.29806	0.0233	0.405	0.40836		0.0233	0.258	0.26172	0.0229	0.271	0.26841	0.0231	0.282	0.28588	0.0233	0.294	0.29444	0.0233	0.314	0.31928
0.0232	0.257	0.25611	0.0234	0.282	0.28455	0.0234	0.281	0.2851	0.0178	0.294	0.29508	0.0234	0.32	0.31894		0.0234	0.257	0.25611	0.0234	0.269	0.26877	0.0234	0.285	0.29092	0.0232	0.293	0.29935	0.0234	0.406	0.41011		0.0234	0.258	0.26285	0.023	0.272	0.26958	0.0232	0.283	0.28712	0.0234	0.295	0.2957	0.0234	0.315	0.32065
0.0233	0.258	0.25721	0.0235	0.283	0.28576	0.0235	0.282	0.28632	0.0178	0.295	0.29508	0.0235	0.322	0.3203		0.0235	0.258	0.25721	0.0235	0.269	0.26992	0.0234	0.286	0.29092	0.0232	0.294	0.29935	0.0235	0.407	0.41187		0.0235	0.259	0.26397	0.0231	0.273	0.27075	0.0233	0.284	0.28835	0.0235	0.296	0.29696	0.0234	0.316	0.32065
0.0234	0.259	0.25832	0.0236	0.284	0.28698	0.0236	0.283	0.28753	0.0179	0.296	0.29674	0.0236	0.323	0.32167		0.0236	0.259	0.25832	0.0236	0.27	0.27107	0.0235	0.287	0.29216	0.0233	0.295	0.30064	0.0236	0.408	0.41362		0.0236	0.259	0.26509	0.0231	0.273	0.27075	0.0234	0.285	0.28959	0.0236	0.297	0.29823	0.0235	0.317	0.32202
0.0234	0.26	0.25832	0.0237	0.284	0.28819	0.0237	0.284	0.28875	0.018	0.297	0.2984	0.0237	0.324	0.32303		0.0237	0.26	0.25832	0.0237	0.271	0.27221	0.0236	0.287	0.29341	0.0234	0.296	0.30193	0.0237	0.41	0.41537		0.0237	0.26	0.26622	0.0232	0.274	0.27193	0.0235	0.286	0.29083	0.0236	0.298	0.29823	0.0236	0.318	0.32339
0.0235	0.26	0.25942	0.0237	0.285	0.28819	0.0237	0.284	0.28875	0.018	0.298	0.2984	0.0237	0.325	0.32303		0.0238	0.26	0.25942	0.0237	0.272	0.27221	0.0237	0.288	0.29465	0.0235	0.297	0.30322	0.0237	0.411	0.41537		0.0237	0.261	0.26622	0.0233	0.275	0.2731	0.0235	0.286	0.29083	0.0237	0.299	0.29949	0.0237	0.319	0.32476
0.0236	0.261	0.26052	0.0238	0.285	0.28941	0.0238	0.285	0.28997	0.0181	0.299	0.30006	0.0238	0.326	0.32439		0.0238	0.261	0.26052	0.0238	0.272	0.27336	0.0238	0.289	0.29589	0.0236	0.298	0.30451	0.0238	0.412	0.41712		0.0238	0.261	0.26734	0.0234	0.276	0.27427	0.0236	0.287	0.29207	0.0238	0.3	0.30076	0.0238	0.32	0.32613
0.0237	0.262	0.26163	0.0239	0.286	0.29063	0.0239	0.286	0.29119	0.0181	0.301	0.30006	0.0239	0.327	0.32575		0.0239	0.262	0.26163	0.0239	0.273	0.27451	0.0238	0.29	0.29589	0.0236	0.299	0.30451	0.0239	0.414	0.41888		0.0239	0.262	0.26846	0.0235	0.276	0.27544	0.0237	0.288	0.2933	0.0239	0.301	0.30202	0.0238	0.321	0.32613
0.0237	0.262	0.26163	0.024	0.286	0.29184	0.024	0.287	0.29241	0.0182	0.302	0.30171	0.024	0.328	0.32712		0.024	0.262	0.26163	0.024	0.273	0.27566	0.0239	0.291	0.29713	0.0237	0.3	0.3058	0.024	0.415	0.42063		0.024	0.262	0.26959	0.0235	0.277	0.27544	0.0238	0.289	0.29454	0.024	0.302	0.30328	0.0239	0.322	0.3275
0.0238	0.263	0.26273	0.0241	0.287	0.29306	0.0241	0.287	0.29363	0.0183	0.303	0.30337	0.0241	0.329	0.32848		0.0241	0.263	0.26273	0.0241	0.274	0.27681	0.024	0.291	0.29838	0.0238	0.301	0.30709	0.0241	0.416	0.42238		0.0241	0.263	0.27071	0.0236	0.278	0.27661	0.0239	0.29	0.29578	0.024	0.302	0.30328	0.024	0.323	0.32888
0.0239	0.264	0.26384	0.0241	0.287	0.29306	0.0241	0.288	0.29363	0.0183	0.304	0.30337	0.0241	0.33	0.32848		0.0242	0.264	0.26384	0.0241	0.275	0.27681	0.0241	0.292	0.29962	0.0239	0.302	0.30838	0.0241	0.417	0.42238		0.0241	0.263	0.27071	0.0237	0.279	0.27779	0.0239	0.291	0.29578	0.0241	0.303	0.30455	0.0241	0.324	0.33025
0.024	0.264	0.26494	0.0242	0.288	0.29427	0.0242	0.289	0.29485	0.0184	0.305	0.30503	0.0242	0.331	0.32984		0.0242	0.264	0.26494	0.0242	0.275	0.27796	0.0242	0.293	0.30086	0.0239	0.303	0.30838	0.0242	0.418	0.42413		0.0242	0.264	0.27183	0.0238	0.279	0.27896	0.024	0.291	0.29702	0.0242	0.304	0.30581	0.0242	0.325	0.33162
0.0241	0.265	0.26604	0.0243	0.288	0.29549	0.0243	0.289	0.29606	0.0184	0.306	0.30503	0.0243	0.332	0.33121		0.0243	0.265	0.26604	0.0243	0.276	0.27911	0.0242	0.294	0.30086	0.024	0.304	0.30967	0.0243	0.42	0.42589		0.0243	0.264	0.27296	0.0238	0.28	0.27896	0.0241	0.292	0.29825	0.0243	0.305	0.30707	0.0242	0.326	0.33162
0.0241	0.265	0.26604	0.0244	0.289	0.29671	0.0244	0.29	0.29728	0.0185	0.307	0.30669	0.0244	0.333	0.33257		0.0244	0.265	0.26604	0.0244	0.277	0.28025	0.0243	0.294	0.30211	0.0241	0.305	0.31096	0.0244	0.421	0.42764		0.0244	0.265	0.27408	0.0239	0.28	0.28013	0.0242	0.293	0.29949	0.0244	0.306	0.30834	0.0243	0.326	0.33299
0.0242	0.266	0.26715	0.0245	0.29	0.29792	0.0245	0.29	0.2985	0.0186	0.308	0.30835	0.0245	0.333	0.33393		0.0245	0.266	0.26715	0.0245	0.277	0.2814	0.0244	0.295	0.30335	0.0242	0.306	0.31225	0.0244	0.422	0.42764		0.0244	0.265	0.27408	0.024	0.281	0.2813	0.0242	0.293	0.29949	0.0244	0.307	0.30834	0.0244	0.327	0.33436
0.0243	0.266	0.26825	0.0245	0.29	0.29792	0.0245	0.291	0.2985	0.0186	0.309	0.30835	0.0245	0.334	0.33393		0.0246	0.266	0.26825	0.0245	0.277	0.2814	0.0245	0.296	0.30459	0.0243	0.306	0.31354	0.0245	0.423	0.42939		0.0245	0.266	0.2752	0.0241	0.281	0.28247	0.0243	0.294	0.30073	0.0245	0.307	0.3096	0.0245	0.328	0.33573
0.0244	0.267	0.26935	0.0246	0.291	0.29914	0.0246	0.291	0.29972	0.0187	0.31	0.31	0.0246	0.335	0.3353		0.0246	0.267	0.26935	0.0246	0.278	0.28255	0.0246	0.296	0.30584	0.0243	0.307	0.31354	0.0246	0.424	0.43114		0.0246	0.266	0.27633	0.0242	0.282	0.28365	0.0244	0.294	0.30197	0.0246	0.308	0.31086	0.0246	0.328	0.3371
0.0245	0.267	0.27046	0.0247	0.291	0.30035	0.0247	0.292	0.30094	0.0188	0.31	0.31166	0.0247	0.336	0.33666		0.0247	0.267	0.27046	0.0247	0.278	0.2837	0.0246	0.297	0.30584	0.0244	0.308	0.31483	0.0247	0.425	0.4329		0.0247	0.267	0.27745	0.0242	0.283	0.28365	0.0245	0.295	0.3032	0.0247	0.309	0.31213	0.0246	0.329	0.3371
0.0245	0.267	0.27046	0.0248	0.292	0.30157	0.0248	0.293	0.30216	0.0188	0.311	0.31166	0.0248	0.336	0.33802		0.0248	0.267	0.27046	0.0248	0.279	0.28485	0.0247	0.298	0.30708	0.0245	0.309	0.31612	0.0248	0.426	0.43465		0.0248	0.267	0.27857	0.0243	0.283	0.28482	0.0246	0.296	0.30444	0.0248	0.309	0.31339	0.0247	0.33	0.33847
0.0246	0.268	0.27156	0.0249	0.292	0.30279	0.0249	0.293	0.30337	0.0189	0.312	0.31332	0.0249	0.337	0.33938		0.0249	0.268	0.27156	0.0248	0.279	0.28485	0.0248	0.298	0.30832	0.0246	0.309	0.31741	0.0248	0.428	0.43465		0.0248	0.268	0.27857	0.0244	0.284	0.28599	0.0246	0.297	0.30444	0.0248	0.31	0.31339	0.0248	0.33	0.33984
0.0247	0.268	0.27267	0.0249	0.293	0.30279	0.0249	0.294	0.30337	0.0189	0.313	0.31332	0.0249	0.337	0.33938		0.025	0.268	0.27267	0.0249	0.28	0.286	0.0249	0.299	0.30957	0.0247	0.31	0.3187	0.0249	0.429	0.4364		0.0249	0.269	0.2797	0.0245	0.284	0.28716	0.0247	0.298	0.30568	0.0249	0.311	0.31466	0.0249	0.331	0.34121
0.0248	0.269	0.27377	0.025	0.294	0.304	0.025	0.295	0.30459	0.019	0.314	0.31498	0.025	0.338	0.34075		0.025	0.269	0.27377	0.025	0.281	0.28715	0.025	0.3	0.31081	0.0247	0.311	0.3187	0.025	0.43	0.43816		0.025	0.269	0.28082	0.0245	0.285	0.28716	0.0248	0.298	0.30692	0.025	0.312	0.31592	0.0249	0.331	0.34121
0.0248	0.269	0.27377	0.0251	0.294	0.30522	0.0251	0.295	0.30581	0.0191	0.314	0.31663	0.0251	0.338	0.34211		0.0251	0.269	0.27377	0.0251	0.281	0.2883	0.025	0.3	0.31081	0.0248	0.311	0.31999	0.0251	0.432	0.43991		0.0251	0.27	0.28194	0.0246	0.285	0.28833	0.0249	0.299	0.30815	0.0251	0.312	0.31718	0.025	0.332	0.34258
0.0249	0.27	0.27487	0.0252	0.295	0.30643	0.0252	0.296	0.30703	0.0191	0.315	0.31663	0.0252	0.339	0.34347		0.0252	0.27	0.27487	0.0252	0.282	0.28944	0.0251	0.301	0.31205	0.0249	0.312	0.32129	0.0252	0.433	0.44166		0.0252	0.271	0.28307	0.0247	0.286	0.28951	0.025	0.3	0.30939	0.0252	0.313	0.31845	0.0251	0.332	0.34395
0.025	0.27	0.27598	0.0253	0.296	0.30765	0.0253	0.297	0.30825	0.0192	0.316	0.31829	0.0253	0.34	0.34484		0.0253	0.27	0.27598	0.0252	0.283	0.28944	0.0252	0.302	0.3133	0.025	0.313	0.32258	0.0252	0.435	0.44166		0.0252	0.272	0.28307	0.0248	0.286	0.29068	0.025	0.301	0.30939	0.0252	0.314	0.31845	0.0252	0.333	0.34532
0.0251	0.271	0.27708	0.0253	0.297	0.30765	0.0253	0.298	0.30825	0.0192	0.317	0.31829	0.0253	0.34	0.34484		0.0253	0.271	0.27708	0.0253	0.284	0.29059	0.0253	0.303	0.31454	0.025	0.314	0.32258	0.0253	0.436	0.44341		0.0253	0.273	0.28419	0.0249	0.287	0.29185	0.0251	0.302	0.31063	0.0253	0.315	0.31971	0.0253	0.334	0.34669
0.0252	0.272	0.27819	0.0254	0.298	0.30887	0.0254	0.299	0.30947	0.0193	0.317	0.31995	0.0254	0.341	0.3462		0.0254	0.272	0.27819	0.0254	0.285	0.29174	0.0254	0.304	0.31578	0.0251	0.314	0.32387	0.0254	0.438	0.44517		0.0254	0.274	0.28531	0.0249	0.287	0.29185	0.0252	0.303	0.31187	0.0254	0.315	0.32097	0.0253	0.334	0.34669
0.0252	0.272	0.27819	0.0255	0.299	0.31008	0.0255	0.3	0.31068	0.0194	0.318	0.32161	0.0255	0.341	0.34756		0.0255	0.272	0.27819	0.0255	0.286	0.29289	0.0254	0.304	0.31578	0.0252	0.315	0.32516	0.0255	0.439	0.44692		0.0255	0.275	0.28644	0.025	0.288	0.29302	0.0253	0.304	0.3131	0.0255	0.316	0.32224	0.0254	0.335	0.34806
0.0253	0.273	0.27929	0.0256	0.3	0.3113	0.0256	0.301	0.3119	0.0194	0.319	0.32161	0.0256	0.342	0.34893		0.0256	0.273	0.27929	0.0256	0.287	0.29404	0.0255	0.305	0.31703	0.0253	0.316	0.32645	0.0256	0.441	0.44867		0.0256	0.276	0.28756	0.0251	0.288	0.2942	0.0253	0.305	0.3131	0.0256	0.317	0.3235	0.0255	0.336	0.34943
0.0254	0.274	0.28039	0.0257	0.301	0.31251	0.0257	0.302	0.31312	0.0195	0.319	0.32327	0.0256	0.342	0.34893		0.0257	0.274	0.28039	0.0256	0.288	0.29404	0.0256	0.306	0.31827	0.0254	0.317	0.32774	0.0256	0.442	0.44867		0.0256	0.277	0.28756	0.0252	0.289	0.29537	0.0254	0.306	0.31434	0.0256	0.318	0.3235	0.0256	0.337	0.3508
0.0255	0.275	0.2815	0.0257	0.302	0.31251	0.0257	0.303	0.31312	0.0195	0.32	0.32327	0.0257	0.343	0.35029		0.0257	0.275	0.2815	0.0257	0.289	0.29519	0.0257	0.307	0.31951	0.0254	0.318	0.32774	0.0257	0.444	0.45042		0.0257	0.278	0.28868	0.0252	0.29	0.29537	0.0255	0.307	0.31558	0.0257	0.319	0.32477	0.0257	0.338	0.35217
0.0256	0.275	0.2826	0.0258	0.304	0.31373	0.0258	0.304	0.31434	0.0196	0.32	0.32492	0.0258	0.344	0.35165		0.0258	0.275	0.2826	0.0258	0.29	0.29634	0.0257	0.308	0.31951	0.0255	0.318	0.32903	0.0258	0.445	0.45218		0.0258	0.279	0.28981	0.0253	0.291	0.29654	0.0256	0.308	0.31682	0.0258	0.321	0.32603	0.0257	0.338	0.35217
0.0256	0.276	0.2826	0.0259	0.305	0.31495	0.0259	0.305	0.31556	0.0197	0.321	0.32658	0.0259	0.345	0.35301		0.0259	0.276	0.2826	0.0259	0.291	0.29748	0.0258	0.309	0.32076	0.0256	0.319	0.33032	0.0259	0.447	0.45393		0.0259	0.281	0.29093	0.0254	0.292	0.29771	0.0257	0.309	0.31805	0.0259	0.322	0.32729	0.0258	0.339	0.35354
0.0257	0.277	0.28371	0.026	0.306	0.31616	0.026	0.306	0.31678	0.0197	0.322	0.32658	0.026	0.346	0.35438		0.026	0.277	0.28371	0.026	0.292	0.29863	0.0259	0.31	0.322	0.0257	0.32	0.33161	0.026	0.448	0.45568		0.026	0.282	0.29205	0.0255	0.293	0.29888	0.0257	0.31	0.31805	0.0259	0.323	0.32729	0.0259	0.34	0.35491
0.0258	0.278	0.28481	0.026	0.307	0.31616	0.0261	0.307	0.31799	0.0198	0.322	0.32824	0.026	0.346	0.35438		0.0261	0.278	0.28481	0.026	0.293	0.29863	0.026	0.311	0.32324	0.0258	0.321	0.3329	0.026	0.45	0.45568		0.026	0.283	0.29205	0.0256	0.294	0.30006	0.0258	0.311	0.31929	0.026	0.324	0.32856	0.026	0.341	0.35628
0.0259	0.28	0.28591	0.0261	0.308	0.31738	0.0261	0.308	0.31799	0.0198	0.323	0.32824	0.0261	0.347	0.35574		0.0261	0.28	0.28591	0.0261	0.294	0.29978	0.0261	0.313	0.32449	0.0258	0.322	0.3329	0.0261	0.451	0.45743		0.0261	0.284	0.29318	0.0256	0.295	0.30006	0.0259	0.312	0.32053	0.0261	0.325	0.32982	0.0261	0.342	0.35765
0.0259	0.281	0.28591	0.0262	0.31	0.31859	0.0262	0.309	0.31921	0.0199	0.324	0.3299	0.0262	0.348	0.3571		0.0262	0.281	0.28591	0.0262	0.295	0.30093	0.0261	0.314	0.32449	0.0259	0.323	0.33419	0.0262	0.453	0.45919		0.0262	0.285	0.2943	0.0257	0.296	0.30123	0.026	0.313	0.32177	0.0262	0.326	0.33108	0.0261	0.343	0.35765
0.026	0.282	0.28702	0.0263	0.311	0.31981	0.0263	0.31	0.32043	0.02	0.324	0.33155	0.0263	0.349	0.35847		0.0263	0.282	0.28702	0.0263	0.296	0.30208	0.0262	0.315	0.32573	0.026	0.324	0.33548	0.0263	0.454	0.46094		0.0263	0.286	0.29542	0.0258	0.297	0.3024	0.0261	0.314	0.323	0.0263	0.327	0.33235	0.0262	0.344	0.35902
0.0261	0.283	0.28812	0.0264	0.312	0.32103	0.0264	0.311	0.32165	0.02	0.325	0.33155	0.0264	0.35	0.35983		0.0264	0.283	0.28812	0.0264	0.297	0.30323	0.0263	0.316	0.32697	0.0261	0.325	0.33677	0.0264	0.455	0.46269		0.0264	0.287	0.29655	0.0259	0.298	0.30357	0.0261	0.315	0.323	0.0263	0.328	0.33235	0.0263	0.345	0.36039
0.0262	0.284	0.28923	0.0264	0.313	0.32103	0.0265	0.313	0.32287	0.0201	0.326	0.33321	0.0264	0.352	0.35983		0.0265	0.284	0.28923	0.0264	0.298	0.30323	0.0264	0.317	0.32822	0.0261	0.326	0.33677	0.0264	0.457	0.46269		0.0264	0.289	0.29655	0.0259	0.299	0.30357	0.0262	0.316	0.32424	0.0264	0.329	0.33361	0.0264	0.346	0.36176
0.0263	0.285	0.29033	0.0265	0.314	0.32224	0.0265	0.314	0.32287	0.0201	0.327	0.33321	0.0265	0.353	0.36119		0.0265	0.285	0.29033	0.0265	0.299	0.30438	0.0265	0.318	0.32946	0.0262	0.327	0.33806	0.0265	0.458	0.46444		0.0265	0.29	0.29767	0.026	0.3	0.30474	0.0263	0.317	0.32548	0.0265	0.33	0.33487	0.0265	0.347	0.36313
0.0263	0.286	0.29033	0.0266	0.315	0.32346	0.0266	0.315	0.32409	0.0202	0.327	0.33487	0.0266	0.354	0.36255		0.0266	0.286	0.29033	0.0266	0.3	0.30552	0.0265	0.319	0.32946	0.0263	0.328	0.33935	0.0266	0.46	0.4662		0.0266	0.291	0.29879	0.0261	0.301	0.30592	0.0264	0.318	0.32672	0.0266	0.331	0.33614	0.0265	0.348	0.36313
0.0264	0.287	0.29143	0.0267	0.316	0.32467	0.0267	0.316	0.3253	0.0203	0.328	0.33653	0.0267	0.355	0.36392		0.0267	0.287	0.29143	0.0267	0.302	0.30667	0.0266	0.32	0.3307	0.0264	0.329	0.34064	0.0267	0.461	0.46795		0.0267	0.292	0.29992	0.0262	0.302	0.30709	0.0264	0.319	0.32672	0.0267	0.332	0.3374	0.0266	0.349	0.3645
0.0265	0.288	0.29254	0.0268	0.318	0.32589	0.0268	0.317	0.32652	0.0203	0.329	0.33653	0.0268	0.356	0.36528		0.0268	0.288	0.29254	0.0268	0.303	0.30782	0.0267	0.321	0.33195	0.0265	0.33	0.34193	0.0268	0.463	0.4697		0.0268	0.293	0.30104	0.0263	0.304	0.30826	0.0265	0.32	0.32796	0.0267	0.333	0.3374	0.0267	0.35	0.36587
0.0266	0.289	0.29364	0.0268	0.319	0.32589	0.0268	0.318	0.32652	0.0204	0.33	0.33819	0.0268	0.357	0.36528		0.0269	0.289	0.29364	0.0268	0.304	0.30782	0.0268	0.323	0.33319	0.0265	0.331	0.34193	0.0268	0.464	0.4697		0.0268	0.294	0.30104	0.0263	0.305	0.30826	0.0266	0.321	0.32919	0.0268	0.335	0.33867	0.0268	0.351	0.36724
0.0267	0.29	0.29474	0.0269	0.32	0.32711	0.0269	0.319	0.32774	0.0204	0.331	0.33819	0.0269	0.358	0.36664		0.0269	0.29	0.29474	0.0269	0.305	0.30897	0.0269	0.324	0.33443	0.0266	0.332	0.34322	0.0269	0.465	0.47146		0.0269	0.295	0.30216	0.0264	0.306	0.30943	0.0267	0.322	0.33043	0.0269	0.336	0.33993	0.0269	0.352	0.36861
0.0267	0.291	0.29474	0.027	0.321	0.32832	0.027	0.32	0.32896	0.0205	0.332	0.33984	0.027	0.359	0.36801		0.027	0.291	0.29474	0.027	0.306	0.31012	0.0269	0.325	0.33443	0.0267	0.333	0.34451	0.027	0.467	0.47321		0.027	0.296	0.30329	0.0265	0.307	0.3106	0.0268	0.323	0.33167	0.027	0.337	0.34119	0.0269	0.353	0.36861
0.0268	0.292	0.29585	0.0271	0.322	0.32954	0.0271	0.321	0.33018	0.0206	0.333	0.3415	0.0271	0.36	0.36937		0.0271	0.292	0.29585	0.0271	0.307	0.31127	0.027	0.326	0.33568	0.0268	0.334	0.3458	0.0271	0.468	0.47496		0.0271	0.297	0.30441	0.0266	0.308	0.31178	0.0268	0.324	0.33167	0.0271	0.338	0.34246	0.027	0.355	0.36998
0.0269	0.294	0.29695	0.0272	0.324	0.33075	0.0272	0.322	0.3314	0.0206	0.334	0.3415	0.0272	0.362	0.37073		0.0272	0.294	0.29695	0.0272	0.308	0.31242	0.0271	0.327	0.33692	0.0269	0.335	0.34709	0.0271	0.47	0.47496		0.0272	0.298	0.30553	0.0266	0.309	0.31178	0.0269	0.326	0.33291	0.0271	0.339	0.34246	0.0271	0.356	0.37135
0.027	0.295	0.29806	0.0272	0.325	0.33075	0.0272	0.323	0.3314	0.0207	0.335	0.34316	0.0272	0.363	0.37073		0.0273	0.295	0.29806	0.0272	0.309	0.31242	0.0272	0.328	0.33816	0.0269	0.336	0.34709	0.0272	0.471	0.47671		0.0272	0.299	0.30553	0.0267	0.311	0.31295	0.027	0.327	0.33414	0.0272	0.34	0.34372	0.0272	0.357	0.37273
0.0271	0.296	0.29916	0.0273	0.326	0.33197	0.0273	0.325	0.33261	0.0207	0.336	0.34316	0.0273	0.365	0.3721		0.0273	0.296	0.29916	0.0273	0.31	0.31356	0.0273	0.329	0.33941	0.027	0.337	0.34838	0.0273	0.472	0.47847		0.0273	0.3	0.30666	0.0268	0.312	0.31412	0.0271	0.328	0.33538	0.0273	0.341	0.34498	0.0273	0.359	0.3741
0.0271	0.297	0.29916	0.0274	0.327	0.33319	0.0274	0.326	0.33383	0.0208	0.337	0.34482	0.0274	0.366	0.37346		0.0274	0.297	0.29916	0.0274	0.311	0.31471	0.0273	0.33	0.33941	0.0271	0.338	0.34967	0.0274	0.473	0.48022		0.0274	0.301	0.30778	0.0269	0.313	0.31529	0.0272	0.329	0.33662	0.0274	0.342	0.34625	0.0273	0.36	0.3741
0.0272	0.298	0.30026	0.0275	0.328	0.3344	0.0275	0.327	0.33505	0.0209	0.338	0.34647	0.0275	0.368	0.37482		0.0275	0.298	0.30026	0.0275	0.312	0.31586	0.0274	0.332	0.34065	0.0272	0.339	0.35096	0.0275	0.475	0.48197		0.0275	0.302	0.3089	0.027	0.314	0.31646	0.0272	0.33	0.33662	0.0275	0.343	0.34751	0.0274	0.362	0.37547
0.0273	0.299	0.30137	0.0276	0.329	0.33562	0.0276	0.328	0.33627	0.0209	0.34	0.34647	0.0276	0.369	0.37618		0.0276	0.299	0.30137	0.0276	0.313	0.31701	0.0275	0.333	0.34189	0.0273	0.341	0.35225	0.0275	0.476	0.48197		0.0276	0.303	0.31003	0.027	0.315	0.31646	0.0273	0.331	0.33786	0.0275	0.344	0.34751	0.0275	0.363	0.37684
0.0274	0.3	0.30247	0.0276	0.33	0.33562	0.0276	0.329	0.33627	0.021	0.341	0.34813	0.0276	0.371	0.37618		0.0277	0.3	0.30247	0.0276	0.314	0.31701	0.0276	0.334	0.34313	0.0273	0.342	0.35225	0.0276	0.477	0.48372		0.0276	0.304	0.31003	0.0271	0.316	0.31764	0.0274	0.332	0.33909	0.0276	0.346	0.34878	0.0276	0.364	0.37821
0.0274	0.301	0.30247	0.0277	0.331	0.33683	0.0277	0.33	0.33749	0.021	0.342	0.34813	0.0277	0.372	0.37755		0.0277	0.301	0.30247	0.0277	0.315	0.31816	0.0277	0.335	0.34438	0.0274	0.343	0.35354	0.0277	0.479	0.48548		0.0277	0.305	0.31115	0.0272	0.317	0.31881	0.0275	0.333	0.34033	0.0277	0.347	0.35004	0.0276	0.366	0.37821
0.0275	0.302	0.30358	0.0278	0.332	0.33805	0.0278	0.331	0.33871	0.0211	0.343	0.34979	0.0278	0.373	0.37891		0.0278	0.302	0.30358	0.0278	0.315	0.31931	0.0277	0.336	0.34438	0.0275	0.344	0.35483	0.0278	0.48	0.48723		0.0278	0.305	0.31227	0.0273	0.318	0.31998	0.0276	0.334	0.34157	0.0278	0.348	0.3513	0.0277	0.367	0.37958
0.0276	0.303	0.30468	0.0279	0.332	0.33927	0.0279	0.332	0.33992	0.0212	0.344	0.35145	0.0279	0.375	0.38027		0.0279	0.303	0.30468	0.0279	0.316	0.32046	0.0278	0.337	0.34562	0.0276	0.345	0.35612	0.0279	0.481	0.48898		0.0279	0.306	0.31339	0.0274	0.319	0.32115	0.0276	0.335	0.34157	0.0279	0.349	0.35257	0.0278	0.368	0.38095
0.0277	0.304	0.30578	0.028	0.333	0.34048	0.028	0.333	0.34114	0.0212	0.346	0.35145	0.028	0.376	0.38164		0.028	0.304	0.30578	0.028	0.317	0.3216	0.0279	0.338	0.34686	0.0276	0.346	0.35612	0.0279	0.483	0.48898		0.028	0.307	0.31452	0.0274	0.32	0.32115	0.0277	0.336	0.34281	0.0279	0.35	0.35257	0.0279	0.37	0.38232
0.0278	0.305	0.30689	0.028	0.334	0.34048	0.028	0.334	0.34114	0.0213	0.347	0.35311	0.028	0.378	0.38164		0.0281	0.305	0.30689	0.028	0.318	0.3216	0.028	0.339	0.34811	0.0277	0.347	0.35741	0.028	0.484	0.49073		0.028	0.308	0.31452	0.0275	0.321	0.32233	0.0278	0.337	0.34404	0.028	0.351	0.35383	0.028	0.371	0.38369
0.0278	0.306	0.30689	0.0281	0.335	0.3417	0.0281	0.335	0.34236	0.0213	0.348	0.35311	0.0281	0.379	0.383		0.0281	0.306	0.30689	0.0281	0.319	0.32275	0.0281	0.34	0.34935	0.0278	0.348	0.3587	0.0281	0.485	0.49249		0.0281	0.309	0.31564	0.0276	0.322	0.3235	0.0279	0.338	0.34528	0.0281	0.352	0.35509	0.028	0.372	0.38369
0.0279	0.307	0.30799	0.0282	0.336	0.34291	0.0282	0.336	0.34358	0.0214	0.349	0.35476	0.0282	0.38	0.38436		0.0282	0.307	0.30799	0.0282	0.32	0.3239	0.0281	0.341	0.34935	0.0279	0.35	0.35999	0.0282	0.486	0.49424		0.0282	0.31	0.31676	0.0277	0.323	0.32467	0.0279	0.339	0.34528	0.0282	0.353	0.35636	0.0281	0.373	0.38506
0.028	0.308	0.3091	0.0283	0.337	0.34413	0.0283	0.337	0.3448	0.0215	0.35	0.35642	0.0283	0.382	0.38573		0.0283	0.308	0.3091	0.0283	0.321	0.32505	0.0282	0.342	0.35059	0.028	0.351	0.36128	0.0283	0.488	0.49599		0.0283	0.311	0.31789	0.0277	0.324	0.32467	0.028	0.341	0.34652	0.0283	0.354	0.35762	0.0282	0.374	0.38643
0.0281	0.309	0.3102	0.0284	0.338	0.34535	0.0284	0.338	0.34602	0.0215	0.352	0.35642	0.0283	0.383	0.38573		0.0284	0.309	0.3102	0.0283	0.322	0.32505	0.0283	0.343	0.35184	0.028	0.352	0.36128	0.0283	0.489	0.49599		0.0283	0.312	0.31789	0.0278	0.325	0.32584	0.0281	0.341	0.34776	0.0283	0.355	0.35762	0.0283	0.376	0.3878
0.0282	0.309	0.3113	0.0284	0.339	0.34535	0.0284	0.339	0.34602	0.0216	0.353	0.35808	0.0284	0.384	0.38709		0.0284	0.309	0.3113	0.0284	0.323	0.3262	0.0284	0.344	0.35308	0.0281	0.353	0.36257	0.0284	0.49	0.49774		0.0284	0.313	0.31901	0.0279	0.326	0.32701	0.0282	0.342	0.34899	0.0284	0.356	0.35888	0.0284	0.377	0.38917
0.0282	0.31	0.3113	0.0285	0.34	0.34656	0.0285	0.34	0.34723	0.0217	0.354	0.35974	0.0285	0.385	0.38845		0.0285	0.31	0.3113	0.0285	0.324	0.32735	0.0284	0.345	0.35308	0.0282	0.354	0.36386	0.0285	0.492	0.4995		0.0285	0.313	0.32013	0.028	0.327	0.32819	0.0283	0.343	0.35023	0.0285	0.357	0.36015	0.0284	0.378	0.38917
0.0283	0.311	0.31241	0.0286	0.341	0.34778	0.0286	0.341	0.34845	0.0217	0.355	0.35974	0.0286	0.386	0.38981		0.0286	0.311	0.31241	0.0286	0.325	0.3285	0.0285	0.346	0.35432	0.0283	0.355	0.36516	0.0286	0.493	0.50125		0.0286	0.314	0.32126	0.0281	0.328	0.32936	0.0283	0.344	0.35023	0.0286	0.358	0.36141	0.0285	0.379	0.39054
0.0284	0.312	0.31351	0.0287	0.342	0.34899	0.0287	0.342	0.34967	0.0218	0.356	0.36139	0.0287	0.388	0.39118		0.0287	0.312	0.31351	0.0287	0.326	0.32964	0.0286	0.347	0.35557	0.0284	0.356	0.36645	0.0287	0.494	0.503		0.0287	0.315	0.32238	0.0281	0.329	0.32936	0.0284	0.345	0.35147	0.0287	0.359	0.36268	0.0286	0.38	0.39191
0.0285	0.313	0.31462	0.0288	0.342	0.35021	0.0288	0.343	0.35089	0.0218	0.357	0.36139	0.0287	0.389	0.39118		0.0288	0.313	0.31462	0.0287	0.327	0.32964	0.0287	0.347	0.35681	0.0284	0.357	0.36645	0.0287	0.495	0.503		0.0287	0.316	0.32238	0.0282	0.33	0.33053	0.0285	0.346	0.35271	0.0287	0.36	0.36268	0.0287	0.382	0.39328
0.0285	0.314	0.31462	0.0288	0.343	0.35021	0.0288	0.344	0.35089	0.0219	0.359	0.36305	0.0288	0.39	0.39254		0.0288	0.314	0.31462	0.0288	0.327	0.33079	0.0288	0.348	0.35805	0.0285	0.358	0.36774	0.0288	0.497	0.50475		0.0288	0.316	0.3235	0.0283	0.331	0.3317	0.0286	0.347	0.35394	0.0288	0.361	0.36394	0.0288	0.383	0.39465
0.0286	0.315	0.31572	0.0289	0.344	0.35143	0.0289	0.345	0.35211	0.022	0.36	0.36471	0.0289	0.391	0.3939		0.0289	0.315	0.31572	0.0289	0.328	0.33194	0.0288	0.349	0.35805	0.0286	0.359	0.36903	0.0289	0.498	0.50651		0.0289	0.317	0.32463	0.0284	0.332	0.33287	0.0287	0.348	0.35518	0.0289	0.362	0.3652	0.0288	0.384	0.39465
0.0287	0.316	0.31682	0.029	0.344	0.35264	0.029	0.345	0.35333	0.022	0.361	0.36471	0.029	0.392	0.39527		0.029	0.316	0.31682	0.029	0.329	0.33309	0.0289	0.35	0.3593	0.0287	0.36	0.37032	0.029	0.499	0.50826		0.029	0.318	0.32575	0.0284	0.333	0.33287	0.0287	0.349	0.35518	0.029	0.363	0.36647	0.0289	0.385	0.39602
0.0288	0.316	0.31793	0.0291	0.345	0.35386	0.0291	0.346	0.35455	0.0221	0.362	0.36637	0.0291	0.393	0.39663		0.0291	0.316	0.31793	0.0291	0.33	0.33424	0.029	0.351	0.36054	0.0287	0.361	0.37032	0.0291	0.501	0.51001		0.0291	0.318	0.32687	0.0285	0.334	0.33405	0.0288	0.35	0.35642	0.0291	0.363	0.36773	0.029	0.386	0.39739
0.0289	0.317	0.31903	0.0291	0.346	0.35386	0.0292	0.347	0.35576	0.0221	0.363	0.36637	0.0291	0.394	0.39663		0.0292	0.317	0.31903	0.0291	0.331	0.33424	0.0291	0.352	0.36178	0.0288	0.362	0.37161	0.0291	0.502	0.51001		0.0291	0.319	0.32687	0.0286	0.334	0.33522	0.0289	0.35	0.35766	0.0291	0.364	0.36773	0.0291	0.387	0.39876
0.0289	0.318	0.31903	0.0292	0.346	0.35507	0.0292	0.348	0.35576	0.0222	0.364	0.36803	0.0292	0.396	0.39799		0.0292	0.318	0.31903	0.0292	0.331	0.33539	0.0292	0.353	0.36303	0.0289	0.363	0.3729	0.0292	0.503	0.51177		0.0292	0.32	0.328	0.0287	0.335	0.33639	0.029	0.351	0.35889	0.0292	0.365	0.36899	0.0292	0.388	0.40013
0.029	0.319	0.32013	0.0293	0.347	0.35629	0.0293	0.348	0.35698	0.0223	0.365	0.36968	0.0293	0.397	0.39936		0.0293	0.319	0.32013	0.0293	0.332	0.33654	0.0292	0.353	0.36303	0.029	0.364	0.37419	0.0293	0.505	0.51352		0.0293	0.32	0.32912	0.0288	0.336	0.33756	0.029	0.352	0.35889	0.0293	0.366	0.37026	0.0292	0.389	0.40013
0.0291	0.319	0.32124	0.0294	0.348	0.35751	0.0294	0.349	0.3582	0.0223	0.366	0.36968	0.0294	0.398	0.40072		0.0294	0.319	0.32124	0.0294	0.333	0.33768	0.0293	0.354	0.36427	0.0291	0.365	0.37548	0.0294	0.506	0.51527		0.0294	0.321	0.33024	0.0288	0.337	0.33756	0.0291	0.353	0.36013	0.0294	0.367	0.37152	0.0293	0.39	0.4015
0.0292	0.32	0.32234	0.0295	0.348	0.35872	0.0295	0.35	0.35942	0.0224	0.368	0.37134	0.0295	0.399	0.40208		0.0295	0.32	0.32234	0.0295	0.333	0.33883	0.0294	0.355	0.36551	0.0291	0.366	0.37548	0.0295	0.508	0.51702		0.0295	0.321	0.33137	0.0289	0.337	0.33873	0.0292	0.354	0.36137	0.0294	0.368	0.37152	0.0294	0.391	0.40287
0.0293	0.321	0.32345	0.0295	0.349	0.35872	0.0296	0.35	0.36064	0.0224	0.369	0.37134	0.0295	0.4	0.40208		0.0296	0.321	0.32345	0.0295	0.334	0.33883	0.0295	0.356	0.36676	0.0292	0.367	0.37677	0.0295	0.509	0.51702		0.0295	0.322	0.33137	0.029	0.338	0.33991	0.0293	0.354	0.36261	0.0295	0.369	0.37279	0.0295	0.392	0.40424
0.0293	0.321	0.32345	0.0296	0.35	0.35994	0.0296	0.351	0.36064	0.0225	0.37	0.373	0.0296	0.401	0.40344		0.0296	0.321	0.32345	0.0296	0.335	0.33998	0.0296	0.356	0.368	0.0293	0.367	0.37806	0.0296	0.511	0.51878		0.0296	0.323	0.33249	0.0291	0.339	0.34108	0.0294	0.355	0.36384	0.0296	0.369	0.37405	0.0296	0.393	0.40561
0.0294	0.322	0.32455	0.0297	0.35	0.36115	0.0297	0.352	0.36186	0.0226	0.371	0.37466	0.0297	0.402	0.40481		0.0297	0.322	0.32455	0.0297	0.335	0.34113	0.0296	0.357	0.368	0.0294	0.368	0.37935	0.0297	0.512	0.52053		0.0297	0.323	0.33361	0.0291	0.339	0.34108	0.0294	0.356	0.36384	0.0297	0.37	0.37531	0.0296	0.394	0.40561
0.0295	0.322	0.32565	0.0298	0.351	0.36237	0.0298	0.352	0.36307	0.0226	0.372	0.37466	0.0298	0.403	0.40617		0.0298	0.322	0.32565	0.0298	0.336	0.34228	0.0297	0.358	0.36924	0.0295	0.369	0.38064	0.0298	0.514	0.52228		0.0298	0.324	0.33474	0.0292	0.34	0.34225	0.0295	0.356	0.36508	0.0298	0.371	0.37658	0.0297	0.395	0.40698
0.0296	0.323	0.32676	0.0299	0.352	0.36359	0.0299	0.353	0.36429	0.0227	0.373	0.37631	0.0299	0.404	0.40753		0.0299	0.323	0.32676	0.0299	0.337	0.34343	0.0298	0.359	0.37049	0.0295	0.37	0.38064	0.0298	0.515	0.52228		0.0299	0.324	0.33586	0.0293	0.34	0.34342	0.0296	0.357	0.36632	0.0298	0.372	0.37658	0.0298	0.395	0.40835
0.0296	0.323	0.32676	0.0299	0.352	0.36359	0.03	0.354	0.36551	0.0227	0.374	0.37631	0.0299	0.404	0.40753		0.03	0.323	0.32676	0.0299	0.337	0.34343	0.0299	0.36	0.37173	0.0296	0.371	0.38193	0.0299	0.517	0.52403		0.0299	0.325	0.33586	0.0294	0.341	0.3446	0.0297	0.358	0.36756	0.0299	0.373	0.37784	0.0299	0.396	0.40972
0.0297	0.324	0.32786	0.03	0.353	0.3648	0.03	0.355	0.36551	0.0228	0.375	0.37797	0.03	0.405	0.4089		0.03	0.324	0.32786	0.03	0.338	0.34458	0.03	0.36	0.37297	0.0297	0.372	0.38322	0.03	0.518	0.52579		0.03	0.325	0.33698	0.0295	0.341	0.34577	0.0298	0.358	0.36879	0.03	0.374	0.3791	0.03	0.397	0.41109
0.0298	0.324	0.32897	0.0301	0.354	0.36602	0.0301	0.355	0.36673	0.0229	0.376	0.37963	0.0301	0.406	0.41026		0.0301	0.324	0.32897	0.0301	0.339	0.34572	0.03	0.361	0.37297	0.0298	0.373	0.38451	0.0301	0.52	0.52754		0.0301	0.326	0.33811	0.0295	0.342	0.34577	0.0298	0.359	0.36879	0.0301	0.375	0.38037	0.03	0.398	0.41109
0.0299	0.325	0.33007	0.0302	0.354	0.36723	0.0302	0.356	0.36795	0.0229	0.377	0.37963	0.0302	0.407	0.41162		0.0302	0.325	0.33007	0.0302	0.34	0.34687	0.0301	0.362	0.37422	0.0298	0.374	0.38451	0.0302	0.521	0.52929		0.0302	0.326	0.33923	0.0296	0.343	0.34694	0.0299	0.36	0.37003	0.0302	0.376	0.38163	0.0301	0.399	0.41246
0.03	0.326	0.33117	0.0303	0.355	0.36845	0.0303	0.357	0.36917	0.023	0.378	0.38129	0.0303	0.407	0.41299		0.0303	0.326	0.33117	0.0303	0.34	0.34802	0.0302	0.363	0.37546	0.0299	0.374	0.3858	0.0302	0.522	0.52929		0.0303	0.327	0.34035	0.0297	0.343	0.34811	0.03	0.36	0.37127	0.0302	0.377	0.38163	0.0302	0.4	0.41383
0.03	0.326	0.33117	0.0303	0.356	0.36845	0.0303	0.358	0.36917	0.023	0.378	0.38129	0.0303	0.408	0.41299		0.0304	0.326	0.33117	0.0303	0.341	0.34802	0.0303	0.363	0.3767	0.03	0.376	0.38709	0.0303	0.524	0.53104		0.0303	0.328	0.34035	0.0298	0.344	0.34928	0.0301	0.361	0.37251	0.0303	0.378	0.38289	0.0303	0.401	0.4152
0.0301	0.327	0.33228	0.0304	0.357	0.36967	0.0304	0.358	0.37038	0.0231	0.379	0.38295	0.0304	0.409	0.41435		0.0304	0.327	0.33228	0.0304	0.342	0.34917	0.0304	0.364	0.37795	0.0301	0.377	0.38838	0.0304	0.525	0.5328		0.0304	0.328	0.34148	0.0298	0.344	0.34928	0.0301	0.362	0.37251	0.0304	0.379	0.38416	0.0303	0.402	0.4152
0.0302	0.327	0.33338	0.0305	0.358	0.37088	0.0305	0.359	0.3716	0.0232	0.38	0.3846	0.0305	0.41	0.41571		0.0305	0.327	0.33338	0.0305	0.343	0.35032	0.0304	0.365	0.37795	0.0302	0.378	0.38967	0.0305	0.527	0.53455		0.0305	0.329	0.3426	0.0299	0.345	0.35046	0.0302	0.363	0.37375	0.0305	0.379	0.38542	0.0304	0.402	0.41658
0.0303	0.328	0.33449	0.0306	0.359	0.3721	0.0306	0.36	0.37282	0.0232	0.381	0.3846	0.0306	0.411	0.41707		0.0306	0.328	0.33449	0.0306	0.344	0.35147	0.0305	0.366	0.37919	0.0302	0.379	0.38967	0.0306	0.528	0.5363		0.0306	0.33	0.34372	0.03	0.346	0.35163	0.0303	0.364	0.37498	0.0306	0.38	0.38669	0.0305	0.403	0.41795
0.0304	0.329	0.33559	0.0307	0.36	0.37331	0.0307	0.361	0.37404	0.0233	0.382	0.38626	0.0307	0.412	0.41844		0.0307	0.329	0.33559	0.0307	0.344	0.35262	0.0306	0.367	0.38043	0.0303	0.38	0.39096	0.0306	0.529	0.5363		0.0307	0.331	0.34485	0.0301	0.347	0.3528	0.0304	0.365	0.37622	0.0306	0.381	0.38669	0.0306	0.404	0.41932
0.0304	0.329	0.33559	0.0307	0.361	0.37331	0.0307	0.362	0.37404	0.0233	0.383	0.38626	0.0307	0.413	0.41844		0.0308	0.329	0.33559	0.0307	0.345	0.35262	0.0307	0.368	0.38168	0.0304	0.381	0.39225	0.0307	0.531	0.53805		0.0307	0.332	0.34485	0.0302	0.347	0.35397	0.0305	0.366	0.37746	0.0307	0.382	0.38795	0.0307	0.405	0.42069
0.0305	0.33	0.33669	0.0308	0.362	0.37453	0.0308	0.363	0.37526	0.0234	0.383	0.38792	0.0308	0.414	0.4198		0.0308	0.33	0.33669	0.0308	0.346	0.35376	0.0308	0.369	0.38292	0.0305	0.382	0.39354	0.0308	0.532	0.53981		0.0308	0.333	0.34597	0.0302	0.348	0.35397	0.0305	0.367	0.37746	0.0308	0.383	0.38921	0.0307	0.406	0.42069
0.0306	0.331	0.3378	0.0309	0.363	0.37575	0.0309	0.364	0.37648	0.0235	0.384	0.38958	0.0309	0.414	0.42116		0.0309	0.331	0.3378	0.0309	0.347	0.35491	0.0308	0.37	0.38292	0.0306	0.383	0.39483	0.0309	0.533	0.54156		0.0309	0.334	0.34709	0.0303	0.349	0.35514	0.0306	0.368	0.3787	0.0309	0.384	0.39048	0.0308	0.407	0.42206
0.0307	0.331	0.3389	0.031	0.364	0.37696	0.031	0.364	0.37769	0.0235	0.385	0.38958	0.031	0.415	0.42253		0.031	0.331	0.3389	0.031	0.348	0.35606	0.0309	0.371	0.38416	0.0306	0.384	0.39483	0.031	0.535	0.54331		0.031	0.335	0.34822	0.0304	0.35	0.35632	0.0307	0.368	0.37993	0.031	0.385	0.39174	0.0309	0.407	0.42343
0.0308	0.332	0.34001	0.0311	0.366	0.37818	0.0311	0.365	0.37891	0.0236	0.385	0.39123	0.031	0.416	0.42253		0.0311	0.332	0.34001	0.0311	0.349	0.35721	0.031	0.372	0.38541	0.0307	0.384	0.39612	0.031	0.536	0.54331		0.0311	0.336	0.34934	0.0305	0.35	0.35749	0.0308	0.369	0.38117	0.031	0.386	0.39174	0.031	0.408	0.4248
0.0308	0.333	0.34001	0.0311	0.367	0.37818	0.0311	0.366	0.37891	0.0236	0.386	0.39123	0.0311	0.417	0.42389		0.0312	0.333	0.34001	0.0311	0.35	0.35721	0.0311	0.373	0.38665	0.0308	0.385	0.39741	0.0311	0.537	0.54507		0.0311	0.337	0.34934	0.0305	0.351	0.35749	0.0309	0.37	0.38241	0.0311	0.387	0.393	0.0311	0.409	0.42617
0.0309	0.334	0.34111	0.0312	0.368	0.37939	0.0312	0.367	0.38013	0.0237	0.387	0.39289	0.0312	0.418	0.42525		0.0312	0.334	0.34111	0.0312	0.35	0.35836	0.0312	0.374	0.38789	0.0309	0.386	0.3987	0.0312	0.539	0.54682		0.0312	0.338	0.35046	0.0306	0.352	0.35866	0.0309	0.372	0.38241	0.0312	0.388	0.39427	0.0311	0.41	0.42617
0.031	0.335	0.34221	0.0313	0.369	0.38061	0.0313	0.368	0.38135	0.0238	0.388	0.39455	0.0313	0.419	0.42662		0.0313	0.335	0.34221	0.0313	0.351	0.35951	0.0312	0.375	0.38789	0.0309	0.387	0.3987	0.0313	0.54	0.54857		0.0313	0.339	0.35159	0.0307	0.353	0.35983	0.031	0.373	0.38365	0.0313	0.389	0.39553	0.0312	0.411	0.42754
0.0311	0.335	0.34332	0.0314	0.37	0.38183	0.0314	0.369	0.38257	0.0238	0.388	0.39455	0.0314	0.42	0.42798		0.0314	0.335	0.34332	0.0314	0.352	0.36066	0.0313	0.376	0.38913	0.031	0.388	0.39999	0.0314	0.541	0.55032		0.0314	0.34	0.35271	0.0308	0.354	0.361	0.0311	0.374	0.38488	0.0314	0.39	0.39679	0.0313	0.412	0.42891
0.0311	0.336	0.34332	0.0315	0.371	0.38304	0.0315	0.37	0.38379	0.0239	0.389	0.39621	0.0314	0.421	0.42798		0.0315	0.336	0.34332	0.0315	0.353	0.3618	0.0314	0.377	0.39038	0.0311	0.389	0.40128	0.0314	0.543	0.55032		0.0315	0.341	0.35383	0.0309	0.355	0.36218	0.0312	0.375	0.38612	0.0314	0.391	0.39679	0.0314	0.412	0.43028
0.0312	0.337	0.34442	0.0315	0.372	0.38304	0.0315	0.371	0.38379	0.0239	0.39	0.39621	0.0315	0.421	0.42934		0.0315	0.337	0.34442	0.0315	0.354	0.3618	0.0315	0.378	0.39162	0.0312	0.39	0.40257	0.0315	0.544	0.55208		0.0315	0.343	0.35383	0.0309	0.355	0.36218	0.0312	0.376	0.38612	0.0315	0.392	0.39806	0.0315	0.414	0.43165
0.0313	0.338	0.34552	0.0316	0.373	0.38426	0.0316	0.372	0.385	0.024	0.391	0.39787	0.0316	0.422	0.4307		0.0316	0.338	0.34552	0.0316	0.355	0.36295	0.0315	0.379	0.39162	0.0313	0.391	0.40386	0.0316	0.545	0.55383		0.0316	0.344	0.35496	0.031	0.356	0.36335	0.0313	0.377	0.38736	0.0316	0.393	0.39932	0.0315	0.415	0.43165
0.0314	0.339	0.34663	0.0317	0.374	0.38547	0.0317	0.373	0.38622	0.0241	0.391	0.39952	0.0317	0.423	0.43207		0.0317	0.339	0.34663	0.0317	0.356	0.3641	0.0316	0.38	0.39286	0.0313	0.392	0.40386	0.0317	0.546	0.55558		0.0317	0.345	0.35608	0.0311	0.357	0.36452	0.0314	0.378	0.3886	0.0317	0.394	0.40059	0.0316	0.416	0.43302
0.0315	0.34	0.34773	0.0318	0.375	0.38669	0.0318	0.374	0.38744	0.0241	0.392	0.39952	0.0318	0.424	0.43343		0.0318	0.34	0.34773	0.0318	0.357	0.36525	0.0317	0.381	0.39411	0.0314	0.393	0.40515	0.0318	0.548	0.55733		0.0318	0.346	0.3572	0.0312	0.358	0.36569	0.0315	0.379	0.38983	0.0318	0.395	0.40185	0.0317	0.417	0.43439
0.0315	0.341	0.34773	0.0319	0.376	0.38791	0.0319	0.376	0.38866	0.0242	0.393	0.40118	0.0318	0.425	0.43343		0.0319	0.341	0.34773	0.0318	0.358	0.36525	0.0318	0.382	0.39535	0.0315	0.393	0.40644	0.0318	0.549	0.55733		0.0318	0.347	0.3572	0.0312	0.359	0.36569	0.0316	0.38	0.39107	0.0318	0.396	0.40185	0.0318	0.418	0.43576
0.0316	0.342	0.34884	0.0319	0.377	0.38791	0.0319	0.377	0.38866	0.0242	0.394	0.40118	0.0319	0.426	0.43479		0.0319	0.342	0.34884	0.0319	0.359	0.3664	0.0319	0.383	0.39659	0.0316	0.394	0.40774	0.0319	0.55	0.55909		0.0319	0.348	0.35833	0.0313	0.361	0.36686	0.0316	0.381	0.39107	0.0319	0.397	0.40311	0.0319	0.419	0.43713
0.0317	0.343	0.34994	0.032	0.378	0.38912	0.032	0.378	0.38988	0.0243	0.394	0.40284	0.032	0.427	0.43616		0.032	0.343	0.34994	0.032	0.361	0.36755	0.0319	0.384	0.39659	0.0317	0.395	0.40903	0.032	0.552	0.56084		0.032	0.349	0.35945	0.0314	0.362	0.36804	0.0317	0.383	0.39231	0.032	0.398	0.40438	0.0319	0.42	0.43713
0.0318	0.344	0.35104	0.0321	0.38	0.39034	0.0321	0.379	0.3911	0.0244	0.395	0.4045	0.0321	0.429	0.43752		0.0321	0.344	0.35104	0.0321	0.362	0.3687	0.032	0.385	0.39784	0.0317	0.396	0.40903	0.0321	0.553	0.56259		0.0321	0.351	0.36057	0.0315	0.363	0.36921	0.0318	0.384	0.39355	0.0321	0.399	0.40564	0.032	0.421	0.4385
0.0319	0.345	0.35215	0.0322	0.381	0.39155	0.0322	0.38	0.39231	0.0244	0.396	0.4045	0.0322	0.43	0.43888		0.0322	0.345	0.35215	0.0322	0.363	0.36984	0.0321	0.386	0.39908	0.0318	0.397	0.41032	0.0322	0.554	0.56434		0.0322	0.352	0.3617	0.0316	0.364	0.37038	0.0319	0.385	0.39478	0.0322	0.4	0.4069	0.0321	0.422	0.43987
0.0319	0.347	0.35215	0.0322	0.382	0.39155	0.0323	0.382	0.39353	0.0245	0.397	0.40615	0.0322	0.431	0.43888		0.0323	0.347	0.35215	0.0322	0.364	0.36984	0.0322	0.387	0.40032	0.0319	0.398	0.41161	0.0322	0.556	0.56434		0.0322	0.353	0.3617	0.0316	0.365	0.37038	0.032	0.386	0.39602	0.0322	0.401	0.4069	0.0322	0.424	0.44124
0.032	0.348	0.35325	0.0323	0.383	0.39277	0.0323	0.383	0.39353	0.0245	0.398	0.40615	0.0323	0.432	0.44025		0.0323	0.348	0.35325	0.0323	0.365	0.37099	0.0323	0.388	0.40157	0.032	0.399	0.4129	0.0323	0.557	0.5661		0.0323	0.354	0.36282	0.0317	0.366	0.37155	0.032	0.387	0.39602	0.0323	0.402	0.40817	0.0323	0.425	0.44261
0.0321	0.349	0.35436	0.0324	0.384	0.39399	0.0324	0.384	0.39475	0.0246	0.399	0.40781	0.0324	0.433	0.44161		0.0324	0.349	0.35436	0.0324	0.366	0.37214	0.0323	0.389	0.40157	0.032	0.4	0.4129	0.0324	0.558	0.56785		0.0324	0.355	0.36394	0.0318	0.367	0.37273	0.0321	0.388	0.39726	0.0324	0.404	0.40943	0.0323	0.426	0.44261
0.0322	0.35	0.35546	0.0325	0.385	0.3952	0.0325	0.385	0.39597	0.0247	0.4	0.40947	0.0325	0.435	0.44297		0.0325	0.35	0.35546	0.0325	0.367	0.37329	0.0324	0.39	0.40281	0.0321	0.401	0.41419	0.0325	0.56	0.5696		0.0325	0.356	0.36507	0.0319	0.368	0.3739	0.0322	0.389	0.3985	0.0325	0.405	0.4107	0.0324	0.428	0.44398
0.0322	0.351	0.35546	0.0326	0.386	0.39642	0.0326	0.386	0.39719	0.0247	0.401	0.40947	0.0326	0.436	0.44433		0.0326	0.351	0.35546	0.0326	0.368	0.37444	0.0325	0.392	0.40405	0.0322	0.402	0.41548	0.0325	0.561	0.5696		0.0326	0.357	0.36619	0.032	0.369	0.37507	0.0323	0.39	0.39973	0.0326	0.406	0.41196	0.0325	0.429	0.44535
0.0323	0.352	0.35656	0.0326	0.387	0.39642	0.0327	0.387	0.39841	0.0248	0.402	0.41113	0.0326	0.437	0.44433		0.0327	0.352	0.35656	0.0326	0.369	0.37444	0.0326	0.393	0.4053	0.0323	0.403	0.41677	0.0326	0.562	0.57135		0.0326	0.358	0.36619	0.032	0.371	0.37507	0.0324	0.391	0.40097	0.0326	0.407	0.41196	0.0326	0.43	0.44672
0.0324	0.353	0.35767	0.0327	0.388	0.39763	0.0327	0.388	0.39841	0.0249	0.403	0.41279	0.0327	0.439	0.4457		0.0327	0.353	0.35767	0.0327	0.37	0.37559	0.0327	0.394	0.40654	0.0324	0.404	0.41806	0.0327	0.564	0.57311		0.0327	0.359	0.36731	0.0321	0.372	0.37624	0.0324	0.392	0.40097	0.0327	0.408	0.41322	0.0327	0.432	0.44809
0.0325	0.354	0.35877	0.0328	0.389	0.39885	0.0328	0.389	0.39962	0.0249	0.404	0.41279	0.0328	0.44	0.44706		0.0328	0.354	0.35877	0.0328	0.371	0.37674	0.0327	0.395	0.40654	0.0324	0.406	0.41806	0.0328	0.565	0.57486		0.0328	0.36	0.36844	0.0322	0.373	0.37741	0.0325	0.393	0.40221	0.0328	0.409	0.41449	0.0327	0.433	0.44809
0.0326	0.355	0.35988	0.0329	0.39	0.40007	0.0329	0.39	0.40084	0.025	0.405	0.41444	0.0329	0.441	0.44842		0.0329	0.355	0.35988	0.0329	0.372	0.37788	0.0328	0.396	0.40778	0.0325	0.407	0.41935	0.0329	0.566	0.57661		0.0329	0.361	0.36956	0.0323	0.374	0.37859	0.0326	0.394	0.40345	0.0329	0.41	0.41575	0.0328	0.434	0.44946
0.0326	0.356	0.35988	0.033	0.391	0.40128	0.033	0.391	0.40206	0.025	0.406	0.41444	0.033	0.443	0.44979		0.033	0.356	0.35988	0.033	0.373	0.37903	0.0329	0.397	0.40903	0.0326	0.408	0.42064	0.0329	0.568	0.57661		0.033	0.362	0.37068	0.0323	0.375	0.37859	0.0327	0.395	0.40468	0.033	0.411	0.41701	0.0329	0.435	0.45083
0.0327	0.357	0.36098	0.033	0.392	0.40128	0.0331	0.392	0.40328	0.0251	0.407	0.4161	0.033	0.444	0.44979		0.0331	0.357	0.36098	0.033	0.374	0.37903	0.033	0.398	0.41027	0.0327	0.409	0.42193	0.033	0.569	0.57836		0.033	0.363	0.37068	0.0324	0.376	0.37976	0.0327	0.396	0.40468	0.033	0.412	0.41701	0.033	0.437	0.4522
0.0328	0.358	0.36208	0.0331	0.393	0.4025	0.0331	0.393	0.40328	0.0252	0.409	0.41776	0.0331	0.445	0.45115		0.0331	0.358	0.36208	0.0331	0.375	0.38018	0.0331	0.398	0.41151	0.0328	0.41	0.42322	0.0331	0.57	0.58012		0.0331	0.364	0.37181	0.0325	0.377	0.38093	0.0328	0.397	0.40592	0.0331	0.414	0.41828	0.033	0.438	0.4522
0.0329	0.359	0.36319	0.0332	0.394	0.40371	0.0332	0.394	0.4045	0.0252	0.41	0.41776	0.0332	0.446	0.45251		0.0332	0.359	0.36319	0.0332	0.376	0.38133	0.0331	0.399	0.41151	0.0328	0.411	0.42322	0.0332	0.572	0.58187		0.0332	0.365	0.37293	0.0326	0.378	0.3821	0.0329	0.398	0.40716	0.0332	0.415	0.41954	0.0331	0.439	0.45357
0.033	0.36	0.36429	0.0333	0.395	0.40493	0.0333	0.395	0.40572	0.0253	0.411	0.41942	0.0333	0.448	0.45388		0.0333	0.36	0.36429	0.0333	0.377	0.38248	0.0332	0.4	0.41276	0.0329	0.412	0.42451	0.0333	0.573	0.58362		0.0333	0.365	0.37405	0.0327	0.379	0.38327	0.033	0.4	0.4084	0.0333	0.416	0.4208	0.0332	0.44	0.45494
0.033	0.361	0.36429	0.0334	0.396	0.40615	0.0334	0.396	0.40693	0.0253	0.412	0.41942	0.0334	0.449	0.45524		0.0334	0.361	0.36429	0.0334	0.378	0.38363	0.0333	0.401	0.414	0.033	0.413	0.4258	0.0333	0.574	0.58362		0.0334	0.366	0.37518	0.0327	0.38	0.38327	0.0331	0.401	0.40963	0.0333	0.417	0.4208	0.0333	0.441	0.45631
0.0331	0.362	0.3654	0.0334	0.397	0.40615	0.0335	0.397	0.40815	0.0254	0.413	0.42107	0.0334	0.45	0.45524		0.0335	0.362	0.3654	0.0334	0.379	0.38363	0.0334	0.402	0.41524	0.0331	0.414	0.42709	0.0334	0.576	0.58538		0.0334	0.367	0.37518	0.0328	0.381	0.38445	0.0331	0.402	0.40963	0.0334	0.418	0.42207	0.0334	0.443	0.45768
0.0332	0.363	0.3665	0.0335	0.397	0.40736	0.0335	0.398	0.40815	0.0255	0.414	0.42273	0.0335	0.451	0.4566		0.0335	0.363	0.3665	0.0335	0.379	0.38478	0.0335	0.403	0.41649	0.0331	0.415	0.42709	0.0335	0.577	0.58713		0.0335	0.368	0.3763	0.0329	0.382	0.38562	0.0332	0.403	0.41087	0.0335	0.419	0.42333	0.0334	0.444	0.45768
0.0333	0.364	0.3676	0.0336	0.398	0.40858	0.0336	0.399	0.40937	0.0255	0.415	0.42273	0.0336	0.452	0.45796		0.0336	0.364	0.3676	0.0336	0.38	0.38592	0.0335	0.405	0.41649	0.0332	0.416	0.42838	0.0336	0.578	0.58888		0.0336	0.369	0.37742	0.033	0.383	0.38679	0.0333	0.404	0.41211	0.0336	0.42	0.4246	0.0335	0.445	0.45905
0.0333	0.365	0.3676	0.0337	0.399	0.40979	0.0337	0.4	0.41059	0.0256	0.416	0.42439	0.0337	0.453	0.45933		0.0337	0.365	0.3676	0.0337	0.381	0.38707	0.0336	0.406	0.41773	0.0333	0.417	0.42967	0.0337	0.58	0.59063		0.0337	0.37	0.37855	0.033	0.384	0.38679	0.0334	0.405	0.41335	0.0337	0.421	0.42586	0.0336	0.446	0.46043
0.0334	0.366	0.36871	0.0338	0.4	0.41101	0.0338	0.401	0.41181	0.0256	0.417	0.42439	0.0337	0.454	0.45933		0.0338	0.366	0.36871	0.0338	0.382	0.38822	0.0337	0.406	0.41897	0.0334	0.418	0.43096	0.0337	0.581	0.59063		0.0338	0.371	0.37967	0.0331	0.385	0.38796	0.0335	0.405	0.41458	0.0337	0.422	0.42586	0.0337	0.447	0.4618
0.0335	0.367	0.36981	0.0338	0.401	0.41101	0.0338	0.402	0.41181	0.0257	0.419	0.42605	0.0338	0.455	0.46069		0.0339	0.367	0.36981	0.0338	0.383	0.38822	0.0338	0.407	0.42022	0.0335	0.419	0.43225	0.0338	0.583	0.59239		0.0338	0.371	0.37967	0.0332	0.386	0.38913	0.0335	0.406	0.41458	0.0338	0.423	0.42712	0.0338	0.449	0.46317
0.0336	0.368	0.37091	0.0339	0.402	0.41223	0.0339	0.403	0.41303	0.0258	0.42	0.42771	0.0339	0.456	0.46205		0.0339	0.368	0.37091	0.0339	0.384	0.38937	0.0339	0.408	0.42146	0.0335	0.42	0.43225	0.0339	0.584	0.59414		0.0339	0.372	0.38079	0.0333	0.387	0.39031	0.0336	0.407	0.41582	0.0339	0.424	0.42839	0.0338	0.45	0.46317
0.0337	0.369	0.37202	0.034	0.403	0.41344	0.034	0.404	0.41425	0.0258	0.421	0.42771	0.034	0.458	0.46342		0.034	0.369	0.37202	0.034	0.385	0.39052	0.0339	0.409	0.42146	0.0336	0.421	0.43354	0.034	0.586	0.59589		0.034	0.373	0.38191	0.0334	0.388	0.39148	0.0337	0.408	0.41706	0.034	0.425	0.42965	0.0339	0.451	0.46454
0.0337	0.369	0.37202	0.0341	0.403	0.41466	0.0341	0.405	0.41546	0.0259	0.422	0.42936	0.0341	0.459	0.46478		0.0341	0.369	0.37202	0.0341	0.386	0.39167	0.034	0.41	0.4227	0.0337	0.422	0.43483	0.0341	0.587	0.59764		0.0341	0.373	0.38304	0.0334	0.389	0.39148	0.0338	0.409	0.4183	0.0341	0.426	0.43091	0.034	0.452	0.46591
0.0338	0.37	0.37312	0.0342	0.404	0.41587	0.0342	0.406	0.41668	0.0259	0.423	0.42936	0.0341	0.46	0.46478		0.0342	0.37	0.37312	0.0342	0.386	0.39282	0.0341	0.411	0.42395	0.0338	0.423	0.43612	0.0341	0.589	0.59764		0.0342	0.374	0.38416	0.0335	0.39	0.39265	0.0338	0.41	0.4183	0.0341	0.427	0.43091	0.0341	0.453	0.46728
0.0339	0.371	0.37423	0.0342	0.405	0.41587	0.0342	0.406	0.41668	0.026	0.424	0.43102	0.0342	0.461	0.46614		0.0343	0.371	0.37423	0.0342	0.387	0.39282	0.0342	0.412	0.42519	0.0339	0.424	0.43741	0.0342	0.59	0.5994		0.0342	0.375	0.38416	0.0336	0.391	0.39382	0.0339	0.411	0.41954	0.0342	0.428	0.43218	0.0342	0.454	0.46865
0.034	0.372	0.37533	0.0343	0.405	0.41709	0.0343	0.407	0.4179	0.0261	0.425	0.43268	0.0343	0.462	0.46751		0.0343	0.372	0.37533	0.0343	0.388	0.39396	0.0342	0.413	0.42519	0.0339	0.426	0.43741	0.0343	0.592	0.60115		0.0343	0.375	0.38528	0.0337	0.391	0.395	0.034	0.411	0.42077	0.0343	0.429	0.43344	0.0342	0.455	0.46865
0.0341	0.372	0.37643	0.0344	0.406	0.41831	0.0344	0.408	0.41912	0.0261	0.426	0.43268	0.0344	0.463	0.46887		0.0344	0.372	0.37643	0.0344	0.389	0.39511	0.0343	0.414	0.42643	0.034	0.427	0.4387	0.0344	0.593	0.6029		0.0344	0.376	0.38641	0.0337	0.392	0.395	0.0341	0.412	0.42201	0.0344	0.43	0.43471	0.0343	0.456	0.47002
0.0341	0.373	0.37643	0.0345	0.407	0.41952	0.0345	0.409	0.42034	0.0262	0.427	0.43434	0.0345	0.464	0.47023		0.0345	0.373	0.37643	0.0345	0.39	0.39626	0.0344	0.415	0.42768	0.0341	0.428	0.43999	0.0345	0.595	0.60465		0.0345	0.376	0.38753	0.0338	0.393	0.39617	0.0342	0.413	0.42325	0.0345	0.431	0.43597	0.0344	0.457	0.47139
0.0342	0.374	0.37754	0.0346	0.408	0.42074	0.0346	0.41	0.42156	0.0262	0.429	0.43434	0.0345	0.465	0.47023		0.0346	0.374	0.37754	0.0346	0.39	0.39741	0.0345	0.416	0.42892	0.0342	0.429	0.44128	0.0345	0.596	0.60465		0.0346	0.377	0.38865	0.0339	0.394	0.39734	0.0342	0.414	0.42325	0.0345	0.432	0.43597	0.0345	0.458	0.47276
0.0343	0.374	0.37864	0.0346	0.408	0.42074	0.0346	0.411	0.42156	0.0263	0.43	0.43599	0.0346	0.466	0.47159		0.0347	0.374	0.37864	0.0346	0.391	0.39741	0.0346	0.417	0.43016	0.0342	0.43	0.44128	0.0346	0.598	0.60641		0.0346	0.377	0.38865	0.034	0.395	0.39851	0.0343	0.415	0.42449	0.0346	0.433	0.43723	0.0346	0.459	0.47413
0.0344	0.375	0.37975	0.0347	0.409	0.42195	0.0347	0.411	0.42277	0.0264	0.431	0.43765	0.0347	0.468	0.47296		0.0347	0.375	0.37975	0.0347	0.392	0.39856	0.0346	0.418	0.43016	0.0343	0.431	0.44257	0.0347	0.599	0.60816		0.0347	0.378	0.38978	0.0341	0.395	0.39968	0.0344	0.415	0.42572	0.0347	0.434	0.4385	0.0346	0.46	0.47413
0.0344	0.376	0.37975	0.0348	0.41	0.42317	0.0348	0.412	0.42399	0.0264	0.432	0.43765	0.0348	0.469	0.47432		0.0348	0.376	0.37975	0.0348	0.393	0.39971	0.0347	0.419	0.43141	0.0344	0.432	0.44386	0.0348	0.6	0.60991		0.0348	0.378	0.3909	0.0341	0.396	0.39968	0.0345	0.416	0.42696	0.0348	0.435	0.43976	0.0347	0.461	0.4755
0.0345	0.376	0.38085	0.0349	0.411	0.42439	0.0349	0.413	0.42521	0.0265	0.433	0.43931	0.0349	0.47	0.47568		0.0349	0.376	0.38085	0.0349	0.393	0.40086	0.0348	0.419	0.43265	0.0345	0.433	0.44515	0.0349	0.602	0.61166		0.0349	0.379	0.39202	0.0342	0.397	0.40086	0.0346	0.417	0.4282	0.0349	0.436	0.44102	0.0348	0.462	0.47687
0.0346	0.377	0.38195	0.035	0.411	0.4256	0.035	0.414	0.42643	0.0265	0.434	0.43931	0.0349	0.471	0.47568		0.035	0.377	0.38195	0.0349	0.394	0.40086	0.0349	0.42	0.43389	0.0346	0.434	0.44644	0.0349	0.603	0.61166		0.035	0.379	0.39315	0.0343	0.397	0.40203	0.0346	0.418	0.4282	0.0349	0.437	0.44102	0.0349	0.463	0.47824
0.0347	0.378	0.38306	0.035	0.412	0.4256	0.035	0.414	0.42643	0.0266	0.435	0.44097	0.035	0.472	0.47705		0.035	0.378	0.38306	0.035	0.395	0.40201	0.035	0.421	0.43513	0.0346	0.435	0.44644	0.035	0.605	0.61342		0.035	0.38	0.39315	0.0344	0.398	0.4032	0.0347	0.418	0.42944	0.035	0.438	0.44229	0.035	0.464	0.47961
0.0348	0.378	0.38416	0.0351	0.413	0.42682	0.0351	0.415	0.42765	0.0267	0.436	0.44263	0.0351	0.472	0.47841		0.0351	0.378	0.38416	0.0351	0.396	0.40315	0.035	0.422	0.43513	0.0347	0.436	0.44773	0.0351	0.606	0.61517		0.0351	0.38	0.39427	0.0344	0.399	0.4032	0.0348	0.419	0.43067	0.0351	0.439	0.44355	0.035	0.465	0.47961
0.0348	0.379	0.38416	0.0352	0.414	0.42803	0.0352	0.416	0.42887	0.0267	0.437	0.44263	0.0352	0.473	0.47977		0.0352	0.379	0.38416	0.0352	0.396	0.4043	0.0351	0.423	0.43638	0.0348	0.437	0.44902	0.0352	0.607	0.61692		0.0352	0.381	0.39539	0.0345	0.399	0.40437	0.0349	0.42	0.43191	0.0352	0.44	0.44481	0.0351	0.465	0.48098
0.0349	0.379	0.38527	0.0353	0.415	0.42925	0.0353	0.417	0.43008	0.0268	0.438	0.44428	0.0353	0.474	0.48114		0.0353	0.379	0.38527	0.0353	0.397	0.40545	0.0352	0.424	0.43762	0.0349	0.438	0.45032	0.0352	0.609	0.61692		0.0353	0.382	0.39652	0.0346	0.4	0.40554	0.0349	0.421	0.43191	0.0353	0.441	0.44608	0.0352	0.466	0.48235
0.035	0.38	0.38637	0.0354	0.416	0.43047	0.0354	0.417	0.4313	0.0268	0.439	0.44428	0.0353	0.475	0.48114		0.0354	0.38	0.38637	0.0353	0.398	0.40545	0.0353	0.425	0.43886	0.035	0.439	0.45161	0.0353	0.61	0.61868		0.0354	0.382	0.39764	0.0347	0.401	0.40672	0.035	0.422	0.43315	0.0353	0.442	0.44608	0.0353	0.467	0.48372
0.0351	0.381	0.38747	0.0354	0.417	0.43047	0.0354	0.418	0.4313	0.0269	0.44	0.44594	0.0354	0.476	0.4825		0.0354	0.381	0.38747	0.0354	0.399	0.4066	0.0354	0.425	0.44011	0.035	0.439	0.45161	0.0354	0.611	0.62043		0.0354	0.383	0.39764	0.0348	0.401	0.40789	0.0351	0.423	0.43439	0.0354	0.443	0.44734	0.0354	0.468	0.48509
0.0352	0.381	0.38858	0.0355	0.418	0.43168	0.0355	0.419	0.43252	0.027	0.441	0.4476	0.0355	0.476	0.48386		0.0355	0.381	0.38858	0.0355	0.4	0.40775	0.0354	0.426	0.44011	0.0351	0.44	0.4529	0.0355	0.612	0.62218		0.0355	0.384	0.39876	0.0348	0.402	0.40789	0.0352	0.424	0.43562	0.0355	0.444	0.44861	0.0354	0.469	0.48509
0.0352	0.382	0.38858	0.0356	0.419	0.4329	0.0356	0.42	0.43374	0.027	0.442	0.4476	0.0356	0.477	0.48522		0.0356	0.382	0.38858	0.0356	0.4	0.4089	0.0355	0.427	0.44135	0.0352	0.441	0.45419	0.0356	0.614	0.62393		0.0356	0.385	0.39989	0.0349	0.403	0.40906	0.0353	0.425	0.43686	0.0356	0.444	0.44987	0.0355	0.469	0.48646
0.0353	0.382	0.38968	0.0357	0.42	0.43411	0.0357	0.421	0.43496	0.0271	0.443	0.44926	0.0357	0.478	0.48659		0.0357	0.382	0.38968	0.0357	0.401	0.41005	0.0356	0.428	0.44259	0.0353	0.442	0.45548	0.0356	0.615	0.62393		0.0357	0.385	0.40101	0.035	0.404	0.41023	0.0353	0.425	0.43686	0.0357	0.445	0.45113	0.0356	0.47	0.48783
0.0354	0.383	0.39079	0.0357	0.421	0.43411	0.0358	0.422	0.43618	0.0271	0.444	0.44926	0.0357	0.479	0.48659		0.0358	0.383	0.39079	0.0357	0.402	0.41005	0.0357	0.429	0.44384	0.0353	0.443	0.45548	0.0357	0.616	0.62569		0.0357	0.386	0.40101	0.0351	0.404	0.4114	0.0354	0.426	0.4381	0.0357	0.446	0.45113	0.0357	0.471	0.4892
0.0355	0.384	0.39189	0.0358	0.422	0.43533	0.0358	0.422	0.43618	0.0272	0.445	0.45091	0.0358	0.479	0.48795		0.0358	0.384	0.39189	0.0358	0.403	0.41119	0.0358	0.43	0.44508	0.0354	0.444	0.45677	0.0358	0.618	0.62744		0.0358	0.387	0.40213	0.0351	0.405	0.4114	0.0355	0.427	0.43934	0.0358	0.447	0.4524	0.0357	0.472	0.4892
0.0356	0.384	0.39299	0.0359	0.423	0.43655	0.0359	0.423	0.43739	0.0273	0.446	0.45257	0.0359	0.48	0.48931		0.0359	0.384	0.39299	0.0359	0.403	0.41234	0.0358	0.431	0.44508	0.0355	0.444	0.45806	0.0359	0.619	0.62919		0.0359	0.388	0.40326	0.0352	0.406	0.41258	0.0356	0.428	0.44057	0.0359	0.447	0.45366	0.0358	0.472	0.49057
0.0356	0.385	0.39299	0.036	0.424	0.43776	0.036	0.424	0.43861	0.0273	0.447	0.45257	0.036	0.481	0.49068		0.036	0.385	0.39299	0.036	0.404	0.41349	0.0359	0.431	0.44632	0.0356	0.445	0.45935	0.036	0.62	0.63094		0.036	0.389	0.40438	0.0353	0.406	0.41375	0.0357	0.429	0.44181	0.036	0.448	0.45492	0.0359	0.473	0.49194
0.0357	0.386	0.3941	0.0361	0.425	0.43898	0.0361	0.425	0.43983	0.0274	0.448	0.45423	0.0361	0.482	0.49204		0.0361	0.386	0.3941	0.0361	0.405	0.41464	0.036	0.432	0.44757	0.0357	0.446	0.46064	0.036	0.621	0.63094		0.0361	0.39	0.4055	0.0354	0.407	0.41492	0.0357	0.43	0.44181	0.0361	0.449	0.45619	0.036	0.474	0.49331
0.0358	0.386	0.3952	0.0361	0.425	0.43898	0.0362	0.426	0.44105	0.0274	0.449	0.45423	0.0361	0.483	0.49204		0.0362	0.386	0.3952	0.0361	0.406	0.41464	0.0361	0.433	0.44881	0.0357	0.447	0.46064	0.0361	0.623	0.6327		0.0361	0.391	0.4055	0.0355	0.408	0.41609	0.0358	0.431	0.44305	0.0361	0.45	0.45619	0.0361	0.475	0.49468
0.0359	0.387	0.3963	0.0362	0.426	0.44019	0.0362	0.427	0.44105	0.0275	0.45	0.45589	0.0362	0.483	0.4934		0.0362	0.387	0.3963	0.0362	0.407	0.41579	0.0362	0.434	0.45005	0.0358	0.448	0.46193	0.0362	0.624	0.63445		0.0362	0.392	0.40663	0.0355	0.409	0.41609	0.0359	0.432	0.44429	0.0362	0.45	0.45745	0.0361	0.475	0.49468
0.0359	0.388	0.3963	0.0363	0.427	0.44141	0.0363	0.428	0.44227	0.0276	0.451	0.45755	0.0363	0.484	0.49476		0.0363	0.388	0.3963	0.0363	0.407	0.41694	0.0362	0.435	0.45005	0.0359	0.448	0.46322	0.0363	0.625	0.6362		0.0363	0.393	0.40775	0.0356	0.41	0.41726	0.036	0.433	0.44552	0.0363	0.451	0.45872	0.0362	0.476	0.49605
0.036	0.389	0.39741	0.0364	0.428	0.44263	0.0364	0.429	0.44349	0.0276	0.451	0.45755	0.0364	0.485	0.49613		0.0364	0.389	0.39741	0.0364	0.408	0.41809	0.0363	0.436	0.4513	0.036	0.449	0.46451	0.0364	0.627	0.63795		0.0364	0.394	0.40887	0.0357	0.411	0.41844	0.0361	0.433	0.44676	0.0364	0.452	0.45998	0.0363	0.477	0.49742
0.0361	0.39	0.39851	0.0365	0.429	0.44384	0.0365	0.43	0.4447	0.0277	0.452	0.4592	0.0364	0.486	0.49613		0.0365	0.39	0.39851	0.0365	0.409	0.41923	0.0364	0.437	0.45254	0.0361	0.45	0.4658	0.0364	0.628	0.63795		0.0365	0.395	0.41	0.0358	0.412	0.41961	0.0361	0.434	0.44676	0.0365	0.453	0.46124	0.0364	0.478	0.49879
0.0362	0.39	0.39962	0.0365	0.43	0.44384	0.0366	0.431	0.44592	0.0278	0.453	0.46086	0.0365	0.487	0.49749		0.0366	0.39	0.39962	0.0365	0.41	0.41923	0.0365	0.438	0.45378	0.0361	0.451	0.4658	0.0365	0.629	0.63971		0.0365	0.396	0.41	0.0358	0.412	0.41961	0.0362	0.435	0.448	0.0365	0.454	0.46124	0.0365	0.479	0.50016
0.0363	0.391	0.40072	0.0366	0.431	0.44506	0.0366	0.431	0.44592	0.0278	0.454	0.46086	0.0366	0.487	0.49885		0.0366	0.391	0.40072	0.0366	0.411	0.42038	0.0366	0.439	0.45503	0.0362	0.452	0.46709	0.0366	0.631	0.64146		0.0366	0.397	0.41112	0.0359	0.413	0.42078	0.0363	0.436	0.44924	0.0366	0.455	0.46251	0.0365	0.48	0.50016
0.0363	0.392	0.40072	0.0367	0.432	0.44627	0.0367	0.432	0.44714	0.0279	0.455	0.46252	0.0367	0.488	0.50022		0.0367	0.392	0.40072	0.0367	0.412	0.42153	0.0366	0.44	0.45503	0.0363	0.452	0.46838	0.0367	0.632	0.64321		0.0367	0.398	0.41224	0.036	0.414	0.42195	0.0364	0.437	0.45047	0.0367	0.455	0.46377	0.0366	0.481	0.50153
0.0364	0.393	0.40182	0.0368	0.433	0.44749	0.0368	0.434	0.44836	0.0279	0.455	0.46252	0.0368	0.489	0.50158		0.0368	0.393	0.40182	0.0368	0.413	0.42268	0.0367	0.441	0.45627	0.0364	0.453	0.46967	0.0368	0.633	0.64496		0.0368	0.399	0.41337	0.0361	0.415	0.42313	0.0364	0.438	0.45047	0.0368	0.456	0.46503	0.0367	0.482	0.5029
0.0365	0.394	0.40293	0.0369	0.434	0.44871	0.0369	0.435	0.44958	0.028	0.456	0.46418	0.0368	0.49	0.50158		0.0369	0.394	0.40293	0.0369	0.414	0.42383	0.0368	0.442	0.45751	0.0364	0.454	0.46967	0.0368	0.635	0.64496		0.0369	0.4	0.41449	0.0362	0.416	0.4243	0.0365	0.439	0.45171	0.0368	0.457	0.46503	0.0368	0.483	0.50428
0.0366	0.395	0.40403	0.0369	0.435	0.44871	0.037	0.436	0.4508	0.0281	0.457	0.46583	0.0369	0.491	0.50294		0.037	0.395	0.40403	0.0369	0.415	0.42383	0.0369	0.443	0.45876	0.0365	0.455	0.47096	0.0369	0.636	0.64672		0.0369	0.401	0.41449	0.0362	0.417	0.4243	0.0366	0.44	0.45295	0.0369	0.458	0.4663	0.0369	0.484	0.50565
0.0367	0.396	0.40514	0.037	0.436	0.44992	0.037	0.437	0.4508	0.0281	0.458	0.46583	0.037	0.492	0.50431		0.037	0.396	0.40514	0.037	0.416	0.42498	0.037	0.444	0.46	0.0366	0.456	0.47225	0.037	0.637	0.64847		0.037	0.403	0.41561	0.0363	0.418	0.42547	0.0367	0.442	0.45419	0.037	0.459	0.46756	0.0369	0.485	0.50565
0.0367	0.397	0.40514	0.0371	0.437	0.45114	0.0371	0.438	0.45201	0.0282	0.459	0.46749	0.0371	0.494	0.50567		0.0371	0.397	0.40514	0.0371	0.418	0.42613	0.037	0.445	0.46	0.0367	0.457	0.47354	0.0371	0.639	0.65022		0.0371	0.404	0.41674	0.0364	0.419	0.42664	0.0368	0.443	0.45542	0.0371	0.46	0.46882	0.037	0.486	0.50702
0.0368	0.398	0.40624	0.0372	0.438	0.45235	0.0372	0.439	0.45323	0.0282	0.459	0.46749	0.0372	0.495	0.50703		0.0372	0.398	0.40624	0.0372	0.419	0.42727	0.0371	0.446	0.46124	0.0368	0.458	0.47483	0.0372	0.64	0.65198		0.0372	0.405	0.41786	0.0365	0.42	0.42781	0.0368	0.444	0.45542	0.0372	0.461	0.47009	0.0371	0.487	0.50839
0.0369	0.399	0.40734	0.0373	0.439	0.45357	0.0373	0.44	0.45445	0.0283	0.46	0.46915	0.0372	0.496	0.50703		0.0373	0.399	0.40734	0.0373	0.42	0.42842	0.0372	0.447	0.46249	0.0368	0.458	0.47483	0.0372	0.641	0.65198		0.0373	0.406	0.41898	0.0366	0.421	0.42899	0.0369	0.445	0.45666	0.0372	0.462	0.47009	0.0372	0.488	0.50976
0.037	0.4	0.40845	0.0373	0.44	0.45357	0.0373	0.441	0.45445	0.0284	0.461	0.47081	0.0373	0.497	0.50839		0.0374	0.4	0.40845	0.0373	0.421	0.42842	0.0373	0.448	0.46373	0.0369	0.459	0.47612	0.0373	0.643	0.65373		0.0373	0.407	0.41898	0.0366	0.422	0.42899	0.037	0.446	0.4579	0.0373	0.463	0.47135	0.0373	0.489	0.51113
0.037	0.401	0.40845	0.0374	0.442	0.45479	0.0374	0.442	0.45567	0.0284	0.462	0.47081	0.0374	0.499	0.50976		0.0374	0.401	0.40845	0.0374	0.422	0.42957	0.0373	0.449	0.46373	0.037	0.46	0.47741	0.0374	0.644	0.65548		0.0374	0.408	0.42011	0.0367	0.423	0.43016	0.0371	0.447	0.45914	0.0374	0.464	0.47262	0.0373	0.49	0.51113
0.0371	0.402	0.40955	0.0375	0.443	0.456	0.0375	0.443	0.45689	0.0285	0.463	0.47247	0.0375	0.5	0.51112		0.0375	0.402	0.40955	0.0375	0.422	0.43072	0.0374	0.45	0.46497	0.0371	0.461	0.4787	0.0375	0.645	0.65723		0.0375	0.409	0.42123	0.0368	0.424	0.43133	0.0372	0.448	0.46037	0.0375	0.465	0.47388	0.0374	0.492	0.5125
0.0372	0.403	0.41066	0.0376	0.444	0.45722	0.0376	0.444	0.45811	0.0285	0.463	0.47247	0.0376	0.501	0.51248		0.0376	0.403	0.41066	0.0376	0.423	0.43187	0.0375	0.451	0.46622	0.0372	0.462	0.47999	0.0376	0.647	0.65899		0.0376	0.41	0.42235	0.0369	0.426	0.4325	0.0372	0.449	0.46037	0.0376	0.466	0.47514	0.0375	0.493	0.51387
0.0373	0.404	0.41176	0.0377	0.445	0.45843	0.0377	0.445	0.45932	0.0286	0.464	0.47412	0.0376	0.503	0.51248		0.0377	0.404	0.41176	0.0377	0.424	0.43302	0.0376	0.452	0.46746	0.0372	0.463	0.47999	0.0376	0.648	0.65899		0.0377	0.411	0.42348	0.0369	0.427	0.4325	0.0373	0.45	0.46161	0.0376	0.468	0.47514	0.0376	0.494	0.51524
0.0374	0.406	0.41286	0.0377	0.446	0.45843	0.0377	0.446	0.45932	0.0287	0.465	0.47578	0.0377	0.504	0.51385		0.0378	0.406	0.41286	0.0377	0.425	0.43302	0.0377	0.453	0.4687	0.0373	0.464	0.48128	0.0377	0.65	0.66074		0.0377	0.412	0.42348	0.037	0.428	0.43367	0.0374	0.451	0.46285	0.0377	0.469	0.47641	0.0377	0.495	0.51661
0.0374	0.407	0.41286	0.0378	0.447	0.45965	0.0378	0.447	0.46054	0.0287	0.466	0.47578	0.0378	0.505	0.51521		0.0378	0.407	0.41286	0.0378	0.426	0.43417	0.0377	0.454	0.4687	0.0374	0.465	0.48257	0.0378	0.651	0.66249		0.0378	0.413	0.4246	0.0371	0.429	0.43485	0.0375	0.452	0.46409	0.0378	0.47	0.47767	0.0377	0.497	0.51661
0.0375	0.408	0.41397	0.0379	0.448	0.46087	0.0379	0.448	0.46176	0.0288	0.467	0.47744	0.0379	0.506	0.51657		0.0379	0.408	0.41397	0.0379	0.427	0.43531	0.0378	0.455	0.46995	0.0375	0.466	0.48386	0.0379	0.653	0.66424		0.0379	0.414	0.42572	0.0372	0.43	0.43602	0.0375	0.453	0.46409	0.0379	0.471	0.47893	0.0378	0.498	0.51798
0.0376	0.409	0.41507	0.038	0.449	0.46208	0.038	0.449	0.46298	0.0288	0.468	0.47744	0.038	0.507	0.51794		0.038	0.409	0.41507	0.038	0.428	0.43646	0.0379	0.456	0.47119	0.0375	0.467	0.48386	0.0379	0.654	0.66424		0.038	0.415	0.42685	0.0373	0.431	0.43719	0.0376	0.454	0.46532	0.038	0.472	0.4802	0.0379	0.499	0.51935
0.0377	0.41	0.41618	0.0381	0.45	0.4633	0.0381	0.45	0.4642	0.0289	0.469	0.4791	0.038	0.509	0.51794		0.0381	0.41	0.41618	0.0381	0.429	0.43761	0.038	0.457	0.47243	0.0376	0.468	0.48515	0.038	0.655	0.666		0.0381	0.416	0.42797	0.0373	0.432	0.43719	0.0377	0.455	0.46656	0.038	0.473	0.4802	0.038	0.5	0.52072
0.0378	0.411	0.41728	0.0381	0.45	0.4633	0.0381	0.451	0.4642	0.029	0.47	0.48075	0.0381	0.51	0.5193		0.0381	0.411	0.41728	0.0381	0.43	0.43761	0.0381	0.458	0.47368	0.0377	0.469	0.48644	0.0381	0.657	0.66775		0.0381	0.417	0.42797	0.0374	0.433	0.43836	0.0378	0.456	0.4678	0.0381	0.474	0.48146	0.0381	0.502	0.52209
0.0378	0.412	0.41728	0.0382	0.451	0.46451	0.0382	0.452	0.46542	0.029	0.471	0.48075	0.0382	0.511	0.52066		0.0382	0.412	0.41728	0.0382	0.431	0.43876	0.0381	0.459	0.47368	0.0378	0.471	0.48773	0.0382	0.658	0.6695		0.0382	0.418	0.42909	0.0375	0.434	0.43953	0.0379	0.457	0.46904	0.0382	0.475	0.48273	0.0381	0.503	0.52209
0.0379	0.413	0.41838	0.0383	0.452	0.46573	0.0383	0.453	0.46663	0.0291	0.472	0.48241	0.0383	0.512	0.52202		0.0383	0.413	0.41838	0.0383	0.432	0.43991	0.0382	0.46	0.47492	0.0379	0.472	0.48902	0.0383	0.66	0.67125		0.0383	0.419	0.43022	0.0376	0.435	0.44071	0.0379	0.458	0.46904	0.0383	0.476	0.48399	0.0382	0.504	0.52346
0.038	0.413	0.41949	0.0384	0.453	0.46695	0.0384	0.454	0.46785	0.0291	0.473	0.48241	0.0384	0.513	0.52339		0.0384	0.413	0.41949	0.0384	0.433	0.44106	0.0383	0.461	0.47616	0.0379	0.473	0.48902	0.0383	0.661	0.67125		0.0384	0.42	0.43134	0.0376	0.436	0.44071	0.038	0.459	0.47028	0.0384	0.478	0.48525	0.0383	0.505	0.52483
0.0381	0.414	0.42059	0.0385	0.454	0.46816	0.0385	0.455	0.46907	0.0292	0.474	0.48407	0.0384	0.515	0.52339		0.0385	0.414	0.42059	0.0384	0.434	0.44106	0.0384	0.462	0.47741	0.038	0.474	0.49031	0.0384	0.663	0.67301		0.0385	0.42	0.43246	0.0377	0.437	0.44188	0.0381	0.46	0.47151	0.0384	0.479	0.48525	0.0384	0.507	0.5262
0.0381	0.415	0.42059	0.0385	0.455	0.46816	0.0385	0.456	0.46907	0.0293	0.475	0.48573	0.0385	0.516	0.52475		0.0385	0.415	0.42059	0.0385	0.435	0.44221	0.0385	0.463	0.47865	0.0381	0.475	0.4916	0.0385	0.664	0.67476		0.0385	0.421	0.43246	0.0378	0.438	0.44305	0.0382	0.461	0.47275	0.0385	0.48	0.48652	0.0384	0.508	0.5262
0.0382	0.416	0.42169	0.0386	0.456	0.46938	0.0386	0.457	0.47029	0.0293	0.476	0.48573	0.0386	0.517	0.52611		0.0386	0.416	0.42169	0.0386	0.435	0.44335	0.0385	0.464	0.47865	0.0382	0.476	0.4929	0.0386	0.666	0.67651		0.0386	0.422	0.43359	0.0379	0.439	0.44422	0.0383	0.462	0.47399	0.0386	0.481	0.48778	0.0385	0.509	0.52757
0.0383	0.417	0.4228	0.0387	0.457	0.47059	0.0387	0.458	0.47151	0.0294	0.477	0.48739	0.0387	0.518	0.52748		0.0387	0.417	0.4228	0.0387	0.436	0.4445	0.0386	0.465	0.47989	0.0383	0.477	0.49419	0.0387	0.667	0.67826		0.0387	0.423	0.43471	0.038	0.44	0.4454	0.0383	0.463	0.47399	0.0387	0.482	0.48904	0.0386	0.51	0.52894
0.0384	0.418	0.4239	0.0388	0.458	0.47181	0.0388	0.459	0.47273	0.0294	0.479	0.48739	0.0388	0.52	0.52884		0.0388	0.418	0.4239	0.0388	0.437	0.44565	0.0387	0.466	0.48113	0.0383	0.478	0.49419	0.0387	0.669	0.67826		0.0388	0.424	0.43583	0.038	0.441	0.4454	0.0384	0.463	0.47523	0.0388	0.483	0.49031	0.0387	0.511	0.53031
0.0385	0.419	0.42501	0.0388	0.459	0.47181	0.0389	0.459	0.47395	0.0295	0.48	0.48904	0.0388	0.521	0.52884		0.0389	0.419	0.42501	0.0388	0.438	0.44565	0.0388	0.467	0.48238	0.0384	0.479	0.49548	0.0388	0.67	0.68002		0.0389	0.425	0.43696	0.0381	0.442	0.44657	0.0385	0.464	0.47646	0.0388	0.484	0.49031	0.0388	0.513	0.53168
0.0385	0.419	0.42501	0.0389	0.459	0.47303	0.0389	0.46	0.47395	0.0296	0.481	0.4907	0.0389	0.522	0.5302		0.0389	0.419	0.42501	0.0389	0.439	0.4468	0.0389	0.468	0.48362	0.0385	0.48	0.49677	0.0389	0.672	0.68177		0.0389	0.425	0.43696	0.0382	0.443	0.44774	0.0386	0.465	0.4777	0.0389	0.485	0.49157	0.0388	0.514	0.53168
0.0386	0.42	0.42611	0.039	0.46	0.47424	0.039	0.461	0.47516	0.0296	0.482	0.4907	0.039	0.523	0.53157		0.039	0.42	0.42611	0.039	0.44	0.44795	0.0389	0.469	0.48362	0.0386	0.481	0.49806	0.039	0.673	0.68352		0.039	0.426	0.43808	0.0383	0.444	0.44891	0.0386	0.466	0.4777	0.039	0.486	0.49283	0.0389	0.515	0.53305
0.0387	0.421	0.42721	0.0391	0.461	0.47546	0.0391	0.462	0.47638	0.0297	0.483	0.49236	0.0391	0.524	0.53293		0.0391	0.421	0.42721	0.0391	0.441	0.4491	0.039	0.47	0.48486	0.0387	0.482	0.49935	0.0391	0.674	0.68527		0.0391	0.427	0.4392	0.0383	0.444	0.44891	0.0387	0.467	0.47894	0.0391	0.487	0.4941	0.039	0.516	0.53442
0.0388	0.422	0.42832	0.0392	0.462	0.47667	0.0392	0.463	0.4776	0.0297	0.484	0.49236	0.0391	0.525	0.53293		0.0392	0.422	0.42832	0.0392	0.442	0.45025	0.0391	0.471	0.48611	0.0387	0.483	0.49935	0.0391	0.676	0.68527		0.0392	0.427	0.44033	0.0384	0.445	0.45008	0.0388	0.468	0.48018	0.0392	0.488	0.49536	0.0391	0.517	0.53579
0.0389	0.423	0.42942	0.0392	0.463	0.47667	0.0393	0.464	0.47882	0.0298	0.485	0.49402	0.0392	0.526	0.53429		0.0393	0.423	0.42942	0.0392	0.443	0.45025	0.0392	0.472	0.48735	0.0388	0.484	0.50064	0.0392	0.677	0.68703		0.0392	0.428	0.44033	0.0385	0.446	0.45126	0.0389	0.469	0.48141	0.0392	0.489	0.49536	0.0392	0.518	0.53716
0.0389	0.424	0.42942	0.0393	0.463	0.47789	0.0393	0.465	0.47882	0.0299	0.486	0.49567	0.0393	0.528	0.53565		0.0393	0.424	0.42942	0.0393	0.443	0.45139	0.0393	0.473	0.48859	0.0389	0.485	0.50193	0.0393	0.679	0.68878		0.0393	0.429	0.44145	0.0386	0.447	0.45243	0.039	0.47	0.48265	0.0393	0.49	0.49663	0.0392	0.519	0.53716
0.039	0.424	0.43053	0.0394	0.464	0.47911	0.0394	0.466	0.48004	0.0299	0.487	0.49567	0.0394	0.529	0.53702		0.0394	0.424	0.43053	0.0394	0.444	0.45254	0.0393	0.473	0.48859	0.039	0.486	0.50322	0.0394	0.68	0.69053		0.0394	0.429	0.44257	0.0387	0.448	0.4536	0.039	0.471	0.48265	0.0394	0.491	0.49789	0.0393	0.52	0.53853
0.0391	0.425	0.43163	0.0395	0.465	0.48032	0.0395	0.467	0.48126	0.03	0.488	0.49733	0.0395	0.53	0.53838		0.0395	0.425	0.43163	0.0395	0.445	0.45369	0.0394	0.474	0.48984	0.039	0.487	0.50322	0.0395	0.681	0.69229		0.0395	0.43	0.4437	0.0387	0.449	0.4536	0.0391	0.472	0.48389	0.0395	0.492	0.49915	0.0394	0.522	0.5399
0.0392	0.426	0.43273	0.0396	0.466	0.48154	0.0396	0.468	0.48247	0.03	0.489	0.49733	0.0395	0.531	0.53838		0.0396	0.426	0.43273	0.0396	0.446	0.45484	0.0395	0.475	0.49108	0.0391	0.488	0.50451	0.0395	0.682	0.69229		0.0396	0.431	0.44482	0.0388	0.449	0.45477	0.0392	0.473	0.48513	0.0396	0.493	0.50042	0.0395	0.523	0.54127
0.0393	0.427	0.43384	0.0396	0.466	0.48154	0.0397	0.469	0.48369	0.0301	0.49	0.49899	0.0396	0.532	0.53974		0.0397	0.427	0.43384	0.0396	0.447	0.45484	0.0396	0.476	0.49232	0.0392	0.489	0.5058	0.0396	0.684	0.69404		0.0396	0.431	0.44482	0.0389	0.45	0.45594	0.0393	0.474	0.48636	0.0396	0.494	0.50042	0.0396	0.524	0.54264
0.0393	0.428	0.43384	0.0397	0.467	0.48275	0.0397	0.47	0.48369	0.0302	0.491	0.50065	0.0397	0.533	0.54111		0.0397	0.428	0.43384	0.0397	0.448	0.45599	0.0397	0.477	0.49357	0.0393	0.49	0.50709	0.0397	0.685	0.69579		0.0397	0.432	0.44594	0.039	0.451	0.45712	0.0394	0.474	0.4876	0.0397	0.495	0.50168	0.0396	0.525	0.54264
0.0394	0.428	0.43494	0.0398	0.468	0.48397	0.0398	0.471	0.48491	0.0302	0.492	0.50065	0.0398	0.534	0.54247		0.0398	0.428	0.43494	0.0398	0.449	0.45714	0.0397	0.478	0.49357	0.0394	0.492	0.50838	0.0398	0.686	0.69754		0.0398	0.433	0.44707	0.039	0.452	0.45712	0.0394	0.475	0.4876	0.0398	0.496	0.50294	0.0397	0.526	0.54401
0.0395	0.429	0.43605	0.0399	0.469	0.48519	0.0399	0.472	0.48613	0.0303	0.493	0.50231	0.0399	0.536	0.54383		0.0399	0.429	0.43605	0.0399	0.449	0.45829	0.0398	0.479	0.49481	0.0394	0.493	0.50838	0.0399	0.688	0.6993		0.0399	0.433	0.44819	0.0391	0.452	0.45829	0.0395	0.476	0.48884	0.0399	0.497	0.50421	0.0398	0.527	0.54538
0.0396	0.43	0.43715	0.04	0.47	0.4864	0.04	0.473	0.48735	0.0303	0.495	0.50231	0.0399	0.537	0.54383		0.04	0.43	0.43715	0.04	0.45	0.45943	0.0399	0.48	0.49605	0.0395	0.494	0.50967	0.0399	0.689	0.6993		0.04	0.434	0.44931	0.0392	0.453	0.45946	0.0396	0.477	0.49008	0.04	0.498	0.50547	0.0399	0.528	0.54675
0.0396	0.431	0.43715	0.04	0.471	0.4864	0.0401	0.473	0.48857	0.0304	0.496	0.50396	0.04	0.538	0.5452		0.0401	0.431	0.43715	0.04	0.451	0.45943	0.04	0.481	0.4973	0.0396	0.495	0.51096	0.04	0.69	0.70105		0.04	0.435	0.44931	0.0393	0.454	0.46063	0.0397	0.478	0.49131	0.04	0.499	0.50547	0.04	0.529	0.54813
0.0397	0.431	0.43825	0.0401	0.472	0.48762	0.0401	0.474	0.48857	0.0305	0.497	0.50562	0.0401	0.539	0.54656		0.0401	0.431	0.43825	0.0401	0.452	0.46058	0.04	0.481	0.4973	0.0397	0.496	0.51225	0.0401	0.691	0.7028		0.0401	0.435	0.45043	0.0394	0.455	0.4618	0.0398	0.479	0.49255	0.0401	0.5	0.50673	0.04	0.53	0.54813
0.0398	0.432	0.43936	0.0402	0.473	0.48883	0.0402	0.475	0.48978	0.0305	0.498	0.50562	0.0402	0.54	0.54792		0.0402	0.432	0.43936	0.0402	0.453	0.46173	0.0401	0.482	0.49854	0.0398	0.497	0.51354	0.0402	0.693	0.70455		0.0402	0.436	0.45156	0.0394	0.455	0.4618	0.0398	0.48	0.49255	0.0402	0.501	0.508	0.0401	0.531	0.5495
0.0399	0.433	0.44046	0.0403	0.474	0.49005	0.0403	0.476	0.491	0.0306	0.499	0.50728	0.0403	0.541	0.54928		0.0403	0.433	0.44046	0.0403	0.454	0.46288	0.0402	0.483	0.49978	0.0398	0.498	0.51354	0.0402	0.694	0.70455		0.0403	0.437	0.45268	0.0395	0.456	0.46298	0.0399	0.481	0.49379	0.0403	0.502	0.50926	0.0402	0.532	0.55087
0.04	0.434	0.44157	0.0404	0.475	0.49127	0.0404	0.476	0.49222	0.0307	0.5	0.50894	0.0403	0.542	0.54928		0.0404	0.434	0.44157	0.0404	0.455	0.46403	0.0403	0.484	0.50103	0.0399	0.499	0.51483	0.0403	0.695	0.70631		0.0404	0.438	0.4538	0.0396	0.457	0.46415	0.04	0.481	0.49503	0.0404	0.503	0.51053	0.0403	0.533	0.55224
0.04	0.434	0.44157	0.0404	0.476	0.49127	0.0404	0.477	0.49222	0.0307	0.501	0.50894	0.0404	0.543	0.55065		0.0405	0.434	0.44157	0.0404	0.455	0.46403	0.0404	0.485	0.50227	0.04	0.5	0.51612	0.0404	0.697	0.70806		0.0404	0.438	0.4538	0.0397	0.457	0.46532	0.0401	0.482	0.49626	0.0404	0.504	0.51053	0.0404	0.534	0.55361
0.0401	0.435	0.44267	0.0405	0.477	0.49248	0.0405	0.478	0.49344	0.0308	0.502	0.51059	0.0405	0.544	0.55201		0.0405	0.435	0.44267	0.0405	0.456	0.46518	0.0404	0.486	0.50227	0.0401	0.501	0.51741	0.0405	0.698	0.70981		0.0405	0.439	0.45493	0.0397	0.458	0.46532	0.0401	0.483	0.49626	0.0405	0.505	0.51179	0.0404	0.535	0.55361
0.0402	0.436	0.44377	0.0406	0.477	0.4937	0.0406	0.479	0.49466	0.0308	0.503	0.51059	0.0406	0.545	0.55337		0.0406	0.436	0.44377	0.0406	0.457	0.46633	0.0405	0.487	0.50351	0.0401	0.502	0.51741	0.0406	0.699	0.71156		0.0406	0.44	0.45605	0.0398	0.459	0.46649	0.0402	0.484	0.4975	0.0406	0.506	0.51305	0.0405	0.535	0.55498
0.0403	0.436	0.44488	0.0407	0.478	0.49491	0.0407	0.48	0.49588	0.0309	0.504	0.51225	0.0407	0.546	0.55474		0.0407	0.436	0.44488	0.0407	0.458	0.46747	0.0406	0.488	0.50476	0.0402	0.503	0.5187	0.0406	0.7	0.71156		0.0407	0.441	0.45717	0.0399	0.46	0.46766	0.0403	0.485	0.49874	0.0407	0.507	0.51432	0.0406	0.536	0.55635
0.0404	0.437	0.44598	0.0408	0.479	0.49613	0.0408	0.48	0.49709	0.031	0.505	0.51391	0.0407	0.547	0.55474		0.0408	0.437	0.44598	0.0408	0.459	0.46862	0.0407	0.489	0.506	0.0403	0.504	0.51999	0.0407	0.702	0.71332		0.0408	0.441	0.4583	0.04	0.46	0.46884	0.0404	0.486	0.49998	0.0407	0.508	0.51432	0.0407	0.537	0.55772
0.0404	0.438	0.44598	0.0408	0.48	0.49613	0.0408	0.481	0.49709	0.031	0.506	0.51391	0.0408	0.548	0.5561		0.0409	0.438	0.44598	0.0408	0.459	0.46862	0.0408	0.489	0.50724	0.0404	0.505	0.52128	0.0408	0.703	0.71507		0.0408	0.442	0.4583	0.0401	0.461	0.47001	0.0405	0.487	0.50121	0.0408	0.509	0.51558	0.0408	0.538	0.55909
0.0405	0.438	0.44708	0.0409	0.481	0.49735	0.0409	0.482	0.49831	0.0311	0.507	0.51557	0.0409	0.549	0.55746		0.0409	0.438	0.44708	0.0409	0.46	0.46977	0.0408	0.49	0.50724	0.0405	0.506	0.52257	0.0409	0.704	0.71682		0.0409	0.443	0.45942	0.0401	0.462	0.47001	0.0405	0.487	0.50121	0.0409	0.51	0.51684	0.0408	0.539	0.55909
0.0406	0.439	0.44819	0.041	0.481	0.49856	0.041	0.483	0.49953	0.0311	0.508	0.51557	0.041	0.549	0.55883		0.041	0.439	0.44819	0.041	0.461	0.47092	0.0409	0.491	0.50849	0.0405	0.507	0.52257	0.041	0.706	0.71857		0.041	0.444	0.46054	0.0402	0.463	0.47118	0.0406	0.488	0.50245	0.041	0.511	0.51811	0.0409	0.54	0.56046
0.0407	0.44	0.44929	0.0411	0.482	0.49978	0.0411	0.484	0.50075	0.0312	0.509	0.51723	0.0411	0.55	0.56019		0.0411	0.44	0.44929	0.0411	0.462	0.47207	0.041	0.492	0.50973	0.0406	0.508	0.52386	0.041	0.707	0.71857		0.0411	0.445	0.46167	0.0403	0.464	0.47235	0.0407	0.489	0.50369	0.0411	0.512	0.51937	0.041	0.541	0.56183
0.0407	0.44	0.44929	0.0412	0.483	0.50099	0.0412	0.485	0.50197	0.0313	0.51	0.51888	0.0411	0.551	0.56019		0.0412	0.44	0.44929	0.0412	0.462	0.47322	0.0411	0.493	0.51097	0.0407	0.509	0.52515	0.0411	0.708	0.72033		0.0412	0.446	0.46279	0.0404	0.464	0.47353	0.0408	0.49	0.50493	0.0411	0.512	0.51937	0.0411	0.542	0.5632
0.0408	0.441	0.4504	0.0412	0.484	0.50099	0.0412	0.486	0.50197	0.0313	0.511	0.51888	0.0412	0.552	0.56155		0.0412	0.441	0.4504	0.0412	0.463	0.47322	0.0412	0.494	0.51222	0.0408	0.51	0.52644	0.0412	0.71	0.72208		0.0412	0.447	0.46279	0.0404	0.465	0.47353	0.0409	0.491	0.50616	0.0412	0.513	0.52064	0.0411	0.543	0.5632
0.0409	0.442	0.4515	0.0413	0.485	0.50221	0.0413	0.487	0.50319	0.0314	0.512	0.52054	0.0413	0.553	0.56291		0.0413	0.442	0.4515	0.0413	0.464	0.47437	0.0412	0.495	0.51222	0.0409	0.51	0.52773	0.0413	0.711	0.72383		0.0413	0.448	0.46391	0.0405	0.466	0.4747	0.0409	0.492	0.50616	0.0413	0.514	0.5219	0.0412	0.544	0.56457
0.041	0.443	0.4526	0.0414	0.486	0.50343	0.0414	0.488	0.5044	0.0314	0.513	0.52054	0.0414	0.554	0.56428		0.0414	0.443	0.4526	0.0414	0.465	0.47551	0.0413	0.496	0.51346	0.0409	0.511	0.52773	0.0414	0.712	0.72559		0.0414	0.449	0.46504	0.0406	0.467	0.47587	0.041	0.493	0.5074	0.0414	0.515	0.52316	0.0413	0.545	0.56594
0.0411	0.443	0.45371	0.0415	0.487	0.50464	0.0415	0.489	0.50562	0.0315	0.514	0.5222	0.0414	0.555	0.56428		0.0415	0.443	0.45371	0.0415	0.466	0.47666	0.0414	0.497	0.5147	0.041	0.512	0.52902	0.0414	0.714	0.72559		0.0415	0.45	0.46616	0.0407	0.468	0.47704	0.0411	0.494	0.50864	0.0415	0.516	0.52443	0.0414	0.545	0.56731
0.0411	0.444	0.45371	0.0416	0.488	0.50586	0.0416	0.489	0.50684	0.0316	0.515	0.52386	0.0415	0.556	0.56564		0.0416	0.444	0.45371	0.0415	0.467	0.47666	0.0415	0.498	0.51595	0.0411	0.513	0.53031	0.0415	0.715	0.72734		0.0416	0.451	0.46728	0.0408	0.469	0.47821	0.0412	0.495	0.50988	0.0415	0.517	0.52443	0.0415	0.546	0.56868
0.0412	0.445	0.45481	0.0416	0.489	0.50586	0.0416	0.49	0.50684	0.0316	0.516	0.52386	0.0416	0.557	0.567		0.0416	0.445	0.45481	0.0416	0.467	0.47781	0.0416	0.499	0.51719	0.0412	0.514	0.5316	0.0416	0.716	0.72909		0.0416	0.451	0.46728	0.0408	0.469	0.47821	0.0412	0.496	0.50988	0.0416	0.518	0.52569	0.0415	0.547	0.56868
0.0413	0.446	0.45592	0.0417	0.49	0.50707	0.0417	0.491	0.50806	0.0317	0.517	0.52551	0.0417	0.557	0.56837		0.0417	0.446	0.45592	0.0417	0.468	0.47896	0.0416	0.5	0.51719	0.0412	0.515	0.5316	0.0417	0.718	0.73084		0.0417	0.452	0.46841	0.0409	0.47	0.47939	0.0413	0.497	0.51111	0.0417	0.519	0.52695	0.0416	0.548	0.57005
0.0414	0.447	0.45702	0.0418	0.491	0.50829	0.0418	0.492	0.50928	0.0317	0.518	0.52551	0.0418	0.558	0.56973		0.0418	0.447	0.45702	0.0418	0.469	0.48011	0.0417	0.501	0.51843	0.0413	0.516	0.53289	0.0418	0.719	0.7326		0.0418	0.453	0.46953	0.041	0.471	0.48056	0.0414	0.498	0.51235	0.0418	0.519	0.52822	0.0417	0.549	0.57142
0.0415	0.448	0.45812	0.0419	0.492	0.50951	0.0419	0.493	0.5105	0.0318	0.519	0.52717	0.0418	0.559	0.56973		0.0419	0.448	0.45812	0.0419	0.47	0.48126	0.0418	0.502	0.51968	0.0414	0.516	0.53418	0.0418	0.72	0.7326		0.0419	0.454	0.47065	0.0411	0.472	0.48173	0.0415	0.499	0.51359	0.0419	0.52	0.52948	0.0418	0.55	0.57279
0.0415	0.448	0.45812	0.042	0.493	0.51072	0.042	0.494	0.51171	0.0319	0.519	0.52883	0.0419	0.56	0.57109		0.042	0.448	0.45812	0.0419	0.471	0.48126	0.0419	0.503	0.52092	0.0415	0.517	0.53548	0.0419	0.722	0.73435		0.042	0.455	0.47178	0.0412	0.473	0.4829	0.0416	0.5	0.51483	0.0419	0.521	0.52948	0.0419	0.551	0.57416
0.0416	0.449	0.45923	0.042	0.494	0.51072	0.042	0.495	0.51171	0.0319	0.52	0.52883	0.042	0.561	0.57246		0.042	0.449	0.45923	0.042	0.472	0.48241	0.042	0.504	0.52216	0.0416	0.518	0.53677	0.042	0.723	0.7361		0.042	0.456	0.47178	0.0412	0.474	0.4829	0.0416	0.501	0.51483	0.042	0.522	0.53074	0.0419	0.552	0.57416
0.0417	0.45	0.46033	0.0421	0.495	0.51194	0.0421	0.496	0.51293	0.032	0.521	0.53049	0.0421	0.562	0.57382		0.0421	0.45	0.46033	0.0421	0.473	0.48355	0.042	0.505	0.52216	0.0416	0.519	0.53677	0.0421	0.725	0.73785		0.0421	0.457	0.4729	0.0413	0.474	0.48407	0.0417	0.502	0.51607	0.0421	0.523	0.53201	0.042	0.553	0.57553
0.0418	0.451	0.46144	0.0422	0.496	0.51315	0.0422	0.497	0.51415	0.032	0.522	0.53049	0.0422	0.563	0.57518		0.0422	0.451	0.46144	0.0422	0.474	0.4847	0.0421	0.506	0.52341	0.0417	0.52	0.53806	0.0422	0.726	0.73961		0.0422	0.458	0.47402	0.0414	0.475	0.48525	0.0418	0.503	0.5173	0.0422	0.524	0.53327	0.0421	0.554	0.5769
0.0418	0.452	0.46144	0.0423	0.497	0.51437	0.0423	0.498	0.51537	0.0321	0.523	0.53215	0.0422	0.564	0.57518		0.0423	0.452	0.46144	0.0423	0.475	0.48585	0.0422	0.507	0.52465	0.0418	0.52	0.53935	0.0422	0.728	0.73961		0.0423	0.459	0.47515	0.0415	0.476	0.48642	0.0419	0.504	0.51854	0.0423	0.525	0.53454	0.0422	0.555	0.57827
0.0419	0.453	0.46254	0.0423	0.498	0.51437	0.0424	0.499	0.51659	0.0322	0.524	0.5338	0.0423	0.565	0.57654		0.0424	0.453	0.46254	0.0423	0.476	0.48585	0.0423	0.508	0.52589	0.0419	0.521	0.54064	0.0423	0.729	0.74136		0.0424	0.46	0.47627	0.0415	0.477	0.48642	0.042	0.505	0.51978	0.0423	0.526	0.53454	0.0423	0.556	0.57964
0.042	0.454	0.46364	0.0424	0.499	0.51559	0.0424	0.5	0.51659	0.0322	0.525	0.5338	0.0424	0.566	0.57791		0.0424	0.454	0.46364	0.0424	0.477	0.487	0.0424	0.509	0.52713	0.042	0.522	0.54193	0.0424	0.731	0.74311		0.0424	0.461	0.47627	0.0416	0.478	0.48759	0.042	0.506	0.51978	0.0424	0.527	0.5358	0.0423	0.557	0.57964
0.0421	0.455	0.46475	0.0425	0.5	0.5168	0.0425	0.501	0.51781	0.0323	0.525	0.53546	0.0425	0.567	0.57927		0.0425	0.455	0.46475	0.0425	0.478	0.48815	0.0424	0.511	0.52713	0.042	0.523	0.54193	0.0425	0.732	0.74486		0.0425	0.462	0.47739	0.0417	0.479	0.48876	0.0421	0.507	0.52102	0.0425	0.528	0.53706	0.0424	0.558	0.58101
0.0422	0.456	0.46585	0.0426	0.501	0.51802	0.0426	0.502	0.51902	0.0323	0.526	0.53546	0.0426	0.568	0.58063		0.0426	0.456	0.46585	0.0426	0.479	0.4893	0.0425	0.512	0.52838	0.0421	0.524	0.54322	0.0426	0.734	0.74662		0.0426	0.463	0.47852	0.0418	0.48	0.48993	0.0422	0.508	0.52225	0.0426	0.529	0.53833	0.0425	0.559	0.58238
0.0422	0.457	0.46585	0.0427	0.502	0.51924	0.0427	0.503	0.52024	0.0324	0.527	0.53712	0.0426	0.569	0.58063		0.0427	0.457	0.46585	0.0427	0.48	0.49045	0.0426	0.513	0.52962	0.0422	0.525	0.54451	0.0426	0.735	0.74662		0.0427	0.464	0.47964	0.0419	0.481	0.49111	0.0423	0.509	0.52349	0.0427	0.53	0.53959	0.0426	0.56	0.58375
0.0423	0.458	0.46696	0.0427	0.503	0.51924	0.0428	0.504	0.52146	0.0325	0.528	0.53878	0.0427	0.57	0.582		0.0428	0.458	0.46696	0.0427	0.481	0.49045	0.0427	0.514	0.53086	0.0423	0.526	0.5458	0.0427	0.737	0.74837		0.0427	0.465	0.47964	0.0419	0.482	0.49111	0.0423	0.51	0.52349	0.0427	0.531	0.53959	0.0427	0.561	0.58512
0.0424	0.459	0.46806	0.0428	0.504	0.52045	0.0428	0.505	0.52146	0.0325	0.529	0.53878	0.0428	0.571	0.58336		0.0428	0.459	0.46806	0.0428	0.482	0.49159	0.0428	0.515	0.53211	0.0423	0.527	0.5458	0.0428	0.738	0.75012		0.0428	0.466	0.48076	0.042	0.483	0.49228	0.0424	0.511	0.52473	0.0428	0.532	0.54085	0.0427	0.562	0.58512
0.0425	0.46	0.46916	0.0429	0.505	0.52167	0.0429	0.506	0.52268	0.0326	0.53	0.54043	0.0429	0.572	0.58472		0.0429	0.46	0.46916	0.0429	0.483	0.49274	0.0428	0.516	0.53211	0.0424	0.528	0.54709	0.0429	0.74	0.75187		0.0429	0.467	0.48189	0.0421	0.484	0.49345	0.0425	0.512	0.52597	0.0429	0.533	0.54212	0.0428	0.564	0.58649
0.0426	0.461	0.47027	0.043	0.506	0.52288	0.043	0.507	0.5239	0.0326	0.53	0.54043	0.043	0.573	0.58609		0.043	0.461	0.47027	0.043	0.484	0.49389	0.0429	0.517	0.53335	0.0425	0.529	0.54838	0.0429	0.741	0.75187		0.043	0.468	0.48301	0.0422	0.485	0.49462	0.0426	0.513	0.5272	0.043	0.534	0.54338	0.0429	0.565	0.58786
0.0426	0.462	0.47027	0.0431	0.507	0.5241	0.0431	0.508	0.52512	0.0327	0.531	0.54209	0.043	0.574	0.58609		0.0431	0.462	0.47027	0.0431	0.484	0.49504	0.043	0.518	0.53459	0.0426	0.53	0.54967	0.043	0.742	0.75363		0.0431	0.469	0.48413	0.0422	0.486	0.49462	0.0427	0.514	0.52844	0.0431	0.535	0.54465	0.043	0.566	0.58923
0.0427	0.463	0.47137	0.0431	0.508	0.5241	0.0432	0.509	0.52633	0.0328	0.532	0.54375	0.0431	0.576	0.58745		0.0432	0.463	0.47137	0.0431	0.485	0.49504	0.0431	0.519	0.53584	0.0427	0.531	0.55096	0.0431	0.744	0.75538		0.0431	0.47	0.48413	0.0423	0.487	0.4958	0.0427	0.515	0.52844	0.0431	0.536	0.54465	0.0431	0.567	0.5906
0.0428	0.464	0.47247	0.0432	0.509	0.52532	0.0432	0.51	0.52633	0.0328	0.533	0.54375	0.0432	0.577	0.58881		0.0432	0.464	0.47247	0.0432	0.486	0.49619	0.0431	0.52	0.53584	0.0427	0.532	0.55096	0.0432	0.745	0.75713		0.0432	0.47	0.48526	0.0424	0.488	0.49697	0.0428	0.516	0.52968	0.0432	0.537	0.54591	0.0431	0.568	0.5906
0.0429	0.464	0.47358	0.0433	0.51	0.52653	0.0433	0.511	0.52755	0.0329	0.534	0.54541	0.0433	0.578	0.59017		0.0433	0.464	0.47358	0.0433	0.487	0.49734	0.0432	0.521	0.53708	0.0428	0.533	0.55225	0.0433	0.747	0.75888		0.0433	0.471	0.48638	0.0425	0.489	0.49814	0.0429	0.517	0.53092	0.0433	0.538	0.54717	0.0432	0.569	0.59198
0.0429	0.465	0.47358	0.0434	0.511	0.52775	0.0434	0.512	0.52877	0.0329	0.535	0.54541	0.0434	0.579	0.59154		0.0434	0.465	0.47358	0.0434	0.488	0.49849	0.0433	0.522	0.53832	0.0429	0.534	0.55354	0.0433	0.748	0.75888		0.0434	0.472	0.4875	0.0426	0.49	0.49931	0.043	0.518	0.53215	0.0434	0.539	0.54844	0.0433	0.571	0.59335
0.043	0.466	0.47468	0.0435	0.512	0.52896	0.0435	0.513	0.52999	0.033	0.536	0.54707	0.0434	0.58	0.59154		0.0435	0.466	0.47468	0.0435	0.489	0.49963	0.0434	0.522	0.53957	0.043	0.535	0.55483	0.0434	0.749	0.76064		0.0435	0.473	0.48863	0.0426	0.491	0.49931	0.0431	0.519	0.53339	0.0435	0.54	0.5497	0.0434	0.572	0.59472
0.0431	0.467	0.47579	0.0435	0.513	0.52896	0.0436	0.514	0.53121	0.0331	0.537	0.54872	0.0435	0.582	0.5929		0.0436	0.467	0.47579	0.0435	0.49	0.49963	0.0435	0.523	0.54081	0.0431	0.536	0.55612	0.0435	0.751	0.76239		0.0435	0.474	0.48863	0.0427	0.492	0.50048	0.0431	0.52	0.53339	0.0435	0.541	0.5497	0.0435	0.573	0.59609
0.0432	0.468	0.47689	0.0436	0.513	0.53018	0.0436	0.515	0.53121	0.0331	0.538	0.54872	0.0436	0.583	0.59426		0.0436	0.468	0.47689	0.0436	0.491	0.50078	0.0435	0.524	0.54081	0.0431	0.537	0.55612	0.0436	0.752	0.76414		0.0436	0.475	0.48975	0.0428	0.493	0.50166	0.0432	0.521	0.53463	0.0436	0.542	0.55096	0.0435	0.574	0.59609
0.0433	0.469	0.47799	0.0437	0.514	0.5314	0.0437	0.516	0.53243	0.0332	0.539	0.55038	0.0437	0.584	0.59563		0.0437	0.469	0.47799	0.0437	0.492	0.50193	0.0436	0.525	0.54205	0.0432	0.538	0.55741	0.0437	0.754	0.7659		0.0437	0.476	0.49087	0.0429	0.494	0.50283	0.0433	0.521	0.53587	0.0437	0.543	0.55223	0.0436	0.575	0.59746
0.0433	0.47	0.47799	0.0438	0.515	0.53261	0.0438	0.517	0.53365	0.0332	0.54	0.55038	0.0438	0.586	0.59699		0.0438	0.47	0.47799	0.0438	0.493	0.50308	0.0437	0.526	0.5433	0.0433	0.539	0.5587	0.0437	0.755	0.7659		0.0438	0.477	0.492	0.0429	0.495	0.50283	0.0434	0.522	0.5371	0.0438	0.544	0.55349	0.0437	0.577	0.59883
0.0434	0.471	0.4791	0.0439	0.516	0.53383	0.0439	0.518	0.53486	0.0333	0.541	0.55204	0.0438	0.587	0.59699		0.0439	0.471	0.4791	0.0439	0.494	0.50423	0.0438	0.527	0.54454	0.0434	0.54	0.55999	0.0438	0.756	0.76765		0.0439	0.477	0.49312	0.043	0.496	0.504	0.0435	0.523	0.53834	0.0439	0.545	0.55475	0.0438	0.578	0.6002
0.0435	0.472	0.4802	0.0439	0.517	0.53383	0.0439	0.519	0.53486	0.0334	0.542	0.5537	0.0439	0.588	0.59835		0.044	0.472	0.4802	0.0439	0.495	0.50423	0.0439	0.528	0.54578	0.0434	0.541	0.55999	0.0439	0.758	0.7694		0.0439	0.478	0.49312	0.0431	0.497	0.50517	0.0435	0.524	0.53834	0.0439	0.546	0.55475	0.0438	0.579	0.6002
0.0436	0.473	0.48131	0.044	0.518	0.53504	0.044	0.52	0.53608	0.0334	0.543	0.5537	0.044	0.589	0.59972		0.044	0.473	0.48131	0.044	0.496	0.50538	0.0439	0.529	0.54578	0.0435	0.542	0.56128	0.044	0.759	0.77115		0.044	0.479	0.49424	0.0432	0.498	0.50634	0.0436	0.525	0.53958	0.044	0.548	0.55602	0.0439	0.58	0.60157
0.0437	0.474	0.48241	0.0441	0.519	0.53626	0.0441	0.521	0.5373	0.0335	0.544	0.55535	0.0441	0.591	0.60108		0.0441	0.474	0.48241	0.0441	0.497	0.50653	0.044	0.53	0.54703	0.0436	0.543	0.56257	0.0441	0.76	0.77291		0.0441	0.48	0.49537	0.0433	0.499	0.50752	0.0437	0.526	0.54082	0.0441	0.549	0.55728	0.044	0.581	0.60294
0.0437	0.475	0.48241	0.0442	0.52	0.53748	0.0442	0.522	0.53852	0.0335	0.545	0.55535	0.0441	0.592	0.60108		0.0442	0.475	0.48241	0.0442	0.498	0.50767	0.0441	0.531	0.54827	0.0437	0.544	0.56386	0.0441	0.761	0.77291		0.0442	0.481	0.49649	0.0433	0.5	0.50752	0.0438	0.527	0.54205	0.0442	0.55	0.55855	0.0441	0.582	0.60431
0.0438	0.475	0.48351	0.0443	0.521	0.53869	0.0443	0.523	0.53974	0.0336	0.546	0.55701	0.0442	0.593	0.60244		0.0443	0.475	0.48351	0.0443	0.499	0.50882	0.0442	0.532	0.54951	0.0438	0.545	0.56515	0.0442	0.763	0.77466		0.0443	0.482	0.49761	0.0434	0.501	0.50869	0.0438	0.528	0.54205	0.0442	0.551	0.55855	0.0442	0.583	0.60568
0.0439	0.476	0.48462	0.0443	0.522	0.53869	0.0443	0.524	0.53974	0.0337	0.547	0.55867	0.0443	0.594	0.6038		0.0443	0.476	0.48462	0.0443	0.5	0.50882	0.0443	0.532	0.55076	0.0438	0.546	0.56515	0.0443	0.764	0.77641		0.0443	0.482	0.49761	0.0435	0.502	0.50986	0.0439	0.529	0.54329	0.0443	0.552	0.55981	0.0442	0.585	0.60568
0.044	0.477	0.48572	0.0444	0.523	0.53991	0.0444	0.525	0.54096	0.0337	0.548	0.55867	0.0444	0.595	0.60517		0.0444	0.477	0.48572	0.0444	0.501	0.50997	0.0443	0.533	0.55076	0.0439	0.548	0.56644	0.0444	0.765	0.77816		0.0444	0.483	0.49874	0.0436	0.503	0.51103	0.044	0.53	0.54453	0.0444	0.553	0.56107	0.0443	0.586	0.60705
0.0441	0.478	0.48683	0.0445	0.524	0.54112	0.0445	0.526	0.54217	0.0338	0.549	0.56033	0.0445	0.596	0.60653		0.0445	0.478	0.48683	0.0445	0.502	0.51112	0.0444	0.534	0.552	0.044	0.549	0.56773	0.0445	0.767	0.77992		0.0445	0.484	0.49986	0.0436	0.504	0.51103	0.0441	0.531	0.54577	0.0445	0.554	0.56234	0.0444	0.587	0.60842
0.0441	0.479	0.48683	0.0446	0.525	0.54234	0.0446	0.527	0.54339	0.0339	0.55	0.56199	0.0445	0.598	0.60653		0.0446	0.479	0.48683	0.0446	0.503	0.51227	0.0445	0.535	0.55324	0.0441	0.55	0.56902	0.0445	0.768	0.77992		0.0446	0.485	0.50098	0.0437	0.505	0.5122	0.0442	0.532	0.547	0.0446	0.555	0.5636	0.0445	0.588	0.60979
0.0442	0.48	0.48793	0.0447	0.526	0.54356	0.0447	0.528	0.54461	0.0339	0.551	0.56199	0.0446	0.599	0.60789		0.0447	0.48	0.48793	0.0447	0.503	0.51342	0.0446	0.536	0.55449	0.0442	0.551	0.57031	0.0446	0.769	0.78167		0.0447	0.486	0.50211	0.0438	0.506	0.51338	0.0442	0.533	0.547	0.0446	0.556	0.5636	0.0446	0.589	0.61116
0.0443	0.481	0.48903	0.0447	0.527	0.54356	0.0447	0.529	0.54461	0.034	0.553	0.56364	0.0447	0.6	0.60926		0.0447	0.481	0.48903	0.0447	0.504	0.51342	0.0447	0.537	0.55573	0.0442	0.552	0.57031	0.0447	0.771	0.78342		0.0447	0.487	0.50211	0.0439	0.507	0.51455	0.0443	0.534	0.54824	0.0447	0.557	0.56486	0.0446	0.59	0.61116
0.0444	0.482	0.49014	0.0448	0.527	0.54477	0.0448	0.529	0.54583	0.034	0.554	0.56364	0.0448	0.601	0.61062		0.0448	0.482	0.49014	0.0448	0.505	0.51457	0.0447	0.538	0.55573	0.0443	0.553	0.5716	0.0448	0.772	0.78517		0.0448	0.487	0.50323	0.044	0.508	0.51572	0.0444	0.535	0.54948	0.0448	0.559	0.56613	0.0447	0.591	0.61253
0.0444	0.482	0.49014	0.0449	0.528	0.54599	0.0449	0.53	0.54705	0.0341	0.555	0.5653	0.0449	0.602	0.61198		0.0449	0.482	0.49014	0.0449	0.506	0.51572	0.0448	0.539	0.55697	0.0444	0.554	0.57289	0.0449	0.773	0.78693		0.0449	0.488	0.50435	0.044	0.508	0.51572	0.0445	0.536	0.55072	0.0449	0.56	0.56739	0.0448	0.592	0.6139
0.0445	0.483	0.49124	0.045	0.529	0.5472	0.045	0.532	0.54827	0.0342	0.556	0.56696	0.0449	0.603	0.61198		0.045	0.483	0.49124	0.045	0.507	0.51686	0.0449	0.54	0.55822	0.0445	0.555	0.57418	0.0449	0.774	0.78693		0.045	0.489	0.50548	0.0441	0.509	0.51689	0.0446	0.537	0.55195	0.045	0.561	0.56866	0.0449	0.593	0.61527
0.0446	0.484	0.49235	0.0451	0.53	0.54842	0.0451	0.532	0.54948	0.0342	0.557	0.56696	0.045	0.604	0.61334		0.0451	0.484	0.49235	0.045	0.508	0.51686	0.045	0.541	0.55946	0.0445	0.556	0.57418	0.045	0.776	0.78868		0.0451	0.49	0.5066	0.0442	0.51	0.51806	0.0446	0.538	0.55195	0.045	0.562	0.56866	0.045	0.594	0.61664
0.0447	0.485	0.49345	0.0451	0.531	0.54842	0.0451	0.533	0.54948	0.0343	0.558	0.56862	0.0451	0.605	0.61471		0.0451	0.485	0.49345	0.0451	0.509	0.51801	0.0451	0.542	0.5607	0.0446	0.557	0.57547	0.0451	0.777	0.79043		0.0451	0.49	0.5066	0.0443	0.511	0.51924	0.0447	0.539	0.55319	0.0451	0.563	0.56992	0.045	0.595	0.61664
0.0448	0.486	0.49455	0.0452	0.531	0.54964	0.0452	0.534	0.5507	0.0343	0.559	0.56862	0.0452	0.606	0.61607		0.0452	0.486	0.49455	0.0452	0.509	0.51916	0.0451	0.543	0.5607	0.0447	0.559	0.57676	0.0452	0.778	0.79218		0.0452	0.491	0.50772	0.0443	0.512	0.51924	0.0448	0.54	0.55443	0.0452	0.564	0.57118	0.0451	0.596	0.61801
0.0448	0.487	0.49455	0.0453	0.532	0.55085	0.0453	0.535	0.55192	0.0344	0.56	0.57027	0.0453	0.607	0.61743		0.0453	0.487	0.49455	0.0453	0.51	0.52031	0.0452	0.544	0.56195	0.0448	0.56	0.57805	0.0453	0.78	0.79394		0.0453	0.492	0.50885	0.0444	0.513	0.52041	0.0449	0.541	0.55567	0.0453	0.565	0.57245	0.0452	0.597	0.61938
0.0449	0.488	0.49566	0.0454	0.533	0.55207	0.0454	0.536	0.55314	0.0345	0.561	0.57193	0.0453	0.608	0.61743		0.0454	0.488	0.49566	0.0454	0.511	0.52146	0.0453	0.545	0.56319	0.0449	0.561	0.57935	0.0453	0.781	0.79394		0.0454	0.493	0.50997	0.0445	0.514	0.52158	0.0449	0.542	0.55567	0.0454	0.566	0.57371	0.0453	0.598	0.62075
0.045	0.488	0.49676	0.0454	0.534	0.55207	0.0455	0.537	0.55436	0.0345	0.562	0.57193	0.0454	0.609	0.6188		0.0455	0.488	0.49676	0.0454	0.512	0.52146	0.0454	0.546	0.56443	0.0449	0.562	0.57935	0.0454	0.782	0.79569		0.0455	0.494	0.51109	0.0446	0.514	0.52275	0.045	0.543	0.5569	0.0454	0.567	0.57371	0.0454	0.599	0.62212
0.0451	0.489	0.49786	0.0455	0.535	0.55328	0.0455	0.538	0.55436	0.0346	0.563	0.57359	0.0455	0.61	0.62016		0.0455	0.489	0.49786	0.0455	0.513	0.52261	0.0455	0.547	0.56568	0.045	0.563	0.58064	0.0455	0.783	0.79744		0.0455	0.494	0.51109	0.0447	0.515	0.52393	0.0451	0.543	0.55814	0.0455	0.568	0.57497	0.0454	0.6	0.62212
0.0452	0.49	0.49897	0.0456	0.536	0.5545	0.0456	0.539	0.55558	0.0346	0.564	0.57359	0.0456	0.611	0.62152		0.0456	0.49	0.49897	0.0456	0.513	0.52376	0.0455	0.548	0.56568	0.0451	0.564	0.58193	0.0456	0.785	0.7992		0.0456	0.495	0.51222	0.0447	0.516	0.52393	0.0452	0.544	0.55938	0.0456	0.569	0.57624	0.0455	0.601	0.62349
0.0452	0.491	0.49897	0.0457	0.536	0.55572	0.0457	0.54	0.55679	0.0347	0.565	0.57525	0.0457	0.612	0.62289		0.0457	0.491	0.49897	0.0457	0.514	0.5249	0.0456	0.549	0.56692	0.0452	0.565	0.58322	0.0456	0.786	0.7992		0.0457	0.496	0.51334	0.0448	0.517	0.5251	0.0453	0.545	0.56062	0.0457	0.57	0.5775	0.0456	0.602	0.62486
0.0453	0.491	0.50007	0.0458	0.537	0.55693	0.0458	0.54	0.55801	0.0348	0.566	0.57691	0.0457	0.613	0.62289		0.0458	0.491	0.50007	0.0458	0.515	0.52605	0.0457	0.55	0.56816	0.0453	0.566	0.58451	0.0457	0.787	0.80095		0.0458	0.497	0.51446	0.0449	0.518	0.52627	0.0453	0.546	0.56062	0.0458	0.571	0.57876	0.0457	0.603	0.62623
0.0454	0.492	0.50118	0.0458	0.538	0.55693	0.0459	0.541	0.55923	0.0348	0.567	0.57691	0.0458	0.614	0.62425		0.0459	0.492	0.50118	0.0458	0.516	0.52605	0.0458	0.551	0.56941	0.0453	0.567	0.58451	0.0458	0.789	0.8027		0.0459	0.498	0.51559	0.045	0.518	0.52744	0.0454	0.547	0.56186	0.0458	0.572	0.57876	0.0458	0.604	0.6276
0.0455	0.493	0.50228	0.0459	0.539	0.55815	0.0459	0.542	0.55923	0.0349	0.568	0.57856	0.0459	0.615	0.62561		0.0459	0.493	0.50228	0.0459	0.517	0.5272	0.0458	0.552	0.56941	0.0454	0.568	0.5858	0.0459	0.79	0.80445		0.0459	0.498	0.51559	0.045	0.519	0.52744	0.0455	0.548	0.56309	0.0459	0.572	0.58003	0.0458	0.605	0.6276
0.0455	0.494	0.50228	0.046	0.54	0.55936	0.046	0.543	0.56045	0.0349	0.569	0.57856	0.046	0.616	0.62697		0.046	0.494	0.50228	0.046	0.517	0.52835	0.0459	0.552	0.57065	0.0455	0.569	0.58709	0.046	0.792	0.80621		0.046	0.499	0.51671	0.0451	0.52	0.52861	0.0456	0.549	0.56433	0.046	0.573	0.58129	0.0459	0.606	0.62897
0.0456	0.494	0.50338	0.0461	0.54	0.56058	0.0461	0.544	0.56167	0.035	0.57	0.58022	0.0461	0.616	0.62834		0.0461	0.494	0.50338	0.0461	0.518	0.5295	0.046	0.553	0.57189	0.0456	0.57	0.58838	0.046	0.793	0.80621		0.0461	0.5	0.51783	0.0452	0.521	0.52979	0.0457	0.55	0.56557	0.0461	0.574	0.58256	0.046	0.607	0.63034
0.0457	0.495	0.50449	0.0462	0.541	0.5618	0.0462	0.545	0.56289	0.0351	0.571	0.58188	0.0461	0.617	0.62834		0.0462	0.495	0.50449	0.0462	0.519	0.53065	0.0461	0.554	0.57313	0.0456	0.57	0.58838	0.0461	0.794	0.80796		0.0462	0.501	0.51895	0.0453	0.521	0.53096	0.0457	0.55	0.56557	0.0462	0.575	0.58382	0.0461	0.608	0.63171
0.0458	0.496	0.50559	0.0462	0.542	0.5618	0.0463	0.545	0.5641	0.0351	0.572	0.58188	0.0462	0.618	0.6297		0.0463	0.496	0.50559	0.0462	0.52	0.53065	0.0462	0.555	0.57438	0.0457	0.571	0.58967	0.0462	0.796	0.80971		0.0463	0.502	0.52008	0.0454	0.522	0.53213	0.0458	0.551	0.56681	0.0462	0.576	0.58382	0.0462	0.608	0.63308
0.0459	0.496	0.5067	0.0463	0.543	0.56301	0.0463	0.546	0.5641	0.0352	0.573	0.58354	0.0463	0.619	0.63106		0.0463	0.496	0.5067	0.0463	0.52	0.5318	0.0462	0.556	0.57438	0.0458	0.572	0.59096	0.0463	0.797	0.81146		0.0463	0.502	0.52008	0.0454	0.523	0.53213	0.0459	0.552	0.56804	0.0463	0.577	0.58508	0.0462	0.609	0.63308
0.0459	0.497	0.5067	0.0464	0.544	0.56423	0.0464	0.547	0.56532	0.0352	0.574	0.58354	0.0464	0.62	0.63243		0.0464	0.497	0.5067	0.0464	0.521	0.53294	0.0463	0.557	0.57562	0.0459	0.573	0.59225	0.0464	0.799	0.81322		0.0464	0.503	0.5212	0.0455	0.524	0.5333	0.046	0.553	0.56928	0.0464	0.578	0.58635	0.0463	0.61	0.63445
0.046	0.498	0.5078	0.0465	0.545	0.56544	0.0465	0.548	0.56654	0.0353	0.575	0.58519	0.0465	0.621	0.63379		0.0465	0.498	0.5078	0.0465	0.522	0.53409	0.0464	0.558	0.57686	0.046	0.574	0.59354	0.0464	0.8	0.81322		0.0465	0.504	0.52232	0.0456	0.524	0.53447	0.046	0.554	0.56928	0.0465	0.578	0.58761	0.0464	0.611	0.63583
0.0461	0.499	0.5089	0.0466	0.546	0.56666	0.0466	0.549	0.56776	0.0354	0.576	0.58685	0.0465	0.622	0.63379		0.0466	0.499	0.5089	0.0466	0.523	0.53524	0.0465	0.559	0.57811	0.046	0.575	0.59354	0.0465	0.802	0.81497		0.0466	0.505	0.52345	0.0457	0.525	0.53565	0.0461	0.555	0.57052	0.0466	0.579	0.58887	0.0465	0.612	0.6372
0.0462	0.5	0.51001	0.0466	0.547	0.56666	0.0467	0.55	0.56898	0.0354	0.577	0.58685	0.0466	0.623	0.63515		0.0467	0.5	0.51001	0.0466	0.524	0.53524	0.0466	0.56	0.57935	0.0461	0.576	0.59483	0.0466	0.803	0.81672		0.0466	0.506	0.52345	0.0458	0.526	0.53682	0.0462	0.556	0.57176	0.0466	0.58	0.58887	0.0465	0.613	0.6372
0.0463	0.5	0.51111	0.0467	0.548	0.56788	0.0467	0.551	0.56898	0.0355	0.578	0.58851	0.0467	0.624	0.63652		0.0467	0.5	0.51111	0.0467	0.525	0.53639	0.0466	0.561	0.57935	0.0462	0.577	0.59612	0.0467	0.805	0.81847		0.0467	0.506	0.52457	0.0458	0.527	0.53682	0.0463	0.557	0.57299	0.0467	0.581	0.59014	0.0466	0.614	0.63857
0.0463	0.501	0.51111	0.0468	0.549	0.56909	0.0468	0.551	0.5702	0.0355	0.579	0.58851	0.0468	0.625	0.63788		0.0468	0.501	0.51111	0.0468	0.525	0.53754	0.0467	0.562	0.58059	0.0463	0.578	0.59741	0.0468	0.806	0.82023		0.0468	0.507	0.52569	0.0459	0.527	0.53799	0.0464	0.558	0.57423	0.0468	0.582	0.5914	0.0467	0.615	0.63994
0.0464	0.502	0.51222	0.0469	0.55	0.57031	0.0469	0.552	0.57141	0.0356	0.58	0.59017	0.0468	0.626	0.63788		0.0469	0.502	0.51222	0.0469	0.526	0.53869	0.0468	0.563	0.58184	0.0464	0.578	0.5987	0.0468	0.808	0.82023		0.0469	0.508	0.52682	0.046	0.528	0.53916	0.0464	0.559	0.57423	0.0469	0.583	0.59267	0.0468	0.616	0.64131
0.0465	0.503	0.51332	0.047	0.551	0.57152	0.047	0.553	0.57263	0.0357	0.581	0.59183	0.0469	0.626	0.63924		0.047	0.503	0.51332	0.047	0.527	0.53984	0.0469	0.564	0.58308	0.0464	0.579	0.5987	0.0469	0.809	0.82198		0.047	0.509	0.52794	0.0461	0.529	0.54033	0.0465	0.56	0.57547	0.047	0.584	0.59393	0.0469	0.617	0.64268
0.0466	0.504	0.51442	0.047	0.552	0.57152	0.0471	0.554	0.57385	0.0357	0.582	0.59183	0.047	0.627	0.6406		0.0471	0.504	0.51442	0.047	0.528	0.53984	0.047	0.564	0.58432	0.0465	0.58	0.59999	0.047	0.811	0.82373		0.047	0.51	0.52794	0.0461	0.53	0.54033	0.0466	0.561	0.57671	0.047	0.585	0.59393	0.0469	0.618	0.64268
0.0466	0.505	0.51442	0.0471	0.553	0.57274	0.0471	0.555	0.57385	0.0358	0.583	0.59348	0.0471	0.628	0.64197		0.0471	0.505	0.51442	0.0471	0.529	0.54098	0.047	0.565	0.58432	0.0466	0.581	0.60128	0.0471	0.812	0.82548		0.0471	0.511	0.52906	0.0462	0.531	0.54151	0.0467	0.563	0.57794	0.0471	0.586	0.59519	0.047	0.618	0.64405
0.0467	0.505	0.51553	0.0472	0.554	0.57396	0.0472	0.556	0.57507	0.0358	0.584	0.59348	0.0472	0.629	0.64333		0.0472	0.505	0.51553	0.0472	0.53	0.54213	0.0471	0.566	0.58557	0.0467	0.582	0.60257	0.0472	0.813	0.82724		0.0472	0.512	0.53019	0.0463	0.531	0.54268	0.0468	0.564	0.57918	0.0472	0.587	0.59646	0.0471	0.619	0.64542
0.0468	0.506	0.51663	0.0473	0.555	0.57517	0.0473	0.557	0.57629	0.0359	0.585	0.59514	0.0472	0.63	0.64333		0.0473	0.506	0.51663	0.0473	0.531	0.54328	0.0472	0.567	0.58681	0.0467	0.583	0.60257	0.0472	0.815	0.82724		0.0473	0.513	0.53131	0.0464	0.532	0.54385	0.0468	0.564	0.57918	0.0473	0.588	0.59772	0.0472	0.62	0.64679
0.0469	0.507	0.51774	0.0474	0.556	0.57639	0.0474	0.558	0.57751	0.036	0.586	0.5968	0.0473	0.631	0.64469		0.0474	0.507	0.51774	0.0474	0.532	0.54443	0.0473	0.568	0.58805	0.0468	0.584	0.60386	0.0473	0.816	0.82899		0.0474	0.514	0.53243	0.0465	0.533	0.54502	0.0469	0.565	0.58042	0.0474	0.589	0.59898	0.0473	0.621	0.64816
0.047	0.508	0.51884	0.0474	0.557	0.57639	0.0474	0.559	0.57751	0.036	0.587	0.5968	0.0474	0.632	0.64606		0.0474	0.508	0.51884	0.0474	0.533	0.54443	0.0474	0.569	0.5893	0.0469	0.585	0.60515	0.0474	0.818	0.83074		0.0474	0.514	0.53243	0.0465	0.534	0.54502	0.047	0.566	0.58166	0.0474	0.59	0.59898	0.0473	0.622	0.64816
0.047	0.509	0.51884	0.0475	0.558	0.5776	0.0475	0.56	0.57872	0.0361	0.588	0.59846	0.0475	0.633	0.64742		0.0475	0.509	0.51884	0.0475	0.534	0.54558	0.0474	0.57	0.5893	0.047	0.585	0.60644	0.0475	0.819	0.8325		0.0475	0.515	0.53356	0.0466	0.535	0.5462	0.0471	0.567	0.58289	0.0475	0.591	0.60025	0.0474	0.623	0.64953
0.0471	0.51	0.51994	0.0476	0.559	0.57882	0.0476	0.561	0.57994	0.0361	0.589	0.59846	0.0476	0.634	0.64878		0.0476	0.51	0.51994	0.0476	0.535	0.54673	0.0475	0.571	0.59054	0.0471	0.586	0.60773	0.0476	0.821	0.83425		0.0476	0.516	0.53468	0.0467	0.536	0.54737	0.0472	0.568	0.58413	0.0476	0.592	0.60151	0.0475	0.624	0.6509
0.0472	0.51	0.52105	0.0477	0.56	0.58004	0.0477	0.562	0.58116	0.0362	0.59	0.60011	0.0476	0.635	0.64878		0.0477	0.51	0.52105	0.0477	0.536	0.54788	0.0476	0.572	0.59178	0.0471	0.587	0.60773	0.0476	0.822	0.83425		0.0477	0.517	0.5358	0.0468	0.536	0.54854	0.0472	0.569	0.58413	0.0477	0.593	0.60277	0.0476	0.625	0.65227
0.0473	0.511	0.52215	0.0478	0.561	0.58125	0.0478	0.563	0.58238	0.0363	0.59	0.60177	0.0477	0.636	0.65015		0.0478	0.511	0.52215	0.0478	0.537	0.54902	0.0477	0.573	0.59303	0.0472	0.588	0.60902	0.0477	0.823	0.836		0.0478	0.518	0.53693	0.0468	0.537	0.54854	0.0473	0.57	0.58537	0.0478	0.594	0.60404	0.0477	0.626	0.65364
0.0474	0.512	0.52325	0.0478	0.562	0.58125	0.0478	0.564	0.58238	0.0363	0.591	0.60177	0.0478	0.638	0.65151		0.0478	0.512	0.52325	0.0478	0.537	0.54902	0.0478	0.574	0.59427	0.0473	0.589	0.61031	0.0478	0.825	0.83775		0.0478	0.519	0.53693	0.0469	0.539	0.54971	0.0474	0.571	0.58661	0.0478	0.595	0.60404	0.0477	0.628	0.65364
0.0474	0.513	0.52325	0.0479	0.563	0.58247	0.0479	0.565	0.5836	0.0364	0.592	0.60343	0.0479	0.639	0.65287		0.0479	0.513	0.52325	0.0479	0.538	0.55017	0.0478	0.575	0.59427	0.0474	0.59	0.6116	0.0479	0.826	0.83951		0.0479	0.52	0.53805	0.047	0.54	0.55088	0.0475	0.572	0.58784	0.0479	0.596	0.6053	0.0478	0.629	0.65501
0.0475	0.514	0.52436	0.048	0.564	0.58368	0.048	0.566	0.58482	0.0364	0.593	0.60343	0.048	0.64	0.65423		0.048	0.514	0.52436	0.048	0.539	0.55132	0.0479	0.576	0.59551	0.0475	0.591	0.61289	0.048	0.827	0.84126		0.048	0.521	0.53917	0.0471	0.541	0.55206	0.0475	0.573	0.58784	0.048	0.596	0.60657	0.0479	0.63	0.65638
0.0476	0.515	0.52546	0.0481	0.565	0.5849	0.0481	0.567	0.58604	0.0365	0.594	0.60509	0.048	0.641	0.65423		0.0481	0.515	0.52546	0.0481	0.54	0.55247	0.048	0.577	0.59676	0.0475	0.592	0.61289	0.048	0.829	0.84126		0.0481	0.522	0.5403	0.0472	0.542	0.55323	0.0476	0.574	0.58908	0.0481	0.597	0.60783	0.048	0.631	0.65775
0.0477	0.516	0.52657	0.0482	0.566	0.58612	0.0482	0.568	0.58725	0.0366	0.595	0.60675	0.0481	0.642	0.6556		0.0482	0.516	0.52657	0.0481	0.541	0.55247	0.0481	0.578	0.598	0.0476	0.592	0.61418	0.0481	0.83	0.84301		0.0482	0.523	0.54142	0.0472	0.543	0.55323	0.0477	0.575	0.59032	0.0481	0.599	0.60783	0.0481	0.632	0.65912
0.0478	0.516	0.52767	0.0482	0.567	0.58612	0.0482	0.569	0.58725	0.0366	0.596	0.60675	0.0482	0.643	0.65696		0.0482	0.516	0.52767	0.0482	0.542	0.55362	0.0482	0.579	0.59924	0.0477	0.593	0.61547	0.0482	0.831	0.84476		0.0482	0.524	0.54142	0.0473	0.544	0.5544	0.0478	0.575	0.59156	0.0482	0.6	0.60909	0.0481	0.633	0.65912
0.0478	0.517	0.52767	0.0483	0.568	0.58733	0.0483	0.57	0.58847	0.0367	0.597	0.6084	0.0483	0.644	0.65832		0.0483	0.517	0.52767	0.0483	0.543	0.55477	0.0482	0.58	0.59924	0.0478	0.594	0.61676	0.0483	0.833	0.84652		0.0483	0.525	0.54254	0.0474	0.545	0.55557	0.0479	0.576	0.59279	0.0483	0.601	0.61036	0.0482	0.634	0.66049
0.0479	0.518	0.52877	0.0484	0.569	0.58855	0.0484	0.57	0.58969	0.0368	0.597	0.61006	0.0484	0.645	0.65969		0.0484	0.518	0.52877	0.0484	0.544	0.55592	0.0483	0.581	0.60049	0.0478	0.595	0.61676	0.0483	0.834	0.84652		0.0484	0.526	0.54367	0.0475	0.546	0.55674	0.0479	0.577	0.59279	0.0484	0.602	0.61162	0.0483	0.636	0.66186
0.048	0.519	0.52988	0.0485	0.57	0.58976	0.0485	0.571	0.59091	0.0368	0.598	0.61006	0.0484	0.647	0.65969		0.0485	0.519	0.52988	0.0485	0.545	0.55706	0.0484	0.582	0.60173	0.0479	0.596	0.61805	0.0484	0.835	0.84827		0.0485	0.527	0.54479	0.0475	0.547	0.55674	0.048	0.578	0.59403	0.0485	0.603	0.61288	0.0484	0.637	0.66323
0.0481	0.52	0.53098	0.0486	0.571	0.59098	0.0486	0.572	0.59213	0.0369	0.599	0.61172	0.0485	0.648	0.66105		0.0486	0.52	0.53098	0.0485	0.546	0.55706	0.0485	0.583	0.60297	0.048	0.597	0.61934	0.0485	0.837	0.85002		0.0486	0.528	0.54591	0.0476	0.548	0.55792	0.0481	0.579	0.59527	0.0485	0.604	0.61288	0.0485	0.638	0.6646
0.0481	0.521	0.53098	0.0486	0.572	0.59098	0.0486	0.573	0.59213	0.0369	0.6	0.61172	0.0486	0.649	0.66241		0.0486	0.521	0.53098	0.0486	0.547	0.55821	0.0486	0.584	0.60422	0.0481	0.598	0.62063	0.0486	0.838	0.85177		0.0486	0.529	0.54591	0.0477	0.549	0.55909	0.0482	0.58	0.59651	0.0486	0.605	0.61415	0.0485	0.639	0.6646
0.0482	0.522	0.53209	0.0487	0.573	0.5922	0.0487	0.574	0.59335	0.037	0.601	0.61338	0.0487	0.65	0.66378		0.0487	0.522	0.53209	0.0487	0.548	0.55936	0.0486	0.585	0.60422	0.0482	0.599	0.62193	0.0487	0.839	0.85353		0.0487	0.53	0.54704	0.0478	0.55	0.56026	0.0483	0.581	0.59774	0.0487	0.606	0.61541	0.0486	0.64	0.66597
0.0483	0.523	0.53319	0.0488	0.574	0.59341	0.0488	0.575	0.59456	0.0371	0.602	0.61503	0.0488	0.651	0.66514		0.0488	0.523	0.53319	0.0488	0.549	0.56051	0.0487	0.586	0.60546	0.0482	0.6	0.62193	0.0487	0.84	0.85353		0.0488	0.531	0.54816	0.0479	0.551	0.56143	0.0483	0.582	0.59774	0.0488	0.607	0.61667	0.0487	0.641	0.66734
0.0484	0.524	0.53429	0.0489	0.574	0.59463	0.0489	0.576	0.59578	0.0371	0.603	0.61503	0.0488	0.653	0.66514		0.0489	0.524	0.53429	0.0489	0.55	0.56166	0.0488	0.587	0.6067	0.0483	0.601	0.62322	0.0488	0.842	0.85528		0.0489	0.531	0.54928	0.0479	0.552	0.56143	0.0484	0.583	0.59898	0.0489	0.608	0.61794	0.0488	0.643	0.66871
0.0485	0.525	0.5354	0.0489	0.575	0.59463	0.049	0.577	0.597	0.0372	0.604	0.61669	0.0489	0.654	0.6665		0.049	0.525	0.5354	0.0489	0.551	0.56166	0.0489	0.588	0.60795	0.0484	0.602	0.62451	0.0489	0.843	0.85703		0.049	0.532	0.55041	0.048	0.553	0.5626	0.0485	0.584	0.60022	0.0489	0.609	0.61794	0.0489	0.644	0.67008
0.0485	0.526	0.5354	0.049	0.576	0.59584	0.049	0.578	0.597	0.0372	0.605	0.61669	0.049	0.655	0.66786		0.049	0.526	0.5354	0.049	0.552	0.56281	0.0489	0.588	0.60795	0.0485	0.603	0.6258	0.049	0.844	0.85878		0.049	0.533	0.55041	0.0481	0.554	0.56378	0.0486	0.585	0.60146	0.049	0.61	0.6192	0.0489	0.645	0.67008
0.0486	0.526	0.5365	0.0491	0.577	0.59706	0.0491	0.579	0.59822	0.0373	0.606	0.61835	0.0491	0.656	0.66923		0.0491	0.526	0.5365	0.0491	0.553	0.56396	0.049	0.589	0.60919	0.0486	0.604	0.62709	0.0491	0.846	0.86054		0.0491	0.534	0.55153	0.0482	0.555	0.56495	0.0486	0.586	0.60146	0.0491	0.611	0.62047	0.049	0.646	0.67145
0.0487	0.527	0.53761	0.0492	0.578	0.59828	0.0492	0.58	0.59944	0.0374	0.607	0.62001	0.0492	0.657	0.67059		0.0492	0.527	0.53761	0.0492	0.554	0.5651	0.0491	0.59	0.61043	0.0486	0.605	0.62709	0.0491	0.847	0.86054		0.0492	0.535	0.55265	0.0482	0.556	0.56495	0.0487	0.587	0.60269	0.0492	0.612	0.62173	0.0491	0.647	0.67282
0.0488	0.528	0.53871	0.0493	0.579	0.59949	0.0493	0.581	0.60066	0.0374	0.608	0.62001	0.0492	0.659	0.67059		0.0493	0.528	0.53871	0.0493	0.555	0.56625	0.0492	0.591	0.61168	0.0487	0.606	0.62838	0.0492	0.848	0.86229		0.0493	0.536	0.55378	0.0483	0.557	0.56612	0.0488	0.588	0.60393	0.0493	0.614	0.62299	0.0492	0.648	0.67419
0.0489	0.529	0.53981	0.0493	0.58	0.59949	0.0494	0.582	0.60187	0.0375	0.609	0.62167	0.0493	0.66	0.67195		0.0494	0.529	0.53981	0.0493	0.556	0.56625	0.0493	0.592	0.61292	0.0488	0.607	0.62967	0.0493	0.85	0.86404		0.0494	0.537	0.5549	0.0484	0.558	0.56729	0.0489	0.589	0.60517	0.0493	0.615	0.62299	0.0492	0.649	0.67419
0.0489	0.53	0.53981	0.0494	0.581	0.60071	0.0494	0.583	0.60187	0.0375	0.61	0.62167	0.0494	0.661	0.67332		0.0494	0.53	0.53981	0.0494	0.557	0.5674	0.0493	0.593	0.61292	0.0489	0.608	0.63096	0.0494	0.851	0.86579		0.0494	0.538	0.5549	0.0485	0.558	0.56846	0.049	0.59	0.60641	0.0494	0.616	0.62426	0.0493	0.65	0.67556
0.049	0.531	0.54092	0.0495	0.582	0.60192	0.0495	0.584	0.60309	0.0376	0.611	0.62332	0.0495	0.662	0.67468		0.0495	0.531	0.54092	0.0495	0.558	0.56855	0.0494	0.594	0.61416	0.0489	0.609	0.63096	0.0495	0.852	0.86755		0.0495	0.539	0.55602	0.0486	0.559	0.56964	0.049	0.591	0.60641	0.0495	0.617	0.62552	0.0494	0.652	0.67693
0.0491	0.532	0.54202	0.0496	0.583	0.60314	0.0496	0.585	0.60431	0.0377	0.612	0.62498	0.0495	0.663	0.67468		0.0496	0.532	0.54202	0.0496	0.559	0.5697	0.0495	0.595	0.61541	0.049	0.61	0.63225	0.0495	0.853	0.86755		0.0496	0.54	0.55715	0.0486	0.56	0.56964	0.0491	0.592	0.60765	0.0496	0.618	0.62678	0.0495	0.653	0.6783
0.0492	0.533	0.54313	0.0497	0.584	0.60436	0.0497	0.586	0.60553	0.0377	0.613	0.62498	0.0496	0.665	0.67604		0.0497	0.533	0.54313	0.0497	0.56	0.57085	0.0496	0.596	0.61665	0.0491	0.611	0.63354	0.0496	0.855	0.8693		0.0497	0.541	0.55827	0.0487	0.561	0.57081	0.0492	0.593	0.60888	0.0497	0.619	0.62805	0.0496	0.654	0.67968
0.0492	0.534	0.54313	0.0497	0.584	0.60436	0.0498	0.587	0.60675	0.0378	0.614	0.62664	0.0497	0.666	0.67741		0.0498	0.534	0.54313	0.0497	0.561	0.57085	0.0497	0.597	0.61789	0.0492	0.613	0.63483	0.0497	0.856	0.87105		0.0498	0.542	0.55939	0.0488	0.562	0.57198	0.0493	0.594	0.61012	0.0497	0.62	0.62805	0.0496	0.655	0.67968
0.0493	0.534	0.54423	0.0498	0.585	0.60557	0.0498	0.588	0.60675	0.0378	0.615	0.62664	0.0498	0.667	0.67877		0.0498	0.534	0.54423	0.0498	0.561	0.572	0.0497	0.598	0.61789	0.0493	0.614	0.63612	0.0498	0.857	0.87281		0.0498	0.543	0.55939	0.0489	0.563	0.57315	0.0494	0.595	0.61136	0.0498	0.621	0.62931	0.0497	0.656	0.68105
0.0494	0.535	0.54533	0.0499	0.586	0.60679	0.0499	0.589	0.60797	0.0379	0.616	0.6283	0.0499	0.668	0.68013		0.0499	0.535	0.54533	0.0499	0.563	0.57314	0.0498	0.599	0.61913	0.0493	0.615	0.63612	0.0499	0.859	0.87456		0.0499	0.544	0.56052	0.0489	0.564	0.57315	0.0494	0.596	0.61136	0.0499	0.622	0.63058	0.0498	0.657	0.68242
0.0495	0.536	0.54644	0.05	0.587	0.608	0.05	0.59	0.60918	0.038	0.617	0.62995	0.0499	0.669	0.68013		0.05	0.536	0.54644	0.05	0.564	0.57429	0.0499	0.6	0.62038	0.0494	0.616	0.63741	0.0499	0.86	0.87456		0.05	0.545	0.56164	0.049	0.565	0.57433	0.0495	0.597	0.6126	0.05	0.623	0.63184	0.0499	0.658	0.68379
0.0496	0.537	0.54754	0.0501	0.588	0.60922	0.0501	0.591	0.6104	0.038	0.618	0.62995	0.05	0.67	0.68149		0.0501	0.537	0.54754	0.0501	0.564	0.57544	0.05	0.601	0.62162	0.0495	0.617	0.6387	0.05	0.861	0.87631		0.0501	0.546	0.56276	0.0491	0.566	0.5755	0.0496	0.598	0.61383	0.0501	0.624	0.6331	0.05	0.659	0.68516
0.0496	0.538	0.54754	0.0501	0.589	0.60922	0.0502	0.592	0.61162	0.0381	0.619	0.63161	0.0501	0.671	0.68286		0.0502	0.538	0.54754	0.0501	0.565	0.57544	0.0501	0.602	0.62286	0.0496	0.618	0.63999	0.0501	0.863	0.87806		0.0501	0.546	0.56276	0.0492	0.567	0.57667	0.0497	0.598	0.61507	0.0501	0.625	0.6331	0.05	0.66	0.68516
0.0497	0.539	0.54864	0.0502	0.589	0.61044	0.0502	0.592	0.61162	0.0381	0.62	0.63161	0.0502	0.672	0.68422		0.0502	0.539	0.54864	0.0502	0.566	0.57659	0.0501	0.603	0.62286	0.0497	0.619	0.64128	0.0502	0.864	0.87982		0.0502	0.547	0.56389	0.0493	0.568	0.57784	0.0497	0.599	0.61507	0.0502	0.626	0.63437	0.0501	0.661	0.68653
0.0498	0.539	0.54975	0.0503	0.59	0.61165	0.0503	0.593	0.61284	0.0382	0.621	0.63327	0.0503	0.673	0.68558		0.0503	0.539	0.54975	0.0503	0.567	0.57774	0.0502	0.604	0.62411	0.0497	0.62	0.64128	0.0503	0.866	0.88157		0.0503	0.548	0.56501	0.0493	0.569	0.57784	0.0498	0.6	0.61631	0.0503	0.627	0.63563	0.0502	0.663	0.6879
0.0499	0.54	0.55085	0.0504	0.591	0.61287	0.0504	0.594	0.61406	0.0383	0.622	0.63493	0.0503	0.674	0.68558		0.0504	0.54	0.55085	0.0504	0.568	0.57889	0.0503	0.605	0.62535	0.0498	0.621	0.64257	0.0503	0.867	0.88157		0.0504	0.549	0.56613	0.0494	0.57	0.57901	0.0499	0.601	0.61755	0.0504	0.628	0.63689	0.0503	0.664	0.68927
0.05	0.541	0.55196	0.0505	0.592	0.61408	0.0505	0.595	0.61528	0.0383	0.623	0.63493	0.0504	0.675	0.68695		0.0505	0.541	0.55196	0.0505	0.568	0.58004	0.0504	0.605	0.62659	0.0499	0.622	0.64386	0.0504	0.868	0.88332		0.0505	0.549	0.56726	0.0495	0.57	0.58019	0.05	0.602	0.61878	0.0505	0.629	0.63816	0.0504	0.665	0.69064
0.05	0.542	0.55196	0.0505	0.593	0.61408	0.0506	0.596	0.61649	0.0384	0.624	0.63658	0.0505	0.676	0.68831		0.0505	0.542	0.55196	0.0505	0.569	0.58004	0.0505	0.606	0.62784	0.05	0.623	0.64515	0.0505	0.87	0.88507		0.0505	0.55	0.56726	0.0496	0.571	0.58136	0.0501	0.603	0.62002	0.0505	0.629	0.63816	0.0504	0.666	0.69064
0.0501	0.543	0.55306	0.0506	0.593	0.6153	0.0506	0.597	0.61649	0.0384	0.625	0.63658	0.0506	0.677	0.68967		0.0506	0.543	0.55306	0.0506	0.57	0.58118	0.0505	0.607	0.62784	0.0501	0.624	0.64644	0.0506	0.871	0.88683		0.0506	0.551	0.56838	0.0496	0.572	0.58136	0.0501	0.603	0.62002	0.0506	0.63	0.63942	0.0505	0.667	0.69201
0.0502	0.544	0.55416	0.0507	0.594	0.61652	0.0507	0.598	0.61771	0.0385	0.626	0.63824	0.0507	0.678	0.69104		0.0507	0.544	0.55416	0.0507	0.571	0.58233	0.0506	0.608	0.62908	0.0501	0.625	0.64644	0.0507	0.873	0.88858		0.0507	0.551	0.5695	0.0497	0.573	0.58253	0.0502	0.604	0.62126	0.0507	0.631	0.64068	0.0506	0.668	0.69338
0.0503	0.544	0.55527	0.0508	0.595	0.61773	0.0508	0.599	0.61893	0.0386	0.627	0.6399	0.0507	0.68	0.69104		0.0508	0.544	0.55527	0.0508	0.571	0.58348	0.0507	0.609	0.63032	0.0502	0.626	0.64773	0.0507	0.874	0.88858		0.0508	0.552	0.57063	0.0498	0.574	0.5837	0.0503	0.605	0.6225	0.0508	0.632	0.64195	0.0507	0.669	0.69475
0.0503	0.545	0.55527	0.0509	0.596	0.61895	0.0509	0.6	0.62015	0.0386	0.628	0.6399	0.0508	0.681	0.6924		0.0509	0.545	0.55527	0.0509	0.572	0.58463	0.0508	0.61	0.63157	0.0503	0.627	0.64902	0.0508	0.875	0.89033		0.0509	0.553	0.57175	0.0499	0.574	0.58487	0.0504	0.606	0.62373	0.0509	0.633	0.64321	0.0508	0.67	0.69612
0.0504	0.546	0.55637	0.0509	0.597	0.61895	0.0509	0.601	0.62015	0.0387	0.629	0.64156	0.0509	0.682	0.69376		0.0509	0.546	0.55637	0.0509	0.573	0.58463	0.0509	0.611	0.63281	0.0504	0.628	0.65031	0.0509	0.877	0.89208		0.0509	0.554	0.57175	0.05	0.575	0.58605	0.0505	0.607	0.62497	0.0509	0.634	0.64321	0.0508	0.671	0.69612
0.0505	0.547	0.55748	0.051	0.598	0.62016	0.051	0.602	0.62137	0.0387	0.63	0.64156	0.051	0.683	0.69512		0.051	0.547	0.55748	0.051	0.574	0.58578	0.0509	0.612	0.63281	0.0504	0.629	0.65031	0.051	0.878	0.89384		0.051	0.554	0.57287	0.05	0.576	0.58605	0.0505	0.608	0.62497	0.051	0.635	0.64448	0.0509	0.672	0.69749
0.0506	0.548	0.55858	0.0511	0.599	0.62138	0.0511	0.603	0.62259	0.0388	0.631	0.64322	0.0511	0.684	0.69649		0.0511	0.548	0.55858	0.0511	0.574	0.58693	0.051	0.613	0.63405	0.0505	0.63	0.6516	0.051	0.88	0.89384		0.0511	0.555	0.574	0.0501	0.577	0.58722	0.0506	0.609	0.62621	0.0511	0.636	0.64574	0.051	0.673	0.69886
0.0507	0.549	0.55968	0.0512	0.6	0.6226	0.0512	0.603	0.6238	0.0389	0.632	0.64487	0.0511	0.685	0.69649		0.0512	0.549	0.55968	0.0512	0.575	0.58808	0.0511	0.614	0.6353	0.0506	0.631	0.65289	0.0511	0.881	0.89559		0.0512	0.556	0.57512	0.0502	0.577	0.58839	0.0507	0.61	0.62745	0.0512	0.637	0.647	0.0511	0.674	0.70023
0.0507	0.55	0.55968	0.0513	0.601	0.62381	0.0513	0.604	0.62502	0.0389	0.633	0.64487	0.0512	0.686	0.69785		0.0513	0.55	0.55968	0.0513	0.576	0.58922	0.0512	0.615	0.63654	0.0507	0.632	0.65418	0.0512	0.883	0.89734		0.0513	0.557	0.57624	0.0503	0.578	0.58956	0.0508	0.61	0.62868	0.0513	0.638	0.64827	0.0512	0.675	0.7016
0.0508	0.551	0.56079	0.0513	0.602	0.62381	0.0513	0.605	0.62502	0.039	0.634	0.64653	0.0513	0.687	0.69921		0.0513	0.551	0.56079	0.0513	0.577	0.58922	0.0513	0.616	0.63778	0.0508	0.633	0.65547	0.0513	0.884	0.89909		0.0513	0.558	0.57624	0.0504	0.579	0.59073	0.0508	0.611	0.62868	0.0513	0.639	0.64827	0.0512	0.676	0.7016
0.0509	0.552	0.56189	0.0514	0.603	0.62503	0.0514	0.606	0.62624	0.039	0.635	0.64653	0.0514	0.688	0.70058		0.0514	0.552	0.56189	0.0514	0.578	0.59037	0.0513	0.617	0.63778	0.0508	0.634	0.65547	0.0514	0.886	0.90085		0.0514	0.558	0.57737	0.0504	0.58	0.59073	0.0509	0.612	0.62992	0.0514	0.64	0.64953	0.0513	0.677	0.70297
0.051	0.552	0.563	0.0515	0.604	0.62624	0.0515	0.607	0.62746	0.0391	0.637	0.64819	0.0515	0.689	0.70194		0.0515	0.552	0.563	0.0515	0.579	0.59152	0.0514	0.618	0.63903	0.0509	0.635	0.65676	0.0514	0.887	0.90085		0.0515	0.559	0.57849	0.0505	0.581	0.59191	0.051	0.613	0.63116	0.0515	0.641	0.65079	0.0514	0.678	0.70434
0.0511	0.553	0.5641	0.0516	0.605	0.62746	0.0516	0.608	0.62868	0.0392	0.638	0.64985	0.0515	0.69	0.70194		0.0516	0.553	0.5641	0.0516	0.579	0.59267	0.0515	0.619	0.64027	0.051	0.636	0.65805	0.0515	0.888	0.9026		0.0516	0.56	0.57961	0.0506	0.581	0.59308	0.0511	0.614	0.6324	0.0516	0.642	0.65206	0.0515	0.679	0.70571
0.0511	0.554	0.5641	0.0517	0.606	0.62868	0.0517	0.609	0.6299	0.0392	0.639	0.64985	0.0516	0.691	0.7033		0.0517	0.554	0.5641	0.0516	0.58	0.59267	0.0516	0.62	0.64151	0.0511	0.637	0.65934	0.0516	0.89	0.90435		0.0517	0.561	0.58074	0.0507	0.582	0.59425	0.0512	0.615	0.63363	0.0516	0.643	0.65206	0.0516	0.68	0.70708
0.0512	0.555	0.5652	0.0517	0.607	0.62868	0.0517	0.61	0.6299	0.0393	0.64	0.6515	0.0517	0.692	0.70467		0.0517	0.555	0.5652	0.0517	0.581	0.59382	0.0516	0.621	0.64151	0.0512	0.638	0.66063	0.0517	0.891	0.90611		0.0517	0.561	0.58074	0.0507	0.583	0.59425	0.0512	0.616	0.63363	0.0517	0.643	0.65332	0.0516	0.681	0.70708
0.0513	0.555	0.56631	0.0518	0.608	0.62989	0.0518	0.61	0.63111	0.0393	0.641	0.6515	0.0518	0.693	0.70603		0.0518	0.555	0.56631	0.0518	0.582	0.59497	0.0517	0.622	0.64276	0.0512	0.639	0.66063	0.0518	0.893	0.90786		0.0518	0.562	0.58186	0.0508	0.584	0.59542	0.0513	0.617	0.63487	0.0518	0.644	0.65459	0.0517	0.682	0.70845
0.0514	0.556	0.56741	0.0519	0.609	0.63111	0.0519	0.611	0.63233	0.0394	0.642	0.65316	0.0519	0.694	0.70739		0.0519	0.556	0.56741	0.0519	0.583	0.59612	0.0518	0.623	0.644	0.0513	0.64	0.66192	0.0518	0.894	0.90786		0.0519	0.563	0.58298	0.0509	0.585	0.5966	0.0514	0.617	0.63611	0.0519	0.645	0.65585	0.0518	0.682	0.70982
0.0515	0.557	0.56852	0.052	0.61	0.63232	0.052	0.612	0.63355	0.0395	0.643	0.65482	0.0519	0.695	0.70739		0.052	0.557	0.56852	0.052	0.584	0.59726	0.0519	0.624	0.64524	0.0514	0.641	0.66321	0.0519	0.895	0.90961		0.052	0.564	0.58411	0.051	0.586	0.59777	0.0515	0.618	0.63735	0.052	0.646	0.65711	0.0519	0.683	0.71119
0.0515	0.558	0.56852	0.052	0.611	0.63232	0.0521	0.613	0.63477	0.0395	0.644	0.65482	0.052	0.696	0.70875		0.0521	0.558	0.56852	0.052	0.585	0.59726	0.052	0.625	0.64649	0.0515	0.642	0.66451	0.052	0.897	0.91136		0.0521	0.565	0.58523	0.0511	0.586	0.59894	0.0516	0.619	0.63858	0.052	0.647	0.65711	0.0519	0.684	0.71119
0.0516	0.559	0.56962	0.0521	0.612	0.63354	0.0521	0.614	0.63477	0.0396	0.645	0.65648	0.0521	0.697	0.71012		0.0521	0.559	0.56962	0.0521	0.585	0.59841	0.052	0.626	0.64649	0.0515	0.643	0.66451	0.0521	0.898	0.91312		0.0521	0.566	0.58523	0.0511	0.587	0.59894	0.0516	0.62	0.63858	0.0521	0.648	0.65838	0.052	0.685	0.71256
0.0517	0.56	0.57072	0.0522	0.613	0.63476	0.0522	0.615	0.63599	0.0396	0.646	0.65648	0.0522	0.697	0.71148		0.0522	0.56	0.57072	0.0522	0.586	0.59956	0.0521	0.626	0.64773	0.0516	0.644	0.6658	0.0522	0.9	0.91487		0.0522	0.567	0.58635	0.0512	0.588	0.60011	0.0517	0.621	0.63982	0.0522	0.649	0.65964	0.0521	0.686	0.71393
0.0518	0.56	0.57183	0.0523	0.614	0.63597	0.0523	0.616	0.63721	0.0397	0.647	0.65814	0.0522	0.698	0.71148		0.0523	0.56	0.57183	0.0523	0.587	0.60071	0.0522	0.627	0.64897	0.0517	0.645	0.66709	0.0522	0.901	0.91487		0.0523	0.568	0.58747	0.0513	0.589	0.60128	0.0518	0.622	0.64106	0.0523	0.65	0.6609	0.0522	0.687	0.7153
0.0518	0.561	0.57183	0.0524	0.615	0.63719	0.0524	0.616	0.63842	0.0398	0.648	0.65979	0.0523	0.699	0.71284		0.0524	0.561	0.57183	0.0524	0.588	0.60186	0.0523	0.628	0.65022	0.0518	0.646	0.66838	0.0523	0.902	0.91662		0.0524	0.569	0.5886	0.0514	0.59	0.60246	0.0519	0.623	0.6423	0.0524	0.65	0.66217	0.0523	0.688	0.71667
0.0519	0.562	0.57293	0.0524	0.616	0.63719	0.0525	0.617	0.63964	0.0398	0.649	0.65979	0.0524	0.7	0.71421		0.0525	0.562	0.57293	0.0524	0.589	0.60186	0.0524	0.629	0.65146	0.0519	0.647	0.66967	0.0524	0.904	0.91837		0.0525	0.57	0.58972	0.0514	0.59	0.60246	0.052	0.624	0.64353	0.0524	0.651	0.66217	0.0523	0.689	0.71667
0.052	0.563	0.57403	0.0525	0.617	0.6384	0.0525	0.618	0.63964	0.0399	0.65	0.66145	0.0525	0.701	0.71557		0.0525	0.563	0.57403	0.0525	0.59	0.60301	0.0524	0.63	0.65146	0.0519	0.648	0.66967	0.0525	0.905	0.92013		0.0525	0.571	0.58972	0.0515	0.591	0.60363	0.052	0.625	0.64353	0.0525	0.652	0.66343	0.0524	0.69	0.71804
0.0521	0.564	0.57514	0.0526	0.618	0.63962	0.0526	0.619	0.64086	0.04	0.65	0.66311	0.0526	0.702	0.71693		0.0526	0.564	0.57514	0.0526	0.591	0.60416	0.0525	0.631	0.6527	0.052	0.649	0.67096	0.0526	0.906	0.92188		0.0526	0.571	0.59084	0.0516	0.592	0.6048	0.0521	0.626	0.64477	0.0526	0.653	0.66469	0.0525	0.691	0.71941
0.0522	0.565	0.57624	0.0527	0.619	0.64084	0.0527	0.62	0.64208	0.04	0.651	0.66311	0.0526	0.703	0.71693		0.0527	0.565	0.57624	0.0527	0.592	0.6053	0.0526	0.632	0.65395	0.0521	0.65	0.67225	0.0526	0.908	0.92188		0.0527	0.572	0.59197	0.0517	0.593	0.60597	0.0522	0.627	0.64601	0.0527	0.654	0.66596	0.0526	0.692	0.72078
0.0522	0.566	0.57624	0.0528	0.62	0.64205	0.0528	0.621	0.6433	0.0401	0.652	0.66477	0.0527	0.704	0.7183		0.0528	0.566	0.57624	0.0528	0.592	0.60645	0.0527	0.633	0.65519	0.0522	0.651	0.67354	0.0527	0.909	0.92363		0.0528	0.573	0.59309	0.0518	0.594	0.60714	0.0523	0.628	0.64725	0.0528	0.655	0.66722	0.0527	0.693	0.72215
0.0523	0.567	0.57735	0.0528	0.621	0.64205	0.0529	0.622	0.64452	0.0401	0.653	0.66477	0.0528	0.705	0.71966		0.0529	0.567	0.57735	0.0528	0.593	0.60645	0.0528	0.634	0.65643	0.0523	0.652	0.67483	0.0528	0.91	0.92538		0.0529	0.574	0.59421	0.0518	0.595	0.60714	0.0523	0.629	0.64725	0.0528	0.656	0.66722	0.0527	0.694	0.72215
0.0524	0.568	0.57845	0.0529	0.622	0.64327	0.0529	0.623	0.64452	0.0402	0.654	0.66642	0.0529	0.706	0.72102		0.0529	0.568	0.57845	0.0529	0.594	0.6076	0.0528	0.635	0.65643	0.0523	0.652	0.67483	0.0529	0.912	0.92714		0.0529	0.575	0.59421	0.0519	0.596	0.60832	0.0524	0.63	0.64848	0.0529	0.657	0.66849	0.0528	0.695	0.72353
0.0525	0.569	0.57955	0.053	0.623	0.64448	0.053	0.624	0.64574	0.0403	0.655	0.66808	0.053	0.707	0.72238		0.053	0.569	0.57955	0.053	0.595	0.60875	0.0529	0.636	0.65768	0.0524	0.653	0.67612	0.053	0.913	0.92889		0.053	0.576	0.59534	0.052	0.596	0.60949	0.0525	0.631	0.64972	0.053	0.658	0.66975	0.0529	0.696	0.7249
0.0526	0.57	0.58066	0.0531	0.624	0.6457	0.0531	0.625	0.64695	0.0403	0.656	0.66808	0.053	0.708	0.72238		0.0531	0.57	0.58066	0.0531	0.596	0.6099	0.053	0.637	0.65892	0.0525	0.654	0.67741	0.053	0.914	0.92889		0.0531	0.577	0.59646	0.0521	0.597	0.61066	0.0526	0.632	0.65096	0.0531	0.659	0.67101	0.053	0.697	0.72627
0.0526	0.571	0.58066	0.0532	0.625	0.64692	0.0532	0.626	0.64817	0.0404	0.657	0.66974	0.0531	0.709	0.72375		0.0532	0.571	0.58066	0.0532	0.597	0.61105	0.0531	0.638	0.66016	0.0526	0.655	0.6787	0.0531	0.916	0.93064		0.0532	0.578	0.59758	0.0521	0.598	0.61066	0.0527	0.633	0.6522	0.0532	0.66	0.67228	0.0531	0.698	0.72764
0.0527	0.572	0.58176	0.0532	0.626	0.64692	0.0533	0.627	0.64939	0.0404	0.658	0.66974	0.0532	0.71	0.72511		0.0533	0.572	0.58176	0.0532	0.598	0.61105	0.0532	0.639	0.6614	0.0526	0.656	0.6787	0.0532	0.917	0.93239		0.0533	0.579	0.59871	0.0522	0.599	0.61183	0.0527	0.634	0.6522	0.0532	0.661	0.67228	0.0531	0.699	0.72764
0.0528	0.573	0.58287	0.0533	0.627	0.64813	0.0533	0.628	0.64939	0.0405	0.659	0.6714	0.0533	0.711	0.72647		0.0533	0.573	0.58287	0.0533	0.599	0.6122	0.0532	0.64	0.6614	0.0527	0.657	0.67999	0.0533	0.918	0.93415		0.0533	0.58	0.59871	0.0523	0.6	0.613	0.0528	0.635	0.65344	0.0533	0.662	0.67354	0.0532	0.7	0.72901
0.0529	0.574	0.58397	0.0534	0.628	0.64935	0.0534	0.629	0.65061	0.0406	0.66	0.67306	0.0534	0.712	0.72784		0.0534	0.574	0.58397	0.0534	0.6	0.61334	0.0533	0.641	0.66265	0.0528	0.658	0.68128	0.0534	0.92	0.9359		0.0534	0.581	0.59983	0.0524	0.601	0.61418	0.0529	0.636	0.65467	0.0534	0.663	0.6748	0.0533	0.702	0.73038
0.0529	0.575	0.58397	0.0535	0.629	0.65056	0.0535	0.63	0.65183	0.0406	0.661	0.67306	0.0534	0.713	0.72784		0.0535	0.575	0.58397	0.0535	0.601	0.61449	0.0534	0.642	0.66389	0.0529	0.659	0.68257	0.0534	0.921	0.9359		0.0535	0.581	0.60095	0.0525	0.602	0.61535	0.053	0.637	0.65591	0.0535	0.665	0.67607	0.0534	0.702	0.73175
0.053	0.575	0.58507	0.0536	0.63	0.65178	0.0536	0.631	0.65305	0.0407	0.662	0.67471	0.0535	0.714	0.7292		0.0536	0.575	0.58507	0.0536	0.602	0.61564	0.0535	0.643	0.66513	0.053	0.66	0.68386	0.0535	0.922	0.93765		0.0536	0.582	0.60208	0.0525	0.603	0.61535	0.0531	0.638	0.65715	0.0536	0.666	0.67733	0.0535	0.704	0.73312
0.0531	0.576	0.58618	0.0536	0.631	0.65178	0.0537	0.632	0.65426	0.0407	0.662	0.67471	0.0536	0.715	0.73056		0.0536	0.576	0.58618	0.0536	0.604	0.61564	0.0536	0.644	0.66638	0.053	0.661	0.68386	0.0536	0.924	0.9394		0.0537	0.583	0.6032	0.0526	0.604	0.61652	0.0531	0.639	0.65715	0.0536	0.667	0.67733	0.0535	0.705	0.73312
0.0532	0.577	0.58728	0.0537	0.632	0.653	0.0537	0.633	0.65426	0.0408	0.663	0.67637	0.0537	0.716	0.73192		0.0537	0.577	0.58728	0.0537	0.605	0.61679	0.0536	0.645	0.66638	0.0531	0.662	0.68515	0.0537	0.925	0.94116		0.0537	0.584	0.6032	0.0527	0.605	0.61769	0.0532	0.64	0.65839	0.0537	0.668	0.6786	0.0536	0.706	0.73449
0.0533	0.578	0.58839	0.0538	0.633	0.65421	0.0538	0.634	0.65548	0.0409	0.664	0.67803	0.0538	0.717	0.73329		0.0538	0.578	0.58839	0.0538	0.606	0.61794	0.0537	0.646	0.66762	0.0532	0.663	0.68644	0.0537	0.926	0.94116		0.0538	0.585	0.60432	0.0528	0.606	0.61886	0.0533	0.641	0.65962	0.0538	0.669	0.67986	0.0537	0.707	0.73586
0.0533	0.579	0.58839	0.0539	0.634	0.65543	0.0539	0.635	0.6567	0.0409	0.665	0.67803	0.0538	0.718	0.73329		0.0539	0.579	0.58839	0.0539	0.607	0.61909	0.0538	0.647	0.66886	0.0533	0.664	0.68773	0.0538	0.928	0.94291		0.0539	0.586	0.60545	0.0528	0.607	0.61886	0.0534	0.642	0.66086	0.0539	0.67	0.68112	0.0538	0.708	0.73723
0.0534	0.579	0.58949	0.054	0.635	0.65664	0.054	0.636	0.65792	0.041	0.666	0.67969	0.0539	0.719	0.73465		0.054	0.579	0.58949	0.054	0.608	0.62024	0.0539	0.648	0.67011	0.0534	0.665	0.68902	0.0539	0.929	0.94466		0.054	0.587	0.60657	0.0529	0.608	0.62004	0.0534	0.643	0.66086	0.054	0.672	0.68239	0.0539	0.709	0.7386
0.0535	0.58	0.59059	0.054	0.636	0.65664	0.0541	0.637	0.65914	0.041	0.667	0.67969	0.054	0.72	0.73601		0.054	0.58	0.59059	0.054	0.609	0.62024	0.054	0.649	0.67135	0.0534	0.666	0.68902	0.054	0.93	0.94642		0.054	0.588	0.60657	0.053	0.609	0.62121	0.0535	0.644	0.6621	0.054	0.673	0.68239	0.0539	0.71	0.7386
0.0536	0.581	0.5917	0.0541	0.636	0.65786	0.0541	0.638	0.65914	0.0411	0.668	0.68134	0.0541	0.721	0.73738		0.0541	0.581	0.5917	0.0541	0.61	0.62138	0.054	0.65	0.67135	0.0535	0.667	0.69031	0.0541	0.931	0.94817		0.0541	0.588	0.60769	0.0531	0.61	0.62238	0.0536	0.645	0.66334	0.0541	0.674	0.68365	0.054	0.711	0.73997
0.0537	0.581	0.5928	0.0542	0.637	0.65908	0.0542	0.638	0.66036	0.0412	0.669	0.683	0.0542	0.722	0.73874		0.0542	0.581	0.5928	0.0542	0.611	0.62253	0.0541	0.651	0.67259	0.0536	0.668	0.6916	0.0541	0.933	0.94817		0.0542	0.589	0.60882	0.0532	0.611	0.62355	0.0537	0.646	0.66457	0.0542	0.675	0.68491	0.0541	0.713	0.74134
0.0537	0.582	0.5928	0.0543	0.638	0.66029	0.0543	0.639	0.66157	0.0412	0.67	0.683	0.0542	0.723	0.73874		0.0543	0.582	0.5928	0.0543	0.612	0.62368	0.0542	0.652	0.67384	0.0537	0.669	0.69289	0.0542	0.934	0.94992		0.0543	0.59	0.60994	0.0532	0.612	0.62355	0.0538	0.647	0.66581	0.0543	0.676	0.68618	0.0542	0.714	0.74271
0.0538	0.583	0.59391	0.0544	0.639	0.66151	0.0544	0.64	0.66279	0.0413	0.671	0.68466	0.0543	0.725	0.7401		0.0544	0.583	0.59391	0.0544	0.613	0.62483	0.0543	0.653	0.67508	0.0537	0.67	0.69289	0.0543	0.936	0.95167		0.0544	0.591	0.61106	0.0533	0.613	0.62473	0.0538	0.648	0.66581	0.0544	0.677	0.68744	0.0543	0.715	0.74408
0.0539	0.584	0.59501	0.0544	0.64	0.66151	0.0544	0.641	0.66279	0.0413	0.672	0.68466	0.0544	0.726	0.74147		0.0544	0.584	0.59501	0.0544	0.613	0.62483	0.0544	0.654	0.67632	0.0538	0.671	0.69418	0.0544	0.937	0.95343		0.0544	0.592	0.61106	0.0534	0.614	0.6259	0.0539	0.649	0.66705	0.0544	0.678	0.68744	0.0543	0.716	0.74408
0.054	0.585	0.59611	0.0545	0.641	0.66272	0.0545	0.642	0.66401	0.0414	0.673	0.68632	0.0545	0.727	0.74283		0.0545	0.585	0.59611	0.0545	0.614	0.62598	0.0544	0.655	0.67632	0.0539	0.672	0.69547	0.0545	0.938	0.95518		0.0545	0.593	0.61219	0.0535	0.615	0.62707	0.054	0.65	0.66829	0.0545	0.679	0.6887	0.0544	0.718	0.74545
0.054	0.585	0.59611	0.0546	0.642	0.66394	0.0546	0.643	0.66523	0.0415	0.673	0.68798	0.0546	0.728	0.74419		0.0546	0.585	0.59611	0.0546	0.615	0.62713	0.0545	0.656	0.67757	0.054	0.673	0.69676	0.0545	0.94	0.95518		0.0546	0.594	0.61331	0.0535	0.616	0.62707	0.0541	0.651	0.66952	0.0546	0.68	0.68997	0.0545	0.719	0.74682
0.0541	0.586	0.59722	0.0547	0.643	0.66516	0.0547	0.644	0.66645	0.0415	0.674	0.68798	0.0546	0.729	0.74419		0.0547	0.586	0.59722	0.0547	0.616	0.62828	0.0546	0.657	0.67881	0.0541	0.674	0.69805	0.0546	0.941	0.95693		0.0547	0.595	0.61443	0.0536	0.617	0.62824	0.0542	0.652	0.67076	0.0547	0.681	0.69123	0.0546	0.72	0.74819
0.0542	0.587	0.59832	0.0548	0.643	0.66637	0.0548	0.645	0.66767	0.0416	0.675	0.68963	0.0547	0.73	0.74555		0.0548	0.587	0.59832	0.0547	0.617	0.62828	0.0547	0.658	0.68005	0.0541	0.675	0.69805	0.0547	0.942	0.95868		0.0548	0.596	0.61556	0.0537	0.618	0.62941	0.0542	0.653	0.67076	0.0548	0.682	0.6925	0.0546	0.721	0.74819
0.0543	0.588	0.59942	0.0548	0.644	0.66637	0.0548	0.646	0.66767	0.0416	0.676	0.68963	0.0548	0.731	0.74692		0.0548	0.588	0.59942	0.0548	0.618	0.62943	0.0547	0.659	0.68005	0.0542	0.676	0.69934	0.0548	0.944	0.96044		0.0548	0.596	0.61556	0.0538	0.619	0.63059	0.0543	0.654	0.672	0.0548	0.683	0.6925	0.0547	0.722	0.74956
0.0544	0.588	0.60053	0.0549	0.645	0.66759	0.0549	0.647	0.66888	0.0417	0.677	0.69129	0.0549	0.732	0.74828		0.0549	0.588	0.60053	0.0549	0.619	0.63057	0.0548	0.66	0.6813	0.0543	0.677	0.70063	0.0549	0.945	0.96219		0.0549	0.597	0.61668	0.0539	0.619	0.63176	0.0544	0.655	0.67324	0.0549	0.684	0.69376	0.0548	0.724	0.75093
0.0544	0.589	0.60053	0.055	0.646	0.6688	0.055	0.648	0.6701	0.0418	0.678	0.69295	0.0549	0.734	0.74828		0.055	0.589	0.60053	0.055	0.62	0.63172	0.0549	0.66	0.68254	0.0544	0.678	0.70192	0.0549	0.947	0.96219		0.055	0.598	0.6178	0.0539	0.62	0.63176	0.0545	0.656	0.67447	0.055	0.685	0.69502	0.0549	0.725	0.7523
0.0545	0.59	0.60163	0.0551	0.647	0.67002	0.0551	0.649	0.67132	0.0418	0.679	0.69295	0.055	0.735	0.74964		0.0551	0.59	0.60163	0.0551	0.62	0.63287	0.055	0.661	0.68378	0.0545	0.679	0.70321	0.055	0.948	0.96394		0.0551	0.599	0.61893	0.054	0.621	0.63293	0.0545	0.657	0.67447	0.0551	0.686	0.69629	0.055	0.726	0.75367
0.0546	0.591	0.60274	0.0551	0.647	0.67002	0.0552	0.65	0.67254	0.0419	0.68	0.69461	0.0551	0.736	0.75101		0.0552	0.591	0.60274	0.0551	0.621	0.63287	0.0551	0.662	0.68503	0.0545	0.68	0.70321	0.0551	0.949	0.96569		0.0552	0.6	0.62005	0.0541	0.622	0.6341	0.0546	0.658	0.67571	0.0552	0.687	0.69755	0.055	0.727	0.75367
0.0547	0.592	0.60384	0.0552	0.648	0.67124	0.0552	0.651	0.67254	0.0419	0.681	0.69461	0.0552	0.737	0.75237		0.0552	0.592	0.60384	0.0552	0.622	0.63402	0.0551	0.663	0.68503	0.0546	0.681	0.7045	0.0552	0.951	0.96745		0.0552	0.6	0.62005	0.0542	0.623	0.63527	0.0547	0.659	0.67695	0.0552	0.688	0.69755	0.0551	0.728	0.75504
0.0548	0.592	0.60494	0.0553	0.649	0.67245	0.0553	0.652	0.67376	0.042	0.682	0.69626	0.0553	0.738	0.75373		0.0553	0.592	0.60494	0.0553	0.623	0.63517	0.0552	0.664	0.68627	0.0547	0.682	0.70579	0.0553	0.952	0.9692		0.0553	0.601	0.62117	0.0543	0.624	0.63645	0.0548	0.659	0.67819	0.0553	0.689	0.69881	0.0552	0.729	0.75641
0.0548	0.593	0.60494	0.0554	0.65	0.67367	0.0554	0.653	0.67498	0.0421	0.683	0.69792	0.0553	0.739	0.75373		0.0554	0.593	0.60494	0.0554	0.624	0.63632	0.0553	0.665	0.68751	0.0548	0.683	0.70709	0.0553	0.954	0.9692		0.0554	0.602	0.6223	0.0543	0.625	0.63645	0.0549	0.66	0.67942	0.0554	0.69	0.70008	0.0553	0.73	0.75778
0.0549	0.594	0.60605	0.0555	0.651	0.67488	0.0555	0.654	0.67619	0.0421	0.684	0.69792	0.0554	0.741	0.7551		0.0555	0.594	0.60605	0.0555	0.625	0.63747	0.0554	0.666	0.68876	0.0548	0.684	0.70709	0.0554	0.955	0.97095		0.0555	0.603	0.62342	0.0544	0.626	0.63762	0.0549	0.661	0.67942	0.0555	0.691	0.70134	0.0554	0.731	0.75915
0.055	0.595	0.60715	0.0555	0.651	0.67488	0.0556	0.655	0.67741	0.0422	0.686	0.69958	0.0555	0.742	0.75646		0.0556	0.595	0.60715	0.0555	0.625	0.63747	0.0555	0.667	0.69	0.0549	0.685	0.70838	0.0555	0.957	0.9727		0.0556	0.604	0.62454	0.0545	0.627	0.63879	0.055	0.662	0.68066	0.0555	0.692	0.70134	0.0554	0.732	0.75915
0.0551	0.595	0.60826	0.0556	0.652	0.6761	0.0556	0.656	0.67741	0.0422	0.687	0.69958	0.0556	0.743	0.75782		0.0556	0.595	0.60826	0.0556	0.626	0.63861	0.0555	0.668	0.69	0.055	0.686	0.70967	0.0556	0.958	0.97446		0.0556	0.604	0.62454	0.0546	0.628	0.63996	0.0551	0.663	0.6819	0.0556	0.693	0.70261	0.0555	0.733	0.76052
0.0551	0.596	0.60826	0.0557	0.653	0.67732	0.0557	0.657	0.67863	0.0423	0.688	0.70124	0.0557	0.744	0.75918		0.0557	0.596	0.60826	0.0557	0.627	0.63976	0.0556	0.669	0.69124	0.0551	0.687	0.71096	0.0557	0.959	0.97621		0.0557	0.605	0.62567	0.0546	0.629	0.63996	0.0552	0.664	0.68314	0.0557	0.694	0.70387	0.0556	0.734	0.76189
0.0552	0.597	0.60936	0.0558	0.654	0.67853	0.0558	0.658	0.67985	0.0424	0.689	0.7029	0.0557	0.745	0.75918		0.0558	0.597	0.60936	0.0558	0.628	0.64091	0.0557	0.67	0.69249	0.0552	0.688	0.71225	0.0557	0.961	0.97621		0.0558	0.606	0.62679	0.0547	0.629	0.64113	0.0553	0.665	0.68437	0.0558	0.695	0.70513	0.0557	0.735	0.76326
0.0553	0.598	0.61046	0.0559	0.655	0.67975	0.0559	0.659	0.68107	0.0424	0.69	0.7029	0.0558	0.746	0.76055		0.0559	0.598	0.61046	0.0559	0.629	0.64206	0.0558	0.671	0.69373	0.0552	0.689	0.71225	0.0558	0.962	0.97796		0.0559	0.607	0.62791	0.0548	0.63	0.64231	0.0553	0.666	0.68437	0.0559	0.697	0.7064	0.0558	0.736	0.76463
0.0554	0.599	0.61157	0.0559	0.656	0.67975	0.056	0.66	0.68229	0.0425	0.691	0.70455	0.0559	0.747	0.76191		0.056	0.599	0.61157	0.0559	0.63	0.64206	0.0559	0.672	0.69497	0.0553	0.69	0.71354	0.0559	0.964	0.97972		0.056	0.607	0.62904	0.0549	0.631	0.64348	0.0554	0.667	0.68561	0.0559	0.697	0.7064	0.0558	0.737	0.76463
0.0555	0.6	0.61267	0.056	0.657	0.68096	0.056	0.661	0.68229	0.0425	0.692	0.70455	0.056	0.748	0.76327		0.056	0.6	0.61267	0.056	0.631	0.64321	0.0559	0.673	0.69497	0.0554	0.691	0.71483	0.056	0.965	0.98147		0.056	0.608	0.62904	0.055	0.632	0.64465	0.0555	0.668	0.68685	0.056	0.698	0.70766	0.0559	0.738	0.766
0.0555	0.601	0.61267	0.0561	0.657	0.68218	0.0561	0.662	0.6835	0.0426	0.693	0.70621	0.0561	0.75	0.76464		0.0561	0.601	0.61267	0.0561	0.631	0.64436	0.056	0.674	0.69622	0.0555	0.692	0.71612	0.0561	0.967	0.98322		0.0561	0.609	0.63016	0.055	0.633	0.64465	0.0556	0.669	0.68809	0.0561	0.699	0.70892	0.056	0.739	0.76738
0.0556	0.602	0.61378	0.0562	0.658	0.6834	0.0562	0.662	0.68472	0.0427	0.694	0.70787	0.0561	0.751	0.76464		0.0562	0.602	0.61378	0.0562	0.632	0.64551	0.0561	0.675	0.69746	0.0556	0.693	0.71741	0.0561	0.968	0.98322		0.0562	0.609	0.63128	0.0551	0.634	0.64582	0.0557	0.67	0.68932	0.0562	0.7	0.71019	0.0561	0.74	0.76875
0.0557	0.603	0.61488	0.0563	0.659	0.68461	0.0563	0.663	0.68594	0.0427	0.695	0.70787	0.0562	0.752	0.766		0.0563	0.603	0.61488	0.0563	0.633	0.64665	0.0562	0.676	0.6987	0.0556	0.694	0.71741	0.0562	0.969	0.98497		0.0563	0.61	0.63241	0.0552	0.635	0.64699	0.0557	0.67	0.68932	0.0563	0.701	0.71145	0.0562	0.741	0.77012
0.0558	0.604	0.61598	0.0563	0.66	0.68461	0.0564	0.664	0.68716	0.0428	0.696	0.70953	0.0563	0.753	0.76736		0.0564	0.604	0.61598	0.0563	0.634	0.64665	0.0563	0.677	0.69995	0.0557	0.695	0.7187	0.0563	0.971	0.98673		0.0564	0.611	0.63353	0.0553	0.635	0.64817	0.0558	0.671	0.69056	0.0563	0.702	0.71145	0.0562	0.742	0.77012
0.0559	0.604	0.61709	0.0564	0.661	0.68583	0.0564	0.665	0.68716	0.0429	0.697	0.71118	0.0564	0.754	0.76873		0.0564	0.604	0.61709	0.0564	0.635	0.6478	0.0563	0.678	0.69995	0.0558	0.696	0.71999	0.0564	0.972	0.98848		0.0564	0.612	0.63353	0.0553	0.636	0.64817	0.0559	0.672	0.6918	0.0564	0.703	0.71271	0.0563	0.743	0.77149
0.0559	0.605	0.61709	0.0565	0.662	0.68704	0.0565	0.666	0.68838	0.0429	0.698	0.71118	0.0565	0.755	0.77009		0.0565	0.605	0.61709	0.0565	0.636	0.64895	0.0564	0.679	0.70119	0.0559	0.697	0.72128	0.0564	0.973	0.98848		0.0565	0.613	0.63465	0.0554	0.637	0.64934	0.056	0.673	0.69304	0.0565	0.704	0.71398	0.0564	0.744	0.77286
0.056	0.606	0.61819	0.0566	0.663	0.68826	0.0566	0.667	0.6896	0.043	0.699	0.71284	0.0565	0.756	0.77009		0.0566	0.606	0.61819	0.0566	0.636	0.6501	0.0565	0.68	0.70243	0.0559	0.698	0.72128	0.0565	0.975	0.99023		0.0566	0.614	0.63578	0.0555	0.638	0.65051	0.056	0.674	0.69304	0.0566	0.704	0.71524	0.0565	0.745	0.77423
0.0561	0.607	0.6193	0.0567	0.664	0.68948	0.0567	0.668	0.69081	0.043	0.7	0.71284	0.0566	0.757	0.77145		0.0567	0.607	0.6193	0.0567	0.637	0.65125	0.0566	0.681	0.70368	0.056	0.699	0.72257	0.0566	0.976	0.99198		0.0567	0.614	0.6369	0.0556	0.639	0.65168	0.0561	0.675	0.69427	0.0567	0.705	0.71651	0.0566	0.746	0.7756
0.0562	0.608	0.6204	0.0567	0.665	0.68948	0.0568	0.669	0.69203	0.0431	0.701	0.7145	0.0567	0.758	0.77281		0.0567	0.608	0.6204	0.0567	0.638	0.65125	0.0567	0.682	0.70492	0.0561	0.7	0.72386	0.0567	0.977	0.99374		0.0568	0.615	0.63802	0.0557	0.64	0.65286	0.0562	0.676	0.69551	0.0567	0.706	0.71651	0.0566	0.747	0.7756
0.0563	0.608	0.6215	0.0568	0.666	0.69069	0.0568	0.67	0.69203	0.0432	0.702	0.71616	0.0568	0.759	0.77418		0.0568	0.608	0.6215	0.0568	0.639	0.6524	0.0567	0.683	0.70492	0.0562	0.701	0.72515	0.0568	0.979	0.99549		0.0568	0.616	0.63802	0.0557	0.641	0.65286	0.0563	0.677	0.69675	0.0568	0.707	0.71777	0.0567	0.748	0.77697
0.0563	0.609	0.6215	0.0569	0.667	0.69191	0.0569	0.671	0.69325	0.0432	0.703	0.71616	0.0569	0.761	0.77554		0.0569	0.609	0.6215	0.0569	0.639	0.65355	0.0568	0.684	0.70616	0.0563	0.702	0.72644	0.0568	0.98	0.99549		0.0569	0.617	0.63915	0.0558	0.642	0.65403	0.0564	0.678	0.69799	0.0569	0.708	0.71903	0.0568	0.749	0.77834
0.0564	0.61	0.62261	0.057	0.668	0.69312	0.057	0.672	0.69447	0.0433	0.704	0.71782	0.0569	0.762	0.77554		0.057	0.61	0.62261	0.057	0.64	0.65469	0.0569	0.685	0.7074	0.0563	0.703	0.72644	0.0569	0.981	0.99724		0.057	0.618	0.64027	0.0559	0.643	0.6552	0.0564	0.679	0.69799	0.057	0.709	0.7203	0.0569	0.75	0.77971
0.0565	0.611	0.62371	0.0571	0.669	0.69434	0.0571	0.673	0.69569	0.0433	0.705	0.71782	0.057	0.762	0.7769		0.0571	0.611	0.62371	0.0571	0.641	0.65584	0.057	0.686	0.70865	0.0564	0.704	0.72773	0.057	0.983	0.99899		0.0571	0.619	0.64139	0.056	0.643	0.65637	0.0565	0.679	0.69922	0.0571	0.71	0.72156	0.057	0.751	0.78108
0.0566	0.611	0.62481	0.0571	0.67	0.69434	0.0572	0.674	0.69691	0.0434	0.706	0.71947	0.0571	0.763	0.77827		0.0571	0.611	0.62481	0.0571	0.642	0.65584	0.0571	0.687	0.70989	0.0565	0.705	0.72902	0.0571	0.984	1.00075		0.0572	0.62	0.64252	0.056	0.644	0.65637	0.0566	0.68	0.70046	0.0571	0.711	0.72156	0.057	0.752	0.78108
0.0566	0.612	0.62481	0.0572	0.671	0.69556	0.0572	0.674	0.69691	0.0435	0.707	0.72113	0.0572	0.764	0.77963		0.0572	0.612	0.62481	0.0572	0.643	0.65699	0.0571	0.687	0.70989	0.0566	0.706	0.73031	0.0572	0.985	1.0025		0.0572	0.621	0.64252	0.0561	0.645	0.65754	0.0567	0.681	0.7017	0.0572	0.712	0.72282	0.0571	0.752	0.78245
0.0567	0.613	0.62592	0.0573	0.672	0.69677	0.0573	0.675	0.69812	0.0435	0.708	0.72113	0.0573	0.765	0.78099		0.0573	0.613	0.62592	0.0573	0.643	0.65814	0.0572	0.688	0.71113	0.0567	0.707	0.7316	0.0572	0.987	1.0025		0.0573	0.622	0.64364	0.0562	0.646	0.65872	0.0568	0.682	0.70294	0.0573	0.713	0.72409	0.0572	0.753	0.78382
0.0568	0.614	0.62702	0.0574	0.673	0.69799	0.0574	0.676	0.69934	0.0436	0.709	0.72279	0.0573	0.766	0.78099		0.0574	0.614	0.62702	0.0574	0.644	0.65929	0.0573	0.689	0.71238	0.0567	0.708	0.7316	0.0573	0.988	1.00425		0.0574	0.623	0.64476	0.0563	0.647	0.65989	0.0568	0.683	0.70294	0.0574	0.713	0.72535	0.0573	0.754	0.78519
0.0569	0.615	0.62813	0.0575	0.674	0.6992	0.0575	0.677	0.70056	0.0436	0.71	0.72279	0.0574	0.767	0.78236		0.0575	0.615	0.62813	0.0575	0.645	0.66044	0.0574	0.69	0.71362	0.0568	0.709	0.73289	0.0574	0.989	1.006		0.0575	0.623	0.64589	0.0564	0.648	0.66106	0.0569	0.684	0.70418	0.0575	0.714	0.72661	0.0573	0.755	0.78519
0.057	0.615	0.62923	0.0575	0.675	0.6992	0.0575	0.678	0.70056	0.0437	0.711	0.72445	0.0575	0.768	0.78372		0.0575	0.615	0.62923	0.0575	0.646	0.66044	0.0574	0.691	0.71362	0.0569	0.71	0.73418	0.0575	0.991	1.00776		0.0575	0.624	0.64589	0.0564	0.648	0.66106	0.057	0.685	0.70541	0.0575	0.715	0.72661	0.0574	0.756	0.78656
0.057	0.616	0.62923	0.0576	0.676	0.70042	0.0576	0.679	0.70178	0.0438	0.712	0.7261	0.0576	0.769	0.78508		0.0576	0.616	0.62923	0.0576	0.647	0.66159	0.0575	0.692	0.71486	0.057	0.711	0.73547	0.0576	0.992	1.00951		0.0576	0.625	0.64701	0.0565	0.649	0.66223	0.0571	0.686	0.70665	0.0576	0.716	0.72788	0.0575	0.757	0.78793
0.0571	0.617	0.63033	0.0577	0.677	0.70164	0.0577	0.68	0.703	0.0438	0.713	0.7261	0.0576	0.77	0.78508		0.0577	0.617	0.63033	0.0577	0.647	0.66273	0.0576	0.693	0.71611	0.057	0.712	0.73547	0.0576	0.993	1.00951		0.0577	0.626	0.64813	0.0566	0.65	0.6634	0.0571	0.687	0.70665	0.0577	0.717	0.72914	0.0576	0.758	0.7893
0.0572	0.618	0.63144	0.0578	0.678	0.70285	0.0578	0.681	0.70422	0.0439	0.714	0.72776	0.0577	0.771	0.78644		0.0578	0.618	0.63144	0.0578	0.648	0.66388	0.0577	0.694	0.71735	0.0571	0.713	0.73676	0.0577	0.995	1.01126		0.0578	0.627	0.64926	0.0567	0.651	0.66458	0.0572	0.688	0.70789	0.0578	0.718	0.73041	0.0577	0.759	0.79067
0.0573	0.619	0.63254	0.0579	0.679	0.70407	0.0579	0.682	0.70544	0.0439	0.715	0.72776	0.0578	0.772	0.78781		0.0579	0.619	0.63254	0.0579	0.649	0.66503	0.0578	0.695	0.71859	0.0572	0.713	0.73805	0.0578	0.996	1.01301		0.0579	0.628	0.65038	0.0567	0.651	0.66458	0.0573	0.689	0.70913	0.0579	0.719	0.73167	0.0577	0.76	0.79067
0.0574	0.62	0.63365	0.0579	0.68	0.70407	0.0579	0.683	0.70544	0.044	0.716	0.72942	0.0579	0.773	0.78917		0.0579	0.62	0.63365	0.0579	0.65	0.66503	0.0578	0.696	0.71859	0.0573	0.714	0.73934	0.0579	0.997	1.01477		0.0579	0.629	0.65038	0.0568	0.652	0.66575	0.0574	0.69	0.71036	0.0579	0.72	0.73167	0.0578	0.761	0.79204
0.0574	0.621	0.63365	0.058	0.681	0.70528	0.058	0.684	0.70665	0.0441	0.717	0.73108	0.058	0.774	0.79053		0.058	0.621	0.63365	0.058	0.651	0.66618	0.0579	0.697	0.71984	0.0574	0.715	0.74063	0.058	0.999	1.01652		0.058	0.63	0.6515	0.0569	0.653	0.66692	0.0575	0.691	0.7116	0.058	0.721	0.73293	0.0579	0.762	0.79341
0.0575	0.621	0.63475	0.0581	0.682	0.7065	0.0581	0.685	0.70787	0.0441	0.718	0.73108	0.058	0.775	0.79053		0.0581	0.621	0.63475	0.0581	0.652	0.66733	0.058	0.698	0.72108	0.0574	0.716	0.74063	0.058	1	1.01652		0.0581	0.63	0.65263	0.057	0.654	0.66809	0.0575	0.692	0.7116	0.0581	0.722	0.7342	0.058	0.763	0.79478
0.0576	0.622	0.63585	0.0582	0.683	0.70772	0.0582	0.685	0.70909	0.0442	0.719	0.73274	0.0581	0.776	0.7919		0.0582	0.622	0.63585	0.0582	0.653	0.66848	0.0581	0.698	0.72232	0.0575	0.717	0.74192	0.0581	1	1.01827		0.0582	0.631	0.65375	0.0571	0.655	0.66926	0.0576	0.693	0.71284	0.0582	0.723	0.73546	0.0581	0.764	0.79615
0.0577	0.623	0.63696	0.0583	0.683	0.70893	0.0583	0.686	0.71031	0.0442	0.72	0.73274	0.0582	0.777	0.79326		0.0583	0.623	0.63696	0.0582	0.654	0.66848	0.0582	0.699	0.72357	0.0576	0.718	0.74321	0.0582	1	1.02003		0.0583	0.632	0.65487	0.0571	0.655	0.66926	0.0577	0.694	0.71408	0.0583	0.724	0.73672	0.0581	0.765	0.79615
0.0577	0.624	0.63696	0.0583	0.684	0.70893	0.0583	0.687	0.71031	0.0443	0.721	0.73439	0.0583	0.778	0.79462		0.0583	0.624	0.63696	0.0583	0.655	0.66963	0.0582	0.7	0.72357	0.0577	0.719	0.7445	0.0583	1	1.02178		0.0583	0.633	0.65487	0.0572	0.656	0.67044	0.0578	0.695	0.71531	0.0583	0.725	0.73672	0.0582	0.766	0.79752
0.0578	0.625	0.63806	0.0584	0.685	0.71015	0.0584	0.688	0.71153	0.0444	0.722	0.73605	0.0584	0.779	0.79599		0.0584	0.625	0.63806	0.0584	0.656	0.67077	0.0583	0.701	0.72481	0.0578	0.72	0.74579	0.0584	1.01	1.02353		0.0584	0.634	0.656	0.0573	0.657	0.67161	0.0579	0.696	0.71655	0.0584	0.726	0.73799	0.0583	0.767	0.79889
0.0579	0.626	0.63917	0.0585	0.686	0.71136	0.0585	0.689	0.71275	0.0444	0.723	0.73605	0.0584	0.78	0.79599		0.0585	0.626	0.63917	0.0585	0.657	0.67192	0.0584	0.702	0.72605	0.0578	0.721	0.74579	0.0584	1.01	1.02353		0.0585	0.635	0.65712	0.0574	0.658	0.67278	0.0579	0.697	0.71655	0.0585	0.727	0.73925	0.0584	0.768	0.80026
0.058	0.627	0.64027	0.0586	0.687	0.71258	0.0586	0.69	0.71396	0.0445	0.724	0.73771	0.0585	0.781	0.79735		0.0586	0.627	0.64027	0.0586	0.658	0.67307	0.0585	0.703	0.7273	0.0579	0.722	0.74708	0.0585	1.01	1.02528		0.0586	0.636	0.65824	0.0574	0.659	0.67278	0.058	0.698	0.71779	0.0586	0.728	0.74052	0.0585	0.77	0.80163
0.0581	0.628	0.64137	0.0586	0.688	0.71258	0.0587	0.691	0.71518	0.0445	0.725	0.73771	0.0586	0.782	0.79871		0.0587	0.628	0.64137	0.0586	0.659	0.67307	0.0586	0.704	0.72854	0.058	0.723	0.74837	0.0586	1.01	1.02704		0.0587	0.637	0.65936	0.0575	0.66	0.67395	0.0581	0.699	0.71903	0.0587	0.729	0.74178	0.0585	0.771	0.80163
0.0581	0.628	0.64137	0.0587	0.689	0.7138	0.0587	0.692	0.71518	0.0446	0.726	0.73937	0.0587	0.783	0.80007		0.0587	0.628	0.64137	0.0587	0.66	0.67422	0.0586	0.705	0.72854	0.0581	0.724	0.74967	0.0587	1.01	1.02879		0.0587	0.638	0.65936	0.0576	0.661	0.67513	0.0582	0.699	0.72026	0.0587	0.73	0.74178	0.0586	0.772	0.803
0.0582	0.629	0.64248	0.0588	0.69	0.71501	0.0588	0.693	0.7164	0.0447	0.726	0.74102	0.0588	0.784	0.80144		0.0588	0.629	0.64248	0.0588	0.661	0.67537	0.0587	0.706	0.72978	0.0581	0.725	0.74967	0.0588	1.01	1.03054		0.0588	0.639	0.66049	0.0577	0.662	0.6763	0.0582	0.7	0.72026	0.0588	0.731	0.74304	0.0587	0.774	0.80437
0.0583	0.63	0.64358	0.0589	0.691	0.71623	0.0589	0.694	0.71762	0.0447	0.727	0.74102	0.0588	0.785	0.80144		0.0589	0.63	0.64358	0.0589	0.662	0.67652	0.0588	0.707	0.73103	0.0582	0.726	0.75096	0.0588	1.01	1.03054		0.0589	0.64	0.66161	0.0578	0.662	0.67747	0.0583	0.701	0.7215	0.0589	0.732	0.74431	0.0588	0.775	0.80574
0.0584	0.631	0.64469	0.059	0.692	0.71744	0.059	0.695	0.71884	0.0448	0.728	0.74268	0.0589	0.786	0.8028		0.059	0.631	0.64469	0.059	0.663	0.67767	0.0589	0.708	0.73227	0.0583	0.727	0.75225	0.0589	1.02	1.03229		0.059	0.64	0.66273	0.0578	0.663	0.67747	0.0584	0.702	0.72274	0.059	0.733	0.74557	0.0589	0.776	0.80711
0.0585	0.632	0.64579	0.059	0.693	0.71744	0.0591	0.696	0.72006	0.0448	0.729	0.74268	0.059	0.787	0.80416		0.0591	0.632	0.64579	0.059	0.664	0.67767	0.059	0.709	0.73351	0.0584	0.728	0.75354	0.059	1.02	1.03405		0.0591	0.641	0.66386	0.0579	0.664	0.67864	0.0585	0.703	0.72398	0.0591	0.734	0.74683	0.0589	0.777	0.80711
0.0585	0.633	0.64579	0.0591	0.694	0.71866	0.0591	0.697	0.72006	0.0449	0.73	0.74434	0.0591	0.788	0.80553		0.0591	0.633	0.64579	0.0591	0.665	0.67881	0.059	0.71	0.73351	0.0585	0.729	0.75483	0.0591	1.02	1.0358		0.0591	0.642	0.66386	0.058	0.665	0.67981	0.0586	0.704	0.72521	0.0591	0.735	0.74683	0.059	0.778	0.80848
0.0586	0.634	0.64689	0.0592	0.695	0.71988	0.0592	0.698	0.72127	0.045	0.731	0.746	0.0592	0.789	0.80689		0.0592	0.634	0.64689	0.0592	0.666	0.67996	0.0591	0.711	0.73476	0.0585	0.73	0.75483	0.0591	1.02	1.0358		0.0592	0.643	0.66498	0.0581	0.666	0.68099	0.0586	0.705	0.72521	0.0592	0.736	0.7481	0.0591	0.779	0.80985
0.0587	0.635	0.648	0.0593	0.696	0.72109	0.0593	0.699	0.72249	0.045	0.732	0.746	0.0592	0.79	0.80689		0.0593	0.635	0.648	0.0593	0.667	0.68111	0.0592	0.712	0.736	0.0586	0.731	0.75612	0.0592	1.02	1.03755		0.0593	0.644	0.6661	0.0581	0.667	0.68099	0.0587	0.706	0.72645	0.0593	0.737	0.74936	0.0592	0.78	0.81123
0.0588	0.635	0.6491	0.0594	0.697	0.72231	0.0594	0.7	0.72371	0.0451	0.733	0.74766	0.0593	0.791	0.80825		0.0594	0.635	0.6491	0.0594	0.667	0.68226	0.0593	0.713	0.73724	0.0587	0.732	0.75741	0.0593	1.02	1.0393		0.0594	0.645	0.66723	0.0582	0.668	0.68216	0.0588	0.707	0.72769	0.0594	0.738	0.75062	0.0593	0.781	0.8126
0.0588	0.636	0.6491	0.0594	0.697	0.72231	0.0595	0.7	0.72493	0.0451	0.734	0.74766	0.0594	0.792	0.80962		0.0595	0.636	0.6491	0.0594	0.668	0.68226	0.0594	0.714	0.73849	0.0588	0.733	0.7587	0.0594	1.02	1.04106		0.0595	0.646	0.66835	0.0583	0.669	0.68333	0.0589	0.708	0.72893	0.0594	0.739	0.75062	0.0593	0.782	0.8126
0.0589	0.637	0.6502	0.0595	0.698	0.72352	0.0595	0.701	0.72493	0.0452	0.735	0.74931	0.0595	0.793	0.81098		0.0595	0.637	0.6502	0.0595	0.669	0.68341	0.0594	0.715	0.73849	0.0589	0.734	0.75999	0.0595	1.02	1.04281		0.0595	0.647	0.66835	0.0584	0.67	0.6845	0.059	0.709	0.73016	0.0595	0.74	0.75189	0.0594	0.783	0.81397
0.059	0.638	0.65131	0.0596	0.699	0.72474	0.0596	0.702	0.72615	0.0453	0.736	0.75097	0.0596	0.794	0.81234		0.0596	0.638	0.65131	0.0596	0.67	0.68456	0.0595	0.715	0.73973	0.0589	0.735	0.75999	0.0595	1.03	1.04281		0.0596	0.648	0.66947	0.0585	0.671	0.68567	0.059	0.71	0.73016	0.0596	0.741	0.75315	0.0595	0.784	0.81534
0.0591	0.639	0.65241	0.0597	0.7	0.72596	0.0597	0.703	0.72737	0.0453	0.737	0.75097	0.0596	0.795	0.81234		0.0597	0.639	0.65241	0.0597	0.671	0.68571	0.0596	0.716	0.74097	0.059	0.736	0.76128	0.0596	1.03	1.04456		0.0597	0.649	0.6706	0.0585	0.672	0.68567	0.0591	0.711	0.7314	0.0597	0.742	0.75442	0.0596	0.785	0.81671
0.0592	0.64	0.65352	0.0598	0.701	0.72717	0.0598	0.704	0.72858	0.0454	0.738	0.75263	0.0597	0.796	0.8137		0.0598	0.64	0.65352	0.0598	0.672	0.68685	0.0597	0.717	0.74222	0.0591	0.736	0.76257	0.0597	1.03	1.04631		0.0598	0.65	0.67172	0.0586	0.673	0.68685	0.0592	0.712	0.73264	0.0598	0.743	0.75568	0.0597	0.787	0.81808
0.0592	0.641	0.65352	0.0598	0.702	0.72717	0.0599	0.705	0.7298	0.0454	0.738	0.75263	0.0598	0.798	0.81507		0.0598	0.641	0.65352	0.0598	0.673	0.68685	0.0598	0.718	0.74346	0.0592	0.737	0.76386	0.0598	1.03	1.04807		0.0599	0.65	0.67284	0.0587	0.674	0.68802	0.0593	0.713	0.73388	0.0598	0.744	0.75568	0.0597	0.788	0.81808
0.0593	0.641	0.65462	0.0599	0.703	0.72839	0.0599	0.706	0.7298	0.0455	0.739	0.75429	0.0599	0.799	0.81643		0.0599	0.641	0.65462	0.0599	0.674	0.688	0.0598	0.719	0.74346	0.0592	0.738	0.76386	0.0599	1.03	1.04982		0.0599	0.651	0.67284	0.0588	0.675	0.68919	0.0594	0.714	0.73511	0.0599	0.745	0.75694	0.0598	0.789	0.81945
0.0594	0.642	0.65572	0.06	0.704	0.7296	0.06	0.707	0.73102	0.0456	0.74	0.75594	0.06	0.8	0.81779		0.06	0.642	0.65572	0.06	0.675	0.68915	0.0599	0.72	0.7447	0.0593	0.739	0.76515	0.0599	1.03	1.04982		0.06	0.652	0.67397	0.0589	0.676	0.69036	0.0594	0.715	0.73511	0.06	0.746	0.75821	0.0599	0.79	0.82082
0.0595	0.643	0.65683	0.0601	0.705	0.73082	0.0601	0.708	0.73224	0.0456	0.741	0.75594	0.06	0.801	0.81779		0.0601	0.643	0.65683	0.0601	0.676	0.6903	0.06	0.721	0.74595	0.0594	0.74	0.76644	0.06	1.03	1.05157		0.0601	0.653	0.67509	0.0589	0.677	0.69036	0.0595	0.716	0.73635	0.0601	0.747	0.75947	0.06	0.791	0.82219
0.0596	0.644	0.65793	0.0602	0.706	0.73204	0.0602	0.709	0.73346	0.0457	0.742	0.7576	0.0601	0.803	0.81916		0.0602	0.644	0.65793	0.0602	0.677	0.69145	0.0601	0.722	0.74719	0.0595	0.741	0.76773	0.0601	1.04	1.05333		0.0602	0.654	0.67621	0.059	0.678	0.69153	0.0596	0.717	0.73759	0.0602	0.748	0.76073	0.06	0.792	0.82219
0.0596	0.645	0.65793	0.0602	0.707	0.73204	0.0603	0.71	0.73468	0.0458	0.743	0.75926	0.0602	0.804	0.82052		0.0602	0.645	0.65793	0.0602	0.677	0.69145	0.0601	0.723	0.74719	0.0596	0.741	0.76902	0.0602	1.04	1.05508		0.0603	0.655	0.67734	0.0591	0.679	0.69271	0.0597	0.718	0.73883	0.0602	0.749	0.76073	0.0601	0.794	0.82356
0.0597	0.646	0.65904	0.0603	0.708	0.73325	0.0603	0.711	0.73468	0.0458	0.744	0.75926	0.0603	0.805	0.82188		0.0603	0.646	0.65904	0.0603	0.678	0.6926	0.0602	0.724	0.74843	0.0596	0.742	0.76902	0.0603	1.04	1.05683		0.0603	0.656	0.67734	0.0592	0.68	0.69388	0.0597	0.719	0.73883	0.0603	0.75	0.762	0.0602	0.795	0.82493
0.0598	0.647	0.66014	0.0604	0.708	0.73447	0.0604	0.712	0.73589	0.0459	0.745	0.76092	0.0603	0.806	0.82188		0.0604	0.647	0.66014	0.0604	0.679	0.69375	0.0603	0.725	0.74968	0.0597	0.743	0.77031	0.0603	1.04	1.05683		0.0604	0.656	0.67846	0.0592	0.68	0.69388	0.0598	0.72	0.74006	0.0604	0.751	0.76326	0.0603	0.796	0.8263
0.0599	0.648	0.66124	0.0605	0.709	0.73568	0.0605	0.713	0.73711	0.0459	0.746	0.76092	0.0604	0.808	0.82325		0.0605	0.648	0.66124	0.0605	0.68	0.69489	0.0604	0.726	0.75092	0.0598	0.744	0.7716	0.0604	1.04	1.05858		0.0605	0.657	0.67958	0.0593	0.681	0.69505	0.0599	0.721	0.7413	0.0605	0.752	0.76453	0.0604	0.797	0.82767
0.06	0.649	0.66235	0.0606	0.71	0.7369	0.0606	0.714	0.73833	0.046	0.747	0.76258	0.0605	0.809	0.82461		0.0606	0.649	0.66235	0.0606	0.681	0.69604	0.0605	0.727	0.75216	0.0599	0.745	0.77289	0.0605	1.04	1.06034		0.0606	0.658	0.68071	0.0594	0.682	0.69622	0.06	0.722	0.74254	0.0606	0.753	0.76579	0.0604	0.798	0.82767
0.06	0.65	0.66235	0.0606	0.711	0.7369	0.0607	0.715	0.73955	0.0461	0.748	0.76423	0.0606	0.81	0.82597		0.0606	0.65	0.66235	0.0606	0.682	0.69604	0.0605	0.728	0.75216	0.06	0.746	0.77418	0.0606	1.04	1.06209		0.0607	0.659	0.68183	0.0595	0.683	0.69739	0.0601	0.723	0.74378	0.0606	0.754	0.76579	0.0605	0.799	0.82904
0.0601	0.651	0.66345	0.0607	0.712	0.73812	0.0607	0.716	0.73955	0.0461	0.749	0.76423	0.0607	0.811	0.82733		0.0607	0.651	0.66345	0.0607	0.683	0.69719	0.0606	0.729	0.7534	0.06	0.747	0.77418	0.0607	1.05	1.06384		0.0607	0.66	0.68183	0.0596	0.684	0.69857	0.0601	0.724	0.74378	0.0607	0.755	0.76705	0.0606	0.8	0.83041
0.0602	0.651	0.66456	0.0608	0.713	0.73933	0.0608	0.717	0.74077	0.0462	0.75	0.76589	0.0607	0.812	0.82733		0.0608	0.651	0.66456	0.0608	0.684	0.69834	0.0607	0.73	0.75465	0.0601	0.748	0.77547	0.0607	1.05	1.06384		0.0608	0.66	0.68295	0.0596	0.685	0.69857	0.0602	0.724	0.74501	0.0608	0.756	0.76832	0.0607	0.801	0.83178
0.0603	0.652	0.66566	0.0609	0.714	0.74055	0.0609	0.717	0.74199	0.0462	0.751	0.76589	0.0608	0.813	0.8287		0.0609	0.652	0.66566	0.0609	0.685	0.69949	0.0608	0.731	0.75589	0.0602	0.749	0.77676	0.0608	1.05	1.06559		0.0609	0.661	0.68408	0.0597	0.686	0.69974	0.0603	0.725	0.74625	0.0609	0.757	0.76958	0.0608	0.802	0.83315
0.0603	0.653	0.66566	0.061	0.715	0.74176	0.061	0.718	0.7432	0.0463	0.752	0.76755	0.0609	0.815	0.83006		0.061	0.653	0.66566	0.061	0.686	0.70064	0.0609	0.732	0.75713	0.0603	0.75	0.77805	0.0609	1.05	1.06735		0.061	0.662	0.6852	0.0598	0.687	0.70091	0.0604	0.726	0.74749	0.061	0.759	0.77084	0.0608	0.803	0.83315
0.0604	0.654	0.66676	0.061	0.715	0.74176	0.061	0.719	0.7432	0.0464	0.753	0.76921	0.061	0.816	0.83142		0.061	0.654	0.66676	0.061	0.687	0.70064	0.0609	0.733	0.75713	0.0603	0.751	0.77805	0.061	1.05	1.0691		0.0611	0.663	0.68632	0.0599	0.688	0.70208	0.0605	0.727	0.74873	0.061	0.76	0.77084	0.0609	0.804	0.83452
0.0605	0.655	0.66787	0.0611	0.716	0.74298	0.0611	0.72	0.74442	0.0464	0.754	0.76921	0.0611	0.817	0.83279		0.0611	0.655	0.66787	0.0611	0.687	0.70179	0.061	0.734	0.75838	0.0604	0.752	0.77934	0.0611	1.05	1.07085		0.0611	0.664	0.68632	0.0599	0.689	0.70208	0.0605	0.728	0.74873	0.0611	0.761	0.77211	0.061	0.805	0.83589
0.0606	0.656	0.66897	0.0612	0.717	0.7442	0.0612	0.721	0.74564	0.0465	0.755	0.77086	0.0611	0.818	0.83279		0.0612	0.656	0.66897	0.0612	0.688	0.70293	0.0611	0.735	0.75962	0.0605	0.753	0.78063	0.0611	1.05	1.07085		0.0612	0.664	0.68745	0.06	0.69	0.70326	0.0606	0.729	0.74997	0.0612	0.762	0.77337	0.0611	0.806	0.83726
0.0607	0.657	0.67008	0.0613	0.718	0.74541	0.0613	0.722	0.74686	0.0465	0.756	0.77086	0.0612	0.819	0.83415		0.0613	0.657	0.67008	0.0613	0.689	0.70408	0.0612	0.736	0.76086	0.0606	0.754	0.78192	0.0612	1.06	1.0726		0.0613	0.665	0.68857	0.0601	0.691	0.70443	0.0607	0.73	0.7512	0.0613	0.763	0.77463	0.0612	0.807	0.83863
0.0607	0.658	0.67008	0.0614	0.719	0.74663	0.0614	0.723	0.74808	0.0466	0.757	0.77252	0.0613	0.82	0.83551		0.0614	0.658	0.67008	0.0614	0.69	0.70523	0.0613	0.737	0.76211	0.0607	0.755	0.78321	0.0613	1.06	1.07436		0.0614	0.666	0.68969	0.0602	0.692	0.7056	0.0608	0.731	0.75244	0.0614	0.764	0.7759	0.0612	0.808	0.83863
0.0608	0.658	0.67118	0.0614	0.72	0.74663	0.0614	0.724	0.74808	0.0467	0.758	0.77418	0.0614	0.821	0.83688		0.0614	0.658	0.67118	0.0614	0.691	0.70523	0.0613	0.738	0.76211	0.0607	0.756	0.78321	0.0614	1.06	1.07611		0.0614	0.667	0.68969	0.0603	0.693	0.70677	0.0608	0.732	0.75244	0.0614	0.765	0.7759	0.0613	0.809	0.84
0.0609	0.659	0.67228	0.0615	0.721	0.74784	0.0615	0.725	0.7493	0.0467	0.759	0.77418	0.0615	0.822	0.83824		0.0615	0.659	0.67228	0.0615	0.692	0.70638	0.0614	0.739	0.76335	0.0608	0.757	0.7845	0.0615	1.06	1.07786		0.0615	0.668	0.69082	0.0603	0.693	0.70677	0.0609	0.733	0.75368	0.0615	0.765	0.77716	0.0614	0.811	0.84137
0.061	0.66	0.67339	0.0616	0.722	0.74906	0.0616	0.726	0.75051	0.0468	0.76	0.77584	0.0615	0.823	0.83824		0.0616	0.66	0.67339	0.0616	0.693	0.70753	0.0615	0.74	0.76459	0.0609	0.758	0.78579	0.0615	1.06	1.07786		0.0616	0.668	0.69194	0.0604	0.694	0.70794	0.061	0.734	0.75492	0.0616	0.766	0.77843	0.0615	0.812	0.84274
0.0611	0.661	0.67449	0.0617	0.723	0.75028	0.0617	0.727	0.75173	0.0468	0.761	0.77584	0.0616	0.824	0.8396		0.0617	0.661	0.67449	0.0617	0.694	0.70868	0.0616	0.741	0.76584	0.061	0.759	0.78708	0.0616	1.06	1.07961		0.0617	0.669	0.69306	0.0605	0.695	0.70912	0.0611	0.735	0.75615	0.0617	0.767	0.77969	0.0616	0.813	0.84411
0.0611	0.661	0.67449	0.0617	0.723	0.75028	0.0618	0.728	0.75295	0.0469	0.762	0.7775	0.0617	0.825	0.84096		0.0618	0.661	0.67449	0.0617	0.694	0.70868	0.0617	0.742	0.76708	0.0611	0.761	0.78837	0.0617	1.06	1.08137		0.0618	0.67	0.69419	0.0606	0.696	0.71029	0.0612	0.736	0.75739	0.0618	0.768	0.78095	0.0616	0.814	0.84411
0.0612	0.662	0.67559	0.0618	0.724	0.75149	0.0618	0.728	0.75295	0.047	0.763	0.77915	0.0618	0.827	0.84233		0.0618	0.662	0.67559	0.0618	0.695	0.70983	0.0617	0.743	0.76708	0.0611	0.762	0.78837	0.0618	1.06	1.08312		0.0618	0.671	0.69419	0.0606	0.697	0.71029	0.0612	0.737	0.75739	0.0618	0.769	0.78095	0.0617	0.815	0.84548
0.0613	0.663	0.6767	0.0619	0.725	0.75271	0.0619	0.729	0.75417	0.047	0.764	0.77915	0.0619	0.828	0.84369		0.0619	0.663	0.6767	0.0619	0.696	0.71097	0.0618	0.743	0.76832	0.0612	0.763	0.78966	0.0618	1.07	1.08312		0.0619	0.672	0.69531	0.0607	0.698	0.71146	0.0613	0.737	0.75863	0.0619	0.77	0.78222	0.0618	0.816	0.84685
0.0614	0.664	0.6778	0.062	0.726	0.75392	0.062	0.73	0.75539	0.0471	0.765	0.78081	0.0619	0.829	0.84369		0.062	0.664	0.6778	0.062	0.697	0.71212	0.0619	0.744	0.76957	0.0613	0.764	0.79095	0.0619	1.07	1.08487		0.062	0.673	0.69643	0.0608	0.699	0.71263	0.0614	0.738	0.75987	0.062	0.771	0.78348	0.0619	0.817	0.84822
0.0614	0.664	0.6778	0.0621	0.727	0.75514	0.0621	0.731	0.75661	0.0471	0.767	0.78081	0.062	0.83	0.84505		0.0621	0.664	0.6778	0.0621	0.698	0.71327	0.062	0.745	0.77081	0.0614	0.765	0.79225	0.062	1.07	1.08663		0.0621	0.673	0.69756	0.0609	0.7	0.7138	0.0615	0.739	0.7611	0.0621	0.772	0.78474	0.062	0.818	0.84959
0.0615	0.665	0.67891	0.0621	0.728	0.75514	0.0622	0.732	0.75782	0.0472	0.768	0.78247	0.0621	0.831	0.84642		0.0622	0.665	0.67891	0.0621	0.698	0.71327	0.0621	0.746	0.77205	0.0615	0.766	0.79354	0.0621	1.07	1.08838		0.0622	0.674	0.69868	0.061	0.701	0.71498	0.0616	0.74	0.76234	0.0622	0.773	0.78601	0.062	0.819	0.84959
0.0616	0.666	0.68001	0.0622	0.729	0.75636	0.0622	0.733	0.75782	0.0473	0.769	0.78413	0.0622	0.832	0.84778		0.0622	0.666	0.68001	0.0622	0.699	0.71442	0.0621	0.747	0.77205	0.0615	0.767	0.79354	0.0622	1.07	1.09013		0.0622	0.675	0.69868	0.061	0.701	0.71498	0.0616	0.741	0.76234	0.0622	0.774	0.78601	0.0621	0.82	0.85096
0.0617	0.666	0.68111	0.0623	0.73	0.75757	0.0623	0.734	0.75904	0.0473	0.77	0.78413	0.0623	0.833	0.84914		0.0623	0.666	0.68111	0.0623	0.7	0.71557	0.0622	0.748	0.7733	0.0616	0.768	0.79483	0.0622	1.07	1.09013		0.0623	0.676	0.6998	0.0611	0.702	0.71615	0.0617	0.742	0.76358	0.0623	0.775	0.78727	0.0622	0.821	0.85233
0.0618	0.667	0.68222	0.0624	0.731	0.75879	0.0624	0.735	0.76026	0.0474	0.771	0.78578	0.0623	0.834	0.84914		0.0624	0.667	0.68222	0.0624	0.701	0.71672	0.0623	0.749	0.77454	0.0617	0.769	0.79612	0.0623	1.07	1.09188		0.0624	0.677	0.70093	0.0612	0.703	0.71732	0.0618	0.743	0.76482	0.0624	0.776	0.78854	0.0623	0.821	0.8537
0.0618	0.668	0.68222	0.0625	0.732	0.76	0.0625	0.736	0.76148	0.0474	0.772	0.78578	0.0624	0.835	0.8505		0.0625	0.668	0.68222	0.0625	0.701	0.71787	0.0624	0.75	0.77578	0.0618	0.77	0.79741	0.0624	1.08	1.09364		0.0625	0.678	0.70205	0.0613	0.704	0.71849	0.0619	0.744	0.76605	0.0625	0.776	0.7898	0.0624	0.822	0.85508
0.0619	0.669	0.68332	0.0625	0.733	0.76	0.0626	0.737	0.7627	0.0475	0.773	0.78744	0.0625	0.836	0.85187		0.0626	0.669	0.68332	0.0625	0.702	0.71787	0.0625	0.751	0.77703	0.0618	0.771	0.79741	0.0625	1.08	1.09539		0.0626	0.679	0.70317	0.0613	0.705	0.71849	0.0619	0.745	0.76605	0.0626	0.777	0.79106	0.0624	0.823	0.85508
0.062	0.669	0.68443	0.0626	0.734	0.76122	0.0626	0.738	0.7627	0.0476	0.774	0.7891	0.0626	0.837	0.85323		0.0626	0.669	0.68443	0.0626	0.703	0.71901	0.0625	0.752	0.77703	0.0619	0.772	0.7987	0.0626	1.08	1.09714		0.0626	0.679	0.70317	0.0614	0.705	0.71966	0.062	0.746	0.76729	0.0626	0.778	0.79106	0.0625	0.824	0.85645
0.0621	0.67	0.68553	0.0627	0.735	0.76244	0.0627	0.739	0.76392	0.0476	0.775	0.7891	0.0627	0.838	0.85459		0.0627	0.67	0.68553	0.0627	0.704	0.72016	0.0626	0.753	0.77827	0.062	0.773	0.79999	0.0626	1.08	1.09714		0.0627	0.68	0.7043	0.0615	0.706	0.72084	0.0621	0.747	0.76853	0.0627	0.779	0.79233	0.0626	0.825	0.85782
0.0622	0.671	0.68663	0.0628	0.736	0.76365	0.0628	0.74	0.76514	0.0477	0.776	0.79076	0.0627	0.839	0.85459		0.0628	0.671	0.68663	0.0628	0.705	0.72131	0.0627	0.754	0.77951	0.0621	0.774	0.80128	0.0627	1.08	1.09889		0.0628	0.681	0.70542	0.0616	0.707	0.72201	0.0622	0.748	0.76977	0.0628	0.78	0.79359	0.0627	0.826	0.85919
0.0622	0.672	0.68663	0.0629	0.737	0.76487	0.0629	0.741	0.76635	0.0477	0.777	0.79076	0.0628	0.84	0.85596		0.0629	0.672	0.68663	0.0629	0.706	0.72246	0.0628	0.755	0.78076	0.0622	0.775	0.80257	0.0628	1.08	1.10065		0.0629	0.682	0.70654	0.0617	0.708	0.72318	0.0623	0.749	0.771	0.0629	0.781	0.79485	0.0627	0.827	0.85919
0.0623	0.673	0.68774	0.0629	0.737	0.76487	0.063	0.741	0.76757	0.0478	0.778	0.79242	0.0629	0.84	0.85732		0.0629	0.673	0.68774	0.0629	0.706	0.72246	0.0629	0.756	0.782	0.0622	0.776	0.80257	0.0629	1.08	1.1024		0.063	0.683	0.70767	0.0617	0.709	0.72318	0.0623	0.749	0.771	0.0629	0.782	0.79485	0.0628	0.828	0.86056
0.0624	0.674	0.68884	0.063	0.738	0.76608	0.063	0.742	0.76757	0.0479	0.779	0.79407	0.063	0.841	0.85868		0.063	0.674	0.68884	0.063	0.707	0.72361	0.0629	0.757	0.782	0.0623	0.777	0.80386	0.063	1.09	1.10415		0.063	0.684	0.70767	0.0618	0.709	0.72435	0.0624	0.75	0.77224	0.063	0.783	0.79612	0.0629	0.828	0.86193
0.0625	0.675	0.68995	0.0631	0.739	0.7673	0.0631	0.743	0.76879	0.0479	0.78	0.79407	0.063	0.842	0.85868		0.0631	0.675	0.68995	0.0631	0.708	0.72476	0.063	0.758	0.78324	0.0624	0.778	0.80515	0.063	1.09	1.10415		0.0631	0.684	0.70879	0.0619	0.71	0.72553	0.0625	0.751	0.77348	0.0631	0.784	0.79738	0.063	0.829	0.8633
0.0625	0.675	0.68995	0.0632	0.74	0.76852	0.0632	0.744	0.77001	0.048	0.781	0.79573	0.0631	0.843	0.86005		0.0632	0.675	0.68995	0.0632	0.709	0.72591	0.0631	0.759	0.78449	0.0625	0.779	0.80644	0.0631	1.09	1.1059		0.0632	0.685	0.70991	0.062	0.711	0.7267	0.0626	0.752	0.77472	0.0632	0.785	0.79864	0.0631	0.83	0.86467
0.0626	0.676	0.69105	0.0633	0.741	0.76973	0.0633	0.745	0.77123	0.048	0.782	0.79573	0.0632	0.844	0.86141		0.0633	0.676	0.69105	0.0633	0.71	0.72705	0.0632	0.76	0.78573	0.0626	0.78	0.80773	0.0632	1.09	1.10766		0.0633	0.686	0.71104	0.062	0.712	0.7267	0.0627	0.753	0.77595	0.0633	0.786	0.79991	0.0631	0.831	0.86467
0.0627	0.677	0.69215	0.0633	0.742	0.76973	0.0634	0.746	0.77245	0.0481	0.783	0.79739	0.0633	0.845	0.86277		0.0633	0.677	0.69215	0.0633	0.711	0.72705	0.0632	0.761	0.78573	0.0626	0.781	0.80773	0.0633	1.09	1.10941		0.0634	0.687	0.71216	0.0621	0.713	0.72787	0.0627	0.754	0.77595	0.0633	0.787	0.79991	0.0632	0.832	0.86604
0.0628	0.678	0.69326	0.0634	0.743	0.77095	0.0634	0.748	0.77245	0.0482	0.784	0.79905	0.0634	0.846	0.86413		0.0634	0.678	0.69326	0.0634	0.712	0.7282	0.0633	0.763	0.78697	0.0627	0.782	0.80902	0.0634	1.09	1.11116		0.0634	0.688	0.71216	0.0622	0.713	0.72904	0.0628	0.755	0.77719	0.0634	0.788	0.80117	0.0633	0.833	0.86741
0.0629	0.679	0.69436	0.0635	0.744	0.77216	0.0635	0.748	0.77366	0.0482	0.785	0.79905	0.0634	0.847	0.86413		0.0635	0.679	0.69436	0.0635	0.713	0.72935	0.0634	0.764	0.78822	0.0628	0.783	0.81031	0.0634	1.09	1.11116		0.0635	0.689	0.71328	0.0623	0.714	0.73021	0.0629	0.756	0.77843	0.0635	0.789	0.80244	0.0634	0.834	0.86878
0.0629	0.68	0.69436	0.0636	0.745	0.77338	0.0636	0.749	0.77488	0.0483	0.785	0.8007	0.0635	0.848	0.8655		0.0636	0.68	0.69436	0.0636	0.714	0.7305	0.0635	0.765	0.78946	0.0629	0.784	0.8116	0.0635	1.09	1.11291		0.0636	0.69	0.71441	0.0624	0.715	0.73139	0.063	0.757	0.77967	0.0636	0.79	0.8037	0.0635	0.835	0.87015
0.063	0.681	0.69547	0.0637	0.746	0.7746	0.0637	0.75	0.7761	0.0483	0.786	0.8007	0.0636	0.849	0.86686		0.0637	0.681	0.69547	0.0637	0.715	0.73165	0.0636	0.766	0.7907	0.0629	0.785	0.8116	0.0636	1.1	1.11467		0.0637	0.691	0.71553	0.0624	0.716	0.73139	0.0631	0.758	0.7809	0.0637	0.791	0.80496	0.0635	0.837	0.87015
0.0631	0.681	0.69657	0.0637	0.747	0.7746	0.0638	0.751	0.77732	0.0484	0.787	0.80236	0.0637	0.85	0.86822		0.0637	0.681	0.69657	0.0637	0.715	0.73165	0.0636	0.767	0.7907	0.063	0.785	0.81289	0.0637	1.1	1.11642		0.0638	0.692	0.71665	0.0625	0.717	0.73256	0.0631	0.759	0.7809	0.0637	0.792	0.80496	0.0636	0.838	0.87152
0.0632	0.682	0.69767	0.0638	0.748	0.77581	0.0638	0.752	0.77732	0.0485	0.788	0.80402	0.0638	0.851	0.86959		0.0638	0.682	0.69767	0.0638	0.716	0.7328	0.0637	0.768	0.79195	0.0631	0.786	0.81418	0.0638	1.1	1.11817		0.0638	0.692	0.71665	0.0626	0.718	0.73373	0.0632	0.76	0.78214	0.0638	0.793	0.80623	0.0637	0.839	0.87289
0.0633	0.683	0.69878	0.0639	0.749	0.77703	0.0639	0.753	0.77854	0.0485	0.789	0.80402	0.0638	0.852	0.86959		0.0639	0.683	0.69878	0.0639	0.717	0.73395	0.0638	0.769	0.79319	0.0632	0.787	0.81547	0.0638	1.1	1.11817		0.0639	0.693	0.71778	0.0627	0.718	0.7349	0.0633	0.761	0.78338	0.0639	0.794	0.80749	0.0638	0.84	0.87426
0.0633	0.684	0.69878	0.064	0.75	0.77824	0.064	0.754	0.77976	0.0486	0.79	0.80568	0.0639	0.853	0.87095		0.064	0.684	0.69878	0.064	0.718	0.73509	0.0639	0.77	0.79443	0.0633	0.788	0.81676	0.0639	1.1	1.11992		0.064	0.694	0.7189	0.0627	0.719	0.7349	0.0634	0.762	0.78462	0.064	0.795	0.80875	0.0639	0.841	0.87563
0.0634	0.685	0.69988	0.0641	0.751	0.77946	0.0641	0.755	0.78097	0.0487	0.791	0.80734	0.064	0.854	0.87231		0.0641	0.685	0.69988	0.0641	0.719	0.73624	0.064	0.771	0.79568	0.0633	0.789	0.81676	0.064	1.1	1.12168		0.0641	0.695	0.72002	0.0628	0.72	0.73607	0.0634	0.763	0.78462	0.0641	0.796	0.81002	0.0639	0.842	0.87563
0.0635	0.686	0.70098	0.0641	0.752	0.77946	0.0642	0.755	0.78219	0.0487	0.792	0.80734	0.0641	0.855	0.87368		0.0641	0.686	0.70098	0.0641	0.72	0.73624	0.064	0.772	0.79568	0.0634	0.79	0.81805	0.0641	1.1	1.12343		0.0642	0.696	0.72115	0.0629	0.721	0.73725	0.0635	0.764	0.78585	0.0641	0.797	0.81002	0.064	0.843	0.877
0.0636	0.687	0.70209	0.0642	0.753	0.78068	0.0642	0.756	0.78219	0.0488	0.793	0.80899	0.0642	0.856	0.87504		0.0642	0.687	0.70209	0.0642	0.721	0.73739	0.0641	0.773	0.79692	0.0635	0.791	0.81934	0.0642	1.11	1.12518		0.0642	0.697	0.72115	0.063	0.722	0.73842	0.0636	0.765	0.78709	0.0642	0.798	0.81128	0.0641	0.844	0.87837
0.0636	0.688	0.70209	0.0643	0.754	0.78189	0.0643	0.758	0.78341	0.0488	0.794	0.80899	0.0642	0.857	0.87504		0.0643	0.688	0.70209	0.0643	0.722	0.73854	0.0642	0.774	0.79816	0.0636	0.792	0.82063	0.0642	1.11	1.12518		0.0643	0.698	0.72227	0.0631	0.723	0.73959	0.0637	0.766	0.78833	0.0643	0.799	0.81255	0.0642	0.845	0.87974
0.0637	0.689	0.70319	0.0644	0.755	0.78311	0.0644	0.759	0.78463	0.0489	0.795	0.81065	0.0643	0.858	0.8764		0.0644	0.689	0.70319	0.0644	0.723	0.73969	0.0643	0.774	0.7994	0.0637	0.793	0.82192	0.0643	1.11	1.12694		0.0644	0.699	0.72339	0.0631	0.724	0.73959	0.0638	0.767	0.78957	0.0644	0.8	0.81381	0.0643	0.847	0.88111
0.0638	0.69	0.7043	0.0645	0.756	0.78432	0.0645	0.76	0.78585	0.049	0.796	0.81231	0.0644	0.859	0.87776		0.0645	0.69	0.7043	0.0645	0.724	0.74084	0.0644	0.775	0.80065	0.0637	0.794	0.82192	0.0644	1.11	1.12869		0.0645	0.7	0.72452	0.0632	0.725	0.74076	0.0638	0.768	0.78957	0.0645	0.801	0.81507	0.0643	0.848	0.88111
0.0639	0.691	0.7054	0.0645	0.757	0.78432	0.0645	0.761	0.78585	0.049	0.797	0.81231	0.0645	0.86	0.87913		0.0645	0.691	0.7054	0.0645	0.725	0.74084	0.0644	0.776	0.80065	0.0638	0.795	0.82321	0.0645	1.11	1.13044		0.0646	0.701	0.72564	0.0633	0.726	0.74193	0.0639	0.769	0.7908	0.0645	0.802	0.81507	0.0644	0.849	0.88248
0.064	0.691	0.7065	0.0646	0.758	0.78554	0.0646	0.761	0.78707	0.0491	0.798	0.81397	0.0646	0.861	0.88049		0.0646	0.691	0.7065	0.0646	0.726	0.74199	0.0645	0.777	0.80189	0.0639	0.796	0.8245	0.0645	1.11	1.13044		0.0646	0.702	0.72564	0.0634	0.726	0.74311	0.064	0.77	0.79204	0.0646	0.803	0.81634	0.0645	0.85	0.88385
0.064	0.692	0.7065	0.0647	0.759	0.78676	0.0647	0.762	0.78828	0.0491	0.799	0.81397	0.0646	0.862	0.88049		0.0647	0.692	0.7065	0.0647	0.727	0.74314	0.0646	0.778	0.80313	0.064	0.797	0.82579	0.0646	1.11	1.13219		0.0647	0.703	0.72676	0.0635	0.727	0.74428	0.0641	0.77	0.79328	0.0647	0.804	0.8176	0.0646	0.851	0.88522
0.0641	0.693	0.70761	0.0648	0.76	0.78797	0.0648	0.763	0.7895	0.0492	0.8	0.81562	0.0647	0.863	0.88185		0.0648	0.693	0.70761	0.0648	0.728	0.74428	0.0647	0.779	0.80438	0.064	0.797	0.82579	0.0647	1.12	1.13395		0.0648	0.703	0.72788	0.0635	0.728	0.74428	0.0642	0.771	0.79452	0.0648	0.805	0.81886	0.0647	0.852	0.88659
0.0642	0.694	0.70871	0.0649	0.761	0.78919	0.0649	0.764	0.79072	0.0493	0.801	0.81728	0.0648	0.864	0.88322		0.0649	0.694	0.70871	0.0648	0.729	0.74428	0.0648	0.78	0.80562	0.0641	0.798	0.82708	0.0648	1.12	1.1357		0.0649	0.704	0.72901	0.0636	0.729	0.74545	0.0642	0.772	0.79452	0.0649	0.806	0.82013	0.0647	0.853	0.88659
0.0643	0.695	0.70982	0.0649	0.761	0.78919	0.0649	0.765	0.79072	0.0493	0.802	0.81728	0.0649	0.865	0.88458		0.0649	0.695	0.70982	0.0649	0.73	0.74543	0.0648	0.781	0.80562	0.0642	0.799	0.82837	0.0649	1.12	1.13745		0.0649	0.705	0.72901	0.0637	0.73	0.74662	0.0643	0.773	0.79576	0.0649	0.807	0.82013	0.0648	0.854	0.88796
0.0644	0.696	0.71092	0.065	0.762	0.7904	0.065	0.767	0.79194	0.0494	0.803	0.81894	0.065	0.866	0.88594		0.065	0.696	0.71092	0.065	0.73	0.74658	0.0649	0.782	0.80686	0.0643	0.8	0.82966	0.0649	1.12	1.13745		0.065	0.706	0.73013	0.0638	0.731	0.74779	0.0644	0.774	0.79699	0.065	0.808	0.82139	0.0649	0.855	0.88933
0.0644	0.697	0.71092	0.0651	0.763	0.79162	0.0651	0.767	0.79316	0.0494	0.803	0.81894	0.065	0.867	0.88594		0.0651	0.697	0.71092	0.0651	0.731	0.74773	0.065	0.783	0.80811	0.0644	0.801	0.83095	0.065	1.12	1.1392		0.0651	0.707	0.73125	0.0638	0.732	0.74779	0.0645	0.775	0.79823	0.0651	0.809	0.82265	0.065	0.856	0.8907
0.0645	0.698	0.71202	0.0652	0.764	0.79284	0.0652	0.768	0.79438	0.0495	0.804	0.8206	0.0651	0.868	0.88731		0.0652	0.698	0.71202	0.0652	0.732	0.74888	0.0651	0.784	0.80935	0.0644	0.802	0.83095	0.0651	1.12	1.14096		0.0652	0.708	0.73238	0.0639	0.733	0.74897	0.0645	0.776	0.79823	0.0652	0.81	0.82392	0.0651	0.857	0.89207
0.0646	0.699	0.71313	0.0652	0.765	0.79284	0.0653	0.769	0.79559	0.0496	0.805	0.82226	0.0652	0.869	0.88867		0.0653	0.699	0.71313	0.0652	0.733	0.74888	0.0652	0.785	0.81059	0.0645	0.803	0.83224	0.0652	1.12	1.14271		0.0653	0.709	0.7335	0.064	0.734	0.75014	0.0646	0.777	0.79947	0.0653	0.811	0.82518	0.0651	0.858	0.89207
0.0647	0.699	0.71423	0.0653	0.766	0.79405	0.0653	0.77	0.79559	0.0496	0.806	0.82226	0.0653	0.871	0.89003		0.0653	0.699	0.71423	0.0653	0.734	0.75003	0.0652	0.785	0.81059	0.0646	0.804	0.83353	0.0653	1.12	1.14446		0.0653	0.71	0.7335	0.0641	0.735	0.75131	0.0647	0.778	0.80071	0.0653	0.812	0.82518	0.0652	0.859	0.89344
0.0648	0.7	0.71534	0.0654	0.767	0.79527	0.0654	0.771	0.79681	0.0497	0.807	0.82391	0.0654	0.872	0.89139		0.0654	0.7	0.71534	0.0654	0.735	0.75118	0.0653	0.786	0.81184	0.0647	0.805	0.83482	0.0653	1.13	1.14446		0.0654	0.711	0.73462	0.0642	0.736	0.75248	0.0648	0.779	0.80194	0.0654	0.813	0.82645	0.0653	0.86	0.89481
0.0648	0.701	0.71534	0.0655	0.768	0.79648	0.0655	0.772	0.79803	0.0497	0.808	0.82391	0.0654	0.873	0.89139		0.0655	0.701	0.71534	0.0655	0.736	0.75232	0.0654	0.787	0.81308	0.0648	0.806	0.83612	0.0654	1.13	1.14621		0.0655	0.711	0.73575	0.0642	0.737	0.75248	0.0649	0.78	0.80318	0.0655	0.814	0.82771	0.0654	0.862	0.89618
0.0649	0.702	0.71644	0.0656	0.769	0.7977	0.0656	0.773	0.79925	0.0498	0.809	0.82557	0.0655	0.874	0.89276		0.0656	0.702	0.71644	0.0656	0.737	0.75347	0.0655	0.788	0.81432	0.0648	0.807	0.83612	0.0655	1.13	1.14797		0.0656	0.712	0.73687	0.0643	0.738	0.75366	0.0649	0.781	0.80318	0.0656	0.815	0.82897	0.0654	0.863	0.89618
0.065	0.703	0.71754	0.0656	0.77	0.7977	0.0657	0.773	0.80047	0.0499	0.81	0.82723	0.0656	0.875	0.89412		0.0657	0.703	0.71754	0.0656	0.738	0.75347	0.0656	0.789	0.81557	0.0649	0.808	0.83741	0.0656	1.13	1.14972		0.0657	0.713	0.73799	0.0644	0.739	0.75483	0.065	0.782	0.80442	0.0657	0.816	0.83024	0.0655	0.864	0.89755
0.0651	0.704	0.71865	0.0657	0.77	0.79892	0.0657	0.774	0.80047	0.0499	0.811	0.82723	0.0657	0.876	0.89548		0.0657	0.704	0.71865	0.0657	0.739	0.75462	0.0656	0.79	0.81557	0.065	0.809	0.8387	0.0657	1.13	1.15147		0.0657	0.714	0.73799	0.0645	0.74	0.756	0.0651	0.783	0.80566	0.0657	0.817	0.83024	0.0656	0.865	0.89893
0.0651	0.705	0.71865	0.0658	0.771	0.80013	0.0658	0.775	0.80169	0.05	0.812	0.82889	0.0657	0.877	0.89548		0.0658	0.705	0.71865	0.0658	0.74	0.75577	0.0657	0.791	0.81681	0.0651	0.81	0.83999	0.0657	1.13	1.15147		0.0658	0.715	0.73912	0.0645	0.741	0.756	0.0652	0.784	0.80689	0.0658	0.818	0.8315	0.0657	0.866	0.9003
0.0652	0.706	0.71975	0.0659	0.772	0.80135	0.0659	0.777	0.8029	0.05	0.813	0.82889	0.0658	0.879	0.89685		0.0659	0.706	0.71975	0.0659	0.741	0.75692	0.0658	0.792	0.81805	0.0651	0.811	0.83999	0.0658	1.13	1.15322		0.0659	0.716	0.74024	0.0646	0.742	0.75717	0.0653	0.785	0.80813	0.0659	0.819	0.83276	0.0658	0.868	0.90167
0.0653	0.706	0.72086	0.066	0.773	0.80256	0.066	0.778	0.80412	0.0501	0.814	0.83054	0.0659	0.88	0.89821		0.066	0.706	0.72086	0.066	0.742	0.75807	0.0659	0.793	0.8193	0.0652	0.812	0.84128	0.0659	1.14	1.15498		0.066	0.716	0.74136	0.0647	0.743	0.75834	0.0653	0.786	0.80813	0.066	0.82	0.83403	0.0658	0.869	0.90167
0.0654	0.707	0.72196	0.066	0.774	0.80256	0.0661	0.779	0.80534	0.0502	0.815	0.8322	0.066	0.881	0.89957		0.066	0.707	0.72196	0.066	0.743	0.75807	0.0659	0.794	0.8193	0.0653	0.813	0.84257	0.066	1.14	1.15673		0.0661	0.717	0.74249	0.0648	0.744	0.75952	0.0654	0.787	0.80937	0.0661	0.821	0.83529	0.0659	0.87	0.90304
0.0655	0.708	0.72306	0.0661	0.775	0.80378	0.0661	0.779	0.80534	0.0502	0.816	0.8322	0.0661	0.882	0.90094		0.0661	0.708	0.72306	0.0661	0.744	0.75922	0.066	0.795	0.82054	0.0654	0.814	0.84386	0.0661	1.14	1.15848		0.0661	0.718	0.74249	0.0649	0.745	0.76069	0.0655	0.788	0.81061	0.0661	0.822	0.83529	0.066	0.871	0.90441
0.0655	0.709	0.72306	0.0662	0.776	0.805	0.0662	0.78	0.80656	0.0503	0.817	0.83386	0.0661	0.883	0.90094		0.0662	0.709	0.72306	0.0662	0.745	0.76036	0.0661	0.796	0.82178	0.0655	0.815	0.84515	0.0661	1.14	1.15848		0.0662	0.719	0.74361	0.0649	0.746	0.76069	0.0656	0.789	0.81184	0.0662	0.823	0.83656	0.0661	0.872	0.90578
0.0656	0.71	0.72417	0.0663	0.776	0.80621	0.0663	0.781	0.80778	0.0503	0.818	0.83386	0.0662	0.884	0.9023		0.0663	0.71	0.72417	0.0663	0.745	0.76151	0.0662	0.797	0.82303	0.0655	0.816	0.84515	0.0662	1.14	1.16024		0.0663	0.72	0.74473	0.065	0.747	0.76186	0.0656	0.79	0.81184	0.0663	0.824	0.83782	0.0662	0.873	0.90715
0.0657	0.71	0.72527	0.0664	0.777	0.80743	0.0664	0.782	0.809	0.0504	0.819	0.83552	0.0663	0.885	0.90366		0.0664	0.71	0.72527	0.0664	0.746	0.76266	0.0663	0.798	0.82427	0.0656	0.817	0.84644	0.0663	1.14	1.16199		0.0664	0.721	0.74586	0.0651	0.748	0.76303	0.0657	0.791	0.81308	0.0664	0.825	0.83908	0.0662	0.874	0.90715
0.0658	0.711	0.72637	0.0664	0.778	0.80743	0.0665	0.783	0.81021	0.0505	0.82	0.83718	0.0664	0.886	0.90502		0.0664	0.711	0.72637	0.0664	0.747	0.76266	0.0663	0.799	0.82427	0.0657	0.818	0.84773	0.0664	1.14	1.16374		0.0665	0.721	0.74698	0.0652	0.749	0.7642	0.0658	0.792	0.81432	0.0665	0.826	0.84035	0.0663	0.875	0.90852
0.0659	0.712	0.72748	0.0665	0.779	0.80864	0.0665	0.784	0.81021	0.0505	0.821	0.83718	0.0665	0.887	0.90639		0.0665	0.712	0.72748	0.0665	0.748	0.76381	0.0664	0.8	0.82551	0.0658	0.819	0.84902	0.0665	1.15	1.16549		0.0665	0.722	0.74698	0.0652	0.75	0.7642	0.0659	0.793	0.81556	0.0665	0.827	0.84035	0.0664	0.876	0.90989
0.0659	0.713	0.72748	0.0666	0.78	0.80986	0.0666	0.785	0.81143	0.0506	0.822	0.83883	0.0665	0.889	0.90639		0.0666	0.713	0.72748	0.0666	0.749	0.76496	0.0665	0.801	0.82676	0.0659	0.82	0.85031	0.0665	1.15	1.16549		0.0666	0.723	0.7481	0.0653	0.751	0.76538	0.066	0.794	0.81679	0.0666	0.828	0.84161	0.0665	0.877	0.91126
0.066	0.713	0.72858	0.0667	0.781	0.81108	0.0667	0.786	0.81265	0.0506	0.823	0.83883	0.0666	0.89	0.90775		0.0667	0.713	0.72858	0.0667	0.75	0.76611	0.0666	0.801	0.828	0.0659	0.821	0.85031	0.0666	1.15	1.16725		0.0667	0.724	0.74923	0.0654	0.751	0.76655	0.066	0.794	0.81679	0.0667	0.829	0.84287	0.0666	0.878	0.91263
0.0661	0.714	0.72969	0.0668	0.781	0.81229	0.0668	0.787	0.81387	0.0507	0.824	0.84049	0.0667	0.891	0.90911		0.0668	0.714	0.72969	0.0668	0.751	0.76726	0.0667	0.802	0.82924	0.066	0.822	0.8516	0.0667	1.15	1.169		0.0668	0.725	0.75035	0.0655	0.752	0.76772	0.0661	0.795	0.81803	0.0668	0.83	0.84414	0.0666	0.879	0.91263
0.0662	0.715	0.73079	0.0668	0.782	0.81229	0.0669	0.787	0.81509	0.0508	0.825	0.84215	0.0668	0.892	0.91048		0.0668	0.715	0.73079	0.0668	0.751	0.76726	0.0667	0.803	0.82924	0.0661	0.823	0.85289	0.0668	1.15	1.17075		0.0669	0.725	0.75147	0.0656	0.753	0.76889	0.0662	0.796	0.81927	0.0668	0.831	0.84414	0.0667	0.88	0.914
0.0662	0.716	0.73079	0.0669	0.783	0.81351	0.0669	0.788	0.81509	0.0508	0.826	0.84215	0.0669	0.893	0.91184		0.0669	0.716	0.73079	0.0669	0.752	0.7684	0.0668	0.804	0.83049	0.0662	0.824	0.85418	0.0669	1.15	1.1725		0.0669	0.726	0.75147	0.0656	0.754	0.76889	0.0663	0.797	0.82051	0.0669	0.832	0.8454	0.0668	0.881	0.91537
0.0663	0.716	0.73189	0.067	0.784	0.81472	0.067	0.789	0.81631	0.0509	0.827	0.84381	0.0669	0.894	0.91184		0.067	0.716	0.73189	0.067	0.753	0.76955	0.0669	0.805	0.83173	0.0662	0.825	0.85418	0.0669	1.15	1.1725		0.067	0.727	0.7526	0.0657	0.755	0.77006	0.0664	0.798	0.82174	0.067	0.833	0.84666	0.0669	0.882	0.91674
0.0664	0.717	0.733	0.0671	0.785	0.81594	0.0671	0.79	0.81752	0.0509	0.828	0.84381	0.067	0.895	0.9132		0.0671	0.717	0.733	0.0671	0.754	0.7707	0.067	0.806	0.83297	0.0663	0.826	0.85547	0.067	1.15	1.17426		0.0671	0.728	0.75372	0.0658	0.756	0.77124	0.0664	0.799	0.82174	0.0671	0.834	0.84793	0.067	0.883	0.91811
0.0665	0.718	0.7341	0.0672	0.786	0.81716	0.0672	0.792	0.81874	0.051	0.829	0.84546	0.0671	0.896	0.91457		0.0672	0.718	0.7341	0.0672	0.755	0.77185	0.0671	0.807	0.83422	0.0664	0.827	0.85676	0.0671	1.16	1.17601		0.0672	0.729	0.75484	0.0659	0.757	0.77241	0.0665	0.8	0.82298	0.0672	0.835	0.84919	0.067	0.884	0.91811
0.0666	0.719	0.73521	0.0672	0.787	0.81716	0.0673	0.792	0.81996	0.0511	0.83	0.84712	0.0672	0.897	0.91593		0.0672	0.719	0.73521	0.0672	0.756	0.77185	0.0671	0.807	0.83422	0.0665	0.828	0.85805	0.0672	1.16	1.17776		0.0673	0.73	0.75597	0.0659	0.758	0.77241	0.0666	0.801	0.82422	0.0672	0.836	0.84919	0.0671	0.885	0.91948
0.0666	0.72	0.73521	0.0673	0.788	0.81837	0.0673	0.793	0.81996	0.0511	0.831	0.84712	0.0673	0.898	0.91729		0.0673	0.72	0.73521	0.0673	0.756	0.773	0.0672	0.808	0.83546	0.0666	0.829	0.85934	0.0672	1.16	1.17776		0.0673	0.73	0.75597	0.066	0.759	0.77358	0.0667	0.802	0.82546	0.0673	0.837	0.85046	0.0672	0.886	0.92085
0.0667	0.72	0.73631	0.0674	0.789	0.81959	0.0674	0.794	0.82118	0.0512	0.832	0.84878	0.0673	0.9	0.91729		0.0674	0.72	0.73631	0.0674	0.757	0.77415	0.0673	0.809	0.8367	0.0666	0.83	0.85934	0.0673	1.16	1.17951		0.0674	0.731	0.75709	0.0661	0.759	0.77475	0.0667	0.803	0.82546	0.0674	0.838	0.85172	0.0673	0.887	0.92222
0.0668	0.721	0.73741	0.0675	0.79	0.8208	0.0675	0.796	0.8224	0.0512	0.833	0.84878	0.0674	0.901	0.91865		0.0675	0.721	0.73741	0.0675	0.758	0.7753	0.0674	0.81	0.83795	0.0667	0.831	0.86063	0.0674	1.16	1.18127		0.0675	0.732	0.75821	0.0662	0.76	0.77593	0.0668	0.803	0.82669	0.0675	0.839	0.85298	0.0674	0.888	0.92359
0.0669	0.722	0.73852	0.0676	0.791	0.82202	0.0676	0.797	0.82362	0.0513	0.834	0.85044	0.0675	0.902	0.92002		0.0676	0.722	0.73852	0.0676	0.759	0.77644	0.0675	0.811	0.83919	0.0668	0.832	0.86192	0.0675	1.16	1.18302		0.0676	0.733	0.75934	0.0663	0.761	0.7771	0.0669	0.804	0.82793	0.0676	0.84	0.85425	0.0674	0.888	0.92359
0.067	0.723	0.73962	0.0676	0.792	0.82202	0.0677	0.798	0.82484	0.0514	0.835	0.8521	0.0676	0.903	0.92138		0.0676	0.723	0.73962	0.0676	0.76	0.77644	0.0675	0.812	0.83919	0.0669	0.833	0.86321	0.0676	1.16	1.18477		0.0677	0.734	0.76046	0.0663	0.762	0.7771	0.067	0.805	0.82917	0.0676	0.841	0.85425	0.0675	0.889	0.92496
0.067	0.723	0.73962	0.0677	0.793	0.82324	0.0677	0.798	0.82484	0.0514	0.836	0.8521	0.0677	0.904	0.92274		0.0677	0.723	0.73962	0.0677	0.76	0.77759	0.0676	0.813	0.84043	0.067	0.834	0.8645	0.0676	1.17	1.18477		0.0677	0.734	0.76046	0.0664	0.763	0.77827	0.0671	0.806	0.83041	0.0677	0.842	0.85551	0.0676	0.89	0.92633
0.0671	0.724	0.74073	0.0678	0.794	0.82445	0.0678	0.799	0.82605	0.0515	0.837	0.85375	0.0677	0.905	0.92274		0.0678	0.724	0.74073	0.0678	0.761	0.77874	0.0677	0.814	0.84168	0.067	0.835	0.8645	0.0677	1.17	1.18652		0.0678	0.735	0.76158	0.0665	0.764	0.77944	0.0671	0.807	0.83041	0.0678	0.843	0.85677	0.0677	0.891	0.9277
0.0672	0.725	0.74183	0.0679	0.795	0.82567	0.0679	0.8	0.82727	0.0515	0.838	0.85375	0.0678	0.906	0.92411		0.0679	0.725	0.74183	0.0679	0.762	0.77989	0.0678	0.815	0.84292	0.0671	0.836	0.86579	0.0678	1.17	1.18828		0.0679	0.736	0.76271	0.0666	0.764	0.78061	0.0672	0.808	0.83164	0.0679	0.844	0.85804	0.0678	0.892	0.92907
0.0673	0.726	0.74293	0.068	0.796	0.82688	0.068	0.801	0.82849	0.0516	0.839	0.85541	0.0679	0.907	0.92547		0.068	0.726	0.74293	0.068	0.763	0.78104	0.0679	0.816	0.84416	0.0672	0.837	0.86708	0.0679	1.17	1.19003		0.068	0.737	0.76383	0.0666	0.765	0.78061	0.0673	0.809	0.83288	0.068	0.845	0.8593	0.0678	0.893	0.92907
0.0673	0.727	0.74293	0.068	0.797	0.82688	0.068	0.802	0.82849	0.0517	0.84	0.85707	0.068	0.908	0.92683		0.068	0.727	0.74293	0.068	0.764	0.78104	0.0679	0.817	0.84416	0.0673	0.838	0.86837	0.068	1.17	1.19178		0.0681	0.738	0.76495	0.0667	0.766	0.78179	0.0674	0.81	0.83412	0.068	0.846	0.8593	0.0679	0.894	0.93044
0.0674	0.728	0.74404	0.0681	0.798	0.8281	0.0681	0.803	0.82971	0.0517	0.841	0.85707	0.0681	0.909	0.9282		0.0681	0.728	0.74404	0.0681	0.765	0.78219	0.068	0.818	0.8454	0.0673	0.839	0.86837	0.068	1.17	1.19178		0.0681	0.739	0.76495	0.0668	0.767	0.78296	0.0675	0.811	0.83536	0.0681	0.846	0.86056	0.068	0.895	0.93181
0.0675	0.729	0.74514	0.0682	0.799	0.82932	0.0682	0.804	0.83093	0.0518	0.842	0.85873	0.0681	0.91	0.9282		0.0682	0.729	0.74514	0.0682	0.765	0.78334	0.0681	0.819	0.84665	0.0674	0.84	0.86966	0.0681	1.17	1.19353		0.0682	0.739	0.76608	0.0669	0.768	0.78413	0.0675	0.812	0.83536	0.0682	0.847	0.86183	0.0681	0.896	0.93318
0.0676	0.729	0.74625	0.0683	0.8	0.83053	0.0683	0.805	0.83215	0.0519	0.843	0.86038	0.0682	0.911	0.92956		0.0683	0.729	0.74625	0.0683	0.766	0.78448	0.0682	0.82	0.84789	0.0675	0.841	0.87095	0.0682	1.18	1.19529		0.0683	0.74	0.7672	0.067	0.768	0.7853	0.0676	0.813	0.83659	0.0683	0.848	0.86309	0.0681	0.897	0.93318
0.0677	0.73	0.74735	0.0683	0.801	0.83053	0.0684	0.806	0.83336	0.0519	0.844	0.86038	0.0683	0.912	0.93092		0.0684	0.73	0.74735	0.0683	0.767	0.78448	0.0683	0.821	0.84913	0.0676	0.842	0.87224	0.0683	1.18	1.19704		0.0684	0.741	0.76832	0.067	0.769	0.7853	0.0677	0.814	0.83783	0.0684	0.849	0.86436	0.0682	0.898	0.93455
0.0677	0.731	0.74735	0.0684	0.802	0.83175	0.0684	0.807	0.83336	0.052	0.845	0.86204	0.0684	0.913	0.93228		0.0684	0.731	0.74735	0.0684	0.768	0.78563	0.0683	0.822	0.84913	0.0677	0.843	0.87353	0.0684	1.18	1.19879		0.0684	0.742	0.76832	0.0671	0.77	0.78647	0.0678	0.815	0.83907	0.0684	0.85	0.86436	0.0683	0.899	0.93592
0.0678	0.732	0.74845	0.0685	0.803	0.83296	0.0685	0.808	0.83458	0.052	0.846	0.86204	0.0684	0.914	0.93228		0.0685	0.732	0.74845	0.0685	0.769	0.78678	0.0684	0.823	0.85038	0.0677	0.844	0.87353	0.0684	1.18	1.19879		0.0685	0.743	0.76945	0.0672	0.771	0.78765	0.0679	0.816	0.84031	0.0685	0.851	0.86562	0.0684	0.9	0.93729
0.0679	0.733	0.74956	0.0686	0.804	0.83418	0.0686	0.809	0.8358	0.0521	0.847	0.8637	0.0685	0.915	0.93365		0.0686	0.733	0.74956	0.0686	0.77	0.78793	0.0685	0.824	0.85162	0.0678	0.845	0.87482	0.0685	1.18	1.20055		0.0686	0.744	0.77057	0.0673	0.772	0.78882	0.0679	0.817	0.84031	0.0686	0.852	0.86688	0.0685	0.901	0.93866
0.068	0.734	0.75066	0.0687	0.805	0.8354	0.0687	0.809	0.83702	0.0522	0.848	0.86536	0.0686	0.916	0.93501		0.0687	0.734	0.75066	0.0687	0.77	0.78908	0.0686	0.825	0.85286	0.0679	0.846	0.87611	0.0686	1.18	1.2023		0.0687	0.745	0.77169	0.0673	0.772	0.78882	0.068	0.817	0.84155	0.0687	0.853	0.86815	0.0685	0.902	0.93866
0.0681	0.734	0.75176	0.0687	0.806	0.8354	0.0688	0.81	0.83824	0.0522	0.849	0.86536	0.0687	0.917	0.93637		0.0688	0.734	0.75176	0.0687	0.771	0.78908	0.0687	0.826	0.85411	0.068	0.847	0.8774	0.0687	1.18	1.20405		0.0688	0.746	0.77282	0.0674	0.773	0.78999	0.0681	0.818	0.84278	0.0688	0.854	0.86941	0.0686	0.903	0.94003
0.0681	0.735	0.75176	0.0688	0.807	0.83661	0.0688	0.811	0.83824	0.0523	0.85	0.86702	0.0688	0.918	0.93774		0.0688	0.735	0.75176	0.0688	0.772	0.79023	0.0687	0.827	0.85411	0.0681	0.848	0.8787	0.0688	1.19	1.2058		0.0688	0.747	0.77282	0.0675	0.774	0.79116	0.0682	0.819	0.84402	0.0688	0.855	0.86941	0.0687	0.904	0.9414
0.0682	0.736	0.75287	0.0689	0.808	0.83783	0.0689	0.812	0.83946	0.0523	0.851	0.86702	0.0688	0.919	0.93774		0.0689	0.736	0.75287	0.0689	0.773	0.79138	0.0688	0.828	0.85535	0.0681	0.849	0.8787	0.0688	1.19	1.2058		0.0689	0.748	0.77394	0.0676	0.775	0.79233	0.0682	0.82	0.84402	0.0689	0.855	0.87067	0.0688	0.905	0.94278
0.0683	0.737	0.75397	0.069	0.809	0.83904	0.069	0.813	0.84067	0.0524	0.852	0.86867	0.0689	0.92	0.9391		0.069	0.737	0.75397	0.069	0.774	0.79252	0.0689	0.829	0.85659	0.0682	0.85	0.87999	0.0689	1.19	1.20756		0.069	0.749	0.77506	0.0677	0.776	0.79351	0.0683	0.821	0.84526	0.069	0.856	0.87194	0.0689	0.906	0.94415
0.0684	0.738	0.75508	0.0691	0.81	0.84026	0.0691	0.814	0.84189	0.0525	0.853	0.87033	0.069	0.921	0.94046		0.0691	0.738	0.75508	0.0691	0.775	0.79367	0.069	0.83	0.85784	0.0683	0.851	0.88128	0.069	1.19	1.20931		0.0691	0.75	0.77619	0.0677	0.777	0.79351	0.0684	0.822	0.8465	0.0691	0.857	0.8732	0.0689	0.907	0.94415
0.0685	0.739	0.75618	0.0691	0.811	0.84026	0.0692	0.815	0.84311	0.0525	0.854	0.87033	0.0691	0.922	0.94183		0.0691	0.739	0.75618	0.0691	0.776	0.79367	0.069	0.831	0.85784	0.0684	0.852	0.88257	0.0691	1.19	1.21106		0.0692	0.751	0.77731	0.0678	0.777	0.79468	0.0685	0.823	0.84773	0.0692	0.858	0.87447	0.069	0.908	0.94552
0.0685	0.74	0.75618	0.0692	0.812	0.84148	0.0692	0.816	0.84311	0.0526	0.855	0.87199	0.0692	0.923	0.94319		0.0692	0.74	0.75618	0.0692	0.777	0.79482	0.0691	0.832	0.85908	0.0684	0.853	0.88257	0.0692	1.19	1.21281		0.0692	0.752	0.77731	0.0679	0.778	0.79585	0.0686	0.824	0.84897	0.0692	0.859	0.87447	0.0691	0.909	0.94689
0.0686	0.741	0.75728	0.0693	0.813	0.84269	0.0693	0.817	0.84433	0.0526	0.856	0.87199	0.0692	0.924	0.94319		0.0693	0.741	0.75728	0.0693	0.778	0.79597	0.0692	0.833	0.86032	0.0685	0.854	0.88386	0.0692	1.19	1.21281		0.0693	0.753	0.77843	0.068	0.779	0.79702	0.0686	0.825	0.84897	0.0693	0.86	0.87573	0.0692	0.91	0.94826
0.0687	0.742	0.75839	0.0694	0.814	0.84391	0.0694	0.818	0.84555	0.0527	0.857	0.87365	0.0693	0.925	0.94455		0.0694	0.742	0.75839	0.0694	0.779	0.79712	0.0693	0.834	0.86157	0.0686	0.854	0.88515	0.0693	1.19	1.21457		0.0694	0.754	0.77956	0.0681	0.78	0.79819	0.0687	0.826	0.85021	0.0694	0.861	0.87699	0.0693	0.911	0.94963
0.0688	0.743	0.75949	0.0695	0.815	0.84512	0.0695	0.819	0.84677	0.0528	0.858	0.8753	0.0694	0.926	0.94591		0.0695	0.743	0.75949	0.0695	0.78	0.79827	0.0694	0.835	0.86281	0.0687	0.855	0.88644	0.0694	1.2	1.21632		0.0695	0.754	0.78068	0.0681	0.781	0.79819	0.0688	0.827	0.85145	0.0695	0.862	0.87826	0.0693	0.913	0.94963
0.0688	0.743	0.75949	0.0695	0.815	0.84512	0.0696	0.819	0.84798	0.0528	0.859	0.8753	0.0695	0.927	0.94728		0.0695	0.743	0.75949	0.0695	0.78	0.79827	0.0694	0.836	0.86281	0.0688	0.856	0.88773	0.0695	1.2	1.21807		0.0696	0.755	0.7818	0.0682	0.782	0.79937	0.0689	0.828	0.85268	0.0696	0.863	0.87952	0.0694	0.914	0.951
0.0689	0.744	0.7606	0.0696	0.816	0.84634	0.0696	0.82	0.84798	0.0529	0.86	0.87696	0.0696	0.928	0.94864		0.0696	0.744	0.7606	0.0696	0.781	0.79942	0.0695	0.837	0.86405	0.0688	0.857	0.88773	0.0696	1.2	1.21982		0.0696	0.756	0.7818	0.0683	0.783	0.80054	0.069	0.829	0.85392	0.0696	0.864	0.87952	0.0695	0.915	0.95237
0.069	0.745	0.7617	0.0697	0.817	0.84756	0.0697	0.821	0.8492	0.0529	0.861	0.87696	0.0696	0.929	0.94864		0.0697	0.745	0.7617	0.0697	0.782	0.80056	0.0696	0.838	0.8653	0.0689	0.858	0.88902	0.0696	1.2	1.21982		0.0697	0.757	0.78293	0.0684	0.783	0.80171	0.069	0.83	0.85392	0.0697	0.865	0.88078	0.0696	0.916	0.95374
0.0691	0.746	0.7628	0.0698	0.818	0.84877	0.0698	0.823	0.85042	0.053	0.862	0.87862	0.0697	0.93	0.95		0.0698	0.746	0.7628	0.0698	0.783	0.80171	0.0697	0.839	0.86654	0.069	0.859	0.89031	0.0697	1.2	1.22158		0.0698	0.758	0.78405	0.0684	0.784	0.80171	0.0691	0.831	0.85516	0.0698	0.866	0.88205	0.0697	0.917	0.95511
0.0692	0.747	0.76391	0.0699	0.819	0.84999	0.0699	0.824	0.85164	0.0531	0.863	0.88028	0.0698	0.931	0.95137		0.0699	0.747	0.76391	0.0699	0.784	0.80286	0.0698	0.84	0.86778	0.0691	0.86	0.8916	0.0698	1.2	1.22333		0.0699	0.759	0.78517	0.0685	0.785	0.80288	0.0692	0.832	0.8564	0.0699	0.867	0.88331	0.0697	0.918	0.95511
0.0692	0.748	0.76391	0.0699	0.82	0.84999	0.07	0.825	0.85286	0.0531	0.864	0.88028	0.0699	0.932	0.95273		0.0699	0.748	0.76391	0.0699	0.785	0.80286	0.0698	0.841	0.86778	0.0692	0.861	0.89289	0.0699	1.2	1.22508		0.07	0.76	0.7863	0.0686	0.786	0.80406	0.0693	0.833	0.85763	0.07	0.868	0.88457	0.0698	0.919	0.95648
0.0693	0.749	0.76501	0.07	0.821	0.8512	0.07	0.825	0.85286	0.0532	0.865	0.88194	0.07	0.933	0.95409		0.07	0.749	0.76501	0.07	0.786	0.80401	0.0699	0.841	0.86903	0.0692	0.862	0.89289	0.0699	1.21	1.22508		0.07	0.761	0.7863	0.0687	0.787	0.80523	0.0693	0.834	0.85763	0.07	0.869	0.88457	0.0699	0.92	0.95785
0.0694	0.75	0.76612	0.0701	0.822	0.85242	0.0701	0.826	0.85408	0.0532	0.866	0.88194	0.07	0.934	0.95409		0.0701	0.75	0.76612	0.0701	0.787	0.80516	0.07	0.842	0.87027	0.0693	0.863	0.89418	0.07	1.21	1.22683		0.0701	0.762	0.78742	0.0688	0.788	0.8064	0.0694	0.835	0.85887	0.0701	0.871	0.88584	0.07	0.921	0.95922
0.0695	0.751	0.76722	0.0702	0.823	0.85364	0.0702	0.827	0.85529	0.0533	0.867	0.88359	0.0701	0.935	0.95546		0.0702	0.751	0.76722	0.0702	0.788	0.80631	0.0701	0.843	0.87151	0.0694	0.864	0.89547	0.0701	1.21	1.22859		0.0702	0.763	0.78854	0.0688	0.789	0.8064	0.0695	0.836	0.86011	0.0702	0.872	0.8871	0.0701	0.923	0.96059
0.0696	0.752	0.76832	0.0703	0.824	0.85485	0.0703	0.828	0.85651	0.0534	0.867	0.88525	0.0702	0.936	0.95682		0.0703	0.752	0.76832	0.0703	0.789	0.80746	0.0702	0.844	0.87276	0.0695	0.865	0.89676	0.0702	1.21	1.23034		0.0703	0.764	0.78967	0.0689	0.79	0.80757	0.0696	0.837	0.86135	0.0703	0.873	0.88837	0.0701	0.924	0.96059
0.0696	0.752	0.76832	0.0703	0.824	0.85485	0.0704	0.829	0.85773	0.0534	0.868	0.88525	0.0703	0.937	0.95818		0.0703	0.752	0.76832	0.0703	0.79	0.80746	0.0702	0.845	0.87276	0.0695	0.866	0.89676	0.0703	1.21	1.23209		0.0704	0.765	0.79079	0.069	0.79	0.80874	0.0697	0.838	0.86258	0.0703	0.874	0.88837	0.0702	0.925	0.96196
0.0697	0.753	0.76943	0.0704	0.825	0.85607	0.0704	0.83	0.85773	0.0535	0.869	0.88691	0.0704	0.938	0.95954		0.0704	0.753	0.76943	0.0704	0.791	0.8086	0.0703	0.846	0.874	0.0696	0.867	0.89805	0.0703	1.21	1.23209		0.0704	0.766	0.79079	0.0691	0.791	0.80992	0.0697	0.839	0.86258	0.0704	0.875	0.88963	0.0703	0.926	0.96333
0.0698	0.754	0.77053	0.0705	0.826	0.85728	0.0705	0.831	0.85895	0.0535	0.87	0.88691	0.0704	0.939	0.95954		0.0705	0.754	0.77053	0.0705	0.792	0.80975	0.0704	0.847	0.87524	0.0697	0.868	0.89934	0.0704	1.21	1.23385		0.0705	0.767	0.79191	0.0691	0.792	0.80992	0.0698	0.84	0.86382	0.0705	0.876	0.89089	0.0704	0.927	0.9647
0.0699	0.755	0.77164	0.0706	0.827	0.8585	0.0706	0.832	0.86017	0.0536	0.871	0.88857	0.0705	0.94	0.96091		0.0706	0.755	0.77164	0.0706	0.793	0.8109	0.0705	0.848	0.87649	0.0698	0.869	0.90063	0.0705	1.22	1.2356		0.0706	0.767	0.79304	0.0692	0.793	0.81109	0.0699	0.841	0.86506	0.0706	0.877	0.89216	0.0705	0.928	0.96607
0.0699	0.756	0.77164	0.0707	0.828	0.85972	0.0707	0.833	0.86139	0.0537	0.872	0.89022	0.0706	0.942	0.96227		0.0707	0.756	0.77164	0.0707	0.794	0.81205	0.0706	0.849	0.87773	0.0699	0.87	0.90192	0.0706	1.22	1.23735		0.0707	0.768	0.79416	0.0693	0.794	0.81226	0.07	0.842	0.8663	0.0707	0.878	0.89342	0.0705	0.93	0.96607
0.07	0.757	0.77274	0.0707	0.829	0.85972	0.0708	0.833	0.8626	0.0537	0.873	0.89022	0.0707	0.943	0.96363		0.0707	0.757	0.77274	0.0707	0.795	0.81205	0.0706	0.85	0.87773	0.0699	0.871	0.90192	0.0707	1.22	1.2391		0.0708	0.769	0.79528	0.0694	0.795	0.81343	0.0701	0.843	0.86753	0.0707	0.879	0.89342	0.0706	0.931	0.96744
0.0701	0.758	0.77384	0.0708	0.83	0.86093	0.0708	0.834	0.8626	0.0538	0.874	0.89188	0.0708	0.944	0.965		0.0708	0.758	0.77384	0.0708	0.796	0.8132	0.0707	0.851	0.87897	0.07	0.871	0.90321	0.0707	1.22	1.2391		0.0708	0.77	0.79528	0.0695	0.796	0.8146	0.0701	0.844	0.86753	0.0708	0.88	0.89468	0.0707	0.932	0.96881
0.0702	0.758	0.77495	0.0709	0.831	0.86215	0.0709	0.835	0.86382	0.0538	0.875	0.89188	0.0708	0.945	0.965		0.0709	0.758	0.77495	0.0709	0.797	0.81435	0.0708	0.852	0.88022	0.0701	0.872	0.9045	0.0708	1.22	1.24086		0.0709	0.771	0.7964	0.0695	0.797	0.8146	0.0702	0.845	0.86877	0.0709	0.881	0.89595	0.0708	0.933	0.97018
0.0703	0.759	0.77605	0.071	0.831	0.86336	0.071	0.836	0.86504	0.0539	0.876	0.89354	0.0709	0.946	0.96636		0.071	0.759	0.77605	0.071	0.798	0.8155	0.0709	0.853	0.88146	0.0702	0.873	0.90579	0.0709	1.22	1.24261		0.071	0.772	0.79753	0.0696	0.798	0.81578	0.0703	0.846	0.87001	0.071	0.882	0.89721	0.0708	0.934	0.97018
0.0703	0.76	0.77605	0.0711	0.832	0.86458	0.0711	0.838	0.86626	0.054	0.877	0.8952	0.071	0.947	0.96772		0.0711	0.76	0.77605	0.0711	0.799	0.81664	0.071	0.854	0.8827	0.0703	0.874	0.90708	0.071	1.22	1.24436		0.0711	0.773	0.79865	0.0697	0.799	0.81695	0.0704	0.847	0.87125	0.0711	0.883	0.89848	0.0709	0.935	0.97155
0.0704	0.761	0.77715	0.0711	0.833	0.86458	0.0712	0.838	0.86748	0.054	0.878	0.8952	0.0711	0.948	0.96908		0.0711	0.761	0.77715	0.0711	0.8	0.81664	0.071	0.855	0.8827	0.0703	0.875	0.90708	0.0711	1.22	1.24611		0.0712	0.773	0.79977	0.0698	0.8	0.81812	0.0704	0.848	0.87125	0.0711	0.884	0.89848	0.071	0.936	0.97292
0.0705	0.762	0.77826	0.0712	0.834	0.8658	0.0712	0.839	0.86748	0.0541	0.879	0.89686	0.0711	0.95	0.96908		0.0712	0.762	0.77826	0.0712	0.801	0.81779	0.0711	0.856	0.88395	0.0704	0.876	0.90837	0.0711	1.23	1.24611		0.0712	0.774	0.79977	0.0698	0.801	0.81812	0.0705	0.849	0.87248	0.0712	0.885	0.89974	0.0711	0.937	0.97429
0.0706	0.763	0.77936	0.0713	0.835	0.86701	0.0713	0.84	0.8687	0.0541	0.88	0.89686	0.0712	0.951	0.97045		0.0713	0.763	0.77936	0.0713	0.802	0.81894	0.0712	0.857	0.88519	0.0705	0.877	0.90966	0.0712	1.23	1.24787		0.0713	0.775	0.8009	0.0699	0.802	0.81929	0.0706	0.849	0.87372	0.0713	0.886	0.901	0.0712	0.938	0.97566
0.0707	0.763	0.78047	0.0714	0.836	0.86823	0.0714	0.841	0.86991	0.0542	0.881	0.89851	0.0713	0.952	0.97181		0.0714	0.763	0.78047	0.0714	0.803	0.82009	0.0713	0.857	0.88643	0.0706	0.878	0.91095	0.0713	1.23	1.24962		0.0714	0.776	0.80202	0.07	0.803	0.82046	0.0707	0.85	0.87496	0.0714	0.887	0.90227	0.0712	0.94	0.97566
0.0707	0.764	0.78047	0.0715	0.836	0.86945	0.0715	0.842	0.87113	0.0543	0.882	0.90017	0.0714	0.953	0.97317		0.0715	0.764	0.78047	0.0714	0.804	0.82009	0.0714	0.858	0.88768	0.0706	0.879	0.91095	0.0714	1.23	1.25137		0.0715	0.777	0.80314	0.0701	0.804	0.82164	0.0708	0.851	0.8762	0.0715	0.888	0.90353	0.0713	0.941	0.97703
0.0708	0.765	0.78157	0.0715	0.837	0.86945	0.0715	0.843	0.87113	0.0543	0.883	0.90017	0.0715	0.954	0.97454		0.0715	0.765	0.78157	0.0715	0.805	0.82124	0.0714	0.859	0.88768	0.0707	0.88	0.91224	0.0715	1.23	1.25312		0.0716	0.777	0.80427	0.0702	0.805	0.82281	0.0708	0.852	0.8762	0.0715	0.889	0.90353	0.0714	0.942	0.9784
0.0709	0.766	0.78267	0.0716	0.838	0.87066	0.0716	0.843	0.87235	0.0544	0.884	0.90183	0.0715	0.955	0.97454		0.0716	0.766	0.78267	0.0716	0.805	0.82239	0.0715	0.86	0.88892	0.0708	0.881	0.91353	0.0715	1.23	1.25312		0.0716	0.778	0.80427	0.0702	0.806	0.82281	0.0709	0.853	0.87743	0.0716	0.89	0.90479	0.0715	0.943	0.97977
0.071	0.767	0.78378	0.0717	0.839	0.87188	0.0717	0.844	0.87357	0.0544	0.885	0.90183	0.0716	0.957	0.9759		0.0717	0.767	0.78378	0.0717	0.806	0.82354	0.0716	0.861	0.89016	0.0709	0.882	0.91482	0.0716	1.23	1.25488		0.0717	0.779	0.80539	0.0703	0.807	0.82398	0.071	0.854	0.87867	0.0717	0.891	0.90606	0.0716	0.944	0.98114
0.071	0.767	0.78378	0.0718	0.84	0.87309	0.0718	0.845	0.87479	0.0545	0.886	0.90349	0.0717	0.958	0.97726		0.0718	0.767	0.78378	0.0718	0.807	0.82468	0.0717	0.862	0.8914	0.071	0.883	0.91611	0.0717	1.24	1.25663		0.0718	0.78	0.80651	0.0704	0.807	0.82515	0.0711	0.855	0.87991	0.0718	0.892	0.90732	0.0716	0.945	0.98114
0.0711	0.768	0.78488	0.0718	0.841	0.87309	0.0719	0.847	0.87601	0.0546	0.887	0.90514	0.0718	0.959	0.97863		0.0719	0.768	0.78488	0.0718	0.808	0.82468	0.0717	0.863	0.8914	0.071	0.884	0.91611	0.0718	1.24	1.25838		0.0719	0.78	0.80764	0.0705	0.808	0.82633	0.0712	0.856	0.88115	0.0719	0.893	0.90858	0.0717	0.946	0.98251
0.0712	0.769	0.78599	0.0719	0.842	0.87431	0.0719	0.848	0.87601	0.0546	0.888	0.90514	0.0719	0.96	0.97999		0.0719	0.769	0.78599	0.0719	0.809	0.82583	0.0718	0.864	0.89265	0.0711	0.885	0.9174	0.0719	1.24	1.26013		0.072	0.781	0.80876	0.0705	0.809	0.82633	0.0712	0.857	0.88115	0.0719	0.894	0.90858	0.0718	0.947	0.98388
0.0713	0.77	0.78709	0.072	0.843	0.87553	0.072	0.848	0.87722	0.0547	0.889	0.9068	0.0719	0.961	0.97999		0.072	0.77	0.78709	0.072	0.81	0.82698	0.0719	0.865	0.89389	0.0712	0.886	0.91869	0.0719	1.24	1.26013		0.072	0.782	0.80876	0.0706	0.81	0.8275	0.0713	0.858	0.88238	0.072	0.895	0.90985	0.0719	0.948	0.98525
0.0714	0.771	0.78819	0.0721	0.843	0.87674	0.0721	0.849	0.87844	0.0548	0.89	0.90846	0.072	0.962	0.98135		0.0721	0.771	0.78819	0.0721	0.811	0.82813	0.072	0.866	0.89513	0.0713	0.887	0.91998	0.072	1.24	1.26189		0.0721	0.783	0.80988	0.0707	0.811	0.82867	0.0714	0.859	0.88362	0.0721	0.896	0.91111	0.072	0.949	0.98663
0.0714	0.771	0.78819	0.0722	0.844	0.87796	0.0722	0.85	0.87966	0.0548	0.891	0.90846	0.0721	0.963	0.98271		0.0722	0.771	0.78819	0.0722	0.812	0.82928	0.0721	0.867	0.89638	0.0714	0.888	0.92128	0.0721	1.24	1.26364		0.0722	0.783	0.81101	0.0708	0.812	0.82984	0.0715	0.86	0.88486	0.0722	0.897	0.91238	0.072	0.95	0.98663
0.0715	0.772	0.7893	0.0722	0.845	0.87796	0.0723	0.851	0.88088	0.0549	0.892	0.91012	0.0722	0.965	0.98408		0.0722	0.772	0.7893	0.0722	0.812	0.82928	0.0721	0.868	0.89638	0.0714	0.889	0.92128	0.0722	1.24	1.26539		0.0723	0.784	0.81213	0.0709	0.813	0.83101	0.0716	0.861	0.8861	0.0723	0.898	0.91364	0.0721	0.951	0.988
0.0716	0.773	0.7904	0.0723	0.846	0.87917	0.0723	0.852	0.88088	0.0549	0.893	0.91012	0.0723	0.966	0.98544		0.0723	0.773	0.7904	0.0723	0.813	0.83043	0.0722	0.868	0.89762	0.0715	0.89	0.92257	0.0723	1.25	1.26715		0.0723	0.785	0.81213	0.0709	0.814	0.83101	0.0716	0.861	0.8861	0.0723	0.899	0.91364	0.0722	0.952	0.98937
0.0717	0.774	0.79151	0.0724	0.847	0.88039	0.0724	0.853	0.8821	0.055	0.894	0.91178	0.0723	0.967	0.98544		0.0724	0.774	0.79151	0.0724	0.814	0.83158	0.0723	0.869	0.89886	0.0716	0.891	0.92386	0.0723	1.25	1.26715		0.0724	0.786	0.81325	0.071	0.815	0.83219	0.0717	0.862	0.88734	0.0724	0.9	0.9149	0.0723	0.953	0.99074
0.0718	0.775	0.79261	0.0725	0.848	0.88161	0.0725	0.854	0.88332	0.0551	0.895	0.91343	0.0724	0.968	0.9868		0.0725	0.775	0.79261	0.0725	0.815	0.83272	0.0724	0.87	0.90011	0.0717	0.892	0.92515	0.0724	1.25	1.2689		0.0725	0.786	0.81438	0.0711	0.816	0.83336	0.0718	0.863	0.88857	0.0725	0.901	0.91617	0.0724	0.954	0.99211
0.0718	0.776	0.79261	0.0726	0.849	0.88282	0.0726	0.855	0.88454	0.0551	0.896	0.91343	0.0725	0.969	0.98817		0.0726	0.776	0.79261	0.0726	0.816	0.83387	0.0725	0.871	0.90135	0.0717	0.893	0.92515	0.0725	1.25	1.27065		0.0726	0.787	0.8155	0.0712	0.816	0.83453	0.0719	0.864	0.88981	0.0726	0.902	0.91743	0.0724	0.955	0.99211
0.0719	0.776	0.79371	0.0726	0.85	0.88282	0.0727	0.855	0.88575	0.0552	0.897	0.91509	0.0726	0.97	0.98953		0.0726	0.776	0.79371	0.0726	0.817	0.83387	0.0725	0.872	0.90135	0.0718	0.894	0.92644	0.0726	1.25	1.2724		0.0727	0.788	0.81662	0.0712	0.817	0.83453	0.0719	0.865	0.88981	0.0727	0.903	0.91869	0.0725	0.956	0.99348
0.072	0.777	0.79482	0.0727	0.851	0.88404	0.0727	0.856	0.88575	0.0552	0.898	0.91509	0.0727	0.971	0.99089		0.0727	0.777	0.79482	0.0727	0.817	0.83502	0.0726	0.873	0.90259	0.0719	0.895	0.92773	0.0726	1.25	1.2724		0.0727	0.789	0.81662	0.0713	0.818	0.8357	0.072	0.866	0.89105	0.0727	0.904	0.91869	0.0726	0.957	0.99485
0.0721	0.778	0.79592	0.0728	0.853	0.88525	0.0728	0.857	0.88697	0.0553	0.899	0.91675	0.0727	0.972	0.99089		0.0728	0.778	0.79592	0.0728	0.818	0.83617	0.0727	0.874	0.90384	0.072	0.896	0.92902	0.0727	1.25	1.27416		0.0728	0.79	0.81775	0.0714	0.819	0.83687	0.0721	0.867	0.89229	0.0728	0.905	0.91996	0.0727	0.958	0.99622
0.0721	0.779	0.79592	0.0729	0.854	0.88647	0.0729	0.859	0.88819	0.0554	0.9	0.91841	0.0728	0.973	0.99226		0.0729	0.779	0.79592	0.0729	0.819	0.83732	0.0728	0.875	0.90508	0.0721	0.897	0.93031	0.0728	1.26	1.27591		0.0729	0.791	0.81887	0.0715	0.82	0.83805	0.0722	0.868	0.89352	0.0729	0.906	0.92122	0.0728	0.959	0.99759
0.0722	0.78	0.79703	0.073	0.855	0.88769	0.073	0.86	0.88941	0.0554	0.901	0.91841	0.0729	0.974	0.99362		0.073	0.78	0.79703	0.073	0.82	0.83847	0.0729	0.876	0.90632	0.0721	0.898	0.93031	0.0729	1.26	1.27766		0.073	0.792	0.81999	0.0716	0.821	0.83922	0.0723	0.869	0.89476	0.073	0.907	0.92249	0.0728	0.96	0.99759
0.0723	0.78	0.79813	0.073	0.856	0.88769	0.0731	0.86	0.89063	0.0555	0.902	0.92006	0.073	0.975	0.99498		0.073	0.78	0.79813	0.073	0.821	0.83847	0.0729	0.877	0.90632	0.0722	0.899	0.9316	0.073	1.26	1.27941		0.0731	0.792	0.82112	0.0716	0.822	0.83922	0.0723	0.87	0.89476	0.0731	0.908	0.92375	0.0729	0.961	0.99896
0.0724	0.781	0.79923	0.0731	0.857	0.8889	0.0731	0.861	0.89063	0.0555	0.903	0.92006	0.0731	0.976	0.99634		0.0731	0.781	0.79923	0.0731	0.822	0.83962	0.073	0.878	0.90757	0.0723	0.9	0.93289	0.073	1.26	1.27941		0.0731	0.793	0.82112	0.0717	0.823	0.84039	0.0724	0.871	0.896	0.0731	0.909	0.92375	0.073	0.962	1.00033
0.0725	0.782	0.80034	0.0732	0.858	0.89012	0.0732	0.862	0.89185	0.0556	0.904	0.92172	0.0731	0.977	0.99634		0.0732	0.782	0.80034	0.0732	0.823	0.84076	0.0731	0.879	0.90881	0.0724	0.901	0.93418	0.0731	1.26	1.28117		0.0732	0.794	0.82224	0.0718	0.823	0.84156	0.0725	0.872	0.89724	0.0732	0.91	0.92501	0.0731	0.963	1.0017
0.0725	0.783	0.80034	0.0733	0.859	0.89133	0.0733	0.863	0.89306	0.0557	0.905	0.92338	0.0732	0.978	0.99771		0.0733	0.783	0.80034	0.0733	0.823	0.84191	0.0732	0.88	0.91005	0.0725	0.902	0.93547	0.0732	1.26	1.28292		0.0733	0.795	0.82336	0.0719	0.824	0.84273	0.0726	0.873	0.89847	0.0733	0.911	0.92628	0.0732	0.964	1.00307
0.0726	0.784	0.80144	0.0734	0.86	0.89255	0.0734	0.864	0.89428	0.0557	0.906	0.92338	0.0733	0.979	0.99907		0.0734	0.784	0.80144	0.0734	0.824	0.84306	0.0733	0.881	0.9113	0.0725	0.903	0.93547	0.0733	1.26	1.28467		0.0734	0.796	0.82449	0.0719	0.825	0.84273	0.0727	0.874	0.89971	0.0734	0.911	0.92754	0.0732	0.965	1.00307
0.0727	0.785	0.80254	0.0734	0.861	0.89255	0.0735	0.865	0.8955	0.0558	0.907	0.92504	0.0734	0.98	1.00043		0.0734	0.785	0.80254	0.0734	0.825	0.84306	0.0733	0.882	0.9113	0.0726	0.904	0.93676	0.0734	1.26	1.28642		0.0735	0.797	0.82561	0.072	0.826	0.84391	0.0727	0.874	0.89971	0.0735	0.912	0.9288	0.0733	0.966	1.00444
0.0728	0.785	0.80365	0.0735	0.862	0.89377	0.0735	0.866	0.8955	0.0558	0.908	0.92504	0.0735	0.981	1.0018		0.0735	0.785	0.80365	0.0735	0.826	0.84421	0.0734	0.883	0.91254	0.0727	0.905	0.93805	0.0734	1.27	1.28642		0.0735	0.797	0.82561	0.0721	0.827	0.84508	0.0728	0.875	0.90095	0.0735	0.913	0.9288	0.0734	0.967	1.00581
0.0729	0.786	0.80475	0.0736	0.863	0.89498	0.0736	0.867	0.89672	0.0559	0.909	0.9267	0.0735	0.982	1.0018		0.0736	0.786	0.80475	0.0736	0.827	0.84536	0.0735	0.884	0.91378	0.0728	0.906	0.93934	0.0735	1.27	1.28818		0.0736	0.798	0.82673	0.0722	0.828	0.84625	0.0729	0.876	0.90219	0.0736	0.914	0.93007	0.0735	0.968	1.00718
0.0729	0.787	0.80475	0.0737	0.864	0.8962	0.0737	0.868	0.89794	0.056	0.91	0.92835	0.0736	0.983	1.00316		0.0737	0.787	0.80475	0.0737	0.828	0.84651	0.0736	0.885	0.91503	0.0729	0.907	0.94063	0.0736	1.27	1.28993		0.0737	0.799	0.82786	0.0723	0.829	0.84742	0.073	0.877	0.90342	0.0737	0.915	0.93133	0.0735	0.969	1.00718
0.073	0.788	0.80586	0.0738	0.865	0.89741	0.0738	0.869	0.89916	0.056	0.911	0.92835	0.0737	0.984	1.00452		0.0738	0.788	0.80586	0.0738	0.828	0.84766	0.0737	0.886	0.91627	0.0729	0.908	0.94063	0.0737	1.27	1.29168		0.0738	0.8	0.82898	0.0723	0.83	0.84742	0.073	0.878	0.90342	0.0738	0.916	0.93259	0.0736	0.97	1.00855
0.0731	0.789	0.80696	0.0738	0.866	0.89741	0.0739	0.87	0.90037	0.0561	0.912	0.93001	0.0738	0.985	1.00589		0.0738	0.789	0.80696	0.0738	0.829	0.84766	0.0737	0.887	0.91627	0.073	0.909	0.94192	0.0738	1.27	1.29343		0.0739	0.801	0.8301	0.0724	0.831	0.84859	0.0731	0.879	0.90466	0.0739	0.917	0.93386	0.0737	0.971	1.00992
0.0732	0.79	0.80806	0.0739	0.867	0.89863	0.0739	0.871	0.90037	0.0561	0.913	0.93001	0.0738	0.986	1.00589		0.0739	0.79	0.80806	0.0739	0.83	0.8488	0.0738	0.888	0.91751	0.0731	0.91	0.94321	0.0738	1.27	1.29343		0.0739	0.802	0.8301	0.0725	0.831	0.84977	0.0732	0.88	0.9059	0.0739	0.918	0.93386	0.0738	0.972	1.01129
0.0733	0.79	0.80917	0.074	0.868	0.89985	0.074	0.872	0.90159	0.0562	0.914	0.93167	0.0739	0.987	1.00725		0.074	0.79	0.80917	0.074	0.831	0.84995	0.0739	0.889	0.91876	0.0732	0.911	0.9445	0.0739	1.27	1.29519		0.074	0.803	0.83123	0.0726	0.832	0.85094	0.0733	0.881	0.90714	0.074	0.919	0.93512	0.0739	0.973	1.01266
0.0733	0.791	0.80917	0.0741	0.869	0.90106	0.0741	0.872	0.90281	0.0563	0.915	0.93333	0.074	0.988	1.00861		0.0741	0.791	0.80917	0.0741	0.832	0.8511	0.074	0.89	0.92	0.0732	0.912	0.9445	0.074	1.28	1.29694		0.0741	0.804	0.83235	0.0727	0.833	0.85211	0.0734	0.882	0.90837	0.0741	0.92	0.93639	0.0739	0.974	1.01266
0.0734	0.792	0.81027	0.0742	0.87	0.90228	0.0742	0.873	0.90403	0.0563	0.916	0.93333	0.0741	0.989	1.00997		0.0742	0.792	0.81027	0.0742	0.833	0.85225	0.0741	0.891	0.92124	0.0733	0.913	0.94579	0.0741	1.28	1.29869		0.0742	0.805	0.83347	0.0727	0.834	0.85211	0.0734	0.883	0.90837	0.0742	0.921	0.93765	0.074	0.975	1.01403
0.0735	0.793	0.81138	0.0742	0.871	0.90228	0.0743	0.874	0.90525	0.0564	0.917	0.93498	0.0742	0.99	1.01134		0.0742	0.793	0.81138	0.0742	0.834	0.85225	0.0741	0.892	0.92124	0.0734	0.914	0.94708	0.0742	1.28	1.30044		0.0743	0.805	0.8346	0.0728	0.835	0.85328	0.0735	0.884	0.90961	0.0742	0.922	0.93765	0.0741	0.976	1.0154
0.0736	0.794	0.81248	0.0743	0.872	0.90349	0.0743	0.875	0.90525	0.0564	0.918	0.93498	0.0742	0.99	1.01134		0.0743	0.794	0.81248	0.0743	0.835	0.8534	0.0742	0.893	0.92249	0.0735	0.915	0.94837	0.0742	1.28	1.30044		0.0743	0.806	0.8346	0.0729	0.836	0.85446	0.0736	0.885	0.91085	0.0743	0.923	0.93891	0.0742	0.977	1.01677
0.0736	0.795	0.81248	0.0744	0.872	0.90471	0.0744	0.876	0.90647	0.0565	0.919	0.93664	0.0743	0.991	1.0127		0.0744	0.795	0.81248	0.0744	0.836	0.85455	0.0743	0.894	0.92373	0.0736	0.916	0.94966	0.0743	1.28	1.3022		0.0744	0.807	0.83572	0.073	0.837	0.85563	0.0737	0.886	0.91209	0.0744	0.924	0.94018	0.0743	0.978	1.01814
0.0737	0.796	0.81358	0.0745	0.873	0.90593	0.0745	0.878	0.90768	0.0566	0.92	0.9383	0.0744	0.992	1.01406		0.0745	0.796	0.81358	0.0745	0.837	0.8557	0.0744	0.895	0.92497	0.0736	0.917	0.94966	0.0744	1.28	1.30395		0.0745	0.808	0.83684	0.073	0.838	0.85563	0.0738	0.887	0.91332	0.0745	0.925	0.94144	0.0743	0.979	1.01814
0.0738	0.797	0.81469	0.0746	0.874	0.90714	0.0746	0.878	0.9089	0.0566	0.921	0.9383	0.0745	0.993	1.01543		0.0746	0.797	0.81469	0.0746	0.837	0.85685	0.0745	0.896	0.92622	0.0737	0.918	0.95095	0.0745	1.28	1.3057		0.0746	0.809	0.83797	0.0731	0.839	0.8568	0.0738	0.888	0.91332	0.0746	0.926	0.9427	0.0744	0.98	1.01951
0.0739	0.797	0.81579	0.0746	0.875	0.90714	0.0747	0.879	0.91012	0.0567	0.922	0.93996	0.0746	0.994	1.01679		0.0746	0.797	0.81579	0.0746	0.838	0.85685	0.0745	0.897	0.92622	0.0738	0.919	0.95224	0.0746	1.28	1.30746		0.0747	0.81	0.83909	0.0732	0.84	0.85797	0.0739	0.889	0.91456	0.0746	0.927	0.9427	0.0745	0.981	1.02088
0.074	0.798	0.8169	0.0747	0.876	0.90836	0.0747	0.88	0.91012	0.0567	0.923	0.93996	0.0746	0.995	1.01679		0.0747	0.798	0.8169	0.0747	0.839	0.85799	0.0746	0.898	0.92746	0.0739	0.92	0.95353	0.0746	1.29	1.30746		0.0747	0.811	0.83909	0.0733	0.841	0.85914	0.074	0.89	0.9158	0.0747	0.928	0.94397	0.0746	0.982	1.02225
0.074	0.799	0.8169	0.0748	0.877	0.90957	0.0748	0.881	0.91134	0.0568	0.924	0.94162	0.0747	0.996	1.01815		0.0748	0.799	0.8169	0.0748	0.84	0.85914	0.0747	0.899	0.9287	0.074	0.921	0.95482	0.0747	1.29	1.30921		0.0748	0.812	0.84021	0.0734	0.842	0.86032	0.0741	0.891	0.91704	0.0748	0.929	0.94523	0.0747	0.984	1.02362
0.0741	0.8	0.818	0.0749	0.878	0.91079	0.0749	0.882	0.91256	0.0569	0.925	0.94327	0.0748	0.997	1.01952		0.0749	0.8	0.818	0.0749	0.841	0.86029	0.0748	0.9	0.92995	0.074	0.922	0.95482	0.0748	1.29	1.31096		0.0749	0.813	0.84134	0.0734	0.843	0.86032	0.0741	0.892	0.91704	0.0749	0.929	0.9465	0.0747	0.985	1.02362
0.0742	0.801	0.8191	0.0749	0.879	0.91079	0.075	0.883	0.91378	0.0569	0.926	0.94327	0.0749	0.998	1.02088		0.075	0.801	0.8191	0.0749	0.842	0.86029	0.0748	0.901	0.92995	0.0741	0.923	0.95611	0.0749	1.29	1.31271		0.075	0.814	0.84246	0.0735	0.844	0.86149	0.0742	0.892	0.91827	0.075	0.93	0.94776	0.0748	0.986	1.02499
0.0743	0.802	0.82021	0.075	0.88	0.91201	0.075	0.884	0.91378	0.057	0.927	0.94493	0.075	0.999	1.02224		0.075	0.802	0.82021	0.075	0.843	0.86144	0.0749	0.901	0.93119	0.0742	0.924	0.9574	0.075	1.29	1.31447		0.0751	0.815	0.84358	0.0736	0.844	0.86266	0.0743	0.893	0.91951	0.075	0.931	0.94776	0.0749	0.987	1.02636
0.0744	0.803	0.82131	0.0751	0.88	0.91322	0.0751	0.885	0.91499	0.057	0.928	0.94493	0.075	1	1.02224		0.0751	0.803	0.82131	0.0751	0.844	0.86259	0.075	0.902	0.93243	0.0743	0.925	0.95869	0.075	1.29	1.31447		0.0751	0.816	0.84358	0.0737	0.845	0.86383	0.0744	0.894	0.92075	0.0751	0.932	0.94902	0.075	0.988	1.02773
0.0744	0.804	0.82131	0.0752	0.881	0.91444	0.0752	0.886	0.91621	0.0571	0.929	0.94659	0.0751	1	1.0236		0.0752	0.804	0.82131	0.0752	0.844	0.86374	0.0751	0.903	0.93368	0.0743	0.926	0.95869	0.0751	1.29	1.31622		0.0752	0.817	0.84471	0.0737	0.846	0.86383	0.0745	0.895	0.92199	0.0752	0.933	0.95029	0.0751	0.989	1.0291
0.0745	0.804	0.82242	0.0753	0.882	0.91565	0.0753	0.887	0.91743	0.0572	0.929	0.94825	0.0752	1	1.02497		0.0753	0.804	0.82242	0.0753	0.845	0.86489	0.0752	0.904	0.93492	0.0744	0.927	0.95998	0.0752	1.3	1.31797		0.0753	0.817	0.84583	0.0738	0.847	0.865	0.0745	0.896	0.92199	0.0753	0.934	0.95155	0.0751	0.99	1.0291
0.0746	0.805	0.82352	0.0753	0.883	0.91565	0.0754	0.888	0.91865	0.0572	0.93	0.94825	0.0753	1	1.02633		0.0754	0.805	0.82352	0.0753	0.846	0.86489	0.0752	0.905	0.93492	0.0745	0.928	0.96127	0.0753	1.3	1.31972		0.0754	0.818	0.84695	0.0739	0.848	0.86618	0.0746	0.897	0.92322	0.0754	0.935	0.95281	0.0752	0.991	1.03048
0.0747	0.806	0.82462	0.0754	0.884	0.91687	0.0754	0.889	0.91865	0.0573	0.931	0.9499	0.0754	1	1.02769		0.0754	0.806	0.82462	0.0754	0.847	0.86603	0.0753	0.906	0.93616	0.0746	0.929	0.96256	0.0753	1.3	1.31972		0.0755	0.819	0.84808	0.074	0.849	0.86735	0.0747	0.898	0.92446	0.0754	0.936	0.95281	0.0753	0.992	1.03185
0.0747	0.807	0.82462	0.0755	0.885	0.91809	0.0755	0.89	0.91987	0.0573	0.932	0.9499	0.0754	1.01	1.02769		0.0755	0.807	0.82462	0.0755	0.848	0.86718	0.0754	0.907	0.9374	0.0747	0.93	0.96386	0.0754	1.3	1.32148		0.0755	0.82	0.84808	0.0741	0.85	0.86852	0.0748	0.899	0.9257	0.0755	0.937	0.95408	0.0754	0.993	1.03322
0.0748	0.808	0.82573	0.0756	0.886	0.9193	0.0756	0.891	0.92109	0.0574	0.933	0.95156	0.0755	1.01	1.02906		0.0756	0.808	0.82573	0.0756	0.849	0.86833	0.0755	0.908	0.93865	0.0747	0.931	0.96386	0.0755	1.3	1.32323		0.0756	0.821	0.8492	0.0741	0.851	0.86852	0.0749	0.9	0.92694	0.0756	0.939	0.95534	0.0755	0.994	1.03459
0.0749	0.809	0.82683	0.0757	0.887	0.92052	0.0757	0.892	0.9223	0.0575	0.934	0.95322	0.0756	1.01	1.03042		0.0757	0.809	0.82683	0.0757	0.85	0.86948	0.0756	0.909	0.93989	0.0748	0.932	0.96515	0.0756	1.3	1.32498		0.0757	0.822	0.85032	0.0742	0.852	0.86969	0.0749	0.901	0.92694	0.0757	0.94	0.9566	0.0755	0.995	1.03459
0.075	0.81	0.82793	0.0757	0.888	0.92052	0.0758	0.893	0.92352	0.0575	0.935	0.95322	0.0757	1.01	1.03178		0.0757	0.81	0.82793	0.0757	0.851	0.86948	0.0756	0.91	0.93989	0.0749	0.933	0.96644	0.0757	1.3	1.32673		0.0758	0.823	0.85145	0.0743	0.852	0.87086	0.075	0.902	0.92817	0.0758	0.941	0.95787	0.0756	0.996	1.03596
0.0751	0.811	0.82904	0.0758	0.888	0.92173	0.0758	0.894	0.92352	0.0576	0.936	0.95488	0.0758	1.01	1.03315		0.0758	0.811	0.82904	0.0758	0.852	0.87063	0.0757	0.911	0.94113	0.075	0.933	0.96773	0.0757	1.31	1.32673		0.0758	0.824	0.85145	0.0744	0.853	0.87204	0.0751	0.903	0.92941	0.0758	0.942	0.95787	0.0757	0.997	1.03733
0.0751	0.811	0.82904	0.0759	0.889	0.92295	0.0759	0.895	0.92474	0.0577	0.937	0.95654	0.0758	1.01	1.03315		0.0759	0.811	0.82904	0.0759	0.852	0.87178	0.0758	0.912	0.94238	0.0751	0.934	0.96902	0.0758	1.31	1.32849		0.0759	0.825	0.85257	0.0744	0.854	0.87204	0.0752	0.904	0.93065	0.0759	0.943	0.95913	0.0758	0.999	1.0387
0.0752	0.812	0.83014	0.076	0.89	0.92417	0.076	0.896	0.92596	0.0577	0.938	0.95654	0.0759	1.01	1.03451		0.076	0.812	0.83014	0.076	0.853	0.87293	0.0759	0.913	0.94362	0.0751	0.935	0.96902	0.0759	1.31	1.33024		0.076	0.825	0.85369	0.0745	0.855	0.87321	0.0753	0.905	0.93189	0.076	0.944	0.9604	0.0759	1	1.04007
0.0753	0.813	0.83125	0.0761	0.891	0.92538	0.0761	0.897	0.92718	0.0578	0.939	0.95819	0.076	1.01	1.03587		0.0761	0.813	0.83125	0.0761	0.854	0.87407	0.076	0.914	0.94486	0.0752	0.936	0.97031	0.076	1.31	1.33199		0.0761	0.826	0.85482	0.0746	0.856	0.87438	0.0753	0.906	0.93189	0.0761	0.945	0.96166	0.0759	1	1.04007
0.0754	0.814	0.83235	0.0761	0.892	0.92538	0.0762	0.898	0.9284	0.0578	0.94	0.95819	0.0761	1.01	1.03723		0.0761	0.814	0.83235	0.0761	0.855	0.87407	0.076	0.915	0.94486	0.0753	0.937	0.9716	0.0761	1.31	1.33374		0.0762	0.827	0.85594	0.0747	0.857	0.87555	0.0754	0.907	0.93312	0.0762	0.946	0.96292	0.076	1	1.04144
0.0755	0.815	0.83345	0.0762	0.893	0.9266	0.0762	0.899	0.9284	0.0579	0.941	0.95985	0.0762	1.02	1.0386		0.0762	0.815	0.83345	0.0762	0.856	0.87522	0.0761	0.916	0.94611	0.0754	0.938	0.97289	0.0761	1.31	1.33374		0.0762	0.828	0.85594	0.0748	0.858	0.87673	0.0755	0.908	0.93436	0.0762	0.947	0.96292	0.0761	1	1.04281
0.0755	0.816	0.83345	0.0763	0.894	0.92781	0.0763	0.9	0.92961	0.058	0.942	0.96151	0.0762	1.02	1.0386		0.0763	0.816	0.83345	0.0763	0.857	0.87637	0.0762	0.917	0.94735	0.0754	0.939	0.97289	0.0762	1.31	1.3355		0.0763	0.829	0.85706	0.0748	0.858	0.87673	0.0756	0.909	0.9356	0.0763	0.948	0.96419	0.0762	1	1.04418
0.0756	0.817	0.83456	0.0764	0.895	0.92903	0.0764	0.901	0.93083	0.058	0.943	0.96151	0.0763	1.02	1.03996		0.0764	0.817	0.83456	0.0764	0.858	0.87752	0.0763	0.918	0.94859	0.0755	0.94	0.97418	0.0763	1.32	1.33725		0.0764	0.83	0.85819	0.0749	0.859	0.8779	0.0756	0.91	0.9356	0.0764	0.949	0.96545	0.0762	1	1.04418
0.0757	0.817	0.83566	0.0765	0.896	0.93025	0.0765	0.902	0.93205	0.0581	0.944	0.96317	0.0764	1.02	1.04132		0.0765	0.817	0.83566	0.0765	0.859	0.87867	0.0764	0.919	0.94984	0.0756	0.941	0.97547	0.0764	1.32	1.339		0.0765	0.83	0.85931	0.075	0.86	0.87907	0.0757	0.911	0.93684	0.0765	0.95	0.96671	0.0763	1.01	1.04555
0.0758	0.818	0.83677	0.0765	0.897	0.93025	0.0766	0.903	0.93327	0.0581	0.945	0.96317	0.0765	1.02	1.04269		0.0765	0.818	0.83677	0.0765	0.86	0.87867	0.0764	0.92	0.94984	0.0757	0.942	0.97676	0.0765	1.32	1.34076		0.0766	0.831	0.86043	0.0751	0.861	0.88024	0.0758	0.912	0.93808	0.0766	0.951	0.96798	0.0764	1.01	1.04692
0.0758	0.819	0.83677	0.0766	0.898	0.93146	0.0766	0.904	0.93327	0.0582	0.946	0.96482	0.0765	1.02	1.04269		0.0766	0.819	0.83677	0.0766	0.861	0.87982	0.0765	0.921	0.95108	0.0758	0.943	0.97805	0.0765	1.32	1.34076		0.0766	0.832	0.86043	0.0751	0.862	0.88024	0.0759	0.913	0.93931	0.0766	0.952	0.96798	0.0765	1.01	1.04829
0.0759	0.82	0.83787	0.0767	0.899	0.93268	0.0767	0.904	0.93449	0.0583	0.947	0.96648	0.0766	1.02	1.04405		0.0767	0.82	0.83787	0.0767	0.862	0.88097	0.0766	0.922	0.95232	0.0758	0.944	0.97805	0.0766	1.32	1.34251		0.0767	0.833	0.86156	0.0752	0.863	0.88141	0.076	0.914	0.94055	0.0767	0.953	0.96924	0.0766	1.01	1.04966
0.076	0.821	0.83897	0.0768	0.9	0.93389	0.0768	0.905	0.93571	0.0583	0.948	0.96648	0.0767	1.02	1.04541		0.0768	0.821	0.83897	0.0768	0.863	0.88211	0.0767	0.923	0.95357	0.0759	0.945	0.97934	0.0767	1.32	1.34426		0.0768	0.834	0.86268	0.0753	0.864	0.88259	0.076	0.915	0.94055	0.0768	0.954	0.9705	0.0766	1.01	1.04966
0.0761	0.822	0.84008	0.0769	0.9	0.93511	0.0769	0.907	0.93692	0.0584	0.949	0.96814	0.0768	1.02	1.04678		0.0769	0.822	0.84008	0.0769	0.864	0.88326	0.0768	0.924	0.95481	0.076	0.946	0.98063	0.0768	1.32	1.34601		0.0769	0.834	0.8638	0.0754	0.864	0.88376	0.0761	0.916	0.94179	0.0769	0.956	0.97177	0.0767	1.01	1.05103
0.0762	0.823	0.84118	0.0769	0.901	0.93511	0.077	0.908	0.93814	0.0584	0.95	0.96814	0.0769	1.03	1.04814		0.0769	0.823	0.84118	0.0769	0.865	0.88326	0.0768	0.925	0.95481	0.0761	0.947	0.98192	0.0769	1.33	1.34777		0.077	0.835	0.86492	0.0755	0.865	0.88493	0.0762	0.917	0.94303	0.077	0.957	0.97303	0.0768	1.01	1.0524
0.0762	0.823	0.84118	0.077	0.902	0.93633	0.077	0.908	0.93814	0.0585	0.951	0.9698	0.0769	1.03	1.04814		0.077	0.823	0.84118	0.077	0.866	0.88441	0.0769	0.926	0.95605	0.0762	0.948	0.98321	0.0769	1.33	1.34777		0.077	0.836	0.86492	0.0755	0.866	0.88493	0.0763	0.918	0.94426	0.077	0.958	0.97303	0.0769	1.01	1.05377
0.0763	0.824	0.84229	0.0771	0.903	0.93754	0.0771	0.909	0.93936	0.0586	0.952	0.97146	0.077	1.03	1.0495		0.0771	0.824	0.84229	0.0771	0.867	0.88556	0.077	0.927	0.9573	0.0762	0.949	0.98321	0.077	1.33	1.34952		0.0771	0.837	0.86605	0.0756	0.867	0.8861	0.0764	0.919	0.9455	0.0771	0.959	0.9743	0.077	1.01	1.05514
0.0764	0.825	0.84339	0.0772	0.904	0.93876	0.0772	0.91	0.94058	0.0586	0.953	0.97146	0.0771	1.03	1.05086		0.0772	0.825	0.84339	0.0772	0.867	0.88671	0.0771	0.928	0.95854	0.0763	0.95	0.9845	0.0771	1.33	1.35127		0.0772	0.838	0.86717	0.0757	0.868	0.88727	0.0764	0.919	0.9455	0.0772	0.96	0.97556	0.077	1.02	1.05514
0.0765	0.826	0.84449	0.0773	0.905	0.93997	0.0773	0.911	0.9418	0.0587	0.954	0.97311	0.0772	1.03	1.05223		0.0773	0.826	0.84449	0.0773	0.868	0.88786	0.0772	0.929	0.95978	0.0764	0.951	0.98579	0.0772	1.33	1.35302		0.0773	0.838	0.86829	0.0758	0.869	0.88845	0.0765	0.92	0.94674	0.0773	0.96	0.97682	0.0771	1.02	1.05651
0.0766	0.827	0.8456	0.0773	0.906	0.93997	0.0774	0.912	0.94302	0.0587	0.955	0.97311	0.0773	1.03	1.05359		0.0773	0.827	0.8456	0.0773	0.869	0.88786	0.0772	0.93	0.95978	0.0765	0.952	0.98708	0.0773	1.33	1.35478		0.0774	0.839	0.86942	0.0758	0.87	0.88845	0.0766	0.921	0.94798	0.0774	0.961	0.97809	0.0772	1.02	1.05788
0.0766	0.828	0.8456	0.0774	0.907	0.94119	0.0774	0.913	0.94302	0.0588	0.956	0.97477	0.0773	1.03	1.05359		0.0774	0.828	0.8456	0.0774	0.87	0.88901	0.0773	0.931	0.96103	0.0765	0.953	0.98708	0.0773	1.33	1.35478		0.0774	0.84	0.86942	0.0759	0.871	0.88962	0.0767	0.922	0.94921	0.0774	0.962	0.97809	0.0773	1.02	1.05925
0.0767	0.828	0.8467	0.0775	0.908	0.94241	0.0775	0.914	0.94424	0.0589	0.957	0.97643	0.0774	1.03	1.05495		0.0775	0.828	0.8467	0.0775	0.871	0.89015	0.0774	0.932	0.96227	0.0766	0.954	0.98837	0.0774	1.33	1.35653		0.0775	0.841	0.87054	0.076	0.872	0.89079	0.0767	0.923	0.94921	0.0775	0.963	0.97935	0.0774	1.02	1.06062
0.0768	0.829	0.84781	0.0776	0.909	0.94362	0.0776	0.914	0.94545	0.0589	0.958	0.97643	0.0775	1.03	1.05632		0.0776	0.829	0.84781	0.0776	0.872	0.8913	0.0775	0.933	0.96351	0.0767	0.955	0.98966	0.0775	1.34	1.35828		0.0776	0.842	0.87166	0.0761	0.873	0.89196	0.0768	0.924	0.95045	0.0776	0.964	0.98061	0.0774	1.02	1.06062
0.0769	0.83	0.84891	0.0777	0.91	0.94484	0.0777	0.915	0.94667	0.059	0.959	0.97809	0.0776	1.04	1.05768		0.0777	0.83	0.84891	0.0777	0.873	0.89245	0.0775	0.934	0.96351	0.0768	0.956	0.99095	0.0776	1.34	1.36003		0.0777	0.843	0.87279	0.0762	0.874	0.89313	0.0769	0.925	0.95169	0.0777	0.965	0.98188	0.0775	1.02	1.06199
0.077	0.831	0.85001	0.0777	0.911	0.94484	0.0778	0.916	0.94789	0.059	0.96	0.97809	0.0777	1.04	1.05904		0.0777	0.831	0.85001	0.0777	0.873	0.89245	0.0776	0.934	0.96476	0.0769	0.957	0.99224	0.0777	1.34	1.36179		0.0778	0.843	0.87391	0.0762	0.874	0.89313	0.077	0.926	0.95293	0.0778	0.966	0.98314	0.0776	1.02	1.06336
0.077	0.832	0.85001	0.0778	0.912	0.94605	0.0778	0.917	0.94789	0.0591	0.961	0.97974	0.0777	1.04	1.05904		0.0778	0.832	0.85001	0.0778	0.874	0.8936	0.0777	0.935	0.966	0.0769	0.958	0.99224	0.0777	1.34	1.36179		0.0778	0.844	0.87391	0.0763	0.875	0.89431	0.0771	0.927	0.95416	0.0778	0.967	0.98314	0.0777	1.02	1.06473
0.0771	0.833	0.85112	0.0779	0.912	0.94727	0.0779	0.918	0.94911	0.0592	0.962	0.9814	0.0778	1.04	1.06041		0.0779	0.833	0.85112	0.0779	0.875	0.89475	0.0778	0.936	0.96724	0.077	0.959	0.99353	0.0778	1.34	1.36354		0.0779	0.845	0.87503	0.0764	0.876	0.89548	0.0771	0.928	0.95416	0.0779	0.968	0.98441	0.0778	1.03	1.0661
0.0772	0.833	0.85222	0.078	0.913	0.94849	0.078	0.919	0.95033	0.0592	0.963	0.9814	0.0779	1.04	1.06177		0.078	0.833	0.85222	0.078	0.876	0.8959	0.0779	0.937	0.96849	0.0771	0.96	0.99482	0.0779	1.34	1.36529		0.078	0.846	0.87616	0.0765	0.877	0.89665	0.0772	0.929	0.9554	0.078	0.969	0.98567	0.0778	1.03	1.0661
0.0773	0.834	0.85332	0.0781	0.914	0.9497	0.0781	0.92	0.95155	0.0593	0.963	0.98306	0.078	1.04	1.06313		0.0781	0.834	0.85332	0.0781	0.877	0.89705	0.0779	0.938	0.96849	0.0772	0.961	0.99611	0.078	1.34	1.36704		0.0781	0.847	0.87728	0.0765	0.878	0.89665	0.0773	0.93	0.95664	0.0781	0.97	0.98693	0.0779	1.03	1.06747
0.0773	0.835	0.85332	0.0781	0.915	0.9497	0.0781	0.921	0.95155	0.0593	0.964	0.98306	0.0781	1.04	1.06449		0.0781	0.835	0.85332	0.0781	0.878	0.89705	0.078	0.939	0.96973	0.0773	0.962	0.9974	0.078	1.35	1.36704		0.0782	0.848	0.8784	0.0766	0.879	0.89782	0.0774	0.931	0.95788	0.0781	0.971	0.98693	0.078	1.03	1.06884
0.0774	0.836	0.85443	0.0782	0.916	0.95092	0.0782	0.921	0.95276	0.0594	0.965	0.98472	0.0781	1.04	1.06449		0.0782	0.836	0.85443	0.0782	0.878	0.89819	0.0781	0.94	0.97097	0.0773	0.963	0.9974	0.0781	1.35	1.3688		0.0782	0.848	0.8784	0.0767	0.88	0.89899	0.0775	0.932	0.95911	0.0782	0.972	0.9882	0.0781	1.03	1.07021
0.0775	0.837	0.85553	0.0783	0.917	0.95213	0.0783	0.922	0.95398	0.0595	0.966	0.98638	0.0782	1.04	1.06586		0.0783	0.837	0.85553	0.0783	0.879	0.89934	0.0782	0.941	0.97222	0.0774	0.964	0.99869	0.0782	1.35	1.37055		0.0783	0.849	0.87953	0.0768	0.881	0.90017	0.0775	0.933	0.95911	0.0783	0.973	0.98946	0.0782	1.03	1.07158
0.0776	0.837	0.85664	0.0784	0.918	0.95335	0.0784	0.923	0.9552	0.0595	0.967	0.98638	0.0783	1.05	1.06722		0.0784	0.837	0.85664	0.0784	0.88	0.90049	0.0783	0.942	0.97346	0.0775	0.965	0.99998	0.0783	1.35	1.3723		0.0784	0.85	0.88065	0.0769	0.882	0.90134	0.0776	0.933	0.96035	0.0784	0.974	0.99072	0.0782	1.03	1.07158
0.0777	0.838	0.85774	0.0784	0.919	0.95335	0.0785	0.924	0.95642	0.0596	0.968	0.98803	0.0784	1.05	1.06858		0.0785	0.838	0.85774	0.0784	0.881	0.90049	0.0783	0.943	0.97346	0.0776	0.966	1.00127	0.0784	1.35	1.37405		0.0785	0.851	0.88177	0.0769	0.883	0.90134	0.0777	0.934	0.96159	0.0785	0.975	0.99199	0.0783	1.03	1.07295
0.0777	0.839	0.85774	0.0785	0.92	0.95457	0.0785	0.925	0.95642	0.0596	0.969	0.98803	0.0785	1.05	1.06995		0.0785	0.839	0.85774	0.0785	0.882	0.90164	0.0784	0.943	0.9747	0.0776	0.967	1.00127	0.0784	1.35	1.37405		0.0786	0.852	0.8829	0.077	0.884	0.90251	0.0778	0.935	0.96283	0.0785	0.976	0.99199	0.0784	1.03	1.07433
0.0778	0.84	0.85884	0.0786	0.921	0.95578	0.0786	0.926	0.95764	0.0597	0.97	0.98969	0.0785	1.05	1.06995		0.0786	0.84	0.85884	0.0786	0.883	0.90279	0.0785	0.944	0.97595	0.0777	0.968	1.00256	0.0785	1.35	1.37581		0.0786	0.853	0.8829	0.0771	0.884	0.90368	0.0778	0.936	0.96283	0.0786	0.977	0.99325	0.0785	1.03	1.0757
0.0779	0.841	0.85995	0.0787	0.922	0.957	0.0787	0.927	0.95886	0.0598	0.971	0.99135	0.0786	1.05	1.07131		0.0787	0.841	0.85995	0.0787	0.884	0.90394	0.0786	0.945	0.97719	0.0778	0.969	1.00385	0.0786	1.35	1.37756		0.0787	0.854	0.88402	0.0772	0.885	0.90486	0.0779	0.937	0.96406	0.0787	0.978	0.99451	0.0786	1.04	1.07707
0.078	0.842	0.86105	0.0788	0.923	0.95821	0.0788	0.928	0.96007	0.0598	0.972	0.99135	0.0787	1.05	1.07267		0.0788	0.842	0.86105	0.0788	0.885	0.90509	0.0787	0.946	0.97843	0.0779	0.97	1.00514	0.0787	1.36	1.37931		0.0788	0.855	0.88514	0.0773	0.886	0.90603	0.078	0.938	0.9653	0.0788	0.979	0.99578	0.0786	1.04	1.07707
0.0781	0.842	0.86216	0.0788	0.924	0.95821	0.0789	0.929	0.96129	0.0599	0.973	0.99301	0.0788	1.05	1.07404		0.0788	0.842	0.86216	0.0788	0.885	0.90509	0.0787	0.947	0.97843	0.078	0.971	1.00644	0.0788	1.36	1.38107		0.0789	0.855	0.88627	0.0773	0.887	0.90603	0.0781	0.939	0.96654	0.0789	0.98	0.99704	0.0787	1.04	1.07844
0.0781	0.843	0.86216	0.0789	0.925	0.95943	0.0789	0.929	0.96129	0.0599	0.974	0.99301	0.0789	1.05	1.0754		0.0789	0.843	0.86216	0.0789	0.886	0.90623	0.0788	0.948	0.97968	0.078	0.972	1.00644	0.0788	1.36	1.38107		0.079	0.856	0.88739	0.0774	0.888	0.9072	0.0782	0.94	0.96778	0.0789	0.98	0.99704	0.0788	1.04	1.07981
0.0782	0.844	0.86326	0.079	0.926	0.96065	0.079	0.931	0.96251	0.06	0.975	0.99466	0.0789	1.05	1.0754		0.079	0.844	0.86326	0.079	0.887	0.90738	0.0789	0.949	0.98092	0.0781	0.973	1.00773	0.0789	1.36	1.38282		0.079	0.857	0.88739	0.0775	0.889	0.90837	0.0782	0.941	0.96778	0.079	0.981	0.99831	0.0789	1.04	1.08118
0.0783	0.845	0.86436	0.0791	0.927	0.96186	0.0791	0.932	0.96373	0.0601	0.976	0.99632	0.079	1.05	1.07676		0.0791	0.845	0.86436	0.0791	0.888	0.90853	0.079	0.95	0.98216	0.0782	0.974	1.00902	0.079	1.36	1.38457		0.0791	0.858	0.88851	0.0776	0.89	0.90954	0.0783	0.942	0.96901	0.0791	0.982	0.99957	0.0789	1.04	1.08118
0.0784	0.846	0.86547	0.0792	0.928	0.96308	0.0792	0.933	0.96495	0.0601	0.977	0.99632	0.0791	1.06	1.07812		0.0792	0.846	0.86547	0.0792	0.889	0.90968	0.0791	0.951	0.9834	0.0783	0.975	1.01031	0.0791	1.36	1.38632		0.0792	0.859	0.88964	0.0776	0.89	0.90954	0.0784	0.943	0.97025	0.0792	0.983	1.00083	0.079	1.04	1.08255
0.0784	0.846	0.86547	0.0792	0.929	0.96308	0.0793	0.933	0.96617	0.0602	0.978	0.99798	0.0792	1.06	1.07949		0.0792	0.846	0.86547	0.0792	0.89	0.90968	0.0791	0.952	0.9834	0.0784	0.976	1.0116	0.0792	1.36	1.38808		0.0793	0.86	0.89076	0.0777	0.891	0.91072	0.0785	0.944	0.97149	0.0793	0.984	1.0021	0.0791	1.04	1.08392
0.0785	0.847	0.86657	0.0793	0.93	0.96429	0.0793	0.934	0.96617	0.0602	0.979	0.99798	0.0792	1.06	1.07949		0.0793	0.847	0.86657	0.0793	0.891	0.91083	0.0792	0.953	0.98465	0.0784	0.977	1.0116	0.0792	1.37	1.38808		0.0794	0.86	0.89188	0.0778	0.892	0.91189	0.0786	0.945	0.97273	0.0793	0.985	1.0021	0.0792	1.04	1.08529
0.0786	0.848	0.86768	0.0794	0.931	0.96551	0.0794	0.935	0.96738	0.0603	0.98	0.99964	0.0793	1.06	1.08085		0.0794	0.848	0.86768	0.0794	0.891	0.91198	0.0793	0.954	0.98589	0.0785	0.978	1.01289	0.0793	1.37	1.38983		0.0794	0.861	0.89188	0.0779	0.893	0.91306	0.0786	0.946	0.97273	0.0794	0.986	1.00336	0.0793	1.04	1.08666
0.0787	0.849	0.86878	0.0795	0.931	0.96673	0.0795	0.936	0.9686	0.0604	0.981	1.0013	0.0794	1.06	1.08221		0.0795	0.849	0.86878	0.0795	0.892	0.91313	0.0794	0.955	0.98713	0.0786	0.979	1.01418	0.0794	1.37	1.39158		0.0795	0.862	0.89301	0.078	0.894	0.91423	0.0787	0.947	0.97396	0.0795	0.987	1.00462	0.0793	1.05	1.08666
0.0788	0.85	0.86988	0.0796	0.932	0.96794	0.0796	0.937	0.96982	0.0604	0.982	1.0013	0.0795	1.06	1.08358		0.0796	0.85	0.86988	0.0796	0.893	0.91427	0.0795	0.956	0.98838	0.0787	0.98	1.01547	0.0795	1.37	1.39333		0.0796	0.863	0.89413	0.078	0.895	0.91423	0.0788	0.947	0.9752	0.0796	0.988	1.00589	0.0794	1.05	1.08803
0.0788	0.851	0.86988	0.0796	0.933	0.96794	0.0797	0.938	0.97104	0.0605	0.983	1.00295	0.0796	1.06	1.08494		0.0796	0.851	0.86988	0.0796	0.894	0.91427	0.0795	0.957	0.98838	0.0787	0.981	1.01547	0.0796	1.37	1.39509		0.0797	0.864	0.89525	0.0781	0.895	0.9154	0.0789	0.948	0.97644	0.0797	0.989	1.00715	0.0795	1.05	1.0894
0.0789	0.852	0.87099	0.0797	0.934	0.96916	0.0797	0.939	0.97104	0.0606	0.984	1.00461	0.0796	1.06	1.08494		0.0797	0.852	0.87099	0.0797	0.895	0.91542	0.0796	0.958	0.98962	0.0788	0.982	1.01676	0.0796	1.37	1.39509		0.0797	0.865	0.89525	0.0782	0.896	0.91658	0.079	0.949	0.97768	0.0797	0.99	1.00715	0.0796	1.05	1.09077
0.079	0.853	0.87209	0.0798	0.935	0.97037	0.0798	0.94	0.97226	0.0606	0.985	1.00461	0.0797	1.06	1.0863		0.0798	0.853	0.87209	0.0798	0.896	0.91657	0.0797	0.959	0.99086	0.0789	0.983	1.01805	0.0797	1.37	1.39684		0.0798	0.866	0.89638	0.0783	0.897	0.91775	0.079	0.95	0.97768	0.0798	0.991	1.00842	0.0797	1.05	1.09214
0.0791	0.853	0.8732	0.0799	0.936	0.97159	0.0799	0.941	0.97348	0.0607	0.986	1.00627	0.0798	1.06	1.08766		0.0799	0.853	0.87319	0.0799	0.896	0.91772	0.0798	0.96	0.99211	0.079	0.984	1.01934	0.0798	1.38	1.39859		0.0799	0.867	0.8975	0.0783	0.898	0.91775	0.0791	0.951	0.97891	0.0799	0.992	1.00968	0.0797	1.05	1.09214
0.0792	0.854	0.8743	0.08	0.937	0.97281	0.08	0.942	0.97469	0.0607	0.987	1.00627	0.0799	1.07	1.08903		0.08	0.854	0.8743	0.08	0.897	0.91887	0.0799	0.961	0.99335	0.0791	0.984	1.02063	0.0799	1.38	1.40034		0.08	0.868	0.89862	0.0784	0.899	0.91892	0.0792	0.952	0.98015	0.08	0.993	1.01094	0.0798	1.05	1.09351
0.0792	0.855	0.8743	0.08	0.938	0.97281	0.0801	0.943	0.97591	0.0608	0.988	1.00793	0.08	1.07	1.09039		0.08	0.855	0.8743	0.08	0.898	0.91887	0.0799	0.962	0.99335	0.0791	0.985	1.02063	0.08	1.38	1.4021		0.0801	0.869	0.89975	0.0785	0.9	0.92009	0.0793	0.953	0.98139	0.0801	0.994	1.01221	0.0799	1.05	1.09488
0.0793	0.856	0.8754	0.0801	0.939	0.97402	0.0801	0.944	0.97591	0.0609	0.989	1.00958	0.08	1.07	1.09039		0.0801	0.856	0.8754	0.0801	0.899	0.92002	0.08	0.963	0.99459	0.0792	0.986	1.02192	0.08	1.38	1.4021		0.0801	0.87	0.89975	0.0786	0.9	0.92126	0.0793	0.954	0.98139	0.0801	0.995	1.01221	0.08	1.05	1.09625
0.0794	0.857	0.87651	0.0802	0.94	0.97524	0.0802	0.945	0.97713	0.0609	0.99	1.00958	0.0801	1.07	1.09175		0.0802	0.857	0.87651	0.0802	0.9	0.92117	0.0801	0.964	0.99584	0.0793	0.987	1.02321	0.0801	1.38	1.40385		0.0802	0.871	0.90087	0.0787	0.901	0.92244	0.0794	0.955	0.98263	0.0802	0.996	1.01347	0.0801	1.05	1.09762
0.0795	0.858	0.87761	0.0803	0.941	0.97645	0.0803	0.946	0.97835	0.061	0.991	1.01124	0.0802	1.07	1.09312		0.0803	0.858	0.87761	0.0803	0.901	0.92231	0.0802	0.965	0.99708	0.0794	0.988	1.0245	0.0802	1.38	1.4056		0.0803	0.872	0.90199	0.0787	0.902	0.92244	0.0795	0.956	0.98387	0.0803	0.997	1.01473	0.0801	1.06	1.09762
0.0795	0.859	0.87761	0.0804	0.942	0.97767	0.0804	0.947	0.97957	0.061	0.992	1.01124	0.0803	1.07	1.09448		0.0804	0.859	0.87761	0.0804	0.902	0.92346	0.0803	0.966	0.99832	0.0795	0.989	1.02579	0.0803	1.38	1.40735		0.0804	0.873	0.90312	0.0788	0.903	0.92361	0.0796	0.957	0.9851	0.0804	0.998	1.016	0.0802	1.06	1.09899
0.0796	0.859	0.87871	0.0804	0.943	0.97767	0.0805	0.948	0.98079	0.0611	0.993	1.0129	0.0804	1.07	1.09584		0.0804	0.859	0.87871	0.0804	0.903	0.92346	0.0803	0.967	0.99832	0.0795	0.99	1.02579	0.0804	1.39	1.40911		0.0805	0.874	0.90424	0.0789	0.904	0.92478	0.0797	0.958	0.98634	0.0805	0.999	1.01726	0.0803	1.06	1.10036
0.0797	0.86	0.87982	0.0805	0.943	0.97889	0.0805	0.948	0.98079	0.0612	0.994	1.01456	0.0804	1.07	1.09584		0.0805	0.86	0.87982	0.0805	0.904	0.92461	0.0804	0.968	0.99957	0.0796	0.991	1.02708	0.0804	1.39	1.40911		0.0805	0.874	0.90424	0.079	0.905	0.92595	0.0797	0.959	0.98634	0.0805	1	1.01726	0.0804	1.06	1.10173
0.0798	0.861	0.88092	0.0806	0.944	0.9801	0.0806	0.95	0.982	0.0612	0.995	1.01456	0.0805	1.07	1.09721		0.0806	0.861	0.88092	0.0806	0.905	0.92576	0.0805	0.969	1.00081	0.0797	0.992	1.02837	0.0805	1.39	1.41086		0.0806	0.875	0.90536	0.079	0.905	0.92595	0.0798	0.96	0.98758	0.0806	1	1.01852	0.0805	1.06	1.1031
0.0799	0.862	0.88203	0.0807	0.945	0.98132	0.0807	0.951	0.98322	0.0613	0.996	1.01622	0.0806	1.07	1.09857		0.0807	0.862	0.88203	0.0807	0.906	0.92691	0.0806	0.97	1.00205	0.0798	0.993	1.02966	0.0806	1.39	1.41261		0.0807	0.876	0.90649	0.0791	0.906	0.92713	0.0799	0.961	0.98882	0.0807	1	1.01979	0.0805	1.06	1.1031
0.0799	0.863	0.88203	0.0808	0.946	0.98253	0.0808	0.952	0.98444	0.0613	0.997	1.01622	0.0807	1.08	1.09993		0.0808	0.863	0.88203	0.0808	0.907	0.92806	0.0806	0.971	1.00205	0.0798	0.994	1.02966	0.0807	1.39	1.41437		0.0808	0.877	0.90761	0.0792	0.907	0.9283	0.08	0.962	0.99005	0.0808	1	1.02105	0.0806	1.06	1.10447
0.08	0.864	0.88313	0.0808	0.947	0.98253	0.0809	0.952	0.98566	0.0614	0.998	1.01787	0.0808	1.08	1.10129		0.0808	0.864	0.88313	0.0808	0.908	0.92806	0.0807	0.972	1.0033	0.0799	0.995	1.03095	0.0807	1.39	1.41437		0.0809	0.878	0.90873	0.0793	0.908	0.92947	0.0801	0.963	0.99129	0.0809	1	1.02232	0.0807	1.06	1.10584
0.0801	0.865	0.88423	0.0809	0.948	0.98375	0.0809	0.953	0.98566	0.0615	0.999	1.01953	0.0808	1.08	1.10129		0.0809	0.865	0.88423	0.0809	0.909	0.92921	0.0808	0.973	1.00454	0.08	0.996	1.03224	0.0808	1.39	1.41612		0.0809	0.879	0.90873	0.0794	0.909	0.93064	0.0801	0.964	0.99129	0.0809	1	1.02232	0.0808	1.06	1.10721
0.0802	0.866	0.88534	0.081	0.949	0.98497	0.081	0.954	0.98688	0.0615	1	1.01953	0.0809	1.08	1.10266		0.081	0.866	0.88534	0.081	0.91	0.93035	0.0809	0.974	1.00578	0.0801	0.997	1.03353	0.0809	1.39	1.41787		0.081	0.88	0.90986	0.0794	0.91	0.93064	0.0802	0.965	0.99253	0.081	1.01	1.02358	0.0809	1.07	1.10858
0.0803	0.867	0.88644	0.0811	0.95	0.98618	0.0811	0.955	0.9881	0.0616	1	1.02119	0.081	1.08	1.10402		0.0811	0.867	0.88644	0.0811	0.911	0.9315	0.081	0.975	1.00703	0.0802	0.998	1.03482	0.081	1.4	1.41962		0.0811	0.881	0.91098	0.0795	0.911	0.93181	0.0803	0.966	0.99377	0.0811	1.01	1.02484	0.0809	1.07	1.10858
0.0803	0.867	0.88644	0.0812	0.951	0.9874	0.0812	0.956	0.98931	0.0616	1	1.02119	0.0811	1.08	1.10538		0.0812	0.867	0.88644	0.0812	0.912	0.93265	0.081	0.976	1.00703	0.0802	0.998	1.03482	0.0811	1.4	1.42138		0.0812	0.881	0.9121	0.0796	0.912	0.93299	0.0804	0.967	0.995	0.0812	1.01	1.02611	0.081	1.07	1.10995
0.0804	0.868	0.88755	0.0812	0.952	0.9874	0.0813	0.957	0.99053	0.0617	1	1.02285	0.0812	1.08	1.10675		0.0812	0.868	0.88755	0.0812	0.913	0.93265	0.0811	0.977	1.00827	0.0803	0.999	1.03611	0.0811	1.4	1.42138		0.0813	0.882	0.91323	0.0797	0.913	0.93416	0.0804	0.968	0.995	0.0813	1.01	1.02737	0.0811	1.07	1.11132
0.0805	0.869	0.88865	0.0813	0.953	0.98861	0.0813	0.958	0.99053	0.0618	1	1.0245	0.0812	1.08	1.10675		0.0813	0.869	0.88865	0.0813	0.914	0.9338	0.0812	0.978	1.00951	0.0804	1	1.0374	0.0812	1.4	1.42313		0.0813	0.883	0.91323	0.0797	0.913	0.93416	0.0805	0.969	0.99624	0.0813	1.01	1.02737	0.0812	1.07	1.11269
0.0806	0.87	0.88975	0.0814	0.954	0.98983	0.0814	0.959	0.99175	0.0618	1	1.0245	0.0813	1.08	1.10811		0.0814	0.87	0.88975	0.0814	0.915	0.93495	0.0813	0.979	1.01076	0.0805	1	1.03869	0.0813	1.4	1.42488		0.0814	0.884	0.91435	0.0798	0.914	0.93533	0.0806	0.97	0.99748	0.0814	1.01	1.02863	0.0813	1.07	1.11406
0.0806	0.871	0.88975	0.0815	0.954	0.99105	0.0815	0.96	0.99297	0.0619	1.01	1.02616	0.0814	1.09	1.10947		0.0815	0.871	0.88975	0.0815	0.916	0.9361	0.0814	0.98	1.012	0.0806	1	1.03998	0.0814	1.4	1.42663		0.0815	0.885	0.91547	0.0799	0.915	0.9365	0.0807	0.971	0.99872	0.0815	1.01	1.0299	0.0813	1.07	1.11406
0.0807	0.872	0.89086	0.0815	0.955	0.99105	0.0816	0.961	0.99419	0.0619	1.01	1.02616	0.0815	1.09	1.11084		0.0816	0.872	0.89086	0.0815	0.917	0.9361	0.0814	0.981	1.012	0.0806	1	1.03998	0.0815	1.4	1.42839		0.0816	0.886	0.9166	0.08	0.916	0.93767	0.0808	0.972	0.99995	0.0816	1.01	1.03116	0.0814	1.07	1.11543
0.0808	0.873	0.89196	0.0816	0.956	0.99226	0.0816	0.962	0.99419	0.062	1.01	1.02782	0.0816	1.09	1.1122		0.0816	0.873	0.89196	0.0816	0.918	0.93725	0.0815	0.982	1.01324	0.0807	1	1.04127	0.0815	1.41	1.42839		0.0817	0.887	0.91772	0.0801	0.917	0.93885	0.0808	0.973	0.99995	0.0816	1.01	1.03116	0.0815	1.07	1.1168
0.0809	0.874	0.89307	0.0817	0.957	0.99348	0.0817	0.963	0.99541	0.0621	1.01	1.02948	0.0816	1.09	1.1122		0.0817	0.874	0.89307	0.0817	0.919	0.93839	0.0816	0.983	1.01449	0.0808	1.01	1.04256	0.0816	1.41	1.43014		0.0817	0.888	0.91772	0.0801	0.918	0.93885	0.0809	0.974	1.00119	0.0817	1.02	1.03243	0.0816	1.07	1.11818
0.081	0.874	0.89417	0.0818	0.958	0.99469	0.0818	0.964	0.99663	0.0621	1.01	1.02948	0.0817	1.09	1.11356		0.0818	0.874	0.89417	0.0818	0.92	0.93954	0.0817	0.984	1.01573	0.0809	1.01	1.04385	0.0817	1.41	1.43189		0.0818	0.888	0.91884	0.0802	0.919	0.94002	0.081	0.975	1.00243	0.0818	1.02	1.03369	0.0816	1.08	1.11818
0.081	0.875	0.89417	0.0819	0.959	0.99591	0.0819	0.965	0.99784	0.0622	1.01	1.03114	0.0818	1.09	1.11492		0.0819	0.875	0.89417	0.0819	0.92	0.94069	0.0818	0.984	1.01697	0.0809	1.01	1.04385	0.0818	1.41	1.43364		0.0819	0.889	0.91997	0.0803	0.92	0.94119	0.0811	0.976	1.00367	0.0819	1.02	1.03495	0.0817	1.08	1.11955
0.0811	0.876	0.89527	0.0819	0.96	0.99591	0.082	0.966	0.99906	0.0622	1.01	1.03114	0.0819	1.09	1.11629		0.0819	0.876	0.89527	0.0819	0.921	0.94069	0.0818	0.985	1.01697	0.081	1.01	1.04514	0.0819	1.41	1.4354		0.082	0.89	0.92109	0.0804	0.921	0.94236	0.0812	0.976	1.0049	0.082	1.02	1.03622	0.0818	1.08	1.12092
0.0812	0.877	0.89638	0.082	0.961	0.99713	0.082	0.967	0.99906	0.0623	1.01	1.03279	0.0819	1.09	1.11629		0.082	0.877	0.89638	0.082	0.922	0.94184	0.0819	0.986	1.01822	0.0811	1.01	1.04643	0.0819	1.41	1.4354		0.0821	0.891	0.92221	0.0804	0.922	0.94236	0.0812	0.977	1.0049	0.082	1.02	1.03622	0.0819	1.08	1.12229
0.0813	0.878	0.89748	0.0821	0.962	0.99834	0.0821	0.967	1.00028	0.0624	1.01	1.03445	0.082	1.09	1.11765		0.0821	0.878	0.89748	0.0821	0.923	0.94299	0.082	0.987	1.01946	0.0812	1.01	1.04772	0.082	1.41	1.43715		0.0821	0.892	0.92221	0.0805	0.923	0.94353	0.0813	0.978	1.00614	0.0821	1.02	1.03748	0.082	1.08	1.12366
0.0814	0.879	0.89859	0.0822	0.963	0.99956	0.0822	0.968	1.0015	0.0624	1.01	1.03445	0.0821	1.1	1.11901		0.0822	0.879	0.89858	0.0822	0.924	0.94414	0.0821	0.988	1.0207	0.0813	1.01	1.04901	0.0821	1.42	1.4389		0.0822	0.893	0.92334	0.0806	0.924	0.94471	0.0814	0.979	1.00738	0.0822	1.02	1.03874	0.082	1.08	1.12366
0.0814	0.879	0.89859	0.0823	0.963	1.00077	0.0823	0.969	1.00272	0.0625	1.02	1.03611	0.0822	1.1	1.12038		0.0823	0.879	0.89858	0.0823	0.925	0.94529	0.0822	0.989	1.02195	0.0813	1.01	1.04901	0.0822	1.42	1.44065		0.0823	0.893	0.92446	0.0807	0.925	0.94588	0.0815	0.98	1.00862	0.0823	1.02	1.04001	0.0821	1.08	1.12503
0.0815	0.88	0.89969	0.0823	0.964	1.00077	0.0824	0.97	1.00394	0.0625	1.02	1.03611	0.0823	1.1	1.12174		0.0823	0.88	0.89969	0.0823	0.926	0.94529	0.0822	0.99	1.02195	0.0814	1.01	1.05031	0.0823	1.42	1.44241		0.0824	0.894	0.92558	0.0808	0.926	0.94705	0.0815	0.981	1.00862	0.0824	1.02	1.04127	0.0822	1.08	1.1264
0.0816	0.881	0.90079	0.0824	0.965	1.00199	0.0824	0.971	1.00394	0.0626	1.02	1.03777	0.0823	1.1	1.12174		0.0824	0.881	0.90079	0.0824	0.927	0.94643	0.0823	0.991	1.02319	0.0815	1.01	1.0516	0.0823	1.42	1.44241		0.0825	0.895	0.92671	0.0808	0.927	0.94705	0.0816	0.982	1.00985	0.0824	1.03	1.04127	0.0823	1.08	1.12777
0.0817	0.882	0.9019	0.0825	0.966	1.00321	0.0825	0.972	1.00515	0.0627	1.02	1.03942	0.0824	1.1	1.1231		0.0825	0.882	0.9019	0.0825	0.927	0.94758	0.0824	0.992	1.02443	0.0816	1.02	1.05289	0.0824	1.42	1.44416		0.0825	0.896	0.92671	0.0809	0.928	0.94822	0.0817	0.983	1.01109	0.0825	1.03	1.04253	0.0824	1.09	1.12914
0.0818	0.883	0.903	0.0826	0.967	1.00442	0.0826	0.973	1.00637	0.0627	1.02	1.03942	0.0825	1.1	1.12447		0.0826	0.883	0.903	0.0826	0.928	0.94873	0.0825	0.993	1.02567	0.0817	1.02	1.05418	0.0825	1.42	1.44591		0.0826	0.897	0.92783	0.081	0.929	0.94939	0.0818	0.984	1.01233	0.0826	1.03	1.0438	0.0824	1.09	1.12914
0.0818	0.884	0.903	0.0827	0.968	1.00564	0.0827	0.974	1.00759	0.0628	1.02	1.04108	0.0826	1.1	1.12583		0.0827	0.884	0.903	0.0827	0.929	0.94988	0.0826	0.994	1.02692	0.0817	1.02	1.05418	0.0826	1.42	1.44766		0.0827	0.898	0.92895	0.0811	0.93	0.95057	0.0819	0.985	1.01357	0.0827	1.03	1.04506	0.0825	1.09	1.13051
0.0819	0.884	0.9041	0.0827	0.969	1.00564	0.0828	0.975	1.00881	0.0628	1.02	1.04108	0.0827	1.1	1.12719		0.0827	0.884	0.9041	0.0827	0.93	0.94988	0.0826	0.995	1.02692	0.0818	1.02	1.05547	0.0827	1.42	1.44942		0.0828	0.899	0.93008	0.0811	0.931	0.95057	0.0819	0.986	1.01357	0.0828	1.03	1.04633	0.0826	1.09	1.13188
0.082	0.885	0.90521	0.0828	0.97	1.00685	0.0828	0.976	1.00881	0.0629	1.02	1.04274	0.0827	1.1	1.12719		0.0828	0.885	0.90521	0.0828	0.931	0.95103	0.0827	0.996	1.02816	0.0819	1.02	1.05676	0.0827	1.43	1.44942		0.0829	0.899	0.9312	0.0812	0.931	0.95174	0.082	0.987	1.0148	0.0828	1.03	1.04633	0.0827	1.09	1.13325
0.0821	0.886	0.90631	0.0829	0.971	1.00807	0.0829	0.977	1.01003	0.063	1.02	1.0444	0.0828	1.11	1.12855		0.0829	0.886	0.90631	0.0829	0.932	0.95218	0.0828	0.997	1.0294	0.082	1.02	1.05805	0.0828	1.43	1.45117		0.0829	0.9	0.9312	0.0813	0.932	0.95291	0.0821	0.988	1.01604	0.0829	1.03	1.04759	0.0828	1.09	1.13462
0.0821	0.887	0.90631	0.083	0.971	1.00929	0.083	0.978	1.01125	0.063	1.02	1.0444	0.0829	1.11	1.12992		0.083	0.887	0.90631	0.083	0.932	0.95333	0.0829	0.998	1.03065	0.082	1.02	1.05805	0.0829	1.43	1.45292		0.083	0.901	0.93232	0.0814	0.933	0.95408	0.0822	0.988	1.01728	0.083	1.03	1.04885	0.0828	1.09	1.13462
0.0822	0.888	0.90742	0.0831	0.972	1.0105	0.0831	0.979	1.01246	0.0631	1.03	1.04606	0.083	1.11	1.13128		0.0831	0.888	0.90742	0.0831	0.933	0.95447	0.083	0.999	1.03189	0.0821	1.02	1.05934	0.083	1.43	1.45468		0.0831	0.902	0.93344	0.0815	0.934	0.95526	0.0823	0.989	1.01852	0.0831	1.03	1.05012	0.0829	1.09	1.13599
0.0823	0.888	0.90852	0.0831	0.973	1.0105	0.0832	0.979	1.01368	0.0631	1.03	1.04606	0.0831	1.11	1.13264		0.0831	0.888	0.90852	0.0831	0.934	0.95447	0.083	1	1.03189	0.0822	1.02	1.06063	0.0831	1.43	1.45643		0.0832	0.903	0.93457	0.0815	0.935	0.95526	0.0823	0.99	1.01852	0.0832	1.03	1.05138	0.083	1.09	1.13736
0.0824	0.889	0.90962	0.0832	0.974	1.01172	0.0832	0.98	1.01368	0.0632	1.03	1.04771	0.0831	1.11	1.13264		0.0832	0.889	0.90962	0.0832	0.935	0.95562	0.0831	1	1.03313	0.0823	1.02	1.06192	0.0831	1.43	1.45643		0.0832	0.903	0.93457	0.0816	0.936	0.95643	0.0824	0.991	1.01975	0.0832	1.04	1.05138	0.0831	1.1	1.13873
0.0825	0.89	0.91073	0.0833	0.975	1.01293	0.0833	0.981	1.0149	0.0633	1.03	1.04937	0.0832	1.11	1.13401		0.0833	0.89	0.91073	0.0833	0.936	0.95677	0.0832	1	1.03438	0.0824	1.03	1.06321	0.0832	1.43	1.45818		0.0833	0.904	0.93569	0.0817	0.937	0.9576	0.0825	0.992	1.02099	0.0833	1.04	1.05264	0.0832	1.1	1.1401
0.0825	0.891	0.91073	0.0834	0.976	1.01415	0.0834	0.982	1.01612	0.0633	1.03	1.04937	0.0833	1.11	1.13537		0.0834	0.891	0.91073	0.0834	0.936	0.95792	0.0833	1	1.03562	0.0824	1.03	1.06321	0.0833	1.44	1.45993		0.0834	0.905	0.93681	0.0818	0.938	0.95877	0.0826	0.993	1.02223	0.0834	1.04	1.05391	0.0832	1.1	1.1401
0.0826	0.892	0.91183	0.0835	0.977	1.01537	0.0835	0.983	1.01734	0.0634	1.03	1.05103	0.0834	1.11	1.13673		0.0835	0.892	0.91183	0.0835	0.937	0.95907	0.0833	1	1.03562	0.0825	1.03	1.0645	0.0834	1.44	1.46169		0.0835	0.906	0.93794	0.0819	0.939	0.95994	0.0826	0.994	1.02223	0.0835	1.04	1.05517	0.0833	1.1	1.14147
0.0827	0.892	0.91294	0.0835	0.978	1.01537	0.0836	0.984	1.01856	0.0635	1.03	1.05269	0.0835	1.11	1.1381		0.0835	0.892	0.91294	0.0835	0.938	0.95907	0.0834	1	1.03686	0.0826	1.03	1.06579	0.0834	1.44	1.46169		0.0836	0.906	0.93906	0.0819	0.94	0.95994	0.0827	0.995	1.02347	0.0836	1.04	1.05644	0.0834	1.1	1.14284
0.0828	0.893	0.91404	0.0836	0.979	1.01658	0.0836	0.985	1.01856	0.0635	1.03	1.05269	0.0835	1.12	1.1381		0.0836	0.893	0.91404	0.0836	0.939	0.96022	0.0835	1.01	1.03811	0.0827	1.03	1.06708	0.0835	1.44	1.46344		0.0836	0.907	0.93906	0.082	0.941	0.96112	0.0828	0.996	1.0247	0.0836	1.04	1.05644	0.0835	1.1	1.14421
0.0829	0.894	0.91514	0.0837	0.98	1.0178	0.0837	0.986	1.01977	0.0636	1.03	1.05434	0.0836	1.12	1.13946		0.0837	0.894	0.91514	0.0837	0.94	0.96137	0.0836	1.01	1.03935	0.0828	1.03	1.06837	0.0836	1.44	1.46519		0.0837	0.908	0.94018	0.0821	0.941	0.96229	0.0829	0.997	1.02594	0.0837	1.04	1.0577	0.0836	1.1	1.14558
0.0829	0.895	0.91514	0.0838	0.981	1.01901	0.0838	0.987	1.02099	0.0636	1.03	1.05434	0.0837	1.12	1.14082		0.0838	0.895	0.91514	0.0838	0.941	0.96251	0.0837	1.01	1.04059	0.0828	1.03	1.06837	0.0837	1.44	1.46694		0.0838	0.909	0.94131	0.0822	0.942	0.96346	0.083	0.998	1.02718	0.0838	1.04	1.05896	0.0836	1.1	1.14558
0.083	0.896	0.91625	0.0839	0.982	1.02023	0.0839	0.988	1.02221	0.0637	1.04	1.056	0.0838	1.12	1.14218		0.0839	0.896	0.91625	0.0839	0.941	0.96366	0.0837	1.01	1.04059	0.0829	1.03	1.06966	0.0838	1.44	1.4687		0.0839	0.91	0.94243	0.0822	0.943	0.96346	0.083	0.999	1.02718	0.0839	1.04	1.06023	0.0837	1.1	1.14695
0.0831	0.896	0.91735	0.0839	0.982	1.02023	0.084	0.989	1.02343	0.0638	1.04	1.05766	0.0839	1.12	1.14355		0.0839	0.896	0.91735	0.0839	0.942	0.96366	0.0838	1.01	1.04184	0.083	1.03	1.07095	0.0838	1.45	1.4687		0.084	0.91	0.94355	0.0823	0.944	0.96463	0.0831	1	1.02842	0.084	1.04	1.06149	0.0838	1.1	1.14832
0.0832	0.897	0.91846	0.084	0.983	1.02145	0.084	0.99	1.02343	0.0638	1.04	1.05766	0.0839	1.12	1.14355		0.084	0.897	0.91846	0.084	0.943	0.96481	0.0839	1.01	1.04308	0.0831	1.03	1.07224	0.0839	1.45	1.47045		0.084	0.911	0.94355	0.0824	0.945	0.9658	0.0832	1	1.02966	0.084	1.04	1.06149	0.0839	1.11	1.14969
0.0832	0.898	0.91846	0.0841	0.984	1.02266	0.0841	0.99	1.02465	0.0639	1.04	1.05932	0.084	1.12	1.14491		0.0841	0.898	0.91846	0.0841	0.944	0.96596	0.084	1.01	1.04432	0.0831	1.04	1.07224	0.084	1.45	1.4722		0.0841	0.912	0.94468	0.0825	0.946	0.96698	0.0833	1	1.03089	0.0841	1.05	1.06275	0.084	1.11	1.15106
0.0833	0.899	0.91956	0.0842	0.985	1.02388	0.0842	0.991	1.02587	0.0639	1.04	1.05932	0.0841	1.12	1.14627		0.0842	0.899	0.91956	0.0842	0.945	0.96711	0.0841	1.01	1.04557	0.0832	1.04	1.07353	0.0841	1.45	1.47395		0.0842	0.913	0.9458	0.0826	0.947	0.96815	0.0834	1	1.03213	0.0842	1.05	1.06402	0.084	1.11	1.15106
0.0834	0.9	0.92066	0.0843	0.986	1.02509	0.0843	0.992	1.02708	0.064	1.04	1.06097	0.0842	1.12	1.14764		0.0843	0.9	0.92066	0.0843	0.946	0.96826	0.0841	1.01	1.04557	0.0833	1.04	1.07482	0.0842	1.45	1.47571		0.0843	0.914	0.94692	0.0826	0.947	0.96815	0.0834	1	1.03213	0.0843	1.05	1.06528	0.0841	1.11	1.15243
0.0835	0.901	0.92177	0.0843	0.987	1.02509	0.0844	0.993	1.0283	0.0641	1.04	1.06263	0.0843	1.12	1.149		0.0843	0.901	0.92177	0.0843	0.946	0.96826	0.0842	1.01	1.04681	0.0834	1.04	1.07611	0.0842	1.45	1.47571		0.0844	0.915	0.94805	0.0827	0.948	0.96932	0.0835	1	1.03337	0.0844	1.05	1.06654	0.0842	1.11	1.1538
0.0836	0.901	0.92287	0.0844	0.988	1.02631	0.0844	0.994	1.0283	0.0641	1.04	1.06263	0.0843	1.13	1.149		0.0844	0.901	0.92287	0.0844	0.947	0.96941	0.0843	1.02	1.04805	0.0835	1.04	1.0774	0.0843	1.45	1.47746		0.0844	0.916	0.94805	0.0828	0.949	0.97049	0.0836	1.01	1.03461	0.0844	1.05	1.06654	0.0843	1.11	1.15517
0.0836	0.902	0.92287	0.0845	0.99	1.02753	0.0845	0.995	1.02952	0.0642	1.04	1.06429	0.0844	1.13	1.15036		0.0845	0.902	0.92287	0.0845	0.948	0.97056	0.0844	1.02	1.0493	0.0835	1.04	1.0774	0.0844	1.45	1.47921		0.0845	0.917	0.94917	0.0829	0.95	0.97166	0.0837	1.01	1.03584	0.0845	1.05	1.06781	0.0843	1.11	1.15517
0.0837	0.903	0.92398	0.0846	0.991	1.02874	0.0846	0.996	1.03074	0.0642	1.04	1.06429	0.0845	1.13	1.15173		0.0846	0.903	0.92397	0.0846	0.949	0.9717	0.0845	1.02	1.05054	0.0836	1.04	1.07869	0.0845	1.46	1.48096		0.0846	0.917	0.95029	0.0829	0.951	0.97166	0.0838	1.01	1.03708	0.0846	1.05	1.06907	0.0844	1.11	1.15654
0.0838	0.904	0.92508	0.0847	0.992	1.02996	0.0847	0.997	1.03196	0.0643	1.05	1.06595	0.0846	1.13	1.15309		0.0847	0.904	0.92508	0.0847	0.95	0.97285	0.0845	1.02	1.05054	0.0837	1.04	1.07998	0.0846	1.46	1.48272		0.0847	0.918	0.95142	0.083	0.951	0.97284	0.0838	1.01	1.03708	0.0847	1.05	1.07034	0.0845	1.11	1.15791
0.0839	0.905	0.92618	0.0847	0.993	1.02996	0.0848	0.998	1.03318	0.0644	1.05	1.06761	0.0846	1.13	1.15309		0.0847	0.905	0.92618	0.0847	0.951	0.97285	0.0846	1.02	1.05178	0.0838	1.04	1.08127	0.0846	1.46	1.48272		0.0848	0.919	0.95254	0.0831	0.952	0.97401	0.0839	1.01	1.03832	0.0848	1.05	1.0716	0.0846	1.11	1.15928
0.084	0.906	0.92729	0.0848	0.994	1.03117	0.0848	0.999	1.03318	0.0644	1.05	1.06761	0.0847	1.13	1.15445		0.0848	0.906	0.92729	0.0848	0.952	0.974	0.0847	1.02	1.05303	0.0839	1.04	1.08256	0.0847	1.46	1.48447		0.0848	0.92	0.95254	0.0832	0.953	0.97518	0.084	1.01	1.03956	0.0848	1.05	1.0716	0.0847	1.12	1.16065
0.084	0.907	0.92729	0.0849	0.995	1.03239	0.0849	1	1.03439	0.0645	1.05	1.06926	0.0848	1.13	1.15581		0.0849	0.907	0.92729	0.0849	0.953	0.97515	0.0848	1.02	1.05427	0.0839	1.05	1.08256	0.0848	1.46	1.48622		0.0849	0.921	0.95366	0.0833	0.954	0.97635	0.0841	1.01	1.04079	0.0849	1.05	1.07286	0.0847	1.12	1.16065
0.0841	0.907	0.92839	0.085	0.996	1.03361	0.085	1	1.03561	0.0645	1.05	1.06926	0.0849	1.13	1.15718		0.085	0.907	0.92839	0.085	0.954	0.9763	0.0849	1.02	1.05551	0.084	1.05	1.08385	0.0849	1.46	1.48798		0.085	0.922	0.95479	0.0833	0.955	0.97635	0.0841	1.01	1.04079	0.085	1.06	1.07413	0.0848	1.12	1.16203
0.0842	0.908	0.92949	0.085	0.996	1.03361	0.0851	1	1.03683	0.0646	1.05	1.07092	0.085	1.13	1.15854		0.085	0.908	0.92949	0.085	0.955	0.9763	0.0849	1.02	1.05551	0.0841	1.05	1.08514	0.085	1.46	1.48973		0.0851	0.923	0.95591	0.0834	0.956	0.97753	0.0842	1.01	1.04203	0.0851	1.06	1.07539	0.0849	1.12	1.1634
0.0843	0.909	0.9306	0.0851	0.997	1.03482	0.0851	1	1.03683	0.0647	1.05	1.07258	0.085	1.13	1.15854		0.0851	0.909	0.9306	0.0851	0.956	0.97745	0.085	1.02	1.05676	0.0842	1.05	1.08643	0.085	1.47	1.48973		0.0852	0.924	0.95703	0.0835	0.956	0.9787	0.0843	1.01	1.04327	0.0852	1.06	1.07665	0.085	1.12	1.16477
0.0843	0.91	0.9306	0.0852	0.998	1.03604	0.0852	1	1.03805	0.0647	1.05	1.07258	0.0851	1.14	1.1599		0.0852	0.91	0.9306	0.0852	0.957	0.9786	0.0851	1.02	1.058	0.0842	1.05	1.08643	0.0851	1.47	1.49148		0.0852	0.925	0.95703	0.0836	0.957	0.97987	0.0844	1.01	1.04451	0.0852	1.06	1.07665	0.0851	1.12	1.16614
0.0844	0.911	0.9317	0.0853	0.999	1.03725	0.0853	1	1.03927	0.0648	1.05	1.07424	0.0852	1.14	1.16127		0.0853	0.911	0.9317	0.0853	0.958	0.97974	0.0852	1.03	1.05924	0.0843	1.05	1.08772	0.0852	1.47	1.49323		0.0853	0.925	0.95816	0.0836	0.958	0.97987	0.0845	1.02	1.04574	0.0853	1.06	1.07792	0.0851	1.12	1.16614
0.0845	0.912	0.93281	0.0854	1	1.03847	0.0854	1.01	1.04049	0.0648	1.05	1.07424	0.0853	1.14	1.16263		0.0854	0.912	0.93281	0.0854	0.959	0.98089	0.0853	1.03	1.06049	0.0844	1.05	1.08901	0.0853	1.47	1.49499		0.0854	0.926	0.95928	0.0837	0.959	0.98104	0.0845	1.02	1.04574	0.0854	1.06	1.07918	0.0852	1.12	1.16751
0.0846	0.913	0.93391	0.0854	1	1.03847	0.0855	1.01	1.0417	0.0649	1.06	1.07589	0.0854	1.14	1.16399		0.0854	0.913	0.93391	0.0854	0.96	0.98089	0.0853	1.03	1.06049	0.0845	1.05	1.0903	0.0854	1.47	1.49674		0.0855	0.927	0.9604	0.0838	0.96	0.98221	0.0846	1.02	1.04698	0.0855	1.06	1.08044	0.0853	1.12	1.16888
0.0847	0.914	0.93501	0.0855	1	1.03969	0.0855	1.01	1.0417	0.065	1.06	1.07755	0.0854	1.14	1.16399		0.0855	0.914	0.93501	0.0855	0.961	0.98204	0.0854	1.03	1.06173	0.0846	1.05	1.09159	0.0854	1.47	1.49674		0.0856	0.928	0.96153	0.0839	0.961	0.98339	0.0847	1.02	1.04822	0.0855	1.06	1.08044	0.0854	1.12	1.17025
0.0847	0.915	0.93501	0.0856	1	1.0409	0.0856	1.01	1.04292	0.065	1.06	1.07755	0.0855	1.14	1.16536		0.0856	0.915	0.93501	0.0856	0.962	0.98319	0.0855	1.03	1.06297	0.0846	1.05	1.09159	0.0855	1.47	1.49849		0.0856	0.929	0.96153	0.084	0.962	0.98456	0.0848	1.02	1.04946	0.0856	1.06	1.08171	0.0855	1.13	1.17162
0.0848	0.915	0.93612	0.0857	1	1.04212	0.0857	1.01	1.04414	0.0651	1.06	1.07921	0.0856	1.14	1.16672		0.0857	0.915	0.93612	0.0857	0.963	0.98434	0.0856	1.03	1.06422	0.0847	1.06	1.09289	0.0856	1.48	1.50024		0.0857	0.93	0.96265	0.084	0.963	0.98456	0.0849	1.02	1.05069	0.0857	1.06	1.08297	0.0855	1.13	1.17162
0.0849	0.916	0.93722	0.0858	1	1.04333	0.0858	1.01	1.04536	0.0651	1.06	1.07921	0.0857	1.14	1.16808		0.0858	0.916	0.93722	0.0858	0.964	0.98549	0.0857	1.03	1.06546	0.0848	1.06	1.09418	0.0857	1.48	1.502		0.0858	0.931	0.96377	0.0841	0.964	0.98573	0.0849	1.02	1.05069	0.0858	1.07	1.08424	0.0856	1.13	1.17299
0.085	0.917	0.93833	0.0858	1.01	1.04333	0.0859	1.01	1.04658	0.0652	1.06	1.08087	0.0858	1.14	1.16944		0.0858	0.917	0.93833	0.0858	0.965	0.98549	0.0857	1.03	1.06546	0.0849	1.06	1.09547	0.0858	1.48	1.50375		0.0859	0.932	0.9649	0.0842	0.965	0.9869	0.085	1.02	1.05193	0.0859	1.07	1.0855	0.0857	1.13	1.17436
0.0851	0.918	0.93943	0.0859	1.01	1.04455	0.0859	1.01	1.04658	0.0653	1.06	1.08253	0.0858	1.14	1.16944		0.0859	0.918	0.93943	0.0859	0.966	0.98664	0.0858	1.03	1.0667	0.085	1.06	1.09676	0.0858	1.48	1.50375		0.086	0.933	0.96602	0.0843	0.965	0.98807	0.0851	1.02	1.05317	0.0859	1.07	1.0855	0.0858	1.13	1.17573
0.0851	0.919	0.93943	0.086	1.01	1.04577	0.086	1.01	1.0478	0.0653	1.06	1.08253	0.0859	1.15	1.17081		0.086	0.919	0.93943	0.086	0.967	0.98778	0.0859	1.03	1.06795	0.085	1.06	1.09676	0.0859	1.48	1.5055		0.086	0.934	0.96602	0.0843	0.966	0.98807	0.0852	1.02	1.05441	0.086	1.07	1.08676	0.0859	1.13	1.1771
0.0852	0.92	0.94053	0.0861	1.01	1.04698	0.0861	1.01	1.04901	0.0654	1.06	1.08418	0.086	1.15	1.17217		0.0861	0.92	0.94053	0.0861	0.968	0.98893	0.086	1.03	1.06919	0.0851	1.06	1.09805	0.086	1.48	1.50725		0.0861	0.935	0.96714	0.0844	0.967	0.98925	0.0852	1.03	1.05441	0.0861	1.07	1.08803	0.0859	1.13	1.1771
0.0853	0.921	0.94164	0.0862	1.01	1.0482	0.0862	1.02	1.05023	0.0654	1.06	1.08418	0.0861	1.15	1.17353		0.0862	0.921	0.94164	0.0862	0.969	0.99008	0.0861	1.04	1.07043	0.0852	1.06	1.09934	0.0861	1.48	1.50901		0.0862	0.935	0.96827	0.0845	0.968	0.99042	0.0853	1.03	1.05564	0.0862	1.07	1.08929	0.086	1.13	1.17847
0.0854	0.922	0.94274	0.0862	1.01	1.0482	0.0863	1.02	1.05145	0.0655	1.06	1.08584	0.0862	1.15	1.1749		0.0862	0.922	0.94274	0.0862	0.97	0.99008	0.0861	1.04	1.07043	0.0853	1.06	1.10063	0.0861	1.49	1.50901		0.0863	0.936	0.96939	0.0846	0.969	0.99159	0.0854	1.03	1.05688	0.0863	1.07	1.09055	0.0861	1.13	1.17984
0.0855	0.922	0.94385	0.0863	1.01	1.04941	0.0863	1.02	1.05145	0.0656	1.07	1.0875	0.0862	1.15	1.1749		0.0863	0.922	0.94385	0.0863	0.971	0.99123	0.0862	1.04	1.07167	0.0854	1.06	1.10192	0.0862	1.49	1.51076		0.0864	0.937	0.97051	0.0847	0.97	0.99276	0.0855	1.03	1.05812	0.0863	1.07	1.09055	0.0862	1.14	1.18121
0.0855	0.923	0.94385	0.0864	1.01	1.05063	0.0864	1.02	1.05267	0.0656	1.07	1.0875	0.0863	1.15	1.17626		0.0864	0.923	0.94385	0.0864	0.972	0.99238	0.0863	1.04	1.07292	0.0854	1.06	1.10192	0.0863	1.49	1.51251		0.0864	0.938	0.97051	0.0847	0.971	0.99276	0.0856	1.03	1.05936	0.0864	1.07	1.09182	0.0863	1.14	1.18258
0.0856	0.924	0.94495	0.0865	1.01	1.05185	0.0865	1.02	1.05389	0.0657	1.07	1.08916	0.0864	1.15	1.17762		0.0865	0.924	0.94495	0.0865	0.972	0.99353	0.0864	1.04	1.07416	0.0855	1.06	1.10321	0.0864	1.49	1.51426		0.0865	0.939	0.97164	0.0848	0.972	0.99393	0.0856	1.03	1.05936	0.0865	1.08	1.09308	0.0863	1.14	1.18258
0.0857	0.925	0.94605	0.0866	1.01	1.05306	0.0866	1.02	1.05511	0.0657	1.07	1.08916	0.0865	1.15	1.17899		0.0866	0.925	0.94605	0.0866	0.973	0.99468	0.0864	1.04	1.07416	0.0856	1.07	1.1045	0.0865	1.49	1.51602		0.0866	0.94	0.97276	0.0849	0.973	0.99511	0.0857	1.03	1.06059	0.0866	1.08	1.09435	0.0864	1.14	1.18395
0.0858	0.926	0.94716	0.0866	1.01	1.05306	0.0867	1.02	1.05633	0.0658	1.07	1.09081	0.0866	1.15	1.18035		0.0866	0.926	0.94716	0.0866	0.974	0.99468	0.0865	1.04	1.0754	0.0857	1.07	1.10579	0.0865	1.49	1.51602		0.0867	0.941	0.97388	0.085	0.973	0.99628	0.0858	1.03	1.06183	0.0867	1.08	1.09561	0.0865	1.14	1.18532
0.0858	0.927	0.94716	0.0867	1.02	1.05428	0.0867	1.02	1.05633	0.0659	1.07	1.09247	0.0866	1.16	1.18035		0.0867	0.927	0.94716	0.0867	0.975	0.99582	0.0866	1.04	1.07665	0.0857	1.07	1.10579	0.0866	1.49	1.51777		0.0868	0.942	0.97501	0.085	0.974	0.99628	0.0859	1.03	1.06307	0.0867	1.08	1.09561	0.0866	1.14	1.18669
0.0859	0.928	0.94826	0.0868	1.02	1.05549	0.0868	1.02	1.05754	0.0659	1.07	1.09247	0.0867	1.16	1.18171		0.0868	0.928	0.94826	0.0868	0.976	0.99697	0.0867	1.04	1.07789	0.0858	1.07	1.10708	0.0867	1.49	1.51952		0.0868	0.943	0.97501	0.0851	0.975	0.99745	0.086	1.03	1.06431	0.0868	1.08	1.09687	0.0867	1.14	1.18806
0.086	0.929	0.94937	0.0869	1.02	1.05671	0.0869	1.02	1.05876	0.066	1.07	1.09413	0.0868	1.16	1.18307		0.0869	0.929	0.94936	0.0869	0.977	0.99812	0.0868	1.05	1.07913	0.0859	1.07	1.10837	0.0868	1.5	1.52128		0.0869	0.944	0.97613	0.0852	0.976	0.99862	0.086	1.03	1.06431	0.0869	1.08	1.09814	0.0867	1.14	1.18806
0.0861	0.929	0.95047	0.087	1.02	1.05793	0.087	1.02	1.05998	0.066	1.07	1.09413	0.0869	1.16	1.18444		0.087	0.929	0.95047	0.087	0.978	0.99927	0.0868	1.05	1.07913	0.086	1.07	1.10966	0.0869	1.5	1.52303		0.087	0.944	0.97725	0.0853	0.977	0.99979	0.0861	1.04	1.06554	0.087	1.08	1.0994	0.0868	1.14	1.18943
0.0862	0.93	0.95157	0.087	1.02	1.05793	0.0871	1.03	1.0612	0.0661	1.07	1.09579	0.087	1.16	1.1858		0.087	0.93	0.95157	0.087	0.978	0.99927	0.0869	1.05	1.08038	0.0861	1.07	1.11095	0.0869	1.5	1.52303		0.0871	0.945	0.97838	0.0854	0.978	1.00097	0.0862	1.04	1.06678	0.0871	1.08	1.10066	0.0869	1.15	1.1908
0.0862	0.931	0.95157	0.0871	1.02	1.05914	0.0871	1.03	1.0612	0.0662	1.08	1.09745	0.087	1.16	1.1858		0.0871	0.931	0.95157	0.0871	0.979	1.00042	0.087	1.05	1.08162	0.0861	1.07	1.11095	0.087	1.5	1.52478		0.0871	0.946	0.97838	0.0854	0.979	1.00097	0.0863	1.04	1.06802	0.0871	1.08	1.10066	0.087	1.15	1.19217
0.0863	0.932	0.95268	0.0872	1.02	1.06036	0.0872	1.03	1.06242	0.0662	1.08	1.09745	0.0871	1.16	1.18716		0.0872	0.932	0.95268	0.0872	0.98	1.00157	0.0871	1.05	1.08286	0.0862	1.07	1.11224	0.0871	1.5	1.52653		0.0872	0.947	0.9795	0.0855	0.98	1.00214	0.0863	1.04	1.06802	0.0872	1.08	1.10193	0.087	1.15	1.19217
0.0864	0.933	0.95378	0.0873	1.02	1.06157	0.0873	1.03	1.06364	0.0663	1.08	1.0991	0.0872	1.16	1.18853		0.0873	0.933	0.95378	0.0873	0.981	1.00272	0.0872	1.05	1.08411	0.0863	1.07	1.11353	0.0872	1.5	1.52829		0.0873	0.948	0.98062	0.0856	0.981	1.00331	0.0864	1.04	1.06926	0.0873	1.09	1.10319	0.0871	1.15	1.19354
0.0865	0.934	0.95488	0.0874	1.02	1.06279	0.0874	1.03	1.06485	0.0663	1.08	1.0991	0.0873	1.16	1.18989		0.0874	0.934	0.95488	0.0874	0.982	1.00386	0.0872	1.05	1.08411	0.0864	1.08	1.11482	0.0873	1.5	1.53004		0.0874	0.949	0.98175	0.0857	0.982	1.00448	0.0865	1.04	1.07049	0.0874	1.09	1.10445	0.0872	1.15	1.19491
0.0866	0.934	0.95599	0.0874	1.02	1.06279	0.0875	1.03	1.06607	0.0664	1.08	1.10076	0.0873	1.17	1.18989		0.0874	0.934	0.95599	0.0874	0.983	1.00386	0.0873	1.05	1.08535	0.0865	1.08	1.11611	0.0873	1.51	1.53004		0.0875	0.95	0.98287	0.0858	0.983	1.00566	0.0866	1.04	1.07173	0.0875	1.09	1.10572	0.0873	1.15	1.19628
0.0866	0.935	0.95599	0.0875	1.02	1.06401	0.0875	1.03	1.06607	0.0665	1.08	1.10242	0.0874	1.17	1.19125		0.0875	0.935	0.95599	0.0875	0.984	1.00501	0.0874	1.05	1.08659	0.0865	1.08	1.11611	0.0874	1.51	1.53179		0.0875	0.951	0.98287	0.0858	0.983	1.00566	0.0867	1.04	1.07297	0.0875	1.09	1.10572	0.0874	1.15	1.19765
0.0867	0.936	0.95709	0.0876	1.03	1.06522	0.0876	1.03	1.06729	0.0665	1.08	1.10242	0.0875	1.17	1.19262		0.0876	0.936	0.95709	0.0876	0.985	1.00616	0.0875	1.05	1.08784	0.0866	1.08	1.1174	0.0875	1.51	1.53354		0.0876	0.951	0.98399	0.0859	0.984	1.00683	0.0867	1.04	1.07297	0.0876	1.09	1.10698	0.0874	1.15	1.19765
0.0868	0.937	0.9582	0.0877	1.03	1.06644	0.0877	1.03	1.06851	0.0666	1.08	1.10408	0.0876	1.17	1.19398		0.0877	0.937	0.9582	0.0877	0.986	1.00731	0.0876	1.05	1.08908	0.0867	1.08	1.11869	0.0876	1.51	1.5353		0.0877	0.952	0.98512	0.086	0.985	1.008	0.0868	1.04	1.07421	0.0877	1.09	1.10825	0.0875	1.15	1.19902
0.0869	0.938	0.9593	0.0878	1.03	1.06765	0.0878	1.03	1.06973	0.0667	1.08	1.10573	0.0877	1.17	1.19534		0.0878	0.938	0.9593	0.0878	0.987	1.00846	0.0876	1.06	1.08908	0.0868	1.08	1.11998	0.0877	1.51	1.53705		0.0878	0.953	0.98624	0.0861	0.986	1.00917	0.0869	1.05	1.07545	0.0878	1.09	1.10951	0.0876	1.15	1.20039
0.0869	0.939	0.9593	0.0878	1.03	1.06765	0.0879	1.04	1.07095	0.0667	1.08	1.10573	0.0877	1.17	1.19534		0.0878	0.939	0.9593	0.0878	0.988	1.00846	0.0877	1.06	1.09032	0.0868	1.08	1.11998	0.0877	1.51	1.53705		0.0879	0.954	0.98736	0.0861	0.987	1.00917	0.087	1.05	1.07668	0.0879	1.09	1.11077	0.0877	1.16	1.20176
0.087	0.939	0.9604	0.0879	1.03	1.06887	0.0879	1.04	1.07095	0.0668	1.09	1.10739	0.0878	1.17	1.1967		0.0879	0.939	0.9604	0.0879	0.989	1.00961	0.0878	1.06	1.09157	0.0869	1.08	1.12127	0.0878	1.51	1.5388		0.0879	0.955	0.98736	0.0862	0.988	1.01034	0.0871	1.05	1.07792	0.0879	1.09	1.11077	0.0878	1.16	1.20313
0.0871	0.94	0.96151	0.088	1.03	1.07009	0.088	1.04	1.07216	0.0668	1.09	1.10739	0.0879	1.17	1.19807		0.088	0.94	0.96151	0.088	0.99	1.01076	0.0879	1.06	1.09281	0.087	1.08	1.12256	0.0879	1.52	1.54055		0.088	0.955	0.98849	0.0863	0.989	1.01152	0.0871	1.05	1.07792	0.088	1.09	1.11204	0.0878	1.16	1.20313
0.0872	0.941	0.96261	0.0881	1.03	1.0713	0.0881	1.04	1.07338	0.0669	1.09	1.10905	0.088	1.17	1.19943		0.0881	0.941	0.96261	0.0881	0.99	1.0119	0.088	1.06	1.09405	0.0871	1.08	1.12385	0.088	1.52	1.54231		0.0881	0.956	0.98961	0.0864	0.99	1.01269	0.0872	1.05	1.07916	0.0881	1.1	1.1133	0.0879	1.16	1.2045
0.0873	0.942	0.96372	0.0881	1.03	1.0713	0.0882	1.04	1.0746	0.067	1.09	1.11071	0.0881	1.18	1.20079		0.0881	0.942	0.96372	0.0881	0.991	1.0119	0.088	1.06	1.09405	0.0872	1.09	1.12514	0.0881	1.52	1.54406		0.0882	0.957	0.99073	0.0865	0.991	1.01386	0.0873	1.05	1.0804	0.0882	1.1	1.11456	0.088	1.16	1.20588
0.0873	0.943	0.96372	0.0882	1.03	1.07252	0.0883	1.04	1.07582	0.067	1.09	1.11071	0.0881	1.18	1.20079		0.0882	0.943	0.96372	0.0882	0.992	1.01305	0.0881	1.06	1.0953	0.0872	1.09	1.12514	0.0881	1.52	1.54406		0.0883	0.958	0.99186	0.0865	0.991	1.01386	0.0874	1.05	1.08163	0.0883	1.1	1.11583	0.0881	1.16	1.20725
0.0874	0.943	0.96482	0.0883	1.03	1.07373	0.0883	1.04	1.07582	0.0671	1.09	1.11237	0.0882	1.18	1.20216		0.0883	0.943	0.96482	0.0883	0.993	1.0142	0.0882	1.06	1.09654	0.0873	1.09	1.12643	0.0882	1.52	1.54581		0.0883	0.958	0.99186	0.0866	0.992	1.01503	0.0875	1.05	1.08287	0.0883	1.1	1.11583	0.0882	1.16	1.20862
0.0875	0.944	0.96592	0.0884	1.03	1.07495	0.0884	1.04	1.07704	0.0671	1.09	1.11237	0.0883	1.18	1.20352		0.0884	0.944	0.96592	0.0884	0.994	1.01535	0.0883	1.06	1.09778	0.0874	1.09	1.12772	0.0883	1.52	1.54756		0.0884	0.959	0.99298	0.0867	0.993	1.0162	0.0875	1.05	1.08287	0.0884	1.1	1.11709	0.0882	1.16	1.20862
0.0876	0.945	0.96703	0.0885	1.04	1.07617	0.0885	1.04	1.07826	0.0672	1.09	1.11402	0.0884	1.18	1.20488		0.0885	0.945	0.96703	0.0885	0.994	1.0165	0.0884	1.06	1.09903	0.0875	1.09	1.12901	0.0884	1.52	1.54932		0.0885	0.96	0.9941	0.0868	0.994	1.01738	0.0876	1.05	1.08411	0.0885	1.1	1.11836	0.0883	1.16	1.20999
0.0877	0.946	0.96813	0.0885	1.04	1.07617	0.0886	1.04	1.07947	0.0673	1.09	1.11568	0.0885	1.18	1.20624		0.0885	0.946	0.96813	0.0885	0.995	1.0165	0.0884	1.06	1.09903	0.0876	1.09	1.1303	0.0885	1.52	1.55107		0.0886	0.961	0.99523	0.0868	0.995	1.01738	0.0877	1.05	1.08535	0.0886	1.1	1.11962	0.0884	1.17	1.21136
0.0877	0.947	0.96813	0.0886	1.04	1.07738	0.0886	1.04	1.07947	0.0673	1.09	1.11568	0.0885	1.18	1.20624		0.0886	0.947	0.96813	0.0886	0.996	1.01765	0.0885	1.07	1.10027	0.0876	1.09	1.1303	0.0885	1.53	1.55107		0.0887	0.962	0.99635	0.0869	0.996	1.01855	0.0878	1.06	1.08658	0.0887	1.1	1.12088	0.0885	1.17	1.21273
0.0878	0.948	0.96924	0.0887	1.04	1.0786	0.0887	1.05	1.08069	0.0674	1.1	1.11734	0.0886	1.18	1.20761		0.0887	0.948	0.96924	0.0887	0.997	1.0188	0.0886	1.07	1.10151	0.0877	1.09	1.13159	0.0886	1.53	1.55282		0.0887	0.963	0.99635	0.087	0.997	1.01972	0.0878	1.06	1.08658	0.0887	1.1	1.12088	0.0886	1.17	1.2141
0.0879	0.948	0.97034	0.0888	1.04	1.07981	0.0888	1.05	1.08191	0.0674	1.1	1.11734	0.0887	1.18	1.20897		0.0888	0.948	0.97034	0.0888	0.998	1.01994	0.0887	1.07	1.10276	0.0878	1.09	1.13288	0.0887	1.53	1.55457		0.0888	0.963	0.99747	0.0871	0.998	1.02089	0.0879	1.06	1.08782	0.0888	1.1	1.12215	0.0886	1.17	1.2141
0.088	0.949	0.97144	0.0889	1.04	1.08103	0.0889	1.05	1.08313	0.0675	1.1	1.119	0.0888	1.19	1.21033		0.0889	0.949	0.97144	0.0889	0.999	1.02109	0.0888	1.07	1.104	0.0879	1.09	1.13417	0.0888	1.53	1.55633		0.0889	0.964	0.9986	0.0872	0.999	1.02206	0.088	1.06	1.08906	0.0889	1.11	1.12341	0.0887	1.17	1.21547
0.088	0.95	0.97144	0.0889	1.04	1.08103	0.089	1.05	1.08435	0.0676	1.1	1.12065	0.0889	1.19	1.2117		0.0889	0.95	0.97144	0.0889	0.999	1.02109	0.0888	1.07	1.104	0.0879	1.1	1.13417	0.0888	1.53	1.55633		0.089	0.965	0.99972	0.0872	0.999	1.02206	0.0881	1.06	1.0903	0.089	1.11	1.12467	0.0888	1.17	1.21684
0.0881	0.951	0.97255	0.089	1.04	1.08225	0.089	1.05	1.08435	0.0676	1.1	1.12065	0.0889	1.19	1.2117		0.089	0.951	0.97255	0.089	1	1.02224	0.0889	1.07	1.10524	0.088	1.1	1.13547	0.0889	1.53	1.55808		0.0891	0.966	1.00084	0.0873	1	1.02324	0.0882	1.06	1.09153	0.089	1.11	1.12467	0.0889	1.17	1.21821
0.0882	0.952	0.97365	0.0891	1.04	1.08346	0.0891	1.05	1.08557	0.0677	1.1	1.12231	0.089	1.19	1.21306		0.0891	0.952	0.97365	0.0891	1	1.02339	0.089	1.07	1.10649	0.0881	1.1	1.13676	0.089	1.53	1.55983		0.0891	0.967	1.00084	0.0874	1	1.02441	0.0882	1.06	1.09153	0.0891	1.11	1.12594	0.089	1.17	1.21958
0.0883	0.953	0.97476	0.0892	1.04	1.08468	0.0892	1.05	1.08678	0.0677	1.1	1.12231	0.0891	1.19	1.21442		0.0892	0.953	0.97475	0.0892	1	1.02454	0.0891	1.07	1.10773	0.0882	1.1	1.13805	0.0891	1.54	1.56159		0.0892	0.968	1.00196	0.0875	1	1.02558	0.0883	1.06	1.09277	0.0892	1.11	1.1272	0.089	1.17	1.21958
0.0884	0.954	0.97586	0.0893	1.05	1.08589	0.0893	1.05	1.088	0.0678	1.1	1.12397	0.0892	1.19	1.21579		0.0893	0.954	0.97586	0.0893	1	1.02569	0.0891	1.07	1.10773	0.0883	1.1	1.13934	0.0892	1.54	1.56334		0.0893	0.968	1.00309	0.0875	1	1.02558	0.0884	1.06	1.09401	0.0893	1.11	1.12846	0.0891	1.17	1.22095
0.0884	0.955	0.97586	0.0893	1.05	1.08589	0.0894	1.05	1.08922	0.0679	1.1	1.12563	0.0893	1.19	1.21715		0.0893	0.955	0.97586	0.0893	1	1.02569	0.0892	1.07	1.10897	0.0883	1.1	1.13934	0.0892	1.54	1.56334		0.0894	0.969	1.00421	0.0876	1	1.02675	0.0885	1.06	1.09525	0.0894	1.11	1.12973	0.0892	1.18	1.22232
0.0885	0.955	0.97696	0.0894	1.05	1.08711	0.0894	1.05	1.08922	0.0679	1.1	1.12563	0.0893	1.19	1.21715		0.0894	0.955	0.97696	0.0894	1	1.02684	0.0893	1.08	1.11022	0.0884	1.1	1.14063	0.0893	1.54	1.56509		0.0895	0.97	1.00533	0.0877	1	1.02793	0.0886	1.07	1.09648	0.0894	1.11	1.12973	0.0893	1.18	1.22369
0.0886	0.956	0.97807	0.0895	1.05	1.08833	0.0895	1.05	1.09044	0.068	1.1	1.12729	0.0894	1.19	1.21851		0.0895	0.956	0.97807	0.0895	1.01	1.02798	0.0894	1.08	1.11146	0.0885	1.1	1.14192	0.0894	1.54	1.56684		0.0895	0.971	1.00533	0.0878	1.01	1.0291	0.0886	1.07	1.09648	0.0895	1.11	1.13099	0.0894	1.18	1.22506
0.0887	0.957	0.97917	0.0896	1.05	1.08954	0.0896	1.06	1.09166	0.068	1.11	1.12729	0.0895	1.19	1.21987		0.0896	0.957	0.97917	0.0896	1.01	1.02913	0.0895	1.08	1.1127	0.0886	1.1	1.14321	0.0895	1.54	1.5686		0.0896	0.972	1.00646	0.0879	1.01	1.03027	0.0887	1.07	1.09772	0.0896	1.11	1.13226	0.0894	1.18	1.22506
0.0888	0.958	0.98027	0.0897	1.05	1.09076	0.0897	1.06	1.09288	0.0681	1.11	1.12894	0.0896	1.2	1.22124		0.0897	0.958	0.98027	0.0897	1.01	1.03028	0.0895	1.08	1.1127	0.0887	1.1	1.1445	0.0896	1.54	1.57035		0.0897	0.973	1.00758	0.0879	1.01	1.03027	0.0888	1.07	1.09896	0.0897	1.11	1.13352	0.0895	1.18	1.22643
0.0888	0.959	0.98027	0.0897	1.05	1.09076	0.0898	1.06	1.09409	0.0682	1.11	1.1306	0.0897	1.2	1.2226		0.0897	0.959	0.98027	0.0897	1.01	1.03028	0.0896	1.08	1.11395	0.0887	1.1	1.1445	0.0896	1.55	1.57035		0.0898	0.974	1.0087	0.088	1.01	1.03144	0.0889	1.07	1.1002	0.0898	1.12	1.13478	0.0896	1.18	1.2278
0.0889	0.96	0.98138	0.0898	1.05	1.09197	0.0898	1.06	1.09409	0.0682	1.11	1.1306	0.0897	1.2	1.2226		0.0898	0.96	0.98138	0.0898	1.01	1.03143	0.0897	1.08	1.11519	0.0888	1.11	1.14579	0.0897	1.55	1.5721		0.0899	0.975	1.00983	0.0881	1.01	1.03261	0.0889	1.07	1.1002	0.0898	1.12	1.13478	0.0897	1.18	1.22917
0.089	0.961	0.98248	0.0899	1.05	1.09319	0.0899	1.06	1.09531	0.0683	1.11	1.13226	0.0898	1.2	1.22396		0.0899	0.961	0.98248	0.0899	1.01	1.03258	0.0898	1.08	1.11643	0.0889	1.11	1.14708	0.0898	1.55	1.57385		0.0899	0.975	1.00983	0.0882	1.01	1.03379	0.089	1.07	1.10143	0.0899	1.12	1.13605	0.0897	1.18	1.22917
0.0891	0.961	0.98359	0.09	1.05	1.09441	0.09	1.06	1.09653	0.0683	1.11	1.13226	0.0899	1.2	1.22533		0.09	0.961	0.98359	0.09	1.01	1.03373	0.0899	1.08	1.11767	0.089	1.11	1.14837	0.0899	1.55	1.57561		0.09	0.976	1.01095	0.0882	1.01	1.03379	0.0891	1.07	1.10267	0.09	1.12	1.13731	0.0898	1.18	1.23054
0.0891	0.962	0.98359	0.0901	1.06	1.09562	0.0901	1.06	1.09775	0.0684	1.11	1.13392	0.09	1.2	1.22669		0.0901	0.962	0.98359	0.0901	1.01	1.03488	0.0899	1.08	1.11767	0.089	1.11	1.14837	0.09	1.55	1.57736		0.0901	0.977	1.01207	0.0883	1.01	1.03496	0.0892	1.07	1.10391	0.0901	1.12	1.13857	0.0899	1.18	1.23191
0.0892	0.963	0.98469	0.0901	1.06	1.09562	0.0902	1.06	1.09897	0.0685	1.11	1.13557	0.09	1.2	1.22669		0.0901	0.963	0.98469	0.0901	1.01	1.03488	0.09	1.08	1.11892	0.0891	1.11	1.14966	0.09	1.55	1.57736		0.0902	0.978	1.0132	0.0884	1.01	1.03613	0.0893	1.07	1.10515	0.0902	1.12	1.13984	0.09	1.19	1.23328
0.0893	0.964	0.98579	0.0902	1.06	1.09684	0.0902	1.06	1.09897	0.0685	1.11	1.13557	0.0901	1.2	1.22805		0.0902	0.964	0.98579	0.0902	1.01	1.03602	0.0901	1.08	1.12016	0.0892	1.11	1.15095	0.0901	1.55	1.57911		0.0903	0.979	1.01432	0.0885	1.01	1.0373	0.0893	1.07	1.10515	0.0902	1.12	1.13984	0.0901	1.19	1.23465
0.0894	0.965	0.9869	0.0903	1.06	1.09805	0.0903	1.06	1.10019	0.0686	1.11	1.13723	0.0902	1.2	1.22942		0.0903	0.965	0.9869	0.0903	1.01	1.03717	0.0902	1.09	1.1214	0.0893	1.11	1.15224	0.0902	1.56	1.58086		0.0903	0.98	1.01432	0.0886	1.01	1.03847	0.0894	1.08	1.10638	0.0903	1.12	1.1411	0.0901	1.19	1.23465
0.0895	0.966	0.988	0.0904	1.06	1.09927	0.0904	1.06	1.1014	0.0686	1.12	1.13723	0.0903	1.2	1.23078		0.0904	0.966	0.988	0.0904	1.01	1.03832	0.0903	1.09	1.12265	0.0894	1.11	1.15353	0.0903	1.56	1.58262		0.0904	0.981	1.01544	0.0886	1.02	1.03847	0.0895	1.08	1.10762	0.0904	1.12	1.14237	0.0902	1.19	1.23602
0.0895	0.967	0.988	0.0905	1.06	1.10049	0.0905	1.07	1.10262	0.0687	1.12	1.13889	0.0904	1.21	1.23214		0.0905	0.967	0.988	0.0905	1.02	1.03947	0.0903	1.09	1.12265	0.0894	1.11	1.15353	0.0904	1.56	1.58437		0.0905	0.981	1.01657	0.0887	1.02	1.03965	0.0896	1.08	1.10886	0.0905	1.12	1.14363	0.0903	1.19	1.23739
0.0896	0.967	0.98911	0.0905	1.06	1.10049	0.0906	1.07	1.10384	0.0688	1.12	1.14055	0.0904	1.21	1.23214		0.0905	0.967	0.98911	0.0905	1.02	1.03947	0.0904	1.09	1.12389	0.0895	1.11	1.15482	0.0904	1.56	1.58437		0.0906	0.982	1.01769	0.0888	1.02	1.04082	0.0897	1.08	1.1101	0.0906	1.12	1.14489	0.0904	1.19	1.23876
0.0897	0.968	0.99021	0.0906	1.06	1.1017	0.0906	1.07	1.10384	0.0688	1.12	1.14055	0.0905	1.21	1.2335		0.0906	0.968	0.99021	0.0906	1.02	1.04062	0.0905	1.09	1.12513	0.0896	1.12	1.15611	0.0905	1.56	1.58612		0.0906	0.983	1.01769	0.0889	1.02	1.04199	0.0897	1.08	1.1101	0.0906	1.13	1.14489	0.0905	1.19	1.24013
0.0898	0.969	0.99131	0.0907	1.06	1.10292	0.0907	1.07	1.10506	0.0689	1.12	1.14221	0.0906	1.21	1.23487		0.0907	0.969	0.99131	0.0907	1.02	1.04177	0.0906	1.09	1.12638	0.0897	1.12	1.1574	0.0906	1.56	1.58787		0.0907	0.984	1.01881	0.0889	1.02	1.04199	0.0898	1.08	1.11133	0.0907	1.13	1.14616	0.0905	1.19	1.24013
0.0899	0.97	0.99242	0.0908	1.06	1.10413	0.0908	1.07	1.10628	0.0689	1.12	1.14221	0.0907	1.21	1.23623		0.0908	0.97	0.99242	0.0908	1.02	1.04292	0.0907	1.09	1.12762	0.0898	1.12	1.15869	0.0907	1.56	1.58963		0.0908	0.985	1.01994	0.089	1.02	1.04316	0.0899	1.08	1.11257	0.0908	1.13	1.14742	0.0906	1.19	1.2415
0.0899	0.971	0.99242	0.0909	1.06	1.10535	0.0909	1.07	1.1075	0.069	1.12	1.14386	0.0908	1.21	1.23759		0.0909	0.971	0.99242	0.0909	1.02	1.04406	0.0907	1.09	1.12762	0.0898	1.12	1.15869	0.0908	1.56	1.59138		0.0909	0.986	1.02106	0.0891	1.02	1.04433	0.09	1.08	1.11381	0.0909	1.13	1.14868	0.0907	1.19	1.24287
0.09	0.971	0.99352	0.0909	1.07	1.10535	0.091	1.07	1.10871	0.0691	1.12	1.14552	0.0908	1.21	1.23759		0.0909	0.971	0.99352	0.0909	1.02	1.04406	0.0908	1.09	1.12886	0.0899	1.12	1.15998	0.0908	1.57	1.59138		0.091	0.987	1.02218	0.0892	1.02	1.04551	0.09	1.08	1.11381	0.091	1.13	1.14995	0.0908	1.2	1.24424
0.0901	0.972	0.99463	0.091	1.07	1.10657	0.091	1.07	1.10871	0.0691	1.12	1.14552	0.0909	1.21	1.23896		0.091	0.972	0.99463	0.091	1.02	1.04521	0.0909	1.09	1.13011	0.09	1.12	1.16127	0.0909	1.57	1.59313		0.091	0.988	1.02218	0.0893	1.02	1.04668	0.0901	1.08	1.11505	0.091	1.13	1.14995	0.0909	1.2	1.24561
0.0902	0.973	0.99573	0.0911	1.07	1.10778	0.0911	1.07	1.10993	0.0692	1.12	1.14718	0.091	1.21	1.24032		0.0911	0.973	0.99573	0.0911	1.02	1.04636	0.091	1.1	1.13135	0.0901	1.12	1.16256	0.091	1.57	1.59489		0.0911	0.989	1.02331	0.0893	1.02	1.04668	0.0902	1.09	1.11628	0.0911	1.13	1.15121	0.0909	1.2	1.24561
0.0903	0.974	0.99683	0.0912	1.07	1.109	0.0912	1.07	1.11115	0.0692	1.13	1.14718	0.0911	1.22	1.24168		0.0912	0.974	0.99683	0.0912	1.02	1.04751	0.0911	1.1	1.13259	0.0901	1.12	1.16256	0.0911	1.57	1.59664		0.0912	0.99	1.02443	0.0894	1.02	1.04785	0.0903	1.09	1.11752	0.0912	1.13	1.15247	0.091	1.2	1.24698
0.0903	0.975	0.99683	0.0913	1.07	1.11021	0.0913	1.07	1.11237	0.0693	1.13	1.14884	0.0912	1.22	1.24305		0.0912	0.975	0.99683	0.0913	1.03	1.04866	0.0911	1.1	1.13259	0.0902	1.12	1.16385	0.0911	1.57	1.59664		0.0913	0.991	1.02555	0.0895	1.03	1.04902	0.0904	1.09	1.11876	0.0913	1.13	1.15374	0.0911	1.2	1.24835
0.0904	0.976	0.99794	0.0913	1.07	1.11021	0.0914	1.08	1.11359	0.0694	1.13	1.15049	0.0912	1.22	1.24305		0.0913	0.976	0.99794	0.0913	1.03	1.04866	0.0912	1.1	1.13384	0.0903	1.12	1.16514	0.0912	1.57	1.59839		0.0914	0.991	1.02668	0.0896	1.03	1.05019	0.0904	1.09	1.11876	0.0914	1.13	1.155	0.0912	1.2	1.24973
0.0905	0.977	0.99904	0.0914	1.07	1.11143	0.0914	1.08	1.11359	0.0694	1.13	1.15049	0.0913	1.22	1.24441		0.0914	0.977	0.99904	0.0914	1.03	1.04981	0.0913	1.1	1.13508	0.0904	1.12	1.16643	0.0913	1.57	1.60014		0.0914	0.992	1.02668	0.0896	1.03	1.05019	0.0905	1.09	1.12	0.0914	1.14	1.155	0.0913	1.2	1.2511
0.0906	0.977	1.00015	0.0915	1.07	1.11265	0.0915	1.08	1.11481	0.0695	1.13	1.15215	0.0914	1.22	1.24577		0.0915	0.977	1.00014	0.0915	1.03	1.05096	0.0914	1.1	1.13632	0.0905	1.13	1.16772	0.0914	1.58	1.6019		0.0915	0.993	1.0278	0.0897	1.03	1.05137	0.0906	1.09	1.12124	0.0915	1.14	1.15627	0.0913	1.2	1.2511
0.0906	0.978	1.00015	0.0916	1.07	1.11386	0.0916	1.08	1.11603	0.0696	1.13	1.15381	0.0915	1.22	1.24713		0.0916	0.978	1.00014	0.0916	1.03	1.0521	0.0915	1.1	1.13757	0.0905	1.13	1.16772	0.0915	1.58	1.60365		0.0916	0.994	1.02892	0.0898	1.03	1.05254	0.0907	1.09	1.12247	0.0916	1.14	1.15753	0.0914	1.2	1.25247
0.0907	0.979	1.00125	0.0916	1.07	1.11386	0.0917	1.08	1.11724	0.0696	1.13	1.15381	0.0916	1.22	1.2485		0.0916	0.979	1.00125	0.0916	1.03	1.0521	0.0915	1.1	1.13757	0.0906	1.13	1.16901	0.0915	1.58	1.60365		0.0917	0.995	1.03005	0.0899	1.03	1.05371	0.0908	1.09	1.12371	0.0917	1.14	1.15879	0.0915	1.21	1.25384
0.0908	0.98	1.00235	0.0917	1.07	1.11508	0.0918	1.08	1.11846	0.0697	1.13	1.15547	0.0916	1.22	1.2485		0.0917	0.98	1.00235	0.0917	1.03	1.05325	0.0916	1.1	1.13881	0.0907	1.13	1.1703	0.0916	1.58	1.6054		0.0918	0.996	1.03117	0.09	1.03	1.05488	0.0908	1.09	1.12371	0.0918	1.14	1.16006	0.0916	1.21	1.25521
0.0909	0.981	1.00346	0.0918	1.08	1.11629	0.0918	1.08	1.11846	0.0697	1.13	1.15547	0.0917	1.22	1.24986		0.0918	0.981	1.00346	0.0918	1.03	1.0544	0.0917	1.1	1.14005	0.0908	1.13	1.17159	0.0917	1.58	1.60715		0.0918	0.997	1.03117	0.09	1.03	1.05488	0.0909	1.09	1.12495	0.0918	1.14	1.16006	0.0917	1.21	1.25658
0.091	0.982	1.00456	0.0919	1.08	1.11751	0.0919	1.08	1.11968	0.0698	1.13	1.15713	0.0918	1.22	1.25122		0.0919	0.982	1.00456	0.0919	1.03	1.05555	0.0918	1.11	1.1413	0.0909	1.13	1.17288	0.0918	1.58	1.60891		0.0919	0.998	1.03229	0.0901	1.03	1.05606	0.091	1.09	1.12619	0.0919	1.14	1.16132	0.0917	1.21	1.25658
0.091	0.982	1.00456	0.092	1.08	1.11873	0.092	1.08	1.1209	0.0699	1.14	1.15878	0.0919	1.23	1.25259		0.092	0.982	1.00456	0.092	1.03	1.0567	0.0919	1.11	1.14254	0.0909	1.13	1.17288	0.0919	1.58	1.61066		0.092	0.999	1.03342	0.0902	1.03	1.05723	0.0911	1.1	1.12742	0.092	1.14	1.16258	0.0918	1.21	1.25795
0.0911	0.983	1.00566	0.092	1.08	1.11873	0.0921	1.08	1.12212	0.0699	1.14	1.15878	0.092	1.23	1.25395		0.092	0.983	1.00566	0.092	1.03	1.0567	0.0919	1.11	1.14254	0.091	1.13	1.17417	0.0919	1.59	1.61066		0.0921	1	1.03454	0.0903	1.03	1.0584	0.0912	1.1	1.12866	0.0921	1.14	1.16385	0.0919	1.21	1.25932
0.0912	0.984	1.00677	0.0921	1.08	1.11994	0.0921	1.09	1.12212	0.07	1.14	1.16044	0.092	1.23	1.25395		0.0921	0.984	1.00677	0.0921	1.04	1.05785	0.092	1.11	1.14378	0.0911	1.13	1.17546	0.092	1.59	1.61241		0.0922	1	1.03566	0.0904	1.04	1.05957	0.0912	1.1	1.12866	0.0922	1.14	1.16511	0.092	1.21	1.26069
0.0913	0.985	1.00787	0.0922	1.08	1.12116	0.0922	1.09	1.12334	0.07	1.14	1.16044	0.0921	1.23	1.25531		0.0922	0.985	1.00787	0.0922	1.04	1.059	0.0921	1.11	1.14503	0.0912	1.13	1.17675	0.0921	1.59	1.61416		0.0922	1	1.03566	0.0904	1.04	1.05957	0.0913	1.1	1.1299	0.0922	1.15	1.16511	0.0921	1.21	1.26206
0.0914	0.986	1.00898	0.0923	1.08	1.12237	0.0923	1.09	1.12455	0.0701	1.14	1.1621	0.0922	1.23	1.25668		0.0923	0.986	1.00898	0.0923	1.04	1.06014	0.0922	1.11	1.14627	0.0912	1.14	1.17675	0.0922	1.59	1.61592		0.0923	1	1.03679	0.0905	1.04	1.06074	0.0914	1.1	1.13114	0.0923	1.15	1.16638	0.0921	1.21	1.26206
0.0914	0.987	1.00898	0.0924	1.08	1.12359	0.0924	1.09	1.12577	0.0702	1.14	1.16376	0.0923	1.23	1.25804		0.0924	0.987	1.00898	0.0924	1.04	1.06129	0.0922	1.11	1.14627	0.0913	1.14	1.17805	0.0923	1.59	1.61767		0.0924	1	1.03791	0.0906	1.04	1.06192	0.0915	1.1	1.13237	0.0924	1.15	1.16764	0.0922	1.22	1.26343
0.0915	0.988	1.01008	0.0924	1.08	1.12359	0.0925	1.09	1.12699	0.0702	1.14	1.16376	0.0923	1.23	1.25804		0.0924	0.988	1.01008	0.0924	1.04	1.06129	0.0923	1.11	1.14751	0.0914	1.14	1.17934	0.0923	1.59	1.61767		0.0925	1	1.03903	0.0907	1.04	1.06309	0.0915	1.1	1.13237	0.0925	1.15	1.1689	0.0923	1.22	1.2648
0.0916	0.988	1.01118	0.0925	1.08	1.12481	0.0925	1.09	1.12699	0.0703	1.14	1.16541	0.0924	1.23	1.2594		0.0925	0.988	1.01118	0.0925	1.04	1.06244	0.0924	1.11	1.14876	0.0915	1.14	1.18063	0.0924	1.59	1.61942		0.0926	1	1.04016	0.0907	1.04	1.06309	0.0916	1.1	1.13361	0.0926	1.15	1.17017	0.0924	1.22	1.26617
0.0917	0.989	1.01229	0.0926	1.08	1.12602	0.0926	1.09	1.12821	0.0703	1.14	1.16541	0.0925	1.23	1.26076		0.0926	0.989	1.01229	0.0926	1.04	1.06359	0.0925	1.11	1.15	0.0916	1.14	1.18192	0.0925	1.59	1.62117		0.0926	1.01	1.04016	0.0908	1.04	1.06426	0.0917	1.1	1.13485	0.0926	1.15	1.17017	0.0924	1.22	1.26617
0.0917	0.99	1.01229	0.0927	1.09	1.12724	0.0927	1.09	1.12943	0.0704	1.14	1.16707	0.0926	1.24	1.26213		0.0927	0.99	1.01229	0.0927	1.04	1.06474	0.0926	1.12	1.15124	0.0916	1.14	1.18192	0.0926	1.6	1.62293		0.0927	1.01	1.04128	0.0909	1.04	1.06543	0.0918	1.1	1.13609	0.0927	1.15	1.17143	0.0925	1.22	1.26754
0.0918	0.991	1.01339	0.0928	1.09	1.12845	0.0928	1.09	1.13065	0.0705	1.15	1.16873	0.0927	1.24	1.26349		0.0928	0.991	1.01339	0.0928	1.04	1.06589	0.0926	1.12	1.15124	0.0917	1.14	1.18321	0.0927	1.6	1.62468		0.0928	1.01	1.0424	0.091	1.04	1.0666	0.0919	1.1	1.13732	0.0928	1.15	1.17269	0.0926	1.22	1.26891
0.0919	0.992	1.0145	0.0928	1.09	1.12845	0.0929	1.09	1.13186	0.0705	1.15	1.16873	0.0927	1.24	1.26349		0.0928	0.992	1.0145	0.0928	1.04	1.06589	0.0927	1.12	1.15249	0.0918	1.14	1.1845	0.0927	1.6	1.62468		0.0929	1.01	1.04353	0.0911	1.04	1.06778	0.0919	1.11	1.13732	0.0929	1.15	1.17396	0.0927	1.22	1.27028
0.092	0.993	1.0156	0.0929	1.09	1.12967	0.0929	1.1	1.13186	0.0706	1.15	1.17039	0.0928	1.24	1.26485		0.0929	0.993	1.0156	0.0929	1.04	1.06704	0.0928	1.12	1.15373	0.0919	1.14	1.18579	0.0928	1.6	1.62643		0.093	1.01	1.04465	0.0911	1.04	1.06778	0.092	1.11	1.13856	0.0929	1.15	1.17396	0.0928	1.22	1.27165
0.0921	0.993	1.0167	0.093	1.09	1.13089	0.093	1.1	1.13308	0.0706	1.15	1.17039	0.0929	1.24	1.26622		0.093	0.993	1.0167	0.093	1.05	1.06818	0.0929	1.12	1.15497	0.092	1.14	1.18708	0.0929	1.6	1.62818		0.093	1.01	1.04465	0.0912	1.04	1.06895	0.0921	1.11	1.1398	0.093	1.16	1.17522	0.0928	1.22	1.27165
0.0921	0.994	1.0167	0.0931	1.09	1.1321	0.0931	1.1	1.1343	0.0707	1.15	1.17205	0.093	1.24	1.26758		0.0931	0.994	1.0167	0.0931	1.05	1.06933	0.093	1.12	1.15622	0.092	1.15	1.18708	0.093	1.6	1.62994		0.0931	1.01	1.04577	0.0913	1.05	1.07012	0.0922	1.11	1.14104	0.0931	1.16	1.17648	0.0929	1.23	1.27302
0.0922	0.995	1.01781	0.0932	1.09	1.13332	0.0932	1.1	1.13552	0.0708	1.15	1.1737	0.0931	1.24	1.26894		0.0932	0.995	1.01781	0.0932	1.05	1.07048	0.093	1.12	1.15622	0.0921	1.15	1.18837	0.0931	1.6	1.63169		0.0932	1.01	1.0469	0.0914	1.05	1.07129	0.0923	1.11	1.14227	0.0932	1.16	1.17775	0.093	1.23	1.27439
0.0923	0.996	1.01891	0.0932	1.09	1.13332	0.0933	1.1	1.13674	0.0708	1.15	1.1737	0.0931	1.24	1.26894		0.0932	0.996	1.01891	0.0932	1.05	1.07048	0.0931	1.12	1.15746	0.0922	1.15	1.18966	0.0931	1.61	1.63169		0.0933	1.01	1.04802	0.0914	1.05	1.07129	0.0923	1.11	1.14227	0.0933	1.16	1.17901	0.0931	1.23	1.27576
0.0924	0.997	1.02002	0.0933	1.09	1.13453	0.0933	1.1	1.13674	0.0709	1.15	1.17536	0.0932	1.24	1.27031		0.0933	0.997	1.02002	0.0933	1.05	1.07163	0.0932	1.12	1.1587	0.0923	1.15	1.19095	0.0932	1.61	1.63344		0.0934	1.01	1.04914	0.0915	1.05	1.07246	0.0924	1.11	1.14351	0.0933	1.16	1.17901	0.0932	1.23	1.27713
0.0925	0.998	1.02112	0.0934	1.09	1.13575	0.0934	1.1	1.13796	0.0709	1.15	1.17536	0.0933	1.25	1.27167		0.0934	0.998	1.02112	0.0934	1.05	1.07278	0.0933	1.12	1.15995	0.0923	1.15	1.19095	0.0933	1.61	1.6352		0.0934	1.01	1.04914	0.0916	1.05	1.07364	0.0925	1.11	1.14475	0.0934	1.16	1.18028	0.0932	1.23	1.27713
0.0925	0.999	1.02112	0.0935	1.09	1.13697	0.0935	1.1	1.13917	0.071	1.15	1.17702	0.0934	1.25	1.27303		0.0935	0.999	1.02112	0.0935	1.05	1.07393	0.0934	1.13	1.16119	0.0924	1.15	1.19224	0.0934	1.61	1.63695		0.0935	1.01	1.05027	0.0917	1.05	1.07481	0.0926	1.11	1.14599	0.0935	1.16	1.18154	0.0933	1.23	1.2785
0.0926	1	1.02222	0.0936	1.1	1.13818	0.0936	1.1	1.14039	0.0711	1.15	1.17868	0.0935	1.25	1.27439		0.0936	1	1.02222	0.0936	1.05	1.07508	0.0934	1.13	1.16119	0.0925	1.15	1.19353	0.0935	1.61	1.6387		0.0936	1.02	1.05139	0.0918	1.05	1.07598	0.0926	1.11	1.14599	0.0936	1.16	1.1828	0.0934	1.23	1.27987
0.0927	1	1.02333	0.0936	1.1	1.13818	0.0937	1.1	1.14161	0.0711	1.16	1.17868	0.0935	1.25	1.27439		0.0936	1	1.02333	0.0936	1.05	1.07508	0.0935	1.13	1.16243	0.0926	1.15	1.19482	0.0935	1.61	1.6387		0.0937	1.02	1.05251	0.0918	1.05	1.07598	0.0927	1.12	1.14722	0.0937	1.16	1.18407	0.0935	1.23	1.28124
0.0928	1	1.02443	0.0937	1.1	1.1394	0.0937	1.1	1.14161	0.0712	1.16	1.18033	0.0936	1.25	1.27576		0.0937	1	1.02443	0.0937	1.05	1.07622	0.0936	1.13	1.16367	0.0927	1.15	1.19611	0.0936	1.61	1.64045		0.0938	1.02	1.05364	0.0919	1.05	1.07715	0.0928	1.12	1.14846	0.0937	1.17	1.18407	0.0936	1.23	1.28261
0.0928	1	1.02443	0.0938	1.1	1.14061	0.0938	1.11	1.14283	0.0712	1.16	1.18033	0.0937	1.25	1.27712		0.0938	1	1.02443	0.0938	1.05	1.07737	0.0937	1.13	1.16492	0.0927	1.15	1.19611	0.0937	1.62	1.64221		0.0938	1.02	1.05364	0.092	1.05	1.07832	0.0929	1.12	1.1497	0.0938	1.17	1.18533	0.0936	1.23	1.28261
0.0929	1	1.02554	0.0939	1.1	1.14183	0.0939	1.11	1.14405	0.0713	1.16	1.18199	0.0938	1.25	1.27848		0.0939	1	1.02553	0.0939	1.06	1.07852	0.0938	1.13	1.16616	0.0928	1.16	1.1974	0.0938	1.62	1.64396		0.0939	1.02	1.05476	0.0921	1.05	1.0795	0.093	1.12	1.15094	0.0939	1.17	1.18659	0.0937	1.24	1.28398
0.093	1	1.02664	0.094	1.1	1.14305	0.094	1.11	1.14527	0.0714	1.16	1.18365	0.0939	1.25	1.27985		0.094	1	1.02664	0.094	1.06	1.07967	0.0938	1.13	1.16616	0.0929	1.16	1.19869	0.0938	1.62	1.64396		0.094	1.02	1.05588	0.0921	1.06	1.0795	0.093	1.12	1.15094	0.094	1.17	1.18786	0.0938	1.24	1.28535
0.0931	1	1.02774	0.094	1.1	1.14305	0.0941	1.11	1.14648	0.0714	1.16	1.18365	0.0939	1.25	1.27985		0.094	1	1.02774	0.094	1.06	1.07967	0.0939	1.13	1.1674	0.093	1.16	1.19998	0.0939	1.62	1.64571		0.0941	1.02	1.05701	0.0922	1.06	1.08067	0.0931	1.12	1.15217	0.0941	1.17	1.18912	0.0939	1.24	1.28672
0.0932	1.01	1.02885	0.0941	1.1	1.14426	0.0941	1.11	1.14648	0.0715	1.16	1.18531	0.094	1.25	1.28121		0.0941	1.01	1.02885	0.0941	1.06	1.08082	0.094	1.13	1.16865	0.0931	1.16	1.20127	0.094	1.62	1.64746		0.0942	1.02	1.05813	0.0923	1.06	1.08184	0.0932	1.12	1.15341	0.0941	1.17	1.18912	0.094	1.24	1.28809
0.0932	1.01	1.02885	0.0942	1.1	1.14548	0.0942	1.11	1.1477	0.0715	1.16	1.18531	0.0941	1.26	1.28257		0.0942	1.01	1.02885	0.0942	1.06	1.08197	0.0941	1.13	1.16989	0.0931	1.16	1.20127	0.0941	1.62	1.64922		0.0942	1.02	1.05813	0.0924	1.06	1.08301	0.0933	1.12	1.15465	0.0942	1.17	1.19038	0.094	1.24	1.28809
0.0933	1.01	1.02995	0.0943	1.1	1.14669	0.0943	1.11	1.14892	0.0716	1.16	1.18697	0.0942	1.26	1.28394		0.0943	1.01	1.02995	0.0943	1.06	1.08312	0.0942	1.13	1.17113	0.0932	1.16	1.20256	0.0942	1.62	1.65097		0.0943	1.02	1.05925	0.0925	1.06	1.08419	0.0934	1.12	1.15589	0.0943	1.17	1.19165	0.0941	1.24	1.28946
0.0934	1.01	1.03105	0.0944	1.1	1.14791	0.0944	1.11	1.15014	0.0717	1.16	1.18862	0.0943	1.26	1.2853		0.0943	1.01	1.03105	0.0944	1.06	1.08427	0.0942	1.14	1.17113	0.0933	1.16	1.20385	0.0942	1.63	1.65097		0.0944	1.02	1.06038	0.0925	1.06	1.08419	0.0934	1.12	1.15589	0.0944	1.17	1.19291	0.0942	1.24	1.29083
0.0935	1.01	1.03216	0.0944	1.11	1.14791	0.0945	1.11	1.15136	0.0717	1.17	1.18862	0.0943	1.26	1.2853		0.0944	1.01	1.03216	0.0944	1.06	1.08427	0.0943	1.14	1.17238	0.0934	1.16	1.20514	0.0943	1.63	1.65272		0.0945	1.02	1.0615	0.0926	1.06	1.08536	0.0935	1.12	1.15712	0.0945	1.17	1.19418	0.0943	1.24	1.2922
0.0936	1.01	1.03326	0.0945	1.11	1.14913	0.0945	1.11	1.15136	0.0718	1.17	1.19028	0.0944	1.26	1.28666		0.0945	1.01	1.03326	0.0945	1.06	1.08541	0.0944	1.14	1.17362	0.0934	1.16	1.20514	0.0944	1.63	1.65447		0.0945	1.03	1.0615	0.0927	1.06	1.08653	0.0936	1.13	1.15836	0.0945	1.17	1.19418	0.0944	1.24	1.29358
0.0936	1.01	1.03326	0.0946	1.11	1.15034	0.0946	1.11	1.15258	0.0718	1.17	1.19028	0.0945	1.26	1.28802		0.0946	1.01	1.03326	0.0946	1.06	1.08656	0.0945	1.14	1.17486	0.0935	1.16	1.20643	0.0945	1.63	1.65623		0.0946	1.03	1.06262	0.0928	1.06	1.0877	0.0937	1.13	1.1596	0.0946	1.18	1.19544	0.0944	1.24	1.29358
0.0937	1.01	1.03437	0.0947	1.11	1.15156	0.0947	1.11	1.15379	0.0719	1.17	1.19194	0.0946	1.26	1.28939		0.0947	1.01	1.03437	0.0947	1.06	1.08771	0.0946	1.14	1.17611	0.0936	1.17	1.20772	0.0946	1.63	1.65798		0.0947	1.03	1.06375	0.0928	1.06	1.0877	0.0937	1.13	1.1596	0.0947	1.18	1.1967	0.0945	1.25	1.29495
0.0938	1.01	1.03547	0.0947	1.11	1.15156	0.0948	1.12	1.15501	0.072	1.17	1.1936	0.0947	1.26	1.29075		0.0947	1.01	1.03547	0.0948	1.06	1.08886	0.0946	1.14	1.17611	0.0937	1.17	1.20901	0.0946	1.63	1.65798		0.0948	1.03	1.06487	0.0929	1.06	1.08887	0.0938	1.13	1.16084	0.0948	1.18	1.19797	0.0946	1.25	1.29632
0.0939	1.01	1.03657	0.0948	1.11	1.15277	0.0949	1.12	1.15623	0.072	1.17	1.1936	0.0947	1.26	1.29075		0.0948	1.01	1.03657	0.0948	1.07	1.08886	0.0947	1.14	1.17735	0.0938	1.17	1.2103	0.0947	1.63	1.65973		0.0949	1.03	1.06599	0.093	1.07	1.09005	0.0939	1.13	1.16207	0.0949	1.18	1.19923	0.0947	1.25	1.29769
0.094	1.01	1.03768	0.0949	1.11	1.15399	0.0949	1.12	1.15623	0.0721	1.17	1.19525	0.0948	1.27	1.29211		0.0949	1.01	1.03768	0.0949	1.07	1.09001	0.0948	1.14	1.17859	0.0938	1.17	1.2103	0.0948	1.63	1.66148		0.0949	1.03	1.06599	0.0931	1.07	1.09122	0.094	1.13	1.16331	0.0949	1.18	1.19923	0.0948	1.25	1.29906
0.094	1.01	1.03768	0.095	1.11	1.15521	0.095	1.12	1.15745	0.0721	1.17	1.19525	0.0949	1.27	1.29348		0.095	1.01	1.03768	0.095	1.07	1.09116	0.0949	1.14	1.17984	0.0939	1.17	1.21159	0.0949	1.64	1.66324		0.095	1.03	1.06712	0.0932	1.07	1.09239	0.0941	1.13	1.16455	0.095	1.18	1.20049	0.0948	1.25	1.29906
0.0941	1.02	1.03878	0.0951	1.11	1.15642	0.0951	1.12	1.15867	0.0722	1.17	1.19691	0.095	1.27	1.29484		0.0951	1.02	1.03878	0.0951	1.07	1.09231	0.0949	1.14	1.17984	0.094	1.17	1.21288	0.095	1.64	1.66499		0.0951	1.03	1.06824	0.0932	1.07	1.09239	0.0941	1.13	1.16455	0.0951	1.18	1.20176	0.0949	1.25	1.30043
0.0942	1.02	1.03989	0.0951	1.11	1.15642	0.0952	1.12	1.15989	0.0723	1.17	1.19857	0.095	1.27	1.29484		0.0951	1.02	1.03989	0.0951	1.07	1.09231	0.095	1.14	1.18108	0.0941	1.17	1.21417	0.095	1.64	1.66499		0.0952	1.03	1.06936	0.0933	1.07	1.09356	0.0942	1.13	1.16579	0.0952	1.18	1.20302	0.095	1.25	1.3018
0.0943	1.02	1.04099	0.0952	1.11	1.15764	0.0953	1.12	1.1611	0.0723	1.18	1.19857	0.0951	1.27	1.2962		0.0952	1.02	1.04099	0.0952	1.07	1.09345	0.0951	1.15	1.18232	0.0942	1.17	1.21546	0.0951	1.64	1.66674		0.0953	1.03	1.07048	0.0934	1.07	1.09473	0.0943	1.13	1.16703	0.0953	1.18	1.20429	0.0951	1.25	1.30317
0.0943	1.02	1.04099	0.0953	1.12	1.15885	0.0953	1.12	1.1611	0.0724	1.18	1.20023	0.0952	1.27	1.29757		0.0953	1.02	1.04099	0.0953	1.07	1.0946	0.0952	1.15	1.18357	0.0942	1.17	1.21546	0.0952	1.64	1.6685		0.0953	1.03	1.07048	0.0935	1.07	1.09591	0.0944	1.14	1.16826	0.0953	1.18	1.20429	0.0951	1.25	1.30317
0.0944	1.02	1.04209	0.0954	1.12	1.16007	0.0954	1.12	1.16232	0.0725	1.18	1.20189	0.0953	1.27	1.29893		0.0954	1.02	1.04209	0.0954	1.07	1.09575	0.0953	1.15	1.18481	0.0943	1.17	1.21675	0.0953	1.64	1.67025		0.0954	1.03	1.07161	0.0935	1.07	1.09591	0.0945	1.14	1.1695	0.0954	1.19	1.20555	0.0952	1.25	1.30454
0.0945	1.02	1.0432	0.0955	1.12	1.16129	0.0955	1.12	1.16354	0.0725	1.18	1.20189	0.0954	1.27	1.30029		0.0955	1.02	1.0432	0.0955	1.07	1.0969	0.0953	1.15	1.18481	0.0944	1.18	1.21804	0.0954	1.64	1.672		0.0955	1.04	1.07273	0.0936	1.07	1.09708	0.0945	1.14	1.1695	0.0955	1.19	1.20681	0.0953	1.26	1.30591
0.0946	1.02	1.0443	0.0955	1.12	1.16129	0.0956	1.13	1.16476	0.0726	1.18	1.20354	0.0954	1.27	1.30029		0.0955	1.02	1.0443	0.0955	1.07	1.0969	0.0954	1.15	1.18605	0.0945	1.18	1.21933	0.0954	1.65	1.672		0.0956	1.04	1.07385	0.0937	1.07	1.09825	0.0946	1.14	1.17074	0.0956	1.19	1.20808	0.0954	1.26	1.30728
0.0947	1.02	1.04541	0.0956	1.12	1.1625	0.0956	1.13	1.16476	0.0726	1.18	1.20354	0.0955	1.27	1.30165		0.0956	1.02	1.04541	0.0956	1.07	1.09805	0.0955	1.15	1.1873	0.0945	1.18	1.21933	0.0955	1.65	1.67375		0.0957	1.04	1.07498	0.0938	1.07	1.09942	0.0947	1.14	1.17198	0.0957	1.19	1.20934	0.0955	1.26	1.30865
0.0947	1.02	1.04541	0.0957	1.12	1.16372	0.0957	1.13	1.16598	0.0727	1.18	1.2052	0.0956	1.28	1.30302		0.0957	1.02	1.04541	0.0957	1.07	1.0992	0.0956	1.15	1.18854	0.0946	1.18	1.22063	0.0956	1.65	1.67551		0.0957	1.04	1.07498	0.0939	1.07	1.10059	0.0948	1.14	1.17321	0.0957	1.19	1.20934	0.0955	1.26	1.30865
0.0948	1.02	1.04651	0.0958	1.12	1.16493	0.0958	1.13	1.1672	0.0728	1.18	1.20686	0.0957	1.28	1.30438		0.0958	1.02	1.04651	0.0958	1.08	1.10035	0.0957	1.15	1.18978	0.0947	1.18	1.22192	0.0957	1.65	1.67726		0.0958	1.04	1.0761	0.0939	1.08	1.10059	0.0948	1.14	1.17321	0.0958	1.19	1.2106	0.0956	1.26	1.31002
0.0949	1.02	1.04761	0.0959	1.12	1.16615	0.0959	1.13	1.16841	0.0728	1.18	1.20686	0.0958	1.28	1.30574		0.0959	1.02	1.04761	0.0959	1.08	1.10149	0.0957	1.15	1.18978	0.0948	1.18	1.22321	0.0958	1.65	1.67901		0.0959	1.04	1.07722	0.094	1.08	1.10177	0.0949	1.14	1.17445	0.0959	1.19	1.21187	0.0957	1.26	1.31139
0.095	1.02	1.04872	0.0959	1.12	1.16615	0.096	1.13	1.16963	0.0729	1.18	1.20852	0.0958	1.28	1.30574		0.0959	1.02	1.04872	0.0959	1.08	1.10149	0.0958	1.15	1.19103	0.0949	1.18	1.2245	0.0958	1.65	1.67901		0.096	1.04	1.07835	0.0941	1.08	1.10294	0.095	1.14	1.17569	0.096	1.19	1.21313	0.0958	1.26	1.31276
0.0951	1.03	1.04982	0.096	1.12	1.16737	0.096	1.13	1.16963	0.0729	1.19	1.20852	0.0959	1.28	1.30711		0.096	1.03	1.04982	0.096	1.08	1.10264	0.0959	1.16	1.19227	0.0949	1.18	1.2245	0.0959	1.65	1.68076		0.0961	1.04	1.07947	0.0942	1.08	1.10411	0.0951	1.14	1.17693	0.0961	1.19	1.21439	0.0959	1.26	1.31413
0.0951	1.03	1.04982	0.0961	1.13	1.16858	0.0961	1.13	1.17085	0.073	1.19	1.21017	0.096	1.28	1.30847		0.0961	1.03	1.04982	0.0961	1.08	1.10379	0.096	1.16	1.19351	0.095	1.18	1.22579	0.096	1.66	1.68252		0.0961	1.04	1.07947	0.0942	1.08	1.10411	0.0952	1.14	1.17816	0.0961	1.19	1.21439	0.0959	1.26	1.31413
0.0952	1.03	1.05093	0.0962	1.13	1.1698	0.0962	1.13	1.17207	0.0731	1.19	1.21183	0.0961	1.28	1.30983		0.0962	1.03	1.05092	0.0962	1.08	1.10494	0.0961	1.16	1.19476	0.0951	1.18	1.22708	0.0961	1.66	1.68427		0.0962	1.04	1.08059	0.0943	1.08	1.10528	0.0952	1.15	1.17816	0.0962	1.19	1.21566	0.096	1.27	1.3155
0.0953	1.03	1.05203	0.0963	1.13	1.17101	0.0963	1.13	1.17329	0.0731	1.19	1.21183	0.0962	1.28	1.3112		0.0963	1.03	1.05203	0.0963	1.08	1.10609	0.0961	1.16	1.19476	0.0952	1.19	1.22837	0.0962	1.66	1.68602		0.0963	1.04	1.08172	0.0944	1.08	1.10646	0.0953	1.15	1.1794	0.0963	1.2	1.21692	0.0961	1.27	1.31687
0.0954	1.03	1.05313	0.0963	1.13	1.17101	0.0964	1.13	1.17451	0.0732	1.19	1.21349	0.0962	1.28	1.3112		0.0963	1.03	1.05313	0.0963	1.08	1.10609	0.0962	1.16	1.196	0.0953	1.19	1.22966	0.0962	1.66	1.68602		0.0964	1.05	1.08284	0.0945	1.08	1.10763	0.0954	1.15	1.18064	0.0964	1.2	1.21819	0.0962	1.27	1.31824
0.0954	1.03	1.05313	0.0964	1.13	1.17223	0.0964	1.14	1.17451	0.0732	1.19	1.21349	0.0963	1.28	1.31256		0.0964	1.03	1.05313	0.0964	1.08	1.10724	0.0963	1.16	1.19724	0.0953	1.19	1.22966	0.0963	1.66	1.68777		0.0965	1.05	1.08396	0.0946	1.08	1.1088	0.0955	1.15	1.18188	0.0965	1.2	1.21945	0.0963	1.27	1.31961
0.0955	1.03	1.05424	0.0965	1.13	1.17345	0.0965	1.14	1.17573	0.0733	1.19	1.21515	0.0964	1.29	1.31392		0.0965	1.03	1.05424	0.0965	1.08	1.10839	0.0964	1.16	1.19849	0.0954	1.19	1.23095	0.0964	1.66	1.68953		0.0965	1.05	1.08396	0.0946	1.08	1.1088	0.0956	1.15	1.18311	0.0965	1.2	1.21945	0.0963	1.27	1.31961
0.0956	1.03	1.05534	0.0966	1.13	1.17466	0.0966	1.14	1.17694	0.0734	1.19	1.21681	0.0965	1.29	1.31528		0.0966	1.03	1.05534	0.0966	1.09	1.10953	0.0965	1.16	1.19973	0.0955	1.19	1.23224	0.0965	1.66	1.69128		0.0966	1.05	1.08509	0.0947	1.08	1.10997	0.0956	1.15	1.18311	0.0966	1.2	1.22071	0.0964	1.27	1.32098
0.0957	1.03	1.05644	0.0967	1.13	1.17588	0.0967	1.14	1.17816	0.0734	1.19	1.21681	0.0966	1.29	1.31665		0.0967	1.03	1.05644	0.0967	1.09	1.11068	0.0965	1.16	1.19973	0.0956	1.19	1.23353	0.0965	1.66	1.69128		0.0967	1.05	1.08621	0.0948	1.09	1.11114	0.0957	1.15	1.18435	0.0967	1.2	1.22198	0.0965	1.27	1.32235
0.0958	1.03	1.05755	0.0967	1.13	1.17588	0.0968	1.14	1.17938	0.0735	1.19	1.21846	0.0966	1.29	1.31665		0.0967	1.03	1.05755	0.0967	1.09	1.11068	0.0966	1.16	1.20097	0.0956	1.19	1.23353	0.0966	1.67	1.69303		0.0968	1.05	1.08733	0.0949	1.09	1.11232	0.0958	1.15	1.18559	0.0968	1.2	1.22324	0.0966	1.27	1.32372
0.0958	1.03	1.05755	0.0968	1.13	1.17709	0.0968	1.14	1.17938	0.0735	1.2	1.21846	0.0967	1.29	1.31801		0.0968	1.03	1.05755	0.0968	1.09	1.11183	0.0967	1.16	1.20222	0.0957	1.19	1.23482	0.0967	1.67	1.69478		0.0969	1.05	1.08846	0.095	1.09	1.11349	0.0959	1.15	1.18683	0.0968	1.2	1.22324	0.0967	1.27	1.32509
0.0959	1.04	1.05865	0.0969	1.13	1.17831	0.0969	1.14	1.1806	0.0736	1.2	1.22012	0.0968	1.29	1.31937		0.0969	1.04	1.05865	0.0969	1.09	1.11298	0.0968	1.17	1.20346	0.0958	1.19	1.23611	0.0968	1.67	1.69654		0.0969	1.05	1.08846	0.095	1.09	1.11349	0.096	1.15	1.18806	0.0969	1.2	1.2245	0.0967	1.27	1.32509
0.096	1.04	1.05976	0.097	1.14	1.17953	0.097	1.14	1.18182	0.0737	1.2	1.22178	0.0969	1.29	1.32074		0.097	1.04	1.05976	0.097	1.09	1.11413	0.0969	1.17	1.2047	0.0959	1.19	1.2374	0.0969	1.67	1.69829		0.097	1.05	1.08958	0.0951	1.09	1.11466	0.096	1.16	1.18806	0.097	1.2	1.22577	0.0968	1.28	1.32646
0.0961	1.04	1.06086	0.0971	1.14	1.18074	0.0971	1.14	1.18304	0.0737	1.2	1.22178	0.097	1.29	1.3221		0.0971	1.04	1.06086	0.0971	1.09	1.11528	0.0969	1.17	1.2047	0.096	1.19	1.23869	0.0969	1.67	1.69829		0.0971	1.05	1.0907	0.0952	1.09	1.11583	0.0961	1.16	1.1893	0.0971	1.21	1.22703	0.0969	1.28	1.32783
0.0962	1.04	1.06196	0.0971	1.14	1.18074	0.0972	1.14	1.18425	0.0738	1.2	1.22344	0.097	1.29	1.3221		0.0971	1.04	1.06196	0.0971	1.09	1.11528	0.097	1.17	1.20595	0.096	1.2	1.23869	0.097	1.67	1.70004		0.0972	1.05	1.09183	0.0953	1.09	1.117	0.0962	1.16	1.19054	0.0972	1.21	1.2283	0.097	1.28	1.3292
0.0962	1.04	1.06196	0.0972	1.14	1.18196	0.0972	1.15	1.18425	0.0738	1.2	1.22344	0.0971	1.3	1.32346		0.0972	1.04	1.06196	0.0972	1.09	1.11643	0.0971	1.17	1.20719	0.0961	1.2	1.23998	0.0971	1.67	1.7018		0.0973	1.06	1.09295	0.0953	1.09	1.117	0.0963	1.16	1.19178	0.0972	1.21	1.2283	0.0971	1.28	1.33057
0.0963	1.04	1.06307	0.0973	1.14	1.18317	0.0973	1.15	1.18547	0.0739	1.2	1.22509	0.0972	1.3	1.32483		0.0973	1.04	1.06307	0.0973	1.09	1.11757	0.0972	1.17	1.20843	0.0962	1.2	1.24127	0.0972	1.68	1.70355		0.0973	1.06	1.09295	0.0954	1.09	1.11818	0.0963	1.16	1.19178	0.0973	1.21	1.22956	0.0971	1.28	1.33057
0.0964	1.04	1.06417	0.0974	1.14	1.18439	0.0974	1.15	1.18669	0.074	1.2	1.22675	0.0973	1.3	1.32619		0.0974	1.04	1.06417	0.0974	1.09	1.11872	0.0973	1.17	1.20967	0.0963	1.2	1.24256	0.0973	1.68	1.7053		0.0974	1.06	1.09407	0.0955	1.09	1.11935	0.0964	1.16	1.19301	0.0974	1.21	1.23082	0.0972	1.28	1.33194
0.0965	1.04	1.06528	0.0975	1.14	1.18561	0.0975	1.15	1.18791	0.074	1.2	1.22675	0.0974	1.3	1.32755		0.0974	1.04	1.06528	0.0975	1.1	1.11987	0.0973	1.17	1.20967	0.0964	1.2	1.24385	0.0973	1.68	1.7053		0.0975	1.06	1.0952	0.0956	1.09	1.12052	0.0965	1.16	1.19425	0.0975	1.21	1.23209	0.0973	1.28	1.33331
0.0965	1.04	1.06528	0.0975	1.14	1.18561	0.0976	1.15	1.18913	0.0741	1.2	1.22841	0.0974	1.3	1.32755		0.0975	1.04	1.06528	0.0975	1.1	1.11987	0.0974	1.17	1.21092	0.0964	1.2	1.24385	0.0974	1.68	1.70705		0.0976	1.06	1.09632	0.0957	1.1	1.12169	0.0966	1.16	1.19549	0.0976	1.21	1.23335	0.0974	1.28	1.33468
0.0966	1.04	1.06638	0.0976	1.14	1.18682	0.0976	1.15	1.18913	0.0741	1.21	1.22841	0.0975	1.3	1.32891		0.0976	1.04	1.06638	0.0976	1.1	1.12102	0.0975	1.17	1.21216	0.0965	1.2	1.24514	0.0975	1.68	1.70881		0.0977	1.06	1.09744	0.0957	1.1	1.12169	0.0967	1.16	1.19673	0.0976	1.21	1.23335	0.0975	1.28	1.33605
0.0967	1.04	1.06748	0.0977	1.14	1.18804	0.0977	1.15	1.19035	0.0742	1.21	1.23007	0.0976	1.3	1.33028		0.0977	1.04	1.06748	0.0977	1.1	1.12217	0.0976	1.18	1.2134	0.0966	1.2	1.24643	0.0976	1.68	1.71056		0.0977	1.06	1.09744	0.0958	1.1	1.12286	0.0967	1.16	1.19673	0.0977	1.21	1.23461	0.0975	1.29	1.33605
0.0968	1.04	1.06859	0.0978	1.14	1.18925	0.0978	1.15	1.19156	0.0743	1.21	1.23173	0.0977	1.3	1.33164		0.0978	1.04	1.06859	0.0978	1.1	1.12332	0.0977	1.18	1.21465	0.0967	1.2	1.24772	0.0977	1.68	1.71231		0.0978	1.06	1.09857	0.0959	1.1	1.12404	0.0968	1.17	1.19796	0.0978	1.22	1.23588	0.0976	1.29	1.33743
0.0969	1.05	1.06969	0.0978	1.15	1.18925	0.0979	1.15	1.19278	0.0743	1.21	1.23173	0.0977	1.3	1.33164		0.0978	1.05	1.06969	0.0979	1.1	1.12447	0.0977	1.18	1.21465	0.0968	1.2	1.24901	0.0977	1.69	1.71231		0.0979	1.06	1.09969	0.096	1.1	1.12521	0.0969	1.17	1.1992	0.0979	1.22	1.23714	0.0977	1.29	1.3388
0.0969	1.05	1.06969	0.0979	1.15	1.19047	0.098	1.15	1.194	0.0744	1.21	1.23338	0.0978	1.3	1.333		0.0979	1.05	1.06969	0.0979	1.1	1.12447	0.0978	1.18	1.21589	0.0968	1.21	1.24901	0.0978	1.69	1.71406		0.098	1.06	1.10081	0.096	1.1	1.12521	0.097	1.17	1.20044	0.098	1.22	1.2384	0.0978	1.29	1.34017
0.097	1.05	1.0708	0.098	1.15	1.19169	0.098	1.16	1.194	0.0744	1.21	1.23338	0.0979	1.31	1.33437		0.098	1.05	1.0708	0.098	1.1	1.12561	0.0979	1.18	1.21713	0.0969	1.21	1.2503	0.0979	1.69	1.71582		0.098	1.06	1.10081	0.0961	1.1	1.12638	0.0971	1.17	1.20168	0.098	1.22	1.2384	0.0978	1.29	1.34017
0.0971	1.05	1.0719	0.0981	1.15	1.1929	0.0981	1.16	1.19522	0.0745	1.21	1.23504	0.098	1.31	1.33573		0.0981	1.05	1.0719	0.0981	1.1	1.12676	0.098	1.18	1.21838	0.097	1.21	1.25159	0.098	1.69	1.71757		0.0981	1.07	1.10194	0.0962	1.1	1.12755	0.0971	1.17	1.20168	0.0981	1.22	1.23967	0.0979	1.29	1.34154
0.0972	1.05	1.073	0.0982	1.15	1.19412	0.0982	1.16	1.19644	0.0746	1.21	1.2367	0.0981	1.31	1.33709		0.0982	1.05	1.073	0.0982	1.1	1.12791	0.098	1.18	1.21838	0.0971	1.21	1.25288	0.0981	1.69	1.71932		0.0982	1.07	1.10306	0.0963	1.1	1.12872	0.0972	1.17	1.20291	0.0982	1.22	1.24093	0.098	1.29	1.34291
0.0973	1.05	1.07411	0.0982	1.15	1.19412	0.0983	1.16	1.19766	0.0746	1.21	1.2367	0.0981	1.31	1.33709		0.0982	1.05	1.07411	0.0982	1.11	1.12791	0.0981	1.18	1.21962	0.0971	1.21	1.25288	0.0981	1.69	1.71932		0.0983	1.07	1.10418	0.0964	1.1	1.1299	0.0973	1.17	1.20415	0.0983	1.22	1.2422	0.0981	1.29	1.34428
0.0973	1.05	1.07411	0.0983	1.15	1.19533	0.0984	1.16	1.19887	0.0747	1.21	1.23836	0.0982	1.31	1.33845		0.0983	1.05	1.07411	0.0983	1.11	1.12906	0.0982	1.18	1.22086	0.0972	1.21	1.25417	0.0982	1.69	1.72107		0.0984	1.07	1.10531	0.0964	1.1	1.1299	0.0974	1.17	1.20539	0.0984	1.22	1.24346	0.0982	1.29	1.34565
0.0974	1.05	1.07521	0.0984	1.15	1.19655	0.0984	1.16	1.19887	0.0747	1.21	1.23836	0.0983	1.31	1.33982		0.0984	1.05	1.07521	0.0984	1.11	1.13021	0.0983	1.18	1.22211	0.0973	1.21	1.25546	0.0983	1.69	1.72283		0.0984	1.07	1.10531	0.0965	1.11	1.13107	0.0974	1.17	1.20539	0.0984	1.22	1.24346	0.0982	1.3	1.34565
0.0975	1.05	1.07632	0.0985	1.15	1.19777	0.0985	1.16	1.20009	0.0748	1.22	1.24001	0.0984	1.31	1.34118		0.0985	1.05	1.07631	0.0985	1.11	1.13136	0.0984	1.19	1.22335	0.0974	1.21	1.25675	0.0984	1.7	1.72458		0.0985	1.07	1.10643	0.0966	1.11	1.13224	0.0975	1.17	1.20663	0.0985	1.22	1.24472	0.0983	1.3	1.34702
0.0976	1.05	1.07742	0.0986	1.15	1.19898	0.0986	1.16	1.20131	0.0749	1.22	1.24167	0.0985	1.31	1.34254		0.0986	1.05	1.07742	0.0986	1.11	1.13251	0.0984	1.19	1.22335	0.0975	1.21	1.25804	0.0985	1.7	1.72633		0.0986	1.07	1.10755	0.0967	1.11	1.13341	0.0976	1.17	1.20786	0.0986	1.23	1.24599	0.0984	1.3	1.34839
0.0976	1.05	1.07742	0.0986	1.15	1.19898	0.0987	1.16	1.20253	0.0749	1.22	1.24167	0.0985	1.32	1.34254		0.0986	1.05	1.07742	0.0986	1.11	1.13251	0.0985	1.19	1.22459	0.0975	1.21	1.25804	0.0985	1.7	1.72633		0.0987	1.07	1.10868	0.0967	1.11	1.13341	0.0977	1.18	1.2091	0.0987	1.23	1.24725	0.0985	1.3	1.34976
0.0977	1.05	1.07852	0.0987	1.16	1.2002	0.0988	1.16	1.20375	0.075	1.22	1.24333	0.0986	1.32	1.34391		0.0987	1.05	1.07852	0.0987	1.11	1.13365	0.0986	1.19	1.22584	0.0976	1.22	1.25933	0.0986	1.7	1.72808		0.0988	1.07	1.1098	0.0968	1.11	1.13459	0.0978	1.18	1.21034	0.0988	1.23	1.24851	0.0986	1.3	1.35113
0.0978	1.06	1.07963	0.0988	1.16	1.20141	0.0988	1.16	1.20375	0.075	1.22	1.24333	0.0987	1.32	1.34527		0.0988	1.06	1.07963	0.0988	1.11	1.1348	0.0987	1.19	1.22708	0.0977	1.22	1.26062	0.0987	1.7	1.72984		0.0988	1.07	1.1098	0.0969	1.11	1.13576	0.0978	1.18	1.21034	0.0988	1.23	1.24851	0.0986	1.3	1.35113
0.0979	1.06	1.08073	0.0989	1.16	1.20263	0.0989	1.17	1.20497	0.0751	1.22	1.24499	0.0988	1.32	1.34663		0.0989	1.06	1.08073	0.0989	1.11	1.13595	0.0988	1.19	1.22832	0.0978	1.22	1.26191	0.0988	1.7	1.73159		0.0989	1.07	1.11092	0.097	1.11	1.13693	0.0979	1.18	1.21158	0.0989	1.23	1.24978	0.0987	1.3	1.3525
0.098	1.06	1.08183	0.099	1.16	1.20385	0.099	1.17	1.20618	0.0752	1.22	1.24665	0.0989	1.32	1.348		0.099	1.06	1.08183	0.099	1.11	1.1371	0.0988	1.19	1.22832	0.0979	1.22	1.2632	0.0989	1.7	1.73334		0.099	1.07	1.11205	0.0971	1.11	1.1381	0.098	1.18	1.21281	0.099	1.23	1.25104	0.0988	1.3	1.35387
0.098	1.06	1.08183	0.099	1.16	1.20385	0.0991	1.17	1.2074	0.0752	1.22	1.24665	0.0989	1.32	1.348		0.099	1.06	1.08183	0.099	1.11	1.1371	0.0989	1.19	1.22957	0.0979	1.22	1.2632	0.0989	1.71	1.73334		0.0991	1.08	1.11317	0.0971	1.11	1.1381	0.0981	1.18	1.21405	0.0991	1.23	1.25231	0.0989	1.3	1.35524
0.0981	1.06	1.08294	0.0991	1.16	1.20506	0.0991	1.17	1.2074	0.0753	1.22	1.2483	0.099	1.32	1.34936		0.0991	1.06	1.08294	0.0991	1.11	1.13825	0.099	1.19	1.23081	0.098	1.22	1.2645	0.099	1.71	1.73509		0.0992	1.08	1.11429	0.0972	1.11	1.13927	0.0982	1.18	1.21529	0.0992	1.23	1.25357	0.099	1.3	1.35661
0.0982	1.06	1.08404	0.0992	1.16	1.20628	0.0992	1.17	1.20862	0.0754	1.22	1.24996	0.0991	1.32	1.35072		0.0992	1.06	1.08404	0.0992	1.12	1.1394	0.0991	1.19	1.23205	0.0981	1.22	1.26579	0.0991	1.71	1.73685		0.0992	1.08	1.11429	0.0973	1.11	1.14045	0.0982	1.18	1.21529	0.0992	1.23	1.25357	0.099	1.31	1.35661
0.0983	1.06	1.08515	0.0993	1.16	1.20749	0.0993	1.17	1.20984	0.0754	1.23	1.24996	0.0992	1.32	1.35208		0.0993	1.06	1.08515	0.0993	1.12	1.14055	0.0992	1.19	1.2333	0.0982	1.22	1.26708	0.0992	1.71	1.7386		0.0993	1.08	1.11542	0.0974	1.11	1.14162	0.0983	1.18	1.21653	0.0993	1.23	1.25483	0.0991	1.31	1.35798
0.0984	1.06	1.08625	0.0994	1.16	1.20871	0.0994	1.17	1.21106	0.0755	1.23	1.25162	0.0993	1.33	1.35345		0.0994	1.06	1.08625	0.0994	1.12	1.14169	0.0992	1.2	1.2333	0.0982	1.22	1.26708	0.0992	1.71	1.7386		0.0994	1.08	1.11654	0.0974	1.12	1.14162	0.0984	1.18	1.21777	0.0994	1.24	1.2561	0.0992	1.31	1.35935
0.0984	1.06	1.08625	0.0994	1.16	1.20871	0.0995	1.17	1.21228	0.0755	1.23	1.25162	0.0993	1.33	1.35345		0.0994	1.06	1.08625	0.0994	1.12	1.14169	0.0993	1.2	1.23454	0.0983	1.22	1.26837	0.0993	1.71	1.74035		0.0995	1.08	1.11766	0.0975	1.12	1.14279	0.0985	1.18	1.219	0.0995	1.24	1.25736	0.0993	1.31	1.36072
0.0985	1.06	1.08735	0.0995	1.17	1.20993	0.0995	1.17	1.21228	0.0756	1.23	1.25328	0.0994	1.33	1.35481		0.0995	1.06	1.08735	0.0995	1.12	1.14284	0.0994	1.2	1.23578	0.0984	1.23	1.26966	0.0994	1.71	1.74211		0.0996	1.08	1.11879	0.0976	1.12	1.14396	0.0985	1.19	1.219	0.0996	1.24	1.25862	0.0994	1.31	1.36209
0.0986	1.06	1.08846	0.0996	1.17	1.21114	0.0996	1.17	1.21349	0.0757	1.23	1.25493	0.0995	1.33	1.35617		0.0996	1.06	1.08846	0.0996	1.12	1.14399	0.0995	1.2	1.23703	0.0985	1.23	1.27095	0.0995	1.72	1.74386		0.0996	1.08	1.11879	0.0977	1.12	1.14513	0.0986	1.19	1.22024	0.0996	1.24	1.25862	0.0994	1.31	1.36209
0.0987	1.06	1.08956	0.0997	1.17	1.21236	0.0997	1.17	1.21471	0.0757	1.23	1.25493	0.0996	1.33	1.35754		0.0997	1.06	1.08956	0.0997	1.12	1.14514	0.0996	1.2	1.23827	0.0986	1.23	1.27224	0.0996	1.72	1.74561		0.0997	1.08	1.11991	0.0978	1.12	1.14631	0.0987	1.19	1.22148	0.0997	1.24	1.25989	0.0995	1.31	1.36346
0.0988	1.07	1.09067	0.0998	1.17	1.21357	0.0998	1.18	1.21593	0.0758	1.23	1.25659	0.0997	1.33	1.3589		0.0998	1.07	1.09067	0.0998	1.12	1.14629	0.0996	1.2	1.23827	0.0986	1.23	1.27224	0.0996	1.72	1.74561		0.0998	1.08	1.12103	0.0978	1.12	1.14631	0.0988	1.19	1.22272	0.0998	1.24	1.26115	0.0996	1.31	1.36483
0.0988	1.07	1.09067	0.0998	1.17	1.21357	0.0999	1.18	1.21715	0.0758	1.23	1.25659	0.0997	1.33	1.3589		0.0998	1.07	1.09067	0.0998	1.12	1.14629	0.0997	1.2	1.23951	0.0987	1.23	1.27353	0.0997	1.72	1.74736		0.0999	1.08	1.12216	0.0979	1.12	1.14748	0.0989	1.19	1.22395	0.0999	1.24	1.26241	0.0997	1.31	1.3662
0.0989	1.07	1.09177	0.0999	1.17	1.21479	0.0999	1.18	1.21715	0.0759	1.23	1.25825	0.0998	1.33	1.36026		0.0999	1.07	1.09177	0.0999	1.12	1.14744	0.0998	1.2	1.24076	0.0988	1.23	1.27482	0.0998	1.72	1.74912		0.1	1.08	1.12328	0.098	1.12	1.14865	0.0989	1.19	1.22395	0.1	1.24	1.26368	0.0998	1.32	1.36757
0.099	1.07	1.09287	0.1	1.17	1.21601	0.1	1.18	1.21837	0.076	1.23	1.25991	0.0999	1.33	1.36163		0.1	1.07	1.09287	0.1	1.12	1.14859	0.0999	1.2	1.242	0.0989	1.23	1.27611	0.0999	1.72	1.75087		0.1	1.09	1.12328	0.0981	1.12	1.14982	0.099	1.19	1.22519	0.1	1.24	1.26368	0.0998	1.32	1.36757
0.0991	1.07	1.09398	0.1	1.17	1.21601	0.1	1.18	1.21837	0.076	1.24	1.25991	0.1	1.34	1.36299		0.1	1.07	1.09398	0.1	1.12	1.14859	0.1	1.2	1.24324	0.099	1.23	1.2774	0.1	1.72	1.75262		0.1	1.09	1.12328	0.0981	1.12	1.14982	0.0991	1.19	1.22643	0.1	1.24	1.26368	0.0999	1.32	1.36894
0.0991	1.07	1.09398	0.1	1.17	1.21601	0.1	1.18	1.21837	0.0761	1.24	1.26157	0.1	1.34	1.36299		0.1	1.07	1.09398	0.1	1.13	1.14859	0.1	1.21	1.24324	0.099	1.23	1.2774	0.1	1.72	1.75262		0.1	1.09	1.12328	0.0982	1.12	1.15099	0.0992	1.19	1.22767	0.1	1.24	1.26368	0.1	1.32	1.37031
0.0992	1.07	1.09508	0.1	1.17	1.21601	0.1	1.18	1.21837	0.0761	1.24	1.26157	0.1	1.34	1.36299		0.1	1.07	1.09508	0.1	1.13	1.14859	0.1	1.21	1.24324	0.0991	1.23	1.27869	0.1	1.73	1.75262		0.1	1.09	1.12328	0.0983	1.13	1.15217	0.0993	1.19	1.2289	0.1	1.25	1.26368	0.1	1.32	1.37031
0.0993	1.07	1.09619	0.1	1.18	1.21601	0.1	1.18	1.21837	0.0762	1.24	1.26322	0.1	1.34	1.36299		0.1	1.07	1.09619	0.1	1.13	1.14859	0.1	1.21	1.24324	0.0992	1.24	1.27998	0.1	1.73	1.75262		0.1	1.09	1.12328	0.0984	1.13	1.15334	0.0993	1.19	1.2289	0.1	1.25	1.26368	0.1	1.32	1.37031
0.0994	1.07	1.09729	0.1	1.18	1.21601	0.1	1.18	1.21837	0.0763	1.24	1.26488	0.1	1.34	1.36299		0.1	1.07	1.09729	0.1	1.13	1.14859	0.1	1.21	1.24324	0.0993	1.24	1.28127	0.1	1.73	1.75262		0.1	1.09	1.12328	0.0985	1.13	1.15451	0.0994	1.2	1.23014	0.1	1.25	1.26368	0.1	1.32	1.37031
0.0995	1.07	1.09839	0.1	1.18	1.21601	0.101	1.18	1.23055	0.0763	1.24	1.26488	0.1	1.34	1.36299		0.1	1.07	1.09839	0.1	1.13	1.14859	0.1	1.21	1.24324	0.0993	1.24	1.28127	0.1	1.73	1.75262		0.101	1.09	1.13451	0.0985	1.13	1.15451	0.0995	1.2	1.23138	0.101	1.25	1.27632	0.1	1.32	1.37031
0.0995	1.07	1.09839	0.101	1.18	1.22817	0.101	1.18	1.23055	0.0764	1.24	1.26654	0.1	1.34	1.36299		0.101	1.07	1.09839	0.101	1.13	1.16007	0.1	1.21	1.24324	0.0994	1.24	1.28256	0.1	1.73	1.75262		0.101	1.09	1.13451	0.0986	1.13	1.15568	0.0996	1.2	1.23262	0.101	1.25	1.27632	0.1	1.32	1.37031
0.0996	1.07	1.0995	0.101	1.18	1.22817	0.101	1.19	1.23055	0.0764	1.24	1.26654	0.101	1.34	1.37662		0.101	1.07	1.0995	0.101	1.13	1.16007	0.101	1.21	1.25567	0.0995	1.24	1.28385	0.101	1.73	1.77015		0.101	1.09	1.13451	0.0987	1.13	1.15686	0.0997	1.2	1.23385	0.101	1.25	1.27632	0.1	1.32	1.37031
0.0997	1.08	1.1006	0.101	1.18	1.22817	0.101	1.19	1.23055	0.0765	1.24	1.2682	0.101	1.34	1.37662		0.101	1.08	1.1006	0.101	1.13	1.16007	0.101	1.21	1.25567	0.0996	1.24	1.28514	0.101	1.73	1.77015		0.101	1.09	1.13451	0.0988	1.13	1.15803	0.0997	1.2	1.23385	0.101	1.25	1.27632	0.101	1.33	1.38402
0.0998	1.08	1.10171	0.101	1.18	1.22817	0.101	1.19	1.23055	0.0766	1.24	1.26985	0.101	1.34	1.37662		0.101	1.08	1.1017	0.101	1.13	1.16007	0.101	1.21	1.25567	0.0997	1.24	1.28643	0.101	1.74	1.77015		0.101	1.09	1.13451	0.0988	1.13	1.15803	0.0998	1.2	1.23509	0.101	1.25	1.27632	0.101	1.33	1.38402
0.0999	1.08	1.10281	0.101	1.18	1.22817	0.101	1.19	1.23055	0.0766	1.25	1.26985	0.101	1.35	1.37662		0.101	1.08	1.10281	0.101	1.13	1.16007	0.101	1.21	1.25567	0.0997	1.24	1.28643	0.101	1.74	1.77015		0.101	1.09	1.13451	0.0989	1.13	1.1592	0.0999	1.2	1.23633	0.101	1.25	1.27632	0.101	1.33	1.38402
[truncated: 22,814 more rows]
