# Supplementary material for: Study on the damage constitutive characteristics of coal-rock composites under uniaxial compression: Influence of prefabricated crack angle and geometric dimensions
Source: PLoS One. 2025 Mar 5;20(3):e0316586. doi: 10.1371/journal.pone.0316586 (PMC11882100; doi:10.1371/journal.pone.0316586)
Supplement: S1 Data — (ZIP) [file pone.0316586.s001.zip › S1 Data set/Fig 13. Damage evolution of specimens with K=1.5mm.xlsx]

## Sheet: Sheet1
7.13979e-05	0.05607	0	7.13979e-05	1.12749e-27		3.97596e-05	0.0425	0	3.97596e-05	-0.02951		7.81e-06	0.0104	0	7.81e-06	-0.05066		4.71206e-05	0.04678	0	4.71206e-05	1.73921e-09		7.13454e-05	0.05492	0	7.13454e-05	3.45812e-12
0.000150889	0.05967	0	0.00181	2.99547e-19		0.000119279	0.05465	0	0.0019	-0.02946		8.73e-05	0.0547	0	0.00181	-0.05057		0.000125743	0.05477	0	0.00161	5.44907e-07		0.000150748	0.05845	0	0.00147	4.7289e-09
0.00023038	0.06538	0	0.00354	1.70542e-17		0.000198798	0.06427	0	0.00376	-0.02942		0.000167	0.061	0	0.00361	-0.05048		0.000204366	0.06388	0	0.00318	1.64235e-06		0.000230151	0.06273	0	0.00287	2.33135e-08
0.000309871	0.06899	0	0.00528	1.8686e-16		0.000278317	0.06441	0	0.00562	-0.02937		0.000246	0.0643	0	0.00541	-0.05039		0.000282989	0.06538	0	0.00475	3.15017e-06		0.000309554	0.06616	0	0.00427	6.01392e-08
0.000389362	0.06954	0	0.00701	1.02997e-15		0.000357836	0.06652	0	0.00748	-0.02932		0.000326	0.0656	0	0.00722	-0.0503		0.000361612	0.06574	0	0.00632	5.00919e-06		0.000388957	0.06744	0	0.00567	1.18287e-07
0.000468854	0.07022	0	0.00875	3.88479e-15		0.000437355	0.0693	0	0.00934	-0.02928		0.000405	0.0685	0	0.00902	-0.05021		0.000440235	0.06839	0	0.00789	7.18336e-06		0.00046836	0.06922	0	0.00707	2.00246e-07
0.000548345	0.06917	0	0.01048	1.15141e-14		0.000516874	0.06841	0	0.0112	-0.02923		0.000484	0.0692	0	0.0103	-0.05015		0.000518857	0.06841	0	0.00945	9.64745e-06		0.000547763	0.06904	0	0.00847	3.08144e-07
0.000627836	0.06883	0	0.01222	2.88833e-14		0.000596394	0.06863	0	0.01306	-0.02918		0.000564	0.0691	0	0.0107	-0.05013		0.00059748	0.06857	0	0.01102	1.23825e-05		0.000627166	0.06854	0	0.00987	4.43863e-07
0.000707327	0.06885	0	0.01395	6.41107e-14		0.000675913	0.06763	0	0.01492	-0.02913		0.000643	0.0672	0	0.01082	-0.05012		0.000676103	0.06796	0	0.01259	1.53734e-05		0.000706569	0.06867	0	0.01127	6.091e-07
0.000786818	0.06915	0	0.01569	1.2959e-13		0.000755432	0.06764	0	0.01678	-0.02908		0.000723	0.0666	0	0.0111	-0.05011		0.000754726	0.06839	0	0.01416	1.86079e-05		0.000785972	0.06872	0	0.01267	8.05408e-07
0.000866309	0.06823	0	0.01742	2.43286e-13		0.000834951	0.06762	0	0.01864	-0.02904		0.000802	0.0668	0	0.0114	-0.05009		0.000833348	0.0675	0	0.01572	2.20756e-05		0.000865375	0.06739	0	0.01407	1.03423e-06
0.000945801	0.06721	0	0.01916	4.30202e-13		0.00091447	0.06732	0	0.02049	-0.02899		0.000882	0.0664	0	0.0118	-0.05007		0.000911971	0.06782	0	0.01729	2.57677e-05		0.000944778	0.06738	0	0.01547	1.2969e-06
0.00103	0.06534	0	0.02089	7.24017e-13		0.000993989	0.06536	0	0.02235	-0.02894		0.000961	0.0664	0	0.0122	-0.05005		0.000990594	0.06682	0	0.01886	2.96766e-05		0.00102	0.06703	0	0.01687	1.5947e-06
0.0011	0.06443	0	0.02262	1.1689e-12		0.00107	0.06444	0	0.02421	-0.02889		0.00104	0.0656	0	0.0126	-0.05003		0.00107	0.06566	0	0.02043	3.37954e-05		0.0011	0.06651	0	0.01827	1.92881e-06
0.00118	0.06491	0	0.02436	1.82151e-12		0.00115	0.06465	0	0.02607	-0.02884		0.00112	0.0651	0	0.01262	-0.05003		0.00115	0.065	0	0.022	3.81182e-05		0.00118	0.06525	0	0.01967	2.30038e-06
0.00126	0.06364	0	0.02609	2.75311e-12		0.00123	0.06456	0	0.02793	-0.0288		0.0012	0.0642	0	0.013	-0.05001		0.00123	0.06417	0	0.02356	4.26395e-05		0.00126	0.06398	0	0.02107	2.71049e-06
0.00134	0.06316	0	0.02783	4.05196e-12		0.00131	0.06419	0	0.02979	-0.02875		0.00128	0.0638	0	0.0134	-0.04999		0.00131	0.06328	0	0.02513	4.73546e-05		0.00134	0.06306	0	0.02247	3.16018e-06
0.00142	0.0632	0	0.02956	5.82577e-12		0.00139	0.06393	0	0.03165	-0.0287		0.00136	0.0632	0	0.0138	-0.04997		0.00138	0.06278	0	0.0267	5.22589e-05		0.00142	0.06303	0	0.02387	3.65045e-06
0.0015	0.06355	0	0.0313	8.2044e-12		0.00147	0.06373	0	0.03351	-0.02865		0.00144	0.0627	0	0.0141	-0.04996		0.00146	0.06296	0	0.02827	5.73485e-05		0.0015	0.06276	0	0.02527	4.18226e-06
0.00158	0.06429	0	0.03303	1.13427e-11		0.00155	0.06385	0	0.03537	-0.0286		0.00152	0.0628	0	0.01442	-0.04994		0.00154	0.06282	0	0.02983	6.26196e-05		0.00158	0.06262	0	0.02666	4.75653e-06
0.00166	0.06475	0	0.03477	1.54236e-11		0.00163	0.06381	0	0.03723	-0.02855		0.0016	0.0628	0	0.0145	-0.04994		0.00162	0.06308	0	0.0314	6.80688e-05		0.00166	0.06252	0	0.02806	5.37416e-06
0.00174	0.06465	0	0.0365	2.06611e-11		0.00171	0.06364	0	0.03909	-0.0285		0.00168	0.0626	0	0.0149	-0.04992		0.0017	0.06263	0	0.03297	7.36929e-05		0.00174	0.06215	0	0.02946	6.03602e-06
0.00182	0.06405	0	0.03824	2.73039e-11		0.00179	0.06331	0	0.04095	-0.02845		0.00176	0.0625	0	0.0153	-0.04989		0.00178	0.06215	0	0.03454	7.94889e-05		0.00182	0.06138	0	0.03086	6.74295e-06
0.0019	0.06307	0	0.03997	3.56388e-11		0.00187	0.06265	0	0.04281	-0.0284		0.00184	0.0619	0	0.0157	-0.04987		0.00186	0.06141	0	0.03611	8.54541e-05		0.0019	0.06077	0	0.03226	7.49578e-06
0.00198	0.06262	0	0.04171	4.59944e-11		0.00195	0.06179	0	0.04467	-0.02836		0.00191	0.0611	0	0.0161	-0.04985		0.00193	0.0607	0	0.03767	9.15859e-05		0.00198	0.06019	0	0.03366	8.29529e-06
0.00206	0.06254	0	0.04344	5.87451e-11		0.00203	0.0608	0	0.04653	-0.02831		0.00199	0.0605	0	0.01623	-0.04985		0.00201	0.06005	0	0.03924	9.78819e-05		0.00206	0.05977	0	0.03506	9.14226e-06
0.00214	0.06258	0	0.04518	7.43151e-11		0.00211	0.06014	0	0.04839	-0.02826		0.00207	0.06	0	0.0165	-0.04983		0.00209	0.05968	0	0.04081	0.00010434		0.00214	0.05937	0	0.03646	1.00375e-05
0.00222	0.06251	0	0.04691	9.31824e-11		0.00219	0.0594	0	0.05025	-0.02821		0.00215	0.0597	0	0.0169	-0.04981		0.00217	0.05945	0	0.04238	0.000110958		0.00222	0.05899	0	0.03786	1.09816e-05
0.0023	0.06219	0	0.04865	1.15884e-10		0.00227	0.0588	0	0.05211	-0.02816		0.00223	0.059	0	0.0172	-0.0498		0.00225	0.0594	0	0.04394	0.000117733		0.00229	0.05912	0	0.03926	1.19754e-05
0.00238	0.06197	0	0.05038	1.43019e-10		0.00235	0.05816	0	0.05397	-0.02811		0.00231	0.0585	0	0.0176	-0.04978		0.00233	0.05934	0	0.04551	0.000124664		0.00237	0.05933	0	0.04066	1.30197e-05
0.00246	0.0616	0	0.05212	1.75255e-10		0.00243	0.05773	0	0.05583	-0.02806		0.00239	0.0579	0	0.018	-0.04976		0.00241	0.05917	0	0.04708	0.00013175		0.00245	0.05929	0	0.04206	1.4115e-05
0.00254	0.06118	0	0.05385	2.13332e-10		0.0025	0.05712	0	0.05769	-0.02801		0.00247	0.0576	0	0.01803	-0.04976		0.00248	0.05888	0	0.04865	0.000138988		0.00253	0.05912	0	0.04346	1.5262e-05
0.00262	0.06053	0	0.05559	2.58068e-10		0.00258	0.05615	0	0.05955	-0.02796		0.00255	0.0571	0	0.0184	-0.04974		0.00256	0.05842	0	0.05022	0.000146376		0.00261	0.05888	0	0.04486	1.64615e-05
0.00269	0.05956	0	0.05732	3.10364e-10		0.00266	0.05499	0	0.06141	-0.02791		0.00263	0.0566	0	0.0188	-0.04972		0.00264	0.05786	0	0.05178	0.000153914		0.00269	0.05859	0	0.04626	1.77141e-05
0.00277	0.05824	0	0.05906	3.71209e-10		0.00274	0.05385	0	0.06327	-0.02786		0.00271	0.0558	0	0.0192	-0.0497		0.00272	0.05732	0	0.05335	0.000161599		0.00277	0.05834	0	0.04766	1.90204e-05
0.00285	0.05643	0	0.06079	4.41688e-10		0.00282	0.05269	0	0.06512	-0.02781		0.00279	0.0554	0	0.0196	-0.04968		0.0028	0.0571	0	0.05492	0.000169431		0.00285	0.05817	0	0.04906	2.0381e-05
0.00293	0.05413	0	0.06253	5.22983e-10		0.0029	0.05159	0	0.06698	-0.02775		0.00287	0.0552	0	0.01983	-0.04967		0.00288	0.05698	0	0.05649	0.000177407		0.00293	0.05809	0	0.05046	2.17966e-05
0.00301	0.05131	0	0.06426	6.16383e-10		0.00298	0.05062	0	0.06884	-0.0277		0.00295	0.055	0	0.0199	-0.04966		0.00296	0.05679	0	0.05805	0.000185527		0.00301	0.05804	0	0.05186	2.32678e-05
0.00309	0.04831	0	0.066	7.23292e-10		0.00306	0.04978	0	0.0707	-0.02765		0.00303	0.0544	0	0.0203	-0.04964		0.00303	0.05643	0	0.05962	0.00019379		0.00309	0.05786	0	0.05326	2.47952e-05
0.00317	0.04614	0	0.06773	8.45227e-10		0.00314	0.049	0	0.07256	-0.0276		0.00311	0.0537	0	0.0207	-0.04962		0.00311	0.05598	0	0.06119	0.000202194		0.00317	0.05766	0	0.05466	2.63793e-05
0.00325	0.04511	0	0.06947	9.83835e-10		0.00322	0.04822	0	0.07442	-0.02755		0.00319	0.0529	0	0.0211	-0.0496		0.00319	0.05534	0	0.06276	0.000210738		0.00325	0.05754	0	0.05606	2.80207e-05
0.00333	0.04498	0	0.0712	1.14089e-09		0.0033	0.04762	0	0.07628	-0.0275		0.00327	0.0521	0	0.0215	-0.04958		0.00327	0.05484	0	0.06433	0.000219421		0.00333	0.0575	0	0.05746	2.97201e-05
0.00341	0.04506	0	0.07294	1.31831e-09		0.00338	0.04719	0	0.07814	-0.02745		0.00334	0.0515	0	0.02163	-0.04957		0.00335	0.05443	0	0.06589	0.000228242		0.00341	0.05759	0	0.05886	3.1478e-05
0.00349	0.04518	0	0.07467	1.51815e-09		0.00346	0.04676	0	0.08	-0.0274		0.00342	0.0511	0	0.0219	-0.04956		0.00343	0.05424	0	0.06746	0.0002372		0.00349	0.0577	0	0.06026	3.32949e-05
0.00357	0.04532	0	0.07641	1.74263e-09		0.00354	0.04628	0	0.08186	-0.02735		0.0035	0.0508	0	0.0223	-0.04954		0.00351	0.05414	0	0.06903	0.000246295		0.00357	0.0579	0	0.06166	3.51714e-05
0.00365	0.04543	0	0.07814	1.99411e-09		0.00362	0.04614	0	0.08372	-0.02729		0.00358	0.0508	0	0.0227	-0.04952		0.00359	0.05411	0	0.0706	0.000255524		0.00364	0.05819	0	0.06306	3.71081e-05
0.00373	0.04551	0	0.07988	2.27514e-09		0.0037	0.04628	0	0.08558	-0.02724		0.00366	0.051	0	0.023	-0.0495		0.00366	0.05416	0	0.07216	0.000264888		0.00372	0.05845	0	0.06446	3.91054e-05
0.00381	0.04565	0	0.08161	2.58844e-09		0.00378	0.04664	0	0.08744	-0.02719		0.00374	0.0512	0	0.0234	-0.04948		0.00374	0.05429	0	0.07373	0.000274385		0.0038	0.05873	0	0.06585	4.11639e-05
0.00389	0.04582	0	0.08335	2.93689e-09		0.00386	0.04687	0	0.0893	-0.02714		0.00382	0.0514	0	0.02343	-0.04948		0.00382	0.05443	0	0.0753	0.000284015		0.00388	0.05919	0	0.06725	4.32841e-05
0.00397	0.04593	0	0.08508	3.3236e-09		0.00394	0.04703	0	0.09116	-0.02709		0.0039	0.0515	0	0.0238	-0.04946		0.0039	0.05453	0	0.07687	0.000293777		0.00396	0.05996	0	0.06865	4.54666e-05
0.00405	0.04575	0	0.08682	3.75184e-09		0.00402	0.04706	0	0.09302	-0.02703		0.00398	0.0514	0	0.0242	-0.04944		0.00398	0.0545	0	0.07844	0.00030367		0.00404	0.06095	0	0.07005	4.77119e-05
0.00413	0.04536	0	0.08855	4.22512e-09		0.0041	0.04696	0	0.09488	-0.02698		0.00406	0.0512	0	0.0246	-0.04942		0.00406	0.0544	0	0.08	0.000313694		0.00412	0.06276	0	0.07145	5.00204e-05
0.0042	0.04478	0	0.09029	4.74714e-09		0.00417	0.04673	0	0.09674	-0.02693		0.00414	0.0509	0	0.025	-0.0494		0.00414	0.05409	0	0.08157	0.000323847		0.0042	0.06669	0	0.07285	5.23927e-05
0.00428	0.04389	0	0.09202	5.32184e-09		0.00425	0.04627	0	0.0986	-0.02688		0.00422	0.0503	0	0.02524	-0.04939		0.00421	0.0535	0	0.08314	0.000334129		0.00428	0.07252	0	0.07425	5.48292e-05
0.00436	0.04267	0	0.09375	5.9534e-09		0.00433	0.04543	0	0.10046	-0.02682		0.0043	0.0493	0	0.0254	-0.04938		0.00429	0.0525	0	0.08471	0.00034454		0.00436	0.07913	0	0.07565	5.73305e-05
0.00444	0.04095	0	0.09549	6.64623e-09		0.00441	0.04416	0	0.10232	-0.02677		0.00438	0.048	0	0.0257	-0.04937		0.00437	0.0511	0	0.08627	0.000355078		0.00444	0.08546	0	0.07705	5.9897e-05
0.00452	0.04056	0	0.09722	7.40499e-09		0.00449	0.04313	0	0.10418	-0.02672		0.00446	0.0465	0	0.0261	-0.04934		0.00445	0.04946	0	0.08784	0.000365744		0.00452	0.09112	0	0.07845	6.25293e-05
0.0046	0.04295	0	0.09896	8.23462e-09		0.00457	0.044	0	0.10604	-0.02666		0.00454	0.0464	0	0.0265	-0.04932		0.00453	0.04966	0	0.08941	0.000376536		0.0046	0.09582	0	0.07985	6.52277e-05
0.00468	0.0464	0	0.10069	9.14031e-09		0.00465	0.04612	0	0.10789	-0.02661		0.00462	0.048	0	0.0269	-0.0493		0.00461	0.05137	0	0.09098	0.000387454		0.00468	0.09975	0	0.08125	6.79928e-05
0.00476	0.05008	0	0.10243	1.01275e-08		0.00473	0.0489	0	0.10975	-0.02656		0.0047	0.0504	0	0.02704	-0.0493		0.00469	0.05369	0	0.09255	0.000398498		0.00476	0.10297	0	0.08265	7.08251e-05
0.00484	0.05379	0	0.10416	1.12021e-08		0.00481	0.05192	0	0.11161	-0.0265		0.00477	0.0532	0	0.0273	-0.04928		0.00476	0.05656	0	0.09411	0.000409667		0.00484	0.10564	0	0.08405	7.3725e-05
0.00492	0.05722	0	0.1059	1.237e-08		0.00489	0.05492	0	0.11347	-0.02645		0.00485	0.0562	0	0.0277	-0.04926		0.00484	0.05942	0	0.09568	0.00042096		0.00491	0.10795	0	0.08545	7.66929e-05
0.005	0.06028	0	0.10763	1.36378e-08		0.00497	0.05781	0	0.11533	-0.0264		0.00493	0.059	0	0.0281	-0.04924		0.00492	0.06221	0	0.09725	0.000432377		0.00499	0.10997	0	0.08685	7.97293e-05
0.00508	0.06299	0	0.10937	1.5012e-08		0.00505	0.06056	0	0.11719	-0.02634		0.00501	0.0616	0	0.0284	-0.04923		0.005	0.06481	0	0.09882	0.000443918		0.00507	0.11168	0	0.08825	8.28348e-05
0.00516	0.06541	0	0.1111	1.64997e-08		0.00513	0.06302	0	0.11905	-0.02629		0.00509	0.0641	0	0.0288	-0.04921		0.00508	0.06731	0	0.10038	0.000455581		0.00515	0.11308	0	0.08965	8.60097e-05
0.00524	0.06772	0	0.11284	1.81083e-08		0.00521	0.06531	0	0.12091	-0.02623		0.00517	0.0665	0	0.02884	-0.0492		0.00516	0.06957	0	0.10195	0.000467368		0.00523	0.11432	0	0.09105	8.92544e-05
0.00532	0.06994	0	0.11457	1.98455e-08		0.00529	0.06747	0	0.12277	-0.02618		0.00525	0.0687	0	0.0292	-0.04919		0.00524	0.07165	0	0.10352	0.000479277		0.00531	0.11531	0	0.09245	9.25695e-05
0.0054	0.07195	0	0.11631	2.17196e-08		0.00537	0.06948	0	0.12463	-0.02613		0.00533	0.0708	0	0.0296	-0.04917		0.00531	0.07352	0	0.10509	0.000491307		0.00539	0.11617	0	0.09385	9.59553e-05
0.00548	0.07381	0	0.11804	2.37388e-08		0.00545	0.07134	0	0.12649	-0.02607		0.00541	0.0728	0	0.03	-0.04914		0.00539	0.07527	0	0.10665	0.000503459		0.00547	0.11691	0	0.09525	9.94124e-05
0.00556	0.07544	0	0.11978	2.59121e-08		0.00553	0.07297	0	0.12835	-0.02602		0.00549	0.0748	0	0.0304	-0.04912		0.00547	0.07699	0	0.10822	0.000515732		0.00555	0.1175	0	0.09665	0.000102941
0.00564	0.07698	0	0.12151	2.82488e-08		0.00561	0.0745	0	0.13021	-0.02596		0.00557	0.0766	0	0.03064	-0.04911		0.00555	0.07849	0	0.10979	0.000528126		0.00563	0.11797	0	0.09805	0.000106542
0.00572	0.07836	0	0.12325	3.07585e-08		0.00569	0.07582	0	0.13207	-0.02591		0.00565	0.0783	0	0.0308	-0.0491		0.00563	0.07985	0	0.11136	0.00054064		0.00571	0.11845	0	0.09945	0.000110215
0.00579	0.07967	0	0.12498	3.34514e-08		0.00577	0.07711	0	0.13393	-0.02585		0.00573	0.0797	0	0.0312	-0.04908		0.00571	0.0811	0	0.11293	0.000553274		0.00579	0.11902	0	0.10085	0.000113961
0.00587	0.08088	0	0.12672	3.6338e-08		0.00584	0.07833	0	0.13579	-0.0258		0.00581	0.081	0	0.0315	-0.04907		0.00579	0.08231	0	0.11449	0.000566027		0.00587	0.11963	0	0.10225	0.000117781
0.00595	0.08198	0	0.12845	3.94292e-08		0.00592	0.07942	0	0.13765	-0.02574		0.00589	0.0821	0	0.0319	-0.04905		0.00587	0.08346	0	0.11606	0.0005789		0.00595	0.12025	0	0.10365	0.000121674
0.00603	0.08298	0	0.13019	4.27366e-08		0.006	0.08047	0	0.13951	-0.02569		0.00597	0.0832	0	0.0323	-0.04903		0.00594	0.08453	0	0.11763	0.000591893		0.00603	0.12083	0	0.10505	0.000125642
0.00611	0.08396	0	0.13192	4.62721e-08		0.00608	0.08145	0	0.14137	-0.02563		0.00605	0.0843	0	0.03244	-0.04902		0.00602	0.08558	0	0.1192	0.000605003		0.00611	0.12127	0	0.10644	0.000129684
0.00619	0.08507	0	0.13366	5.0048e-08		0.00616	0.08252	0	0.14323	-0.02557		0.00613	0.0855	0	0.0327	-0.04901		0.0061	0.08666	0	0.12076	0.000618233		0.00619	0.12168	0	0.10784	0.000133801
0.00627	0.08631	0	0.13539	5.40773e-08		0.00624	0.08369	0	0.14509	-0.02552		0.0062	0.0868	0	0.0331	-0.04898		0.00618	0.08796	0	0.12233	0.00063158		0.00626	0.12204	0	0.10924	0.000137993
0.00635	0.08755	0	0.13713	5.83734e-08		0.00632	0.08494	0	0.14695	-0.02546		0.00628	0.0882	0	0.0335	-0.04896		0.00626	0.08926	0	0.1239	0.000645046		0.00634	0.12235	0	0.11064	0.000142262
0.00643	0.08879	0	0.13886	6.29504e-08		0.0064	0.0862	0	0.14881	-0.02541		0.00636	0.0896	0	0.0339	-0.04894		0.00634	0.09068	0	0.12547	0.000658629		0.00642	0.12274	0	0.11204	0.000146607
0.00651	0.09	0	0.1406	6.78225e-08		0.00648	0.08745	0	0.15066	-0.02535		0.00644	0.091	0	0.0342	-0.04893		0.00642	0.09211	0	0.12704	0.00067233		0.0065	0.12323	0	0.11344	0.000151028
0.00659	0.09105	0	0.14233	7.3005e-08		0.00656	0.08856	0	0.15252	-0.02529		0.00652	0.0923	0	0.03425	-0.04893		0.00649	0.09344	0	0.1286	0.000686148		0.00658	0.12384	0	0.11484	0.000155526
0.00667	0.09197	0	0.14407	7.85134e-08		0.00664	0.08954	0	0.15438	-0.02524		0.0066	0.0935	0	0.0346	-0.04891		0.00657	0.09471	0	0.13017	0.000700083		0.00666	0.12446	0	0.11624	0.000160102
0.00675	0.09277	0	0.1458	8.4364e-08		0.00672	0.09045	0	0.15624	-0.02518		0.00668	0.0947	0	0.035	-0.04889		0.00665	0.09589	0	0.13174	0.000714135		0.00674	0.12499	0	0.11764	0.000164756
0.00683	0.09344	0	0.14754	9.05735e-08		0.0068	0.09126	0	0.1581	-0.02513		0.00676	0.0959	0	0.0354	-0.04887		0.00673	0.09698	0	0.13331	0.000728304		0.00682	0.12553	0	0.11904	0.000169488
0.00691	0.09429	0	0.14927	9.71593e-08		0.00688	0.09203	0	0.15996	-0.02507		0.00684	0.0969	0	0.0358	-0.04885		0.00681	0.09797	0	0.13487	0.000742589		0.0069	0.12614	0	0.12044	0.000174299
0.00699	0.09513	0	0.15101	1.0414e-07		0.00696	0.09281	0	0.16182	-0.02501		0.00692	0.098	0	0.03605	-0.04883		0.00689	0.09887	0	0.13644	0.00075699		0.00698	0.12674	0	0.12184	0.000179189
0.00707	0.09509	0	0.15274	1.11533e-07		0.00704	0.09356	0	0.16368	-0.02495		0.007	0.0989	0	0.0362	-0.04882		0.00697	0.09967	0	0.13801	0.000771507		0.00706	0.12732	0	0.12324	0.000184158
0.00715	0.09562	0	0.15448	1.19358e-07		0.00712	0.09432	0	0.16554	-0.0249		0.00708	0.0998	0	0.0366	-0.0488		0.00704	0.10043	0	0.13958	0.00078614		0.00714	0.12787	0	0.12464	0.000189207
0.00723	0.09616	0	0.15621	1.27636e-07		0.0072	0.09513	0	0.1674	-0.02484		0.00716	0.101	0	0.037	-0.04878		0.00712	0.10117	0	0.14115	0.000800889		0.00722	0.12837	0	0.12604	0.000194337
0.00731	0.09673	0	0.15795	1.36387e-07		0.00728	0.09604	0	0.16926	-0.02478		0.00724	0.101	0	0.0373	-0.04877		0.0072	0.10239	0	0.14271	0.000815754		0.0073	0.12877	0	0.12744	0.000199547
0.00738	0.09726	0	0.15968	1.45633e-07		0.00736	0.09695	0	0.17112	-0.02472		0.00732	0.102	0	0.0377	-0.04875		0.00728	0.10302	0	0.14428	0.000830734		0.00738	0.12912	0	0.12884	0.000204838
0.00746	0.09771	0	0.16142	1.55395e-07		0.00744	0.09792	0	0.17298	-0.02467		0.0074	0.103	0	0.03785	-0.04874		0.00736	0.10415	0	0.14585	0.000845829		0.00746	0.12941	0	0.13024	0.000210211
0.00754	0.09804	0	0.16315	1.65697e-07		0.00751	0.09895	0	0.17484	-0.02461		0.00748	0.104	0	0.0381	-0.04873		0.00744	0.10525	0	0.14742	0.000861039		0.00754	0.12962	0	0.13164	0.000215665
0.00762	0.09828	0	0.16488	1.76561e-07		0.00759	0.09997	0	0.1767	-0.02455		0.00756	0.105	0	0.0385	-0.0487		0.00752	0.10629	0	0.14898	0.000876365		0.00761	0.12986	0	0.13304	0.000221202
0.0077	0.09837	0	0.16662	1.88013e-07		0.00767	0.10091	0	0.17856	-0.02449		0.00763	0.106	0	0.0389	-0.04868		0.00759	0.10731	0	0.15055	0.000891805		0.00769	0.13017	0	0.13444	0.000226821
0.00778	0.09835	0	0.16835	2.00077e-07		0.00775	0.10168	0	0.18042	-0.02443		0.00771	0.107	0	0.0393	-0.04866		0.00767	0.10825	0	0.15212	0.00090736		0.00777	0.1306	0	0.13584	0.000232524
0.00786	0.09845	0	0.17009	2.1278e-07		0.00783	0.10234	0	0.18228	-0.02438		0.00779	0.108	0	0.03965	-0.04864		0.00775	0.10908	0	0.15369	0.00092303		0.00785	0.13123	0	0.13724	0.000238309
0.00794	0.09874	0	0.17182	2.26148e-07		0.00791	0.10297	0	0.18414	-0.02432		0.00787	0.108	0	0.0397	-0.04864		0.00783	0.10983	0	0.15526	0.000938815		0.00793	0.13199	0	0.13864	0.000244179
0.00802	0.09919	0	0.17356	2.40209e-07		0.00799	0.1036	0	0.186	-0.02426		0.00795	0.109	0	0.04	-0.04863		0.00791	0.11056	0	0.15682	0.000954714		0.00801	0.13276	0	0.14004	0.000250132
0.0081	0.09976	0	0.17529	2.5499e-07		0.00807	0.10417	0	0.18786	-0.0242		0.00803	0.11	0	0.0404	-0.04861		0.00799	0.11129	0	0.15839	0.000970728		0.00809	0.13361	0	0.14144	0.00025617
0.00818	0.1003	0	0.17703	2.70523e-07		0.00815	0.10462	0	0.18972	-0.02414		0.00811	0.11	0	0.0408	-0.04859		0.00807	0.11196	0	0.15996	0.000986856		0.00817	0.13476	0	0.14284	0.000262293
0.00826	0.10071	0	0.17876	2.86836e-07		0.00823	0.10496	0	0.19158	-0.02408		0.00819	0.111	0	0.0412	-0.04856		0.00815	0.11255	0	0.16153	0.001		0.00825	0.13628	0	0.14424	0.000268501
0.00834	0.10095	0	0.1805	3.03961e-07		0.00831	0.10521	0	0.19343	-0.02402		0.00827	0.111	0	0.04145	-0.04855		0.00822	0.11306	0	0.16309	0.00102		0.00833	0.1382	0	0.14564	0.000274795
0.00842	0.10102	0	0.18223	3.21929e-07		0.00839	0.10546	0	0.19529	-0.02396		0.00835	0.111	0	0.0416	-0.04854		0.0083	0.11348	0	0.16466	0.00104		0.00841	0.14056	0	0.14703	0.000281175
0.0085	0.10095	0	0.18397	3.40775e-07		0.00847	0.10563	0	0.19715	-0.0239		0.00843	0.112	0	0.042	-0.04852		0.00838	0.11381	0	0.16623	0.00105		0.00849	0.14344	0	0.14843	0.000287641
0.00858	0.1008	0	0.1857	3.60531e-07		0.00855	0.10582	0	0.19901	-0.02384		0.00851	0.112	0	0.0424	-0.0485		0.00846	0.11408	0	0.1678	0.00107		0.00857	0.14683	0	0.14983	0.000294195
0.00866	0.1006	0	0.18744	3.81232e-07		0.00863	0.10596	0	0.20087	-0.02378		0.00859	0.112	0	0.0428	-0.04848		0.00854	0.11438	0	0.16937	0.00109		0.00865	0.1504	0	0.15123	0.000300835
0.00874	0.10034	0	0.18917	4.02915e-07		0.00871	0.10595	0	0.20273	-0.02372		0.00867	0.112	0	0.0431	-0.04847		0.00862	0.11477	0	0.17093	0.0011		0.00873	0.15393	0	0.15263	0.000307563
0.00882	0.10001	0	0.19091	4.25616e-07		0.00879	0.10579	0	0.20459	-0.02366		0.00875	0.112	0	0.04326	-0.04846		0.0087	0.11513	0	0.1725	0.00112		0.00881	0.15726	0	0.15403	0.000314378
0.00889	0.09965	0	0.19264	4.49373e-07		0.00887	0.10545	0	0.20645	-0.0236		0.00883	0.112	0	0.0435	-0.04844		0.00877	0.11549	0	0.17407	0.00114		0.00889	0.16033	0	0.15543	0.000321283
0.00897	0.09928	0	0.19438	4.74225e-07		0.00895	0.10494	0	0.20831	-0.02354		0.00891	0.112	0	0.0439	-0.04842		0.00885	0.1157	0	0.17564	0.00115		0.00896	0.16314	0	0.15683	0.000328275
0.00905	0.09897	0	0.19611	5.00212e-07		0.00903	0.10432	0	0.21017	-0.02348		0.00899	0.112	0	0.0443	-0.0484		0.00893	0.11576	0	0.1772	0.00117		0.00904	0.16573	0	0.15823	0.000335357
0.00913	0.09875	0	0.19785	5.27376e-07		0.0091	0.10369	0	0.21203	-0.02342		0.00906	0.111	0	0.0447	-0.04838		0.00901	0.1157	0	0.17877	0.00119		0.00912	0.16813	0	0.15963	0.000342528
0.00921	0.09862	0	0.19958	5.55758e-07		0.00918	0.10307	0	0.21389	-0.02336		0.00914	0.111	0	0.04506	-0.04836		0.00909	0.11551	0	0.18034	0.00121		0.0092	0.17029	0	0.16103	0.00034979
0.00929	0.09881	0	0.20132	5.85402e-07		0.00926	0.10269	0	0.21575	-0.0233		0.00922	0.11	0	0.0451	-0.04836		0.00917	0.11519	0	0.18191	0.00122		0.00928	0.17226	0	0.16243	0.000357141
0.00937	0.09958	0	0.20305	6.16352e-07		0.00934	0.1026	0	0.21761	-0.02324		0.0093	0.109	0	0.0455	-0.04834		0.00925	0.11466	0	0.18348	0.00124		0.00936	0.17406	0	0.16383	0.000364583
0.00945	0.10073	0	0.20479	6.48654e-07		0.00942	0.10286	0	0.21947	-0.02318		0.00938	0.109	0	0.0458	-0.04832		0.00932	0.11398	0	0.18504	0.00126		0.00944	0.17572	0	0.16523	0.000372115
0.00953	0.10194	0	0.20652	6.82355e-07		0.0095	0.10321	0	0.22133	-0.02312		0.00946	0.109	0	0.0462	-0.0483		0.0094	0.11342	0	0.18661	0.00128		0.00952	0.17725	0	0.16663	0.000379739
0.00961	0.10318	0	0.20826	7.17503e-07		0.00958	0.10371	0	0.22319	-0.02305		0.00954	0.11	0	0.0466	-0.04828		0.00948	0.11345	0	0.18818	0.0013		0.0096	0.17868	0	0.16803	0.000387455
0.00969	0.10449	0	0.20999	7.54147e-07		0.00966	0.10446	0	0.22505	-0.02299		0.00962	0.111	0	0.04686	-0.04827		0.00956	0.11422	0	0.18975	0.00131		0.00968	0.18004	0	0.16943	0.000395263
0.00977	0.10577	0	0.21173	7.92338e-07		0.00974	0.10537	0	0.22691	-0.02293		0.0097	0.112	0	0.047	-0.04826		0.00964	0.11537	0	0.19131	0.00133		0.00976	0.1813	0	0.17083	0.000403163
0.00985	0.10711	0	0.21346	8.32127e-07		0.00982	0.10656	0	0.22877	-0.02287		0.00978	0.113	0	0.0474	-0.04824		0.00972	0.11676	0	0.19288	0.00135		0.00984	0.18253	0	0.17223	0.000411156
0.00993	0.10849	0	0.2152	8.73568e-07		0.0099	0.10794	0	0.23063	-0.02281		0.00986	0.114	0	0.0478	-0.04822		0.0098	0.11829	0	0.19445	0.00137		0.00992	0.18373	0	0.17363	0.000419242
0.01001	0.10982	0	0.21693	9.16714e-07		0.00998	0.10937	0	0.23249	-0.02274		0.00994	0.115	0	0.0482	-0.0482		0.00987	0.11985	0	0.19602	0.00139		0.01	0.18485	0	0.17503	0.000427422
0.01009	0.11112	0	0.21867	9.61623e-07		0.01006	0.11073	0	0.23435	-0.02268		0.01	0.117	0	0.0486	-0.04818		0.00995	0.12136	0	0.19759	0.00141		0.01008	0.18592	0	0.17643	0.000435695
0.01017	0.11248	0	0.2204	1.00835e-06		0.01014	0.11205	0	0.2362	-0.02262		0.0101	0.119	0	0.04866	-0.04817		0.01003	0.12287	0	0.19915	0.00143		0.01016	0.18694	0	0.17783	0.000444063
0.01025	0.11386	0	0.22214	1.05695e-06		0.01022	0.11351	0	0.23806	-0.02255		0.0102	0.12	0	0.05046	-0.04808		0.01011	0.12442	0	0.20072	0.00145		0.01023	0.1879	0	0.17923	0.000452526
0.01033	0.11521	0	0.22387	1.1075e-06		0.0103	0.11505	0	0.23992	-0.02249		0.0103	0.122	0	0.05227	-0.04798		0.01019	0.12602	0	0.20229	0.00147		0.01031	0.18884	0	0.18063	0.000461083
0.01041	0.11655	0	0.22561	1.16004e-06		0.01038	0.11663	0	0.24178	-0.02243		0.0103	0.124	0	0.05407	-0.04789		0.01027	0.12772	0	0.20386	0.00148		0.01039	0.18977	0	0.18203	0.000469736
0.01048	0.11783	0	0.22734	1.21464e-06		0.01046	0.11819	0	0.24364	-0.02237		0.0104	0.126	0	0.05587	-0.04779		0.01035	0.12945	0	0.20542	0.0015		0.01047	0.19069	0	0.18343	0.000478485
0.01056	0.11908	0	0.22908	1.27137e-06		0.01054	0.11975	0	0.2455	-0.0223		0.0105	0.128	0	0.05767	-0.0477		0.01043	0.13114	0	0.20699	0.00152		0.01055	0.1916	0	0.18483	0.00048733
0.01064	0.12031	0	0.23081	1.33028e-06		0.01062	0.12132	0	0.24736	-0.02224		0.0106	0.129	0	0.05947	-0.0476		0.0105	0.13282	0	0.20856	0.00154		0.01063	0.19249	0	0.18622	0.000496271
0.01072	0.12152	0	0.23254	1.39146e-06		0.0107	0.12286	0	0.24922	-0.02217		0.0107	0.131	0	0.06128	-0.0475		0.01058	0.13446	0	0.21013	0.00156		0.01071	0.19344	0	0.18762	0.00050531
0.0108	0.1228	0	0.23428	1.45496e-06		0.01077	0.12436	0	0.25108	-0.02211		0.0107	0.133	0	0.06308	-0.04741		0.01066	0.13604	0	0.2117	0.00158		0.01079	0.19439	0	0.18902	0.000514445
0.01088	0.12441	0	0.23601	1.52086e-06		0.01085	0.12583	0	0.25294	-0.02205		0.0108	0.134	0	0.06488	-0.04731		0.01074	0.13755	0	0.21326	0.0016		0.01087	0.19529	0	0.19042	0.000523679
0.01096	0.12603	0	0.23775	1.58923e-06		0.01093	0.12735	0	0.2548	-0.02198		0.0109	0.136	0	0.06668	-0.04722		0.01082	0.13899	0	0.21483	0.00162		0.01095	0.19618	0	0.19182	0.00053301
0.01104	0.12737	0	0.23948	1.66015e-06		0.01101	0.12888	0	0.25666	-0.02192		0.011	0.137	0	0.06848	-0.04712		0.0109	0.14037	0	0.2164	0.00164		0.01103	0.19697	0	0.19322	0.00054244
0.01112	0.12867	0	0.24122	1.73368e-06		0.01109	0.13047	0	0.25852	-0.02185		0.0111	0.139	0	0.07029	-0.04702		0.01098	0.14179	0	0.21797	0.00166		0.01111	0.19769	0	0.19462	0.000551968
0.0112	0.1303	0	0.24295	1.8099e-06		0.01117	0.1321	0	0.26038	-0.02179		0.0111	0.14	0	0.07209	-0.04692		0.01105	0.14325	0	0.21953	0.00168		0.01119	0.19843	0	0.19602	0.000561596
0.01128	0.13156	0	0.24469	1.8889e-06		0.01125	0.13372	0	0.26224	-0.02172		0.0112	0.142	0	0.07389	-0.04683		0.01113	0.14472	0	0.2211	0.0017		0.01127	0.19918	0	0.19742	0.000571323
0.01136	0.13287	0	0.24642	1.97075e-06		0.01133	0.13526	0	0.2641	-0.02166		0.0113	0.143	0	0.07569	-0.04673		0.01121	0.14615	0	0.22267	0.00173		0.01135	0.19991	0	0.19882	0.000581151
0.01144	0.13426	0	0.24816	2.05554e-06		0.01141	0.13674	0	0.26596	-0.02159		0.0114	0.145	0	0.07749	-0.04663		0.01129	0.14766	0	0.22424	0.00175		0.01143	0.20059	0	0.20022	0.000591078
0.01152	0.13553	0	0.24989	2.14334e-06		0.01149	0.13812	0	0.26782	-0.02153		0.0114	0.146	0	0.0793	-0.04653		0.01137	0.14904	0	0.2258	0.00177		0.01151	0.20127	0	0.20162	0.000601106
0.0116	0.13685	0	0.25163	2.23425e-06		0.01157	0.14024	0	0.26968	-0.02146		0.0115	0.147	0	0.0811	-0.04643		0.01145	0.15039	0	0.22737	0.00179		0.01158	0.20191	0	0.20302	0.000611236
0.01168	0.13818	0	0.25336	2.32835e-06		0.01165	0.14139	0	0.27154	-0.0214		0.0116	0.149	0	0.0829	-0.04634		0.01153	0.1518	0	0.22894	0.00181		0.01166	0.2025	0	0.20442	0.000621466
0.01176	0.13952	0	0.2551	2.42573e-06		0.01173	0.14269	0	0.2734	-0.02133		0.0117	0.15	0	0.0847	-0.04624		0.0116	0.1532	0	0.23051	0.00183		0.01174	0.20305	0	0.20582	0.000631799
0.01184	0.14074	0	0.25683	2.52649e-06		0.01181	0.1437	0	0.27526	-0.02126		0.0118	0.151	0	0.0865	-0.04614		0.01168	0.15455	0	0.23208	0.00185		0.01182	0.20362	0	0.20722	0.000642234
0.01192	0.14191	0	0.25857	2.6307e-06		0.01189	0.1452	0	0.27712	-0.0212		0.0118	0.153	0	0.08831	-0.04604		0.01176	0.15587	0	0.23364	0.00187		0.0119	0.20425	0	0.20862	0.000652771
0.012	0.14306	0	0.2603	2.73848e-06		0.01197	0.14666	0	0.27897	-0.02113		0.0119	0.154	0	0.09011	-0.04594		0.01184	0.15714	0	0.23521	0.0019		0.01198	0.20492	0	0.21002	0.000663411
0.01207	0.14418	0	0.26204	2.84991e-06		0.01205	0.14803	0	0.28083	-0.02106		0.012	0.155	0	0.09191	-0.04584		0.01192	0.15839	0	0.23678	0.00192		0.01206	0.20568	0	0.21142	0.000674155
0.01215	0.1453	0	0.26377	2.96509e-06		0.01213	0.14932	0	0.28269	-0.021		0.0121	0.157	0	0.09371	-0.04574		0.012	0.15959	0	0.23835	0.00194		0.01214	0.20648	0	0.21282	0.000685002
0.01223	0.1464	0	0.26551	3.08413e-06		0.01221	0.15054	0	0.28455	-0.02093		0.0122	0.158	0	0.09551	-0.04564		0.01208	0.16075	0	0.23991	0.00196		0.01222	0.20737	0	0.21422	0.000695954
0.01231	0.14752	0	0.26724	3.20712e-06		0.01229	0.15167	0	0.28641	-0.02086		0.0122	0.159	0	0.09732	-0.04554		0.01215	0.16188	0	0.24148	0.00198		0.0123	0.20844	0	0.21562	0.00070701
0.01239	0.14868	0	0.26898	3.33418e-06		0.01237	0.1527	0	0.28827	-0.0208		0.0123	0.16	0	0.09912	-0.04544		0.01223	0.16297	0	0.24305	0.00201		0.01238	0.20964	0	0.21702	0.000718171
0.01247	0.14979	0	0.27071	3.4654e-06		0.01244	0.15366	0	0.29013	-0.02073		0.0124	0.161	0	0.10092	-0.04534		0.01231	0.164	0	0.24462	0.00203		0.01246	0.21108	0	0.21842	0.000729437
0.01255	0.15089	0	0.27245	3.6009e-06		0.01252	0.15452	0	0.29199	-0.02066		0.0125	0.162	0	0.10272	-0.04524		0.01239	0.16495	0	0.24619	0.00205		0.01254	0.21286	0	0.21982	0.000740809
0.01263	0.15211	0	0.27418	3.74079e-06		0.0126	0.15532	0	0.29385	-0.02059		0.0126	0.163	0	0.10452	-0.04514		0.01247	0.16588	0	0.24775	0.00207		0.01262	0.21489	0	0.22122	0.000752287
0.01271	0.15347	0	0.27592	3.88518e-06		0.01268	0.15604	0	0.29571	-0.02053		0.0126	0.164	0	0.10633	-0.04503		0.01255	0.16679	0	0.24932	0.0021		0.0127	0.21712	0	0.22262	0.000763871
0.01279	0.15445	0	0.27765	4.03418e-06		0.01276	0.15668	0	0.29757	-0.02046		0.0127	0.165	0	0.10813	-0.04493		0.01263	0.16768	0	0.25089	0.00212		0.01278	0.21946	0	0.22402	0.000775563
0.01287	0.15495	0	0.27939	4.18792e-06		0.01284	0.15727	0	0.29943	-0.02039		0.0128	0.166	0	0.10993	-0.04483		0.01271	0.16851	0	0.25246	0.00214		0.01286	0.22186	0	0.22542	0.000787361
0.01295	0.15518	0	0.28112	4.34651e-06		0.01292	0.15781	0	0.30129	-0.02032		0.0129	0.166	0	0.11173	-0.04473		0.01278	0.1693	0	0.25402	0.00216		0.01293	0.22423	0	0.22681	0.000799267
0.01303	0.15554	0	0.28286	4.51007e-06		0.013	0.15827	0	0.30315	-0.02025		0.013	0.167	0	0.11353	-0.04463		0.01286	0.17004	0	0.25559	0.00219		0.01301	0.22655	0	0.22821	0.000811281
0.01311	0.15599	0	0.28459	4.67874e-06		0.01308	0.15865	0	0.30501	-0.02018		0.013	0.168	0	0.11534	-0.04452		0.01294	0.17078	0	0.25716	0.00221		0.01309	0.22878	0	0.22961	0.000823404
0.01319	0.15632	0	0.28633	4.85262e-06		0.01316	0.15889	0	0.30687	-0.02011		0.0131	0.168	0	0.11714	-0.04442		0.01302	0.17144	0	0.25873	0.00223		0.01317	0.23099	0	0.23101	0.000835635
0.01327	0.1565	0	0.28806	5.03186e-06		0.01324	0.15899	0	0.30873	-0.02004		0.0132	0.168	0	0.11894	-0.04432		0.0131	0.17207	0	0.2603	0.00226		0.01325	0.23309	0	0.23241	0.000847976
0.01335	0.15661	0	0.2898	5.21659e-06		0.01332	0.159	0	0.31059	-0.01998		0.0133	0.169	0	0.12074	-0.04421		0.01318	0.17265	0	0.26186	0.00228		0.01333	0.23513	0	0.23381	0.000860426
0.01343	0.15643	0	0.29153	5.40693e-06		0.0134	0.15901	0	0.31245	-0.01991		0.0134	0.169	0	0.12254	-0.04411		0.01326	0.17315	0	0.26343	0.0023		0.01341	0.23709	0	0.23521	0.000872987
0.01351	0.15617	0	0.29327	5.60303e-06		0.01348	0.15902	0	0.31431	-0.01984		0.0134	0.169	0	0.12435	-0.04401		0.01333	0.17357	0	0.265	0.00233		0.01349	0.239	0	0.23661	0.000885657
0.01358	0.15595	0	0.295	5.80501e-06		0.01356	0.15901	0	0.31617	-0.01977		0.0135	0.169	0	0.12615	-0.0439		0.01341	0.17395	0	0.26657	0.00235		0.01357	0.2408	0	0.23801	0.000898439
0.01366	0.15579	0	0.29674	6.01304e-06		0.01364	0.15902	0	0.31803	-0.0197		0.0136	0.169	0	0.12795	-0.0438		0.01349	0.17426	0	0.26813	0.00238		0.01365	0.2425	0	0.23941	0.000911332
0.01374	0.15568	0	0.29847	6.22724e-06		0.01372	0.15902	0	0.31989	-0.01963		0.0137	0.17	0	0.12975	-0.0437		0.01357	0.17458	0	0.2697	0.0024		0.01373	0.24409	0	0.24081	0.000924336
0.01382	0.15556	0	0.30021	6.44776e-06		0.0138	0.15908	0	0.32174	-0.01956		0.0138	0.17	0	0.13155	-0.04359		0.01365	0.17491	0	0.27127	0.00243		0.01381	0.24559	0	0.24221	0.000937452
0.0139	0.15546	0	0.30194	6.67475e-06		0.01388	0.15935	0	0.3236	-0.01948		0.0138	0.17	0	0.13336	-0.04349		0.01373	0.17529	0	0.27284	0.00245		0.01389	0.24704	0	0.24361	0.000950681
0.01398	0.15546	0	0.30367	6.90836e-06		0.01396	0.1597	0	0.32546	-0.01941		0.0139	0.17	0	0.13516	-0.04338		0.01381	0.17575	0	0.27441	0.00247		0.01397	0.24844	0	0.24501	0.000964023
0.01406	0.1556	0	0.30541	7.14875e-06		0.01404	0.15999	0	0.32732	-0.01934		0.014	0.17	0	0.13696	-0.04328		0.01388	0.17628	0	0.27597	0.0025		0.01405	0.24981	0	0.24641	0.000977478
0.01414	0.15586	0	0.30714	7.39607e-06		0.01411	0.1602	0	0.32918	-0.01927		0.0141	0.171	0	0.13876	-0.04317		0.01396	0.17688	0	0.27754	0.00252		0.01413	0.25116	0	0.24781	0.000991046
0.01422	0.1562	0	0.30888	7.65049e-06		0.01419	0.1604	0	0.33104	-0.0192		0.0141	0.171	0	0.14056	-0.04306		0.01404	0.17751	0	0.27911	0.00255		0.01421	0.25248	0	0.24921	0.001
0.0143	0.15658	0	0.31061	7.91215e-06		0.01427	0.1606	0	0.3329	-0.01913		0.0142	0.171	0	0.14237	-0.04296		0.01412	0.17812	0	0.28068	0.00257		0.01428	0.25382	0	0.25061	0.00102
0.01438	0.157	0	0.31235	8.18123e-06		0.01435	0.16085	0	0.33476	-0.01906		0.0143	0.172	0	0.14417	-0.04285		0.0142	0.17876	0	0.28224	0.0026		0.01436	0.25511	0	0.25201	0.00103
0.01446	0.15745	0	0.31408	8.4579e-06		0.01443	0.16124	0	0.33662	-0.01898		0.0144	0.172	0	0.14597	-0.04275		0.01428	0.17945	0	0.28381	0.00262		0.01444	0.25638	0	0.25341	0.00105
0.01454	0.15799	0	0.31582	8.74233e-06		0.01451	0.16191	0	0.33848	-0.01891		0.0145	0.173	0	0.14777	-0.04264		0.01436	0.18019	0	0.28538	0.00265		0.01452	0.25759	0	0.25481	0.00106
0.01462	0.15871	0	0.31755	9.03468e-06		0.01459	0.16281	0	0.34034	-0.01884		0.0145	0.174	0	0.14957	-0.04253		0.01444	0.18099	0	0.28695	0.00268		0.0146	0.25876	0	0.25621	0.00107
0.0147	0.15958	0	0.31929	9.33513e-06		0.01467	0.16385	0	0.3422	-0.01877		0.0146	0.174	0	0.15138	-0.04243		0.01451	0.18197	0	0.28852	0.0027		0.01468	0.25988	0	0.25761	0.00109
0.01478	0.16046	0	0.32102	9.64387e-06		0.01475	0.16494	0	0.34406	-0.01869		0.0147	0.175	0	0.15318	-0.04232		0.01459	0.18298	0	0.29008	0.00273		0.01476	0.26095	0	0.25901	0.0011
0.01486	0.16128	0	0.32276	9.96107e-06		0.01483	0.16601	0	0.34592	-0.01862		0.0148	0.176	0	0.15498	-0.04221		0.01467	0.18401	0	0.29165	0.00275		0.01484	0.26201	0	0.26041	0.00112
0.01494	0.16205	0	0.32449	1.02869e-05		0.01491	0.16701	0	0.34778	-0.01855		0.0149	0.177	0	0.15678	-0.0421		0.01475	0.18498	0	0.29322	0.00278		0.01492	0.26309	0	0.26181	0.00113
0.01502	0.1628	0	0.32623	1.06216e-05		0.01499	0.16798	0	0.34964	-0.01848		0.0149	0.178	0	0.15858	-0.04199		0.01483	0.18586	0	0.29479	0.00281		0.015	0.26417	0	0.26321	0.00115
0.0151	0.16356	0	0.32796	1.09653e-05		0.01507	0.16897	0	0.3515	-0.0184		0.015	0.179	0	0.16039	-0.04189		0.01491	0.18662	0	0.29635	0.00283		0.01508	0.26524	0	0.26461	0.00116
0.01517	0.16437	0	0.3297	1.13183e-05		0.01515	0.16998	0	0.35336	-0.01833		0.0151	0.18	0	0.16219	-0.04178		0.01499	0.18737	0	0.29792	0.00286		0.01516	0.26632	0	0.266	0.00118
0.01525	0.16527	0	0.33143	1.16806e-05		0.01523	0.17102	0	0.35522	-0.01825		0.0152	0.181	0	0.16399	-0.04167		0.01506	0.18822	0	0.29949	0.00288		0.01524	0.26737	0	0.2674	0.00119
0.01533	0.16621	0	0.33317	1.20526e-05		0.01531	0.17209	0	0.35708	-0.01818		0.0153	0.182	0	0.16579	-0.04156		0.01514	0.18906	0	0.30106	0.00291		0.01532	0.26841	0	0.2688	0.00121
0.01541	0.16732	0	0.3349	1.24344e-05		0.01539	0.17343	0	0.35894	-0.01811		0.0153	0.183	0	0.16759	-0.04145		0.01522	0.18988	0	0.30263	0.00294		0.0154	0.2694	0	0.2702	0.00122
0.01549	0.16864	0	0.33664	1.28262e-05		0.01547	0.17479	0	0.3608	-0.01803		0.0154	0.184	0	0.1694	-0.04134		0.0153	0.1907	0	0.30419	0.00297		0.01548	0.27039	0	0.2716	0.00124
0.01557	0.17011	0	0.33837	1.32283e-05		0.01555	0.17611	0	0.36266	-0.01796		0.0155	0.185	0	0.1712	-0.04123		0.01538	0.1916	0	0.30576	0.00299		0.01556	0.27133	0	0.273	0.00126
0.01565	0.17167	0	0.34011	1.36408e-05		0.01563	0.17733	0	0.36451	-0.01788		0.0156	0.186	0	0.173	-0.04112		0.01546	0.19268	0	0.30733	0.00302		0.01563	0.27224	0	0.2744	0.00127
0.01573	0.17328	0	0.34184	1.4064e-05		0.01571	0.1786	0	0.36637	-0.01781		0.0157	0.188	0	0.1748	-0.04101		0.01554	0.1938	0	0.3089	0.00305		0.01571	0.27309	0	0.2758	0.00129
0.01581	0.17492	0	0.34358	1.44981e-05		0.01578	0.17981	0	0.36823	-0.01773		0.0157	0.189	0	0.1766	-0.0409		0.01561	0.19503	0	0.31046	0.00307		0.01579	0.27391	0	0.2772	0.0013
0.01589	0.17659	0	0.34531	1.49432e-05		0.01586	0.18113	0	0.37009	-0.01766		0.0158	0.19	0	0.17841	-0.04079		0.01569	0.19622	0	0.31203	0.0031		0.01587	0.27474	0	0.2786	0.00132
0.01597	0.17817	0	0.34705	1.53998e-05		0.01594	0.18249	0	0.37195	-0.01758		0.0159	0.192	0	0.18021	-0.04068		0.01577	0.1974	0	0.3136	0.00313		0.01595	0.27557	0	0.28	0.00134
0.01605	0.17981	0	0.34878	1.58678e-05		0.01602	0.18392	0	0.37381	-0.0175		0.016	0.193	0	0.18201	-0.04057		0.01585	0.1986	0	0.31517	0.00316		0.01603	0.27642	0	0.2814	0.00135
0.01613	0.18139	0	0.35052	1.63477e-05		0.0161	0.18533	0	0.37567	-0.01743		0.0161	0.195	0	0.18381	-0.04045		0.01593	0.19985	0	0.31674	0.00319		0.01611	0.27727	0	0.2828	0.00137
0.01621	0.18294	0	0.35225	1.68396e-05		0.01618	0.18669	0	0.37753	-0.01735		0.0161	0.196	0	0.18561	-0.04034		0.01601	0.20118	0	0.3183	0.00321		0.01619	0.27815	0	0.2842	0.00139
0.01629	0.18446	0	0.35399	1.73438e-05		0.01626	0.18897	0	0.37939	-0.01727		0.0162	0.198	0	0.18742	-0.04023		0.01609	0.20257	0	0.31987	0.00324		0.01627	0.27915	0	0.2856	0.0014
0.01637	0.18593	0	0.35572	1.78606e-05		0.01634	0.18994	0	0.38125	-0.0172		0.0163	0.199	0	0.18922	-0.04012		0.01616	0.20398	0	0.32144	0.00327		0.01635	0.28023	0	0.287	0.00142
0.01645	0.18731	0	0.35746	1.83901e-05		0.01642	0.19079	0	0.38311	-0.01712		0.0164	0.201	0	0.19102	-0.04001		0.01624	0.20539	0	0.32301	0.0033		0.01643	0.28137	0	0.2884	0.00144
0.01653	0.18867	0	0.35919	1.89326e-05		0.0165	0.19214	0	0.38497	-0.01704		0.0165	0.202	0	0.19282	-0.03989		0.01632	0.20675	0	0.32457	0.00333		0.01651	0.28255	0	0.2898	0.00145
0.01661	0.18998	0	0.36093	1.94884e-05		0.01658	0.19346	0	0.38683	-0.01697		0.0165	0.204	0	0.19462	-0.03978		0.0164	0.20812	0	0.32614	0.00336		0.01659	0.28378	0	0.2912	0.00147
0.01669	0.19121	0	0.36266	2.00577e-05		0.01666	0.19472	0	0.38869	-0.01689		0.0166	0.205	0	0.19643	-0.03967		0.01648	0.20947	0	0.32771	0.00339		0.01667	0.28511	0	0.2926	0.00149
0.01676	0.19242	0	0.3644	2.06408e-05		0.01674	0.19593	0	0.39055	-0.01681		0.0167	0.206	0	0.19823	-0.03955		0.01656	0.21083	0	0.32928	0.00341		0.01675	0.28658	0	0.294	0.00151
0.01684	0.19356	0	0.36613	2.1238e-05		0.01682	0.19707	0	0.39241	-0.01673		0.0168	0.208	0	0.20003	-0.03944		0.01664	0.21214	0	0.33085	0.00344		0.01683	0.28816	0	0.2954	0.00152
0.01692	0.19466	0	0.36787	2.18495e-05		0.0169	0.19817	0	0.39427	-0.01665		0.0169	0.209	0	0.20183	-0.03932		0.01672	0.21346	0	0.33241	0.00347		0.0169	0.28986	0	0.2968	0.00154
0.017	0.19571	0	0.3696	2.24756e-05		0.01698	0.19923	0	0.39613	-0.01658		0.0169	0.21	0	0.20363	-0.03921		0.01679	0.21474	0	0.33398	0.0035		0.01698	0.29166	0	0.2982	0.00156
0.01708	0.19671	0	0.37134	2.31167e-05		0.01706	0.20016	0	0.39799	-0.0165		0.017	0.211	0	0.20544	-0.0391		0.01687	0.2161	0	0.33555	0.00353		0.01706	0.2935	0	0.2996	0.00158
0.01716	0.19775	0	0.37307	2.37729e-05		0.01714	0.20102	0	0.39985	-0.01642		0.0171	0.213	0	0.20724	-0.03898		0.01695	0.21734	0	0.33712	0.00356		0.01714	0.29538	0	0.301	0.0016
0.01724	0.19876	0	0.3748	2.44445e-05		0.01722	0.20186	0	0.40171	-0.01634		0.0172	0.214	0	0.20904	-0.03887		0.01703	0.21851	0	0.33868	0.00359		0.01722	0.29726	0	0.3024	0.00161
0.01732	0.19977	0	0.37654	2.51319e-05		0.0173	0.20268	0	0.40357	-0.01626		0.0172	0.215	0	0.21084	-0.03875		0.01711	0.21976	0	0.34025	0.00362		0.0173	0.29911	0	0.3038	0.00163
0.0174	0.20075	0	0.37827	2.58353e-05		0.01738	0.20347	0	0.40543	-0.01618		0.0173	0.216	0	0.21264	-0.03863		0.01719	0.22084	0	0.34182	0.00365		0.01738	0.30097	0	0.3052	0.00165
0.01748	0.20166	0	0.38001	2.65551e-05		0.01745	0.20419	0	0.40728	-0.0161		0.0174	0.217	0	0.21445	-0.03852		0.01727	0.22191	0	0.34339	0.00368		0.01746	0.3028	0	0.30659	0.00167
0.01756	0.20251	0	0.38174	2.72915e-05		0.01753	0.20491	0	0.40914	-0.01602		0.0175	0.218	0	0.21625	-0.0384		0.01734	0.22296	0	0.34495	0.00371		0.01754	0.3046	0	0.30799	0.00169
0.01764	0.20335	0	0.38348	2.80448e-05		0.01761	0.20561	0	0.411	-0.01594		0.0176	0.218	0	0.21805	-0.03828		0.01742	0.22392	0	0.34652	0.00374		0.01762	0.30636	0	0.30939	0.00171
0.01772	0.20417	0	0.38521	2.88154e-05		0.01769	0.20633	0	0.41286	-0.01586		0.0176	0.219	0	0.21985	-0.03817		0.0175	0.22483	0	0.34809	0.00377		0.0177	0.30809	0	0.31079	0.00173
0.0178	0.20491	0	0.38695	2.96036e-05		0.01777	0.20705	0	0.41472	-0.01578		0.0177	0.22	0	0.22165	-0.03805		0.01758	0.22578	0	0.34966	0.0038		0.01778	0.3098	0	0.31219	0.00175
0.01788	0.20555	0	0.38868	3.04097e-05		0.01785	0.20776	0	0.41658	-0.0157		0.0178	0.221	0	0.22346	-0.03793		0.01766	0.22673	0	0.35123	0.00383		0.01786	0.31147	0	0.31359	0.00176
0.01796	0.20651	0	0.39042	3.1234e-05		0.01793	0.20851	0	0.41844	-0.01562		0.0179	0.222	0	0.22526	-0.03782		0.01774	0.22759	0	0.35279	0.00387		0.01794	0.31311	0	0.31499	0.00178
0.01804	0.20676	0	0.39215	3.20768e-05		0.01801	0.20926	0	0.4203	-0.01553		0.018	0.223	0	0.22706	-0.0377		0.01782	0.22833	0	0.35436	0.0039		0.01802	0.31472	0	0.31639	0.0018
0.01812	0.20714	0	0.39389	3.29385e-05		0.01809	0.20997	0	0.42216	-0.01545		0.018	0.223	0	0.22886	-0.03758		0.01789	0.22906	0	0.35593	0.00393		0.0181	0.31632	0	0.31779	0.00182
0.0182	0.20757	0	0.39562	3.38194e-05		0.01817	0.21066	0	0.42402	-0.01537		0.0181	0.224	0	0.23066	-0.03746		0.01797	0.22982	0	0.3575	0.00396		0.01818	0.31787	0	0.31919	0.00184
0.01827	0.20796	0	0.39736	3.47199e-05		0.01825	0.21135	0	0.42588	-0.01529		0.0182	0.225	0	0.23246	-0.03734		0.01805	0.23056	0	0.35906	0.00399		0.01825	0.31941	0	0.32059	0.00186
0.01835	0.20822	0	0.39909	3.56403e-05		0.01833	0.21202	0	0.42774	-0.01521		0.0183	0.225	0	0.23427	-0.03722		0.01813	0.23127	0	0.36063	0.00402		0.01833	0.32088	0	0.32199	0.00188
0.01843	0.20841	0	0.40083	3.65809e-05		0.01841	0.21265	0	0.4296	-0.01512		0.0184	0.226	0	0.23607	-0.0371		0.01821	0.23199	0	0.3622	0.00405		0.01841	0.3223	0	0.32339	0.0019
0.01851	0.2086	0	0.40256	3.75421e-05		0.01849	0.21328	0	0.43146	-0.01504		0.0184	0.226	0	0.23787	-0.03698		0.01829	0.23276	0	0.36377	0.00409		0.01849	0.3237	0	0.32479	0.00193
0.01859	0.20892	0	0.4043	3.85243e-05		0.01857	0.21398	0	0.43332	-0.01496		0.0185	0.227	0	0.23967	-0.03686		0.01837	0.23352	0	0.36534	0.00412		0.01857	0.32502	0	0.32619	0.00195
0.01867	0.20956	0	0.40603	3.95279e-05		0.01865	0.21468	0	0.43518	-0.01488		0.0186	0.228	0	0.24147	-0.03674		0.01844	0.23433	0	0.3669	0.00415		0.01865	0.32632	0	0.32759	0.00197
0.01875	0.2101	0	0.40777	4.05531e-05		0.01873	0.21536	0	0.43704	-0.01479		0.0187	0.228	0	0.24328	-0.03662		0.01852	0.2351	0	0.36847	0.00418		0.01873	0.3276	0	0.32899	0.00199
0.01883	0.21046	0	0.4095	4.16004e-05		0.01881	0.216	0	0.4389	-0.01471		0.0188	0.229	0	0.24508	-0.0365		0.0186	0.23592	0	0.37004	0.00422		0.01881	0.32885	0	0.33039	0.00201
0.01891	0.21059	0	0.41124	4.26702e-05		0.01889	0.21657	0	0.44076	-0.01462		0.0188	0.229	0	0.24688	-0.03638		0.01868	0.23671	0	0.37161	0.00425		0.01889	0.3301	0	0.33179	0.00203
0.01899	0.21079	0	0.41297	4.37628e-05		0.01897	0.21707	0	0.44262	-0.01454		0.0189	0.23	0	0.24868	-0.03626		0.01876	0.23747	0	0.37317	0.00428		0.01897	0.33134	0	0.33319	0.00205
0.01907	0.21115	0	0.41471	4.48787e-05		0.01904	0.21751	0	0.44448	-0.01446		0.019	0.23	0	0.25048	-0.03614		0.01884	0.23823	0	0.37474	0.00431		0.01905	0.33258	0	0.33459	0.00207
0.01915	0.21173	0	0.41644	4.60181e-05		0.01912	0.21796	0	0.44634	-0.01437		0.0191	0.231	0	0.25229	-0.03602		0.01892	0.23899	0	0.37631	0.00435		0.01913	0.33383	0	0.33599	0.00209
0.01923	0.2123	0	0.41818	4.71816e-05		0.0192	0.21842	0	0.4482	-0.01429		0.0192	0.232	0	0.25409	-0.03589		0.019	0.23973	0	0.37788	0.00438		0.01921	0.33511	0	0.33739	0.00212
0.01931	0.21279	0	0.41991	4.83695e-05		0.01928	0.21888	0	0.45005	-0.0142		0.0192	0.232	0	0.25589	-0.03577		0.01907	0.24042	0	0.37945	0.00441		0.01929	0.33635	0	0.33879	0.00214
0.01939	0.21313	0	0.42165	4.95823e-05		0.01936	0.21934	0	0.45191	-0.01411		0.0193	0.233	0	0.25769	-0.03565		0.01915	0.2411	0	0.38101	0.00445		0.01937	0.33758	0	0.34019	0.00216
0.01947	0.21347	0	0.42338	5.08203e-05		0.01944	0.21981	0	0.45377	-0.01403		0.0194	0.234	0	0.25949	-0.03553		0.01923	0.24172	0	0.38258	0.00448		0.01945	0.33876	0	0.34159	0.00218
0.01955	0.21382	0	0.42512	5.20839e-05		0.01952	0.22029	0	0.45563	-0.01394		0.0195	0.234	0	0.2613	-0.0354		0.01931	0.24232	0	0.38415	0.00452		0.01953	0.33993	0	0.34299	0.0022
0.01963	0.21415	0	0.42685	5.33737e-05		0.0196	0.22076	0	0.45749	-0.01386		0.0196	0.235	0	0.2631	-0.03528		0.01939	0.24291	0	0.38572	0.00455		0.0196	0.34107	0	0.34439	0.00223
0.01971	0.21459	0	0.42859	5.469e-05		0.01968	0.22127	0	0.45935	-0.01377		0.0196	0.236	0	0.2649	-0.03515		0.01947	0.24348	0	0.38728	0.00458		0.01968	0.34218	0	0.34579	0.00225
0.01979	0.21505	0	0.43032	5.60332e-05		0.01976	0.22179	0	0.46121	-0.01368		0.0197	0.237	0	0.2667	-0.03503		0.01955	0.24407	0	0.38885	0.00462		0.01976	0.34329	0	0.34718	0.00227
0.01986	0.21551	0	0.43206	5.74039e-05		0.01984	0.22231	0	0.46307	-0.0136		0.0198	0.237	0	0.2685	-0.03491		0.01962	0.24468	0	0.39042	0.00465		0.01984	0.34438	0	0.34858	0.0023
0.01994	0.21604	0	0.43379	5.88024e-05		0.01992	0.22284	0	0.46493	-0.01351		0.0199	0.238	0	0.27031	-0.03478		0.0197	0.24534	0	0.39199	0.00469		0.01992	0.34542	0	0.34998	0.00232
0.02002	0.21663	0	0.43553	6.02292e-05		0.02	0.22341	0	0.46679	-0.01342		0.0199	0.238	0	0.27211	-0.03466		0.01978	0.24606	0	0.39356	0.00472		0.02	0.34646	0	0.35138	0.00234
0.0201	0.21747	0	0.43726	6.16847e-05		0.02008	0.22405	0	0.46865	-0.01333		0.02	0.239	0	0.27391	-0.03453		0.01986	0.24683	0	0.39512	0.00476		0.02008	0.34745	0	0.35278	0.00237
0.02018	0.21848	0	0.439	6.31695e-05		0.02016	0.2248	0	0.47051	-0.01325		0.0201	0.24	0	0.27571	-0.0344		0.01994	0.24769	0	0.39669	0.00479		0.02016	0.3484	0	0.35418	0.00239
0.02026	0.21964	0	0.44073	6.46839e-05		0.02024	0.2257	0	0.47237	-0.01316		0.0202	0.241	0	0.27751	-0.03428		0.02002	0.24868	0	0.39826	0.00483		0.02024	0.34939	0	0.35558	0.00241
0.02034	0.22091	0	0.44247	6.62285e-05		0.02032	0.22672	0	0.47423	-0.01307		0.0203	0.241	0	0.27932	-0.03415		0.0201	0.24949	0	0.39983	0.00486		0.02032	0.35037	0	0.35698	0.00244
0.02042	0.22226	0	0.4442	6.78038e-05		0.0204	0.2278	0	0.47609	-0.01298		0.0203	0.242	0	0.28112	-0.03402		0.02017	0.25041	0	0.40139	0.0049		0.0204	0.3514	0	0.35838	0.00246
0.0205	0.22365	0	0.44593	6.94102e-05		0.02048	0.22889	0	0.47795	-0.01289		0.0204	0.243	0	0.28292	-0.0339		0.02025	0.25129	0	0.40296	0.00493		0.02048	0.35242	0	0.35978	0.00248
0.02058	0.22508	0	0.44767	7.10481e-05		0.02056	0.23	0	0.47981	-0.0128		0.0205	0.244	0	0.28472	-0.03377		0.02033	0.25222	0	0.40453	0.00497		0.02056	0.35355	0	0.36118	0.00251
0.02066	0.22653	0	0.4494	7.27182e-05		0.02064	0.23115	0	0.48167	-0.01271		0.0206	0.246	0	0.28652	-0.03364		0.02041	0.25318	0	0.4061	0.00501		0.02064	0.35481	0	0.36258	0.00253
0.02074	0.22799	0	0.45114	7.4421e-05		0.02071	0.23232	0	0.48353	-0.01262		0.0207	0.247	0	0.28833	-0.03351		0.02049	0.25412	0	0.40767	0.00504		0.02072	0.35612	0	0.36398	0.00256
0.02082	0.22942	0	0.45287	7.61568e-05		0.02079	0.23351	0	0.48539	-0.01253		0.0207	0.248	0	0.29013	-0.03339		0.02057	0.25509	0	0.40923	0.00508		0.0208	0.35745	0	0.36538	0.00258
0.0209	0.2308	0	0.45461	7.79263e-05		0.02087	0.23472	0	0.48725	-0.01244		0.0208	0.249	0	0.29193	-0.03326		0.02065	0.25605	0	0.4108	0.00511		0.02088	0.35885	0	0.36678	0.00261
0.02098	0.23213	0	0.45634	7.97299e-05		0.02095	0.23596	0	0.48911	-0.01235		0.0209	0.251	0	0.29373	-0.03313		0.02072	0.25705	0	0.41237	0.00515		0.02095	0.36029	0	0.36818	0.00263
0.02106	0.23346	0	0.45808	8.15683e-05		0.02103	0.2372	0	0.49097	-0.01226		0.021	0.252	0	0.29553	-0.033		0.0208	0.25812	0	0.41394	0.00519		0.02103	0.36177	0	0.36958	0.00266
0.02114	0.23478	0	0.45981	8.34418e-05		0.02111	0.23844	0	0.49282	-0.01217		0.0211	0.253	0	0.29734	-0.03287		0.02088	0.25929	0	0.4155	0.00523		0.02111	0.36327	0	0.37098	0.00268
0.02122	0.23606	0	0.46155	8.53511e-05		0.02119	0.23965	0	0.49468	-0.01208		0.0211	0.255	0	0.29914	-0.03274		0.02096	0.26052	0	0.41707	0.00526		0.02119	0.36479	0	0.37238	0.00271
0.0213	0.23735	0	0.46328	8.72967e-05		0.02127	0.24081	0	0.49654	-0.01199		0.0212	0.256	0	0.30094	-0.03261		0.02104	0.26179	0	0.41864	0.0053		0.02127	0.36634	0	0.37378	0.00273
0.02138	0.2386	0	0.46502	8.92792e-05		0.02135	0.24198	0	0.4984	-0.0119		0.0213	0.258	0	0.30274	-0.03248		0.02112	0.26306	0	0.42021	0.00534		0.02135	0.36794	0	0.37518	0.00276
0.02145	0.23981	0	0.46675	9.12991e-05		0.02143	0.24315	0	0.50026	-0.0118		0.0214	0.259	0	0.30454	-0.03235		0.0212	0.26437	0	0.42178	0.00537		0.02143	0.36956	0	0.37658	0.00279
0.02153	0.241	0	0.46849	9.3357e-05		0.02151	0.24436	0	0.50212	-0.01171		0.0215	0.26	0	0.30635	-0.03222		0.02128	0.26569	0	0.42334	0.00541		0.02151	0.37119	0	0.37798	0.00281
0.02161	0.24216	0	0.47022	9.54534e-05		0.02159	0.24556	0	0.50398	-0.01162		0.0215	0.262	0	0.30815	-0.03209		0.02135	0.26701	0	0.42491	0.00545		0.02159	0.37283	0	0.37938	0.00284
0.02169	0.2433	0	0.47196	9.75889e-05		0.02167	0.24677	0	0.50584	-0.01153		0.0216	0.263	0	0.30995	-0.03195		0.02143	0.26831	0	0.42648	0.00549		0.02167	0.37446	0	0.38078	0.00287
0.02177	0.24441	0	0.47369	9.97642e-05		0.02175	0.24796	0	0.5077	-0.01143		0.0217	0.264	0	0.31175	-0.03182		0.02151	0.2696	0	0.42805	0.00553		0.02175	0.37607	0	0.38218	0.00289
0.02185	0.24548	0	0.47543	0.00010198		0.02183	0.24913	0	0.50956	-0.01134		0.0218	0.266	0	0.31355	-0.03169		0.02159	0.27086	0	0.42961	0.00556		0.02183	0.37766	0	0.38358	0.00292
0.02193	0.24653	0	0.47716	0.000104236		0.02191	0.25025	0	0.51142	-0.01124		0.0219	0.267	0	0.31536	-0.03156		0.02167	0.27211	0	0.43118	0.0056		0.02191	0.37922	0	0.38498	0.00295
0.02201	0.24755	0	0.4789	0.000106534		0.02199	0.25133	0	0.51328	-0.01115		0.0219	0.268	0	0.31716	-0.03142		0.02175	0.27332	0	0.43275	0.00564		0.02199	0.38074	0	0.38637	0.00297
0.02209	0.24854	0	0.48063	0.000108874		0.02207	0.25242	0	0.51514	-0.01106		0.022	0.269	0	0.31896	-0.03129		0.02183	0.27454	0	0.43432	0.00568		0.02207	0.38225	0	0.38777	0.003
0.02217	0.24947	0	0.48237	0.000111257		0.02215	0.25347	0	0.517	-0.01096		0.0221	0.27	0	0.32076	-0.03116		0.0219	0.27574	0	0.43589	0.00572		0.02215	0.38374	0	0.38917	0.00303
0.02225	0.25038	0	0.4841	0.000113683		0.02223	0.2545	0	0.51886	-0.01087		0.0222	0.271	0	0.32256	-0.03102		0.02198	0.27693	0	0.43745	0.00576		0.02222	0.38523	0	0.39057	0.00306
0.02233	0.25126	0	0.48584	0.000116153		0.02231	0.25549	0	0.52072	-0.01077		0.0223	0.272	0	0.32437	-0.03089		0.02206	0.2781	0	0.43902	0.0058		0.0223	0.38673	0	0.39197	0.00308
0.02241	0.25212	0	0.48757	0.000118668		0.02238	0.25647	0	0.52258	-0.01067		0.0223	0.273	0	0.32617	-0.03075		0.02214	0.27925	0	0.44059	0.00584		0.02238	0.38822	0	0.39337	0.00311
0.02249	0.25294	0	0.48931	0.000121228		0.02246	0.25744	0	0.52444	-0.01058		0.0224	0.274	0	0.32797	-0.03062		0.02222	0.2804	0	0.44216	0.00588		0.02246	0.38968	0	0.39477	0.00314
0.02257	0.25372	0	0.49104	0.000123834		0.02254	0.25846	0	0.5263	-0.01048		0.0225	0.275	0	0.32977	-0.03048		0.0223	0.28152	0	0.44372	0.00592		0.02254	0.39115	0	0.39617	0.00317
0.02265	0.25446	0	0.49278	0.000126487		0.02262	0.25946	0	0.52816	-0.01039		0.0226	0.276	0	0.33157	-0.03035		0.02238	0.28265	0	0.44529	0.00596		0.02262	0.39258	0	0.39757	0.0032
0.02273	0.25519	0	0.49451	0.000129186		0.0227	0.26047	0	0.53002	-0.01029		0.0227	0.277	0	0.33338	-0.03021		0.02245	0.28376	0	0.44686	0.006		0.0227	0.39399	0	0.39897	0.00322
0.02281	0.2559	0	0.49625	0.000131934		0.02278	0.26147	0	0.53188	-0.01019		0.0227	0.278	0	0.33518	-0.03007		0.02253	0.28487	0	0.44843	0.00604		0.02278	0.39538	0	0.40037	0.00325
0.02289	0.25661	0	0.49798	0.00013473		0.02286	0.26245	0	0.53374	-0.0101		0.0228	0.279	0	0.33698	-0.02994		0.02261	0.28597	0	0.44999	0.00608		0.02286	0.39674	0	0.40177	0.00328
0.02296	0.25732	0	0.49972	0.000137576		0.02294	0.26342	0	0.53559	-0.01		0.0229	0.28	0	0.33878	-0.0298		0.02269	0.28706	0	0.45156	0.00612		0.02294	0.39811	0	0.40317	0.00331
0.02304	0.25804	0	0.50145	0.000140471		0.02302	0.26435	0	0.53745	-0.0099		0.023	0.28	0	0.34058	-0.02966		0.02277	0.28813	0	0.45313	0.00616		0.02302	0.39945	0	0.40457	0.00334
0.02312	0.25877	0	0.50319	0.000143418		0.0231	0.26526	0	0.53931	-0.0098		0.023	0.281	0	0.34239	-0.02952		0.02285	0.28918	0	0.4547	0.0062		0.0231	0.40077	0	0.40597	0.00337
0.0232	0.25946	0	0.50492	0.000146415		0.02318	0.26613	0	0.54117	-0.0097		0.0231	0.282	0	0.34419	-0.02939		0.02293	0.29026	0	0.45627	0.00624		0.02318	0.40207	0	0.40737	0.0034
0.02328	0.26014	0	0.50666	0.000149465		0.02326	0.26695	0	0.54303	-0.0096		0.0232	0.283	0	0.34599	-0.02925		0.023	0.29131	0	0.45783	0.00628		0.02326	0.40335	0	0.40877	0.00343
0.02336	0.26088	0	0.50839	0.000152568		0.02334	0.26777	0	0.54489	-0.0095		0.0233	0.284	0	0.34779	-0.02911		0.02308	0.29235	0	0.4594	0.00632		0.02334	0.40461	0	0.41017	0.00346
0.02344	0.26185	0	0.51013	0.000155724		0.02342	0.26857	0	0.54675	-0.0094		0.0234	0.285	0	0.34959	-0.02897		0.02316	0.29339	0	0.46097	0.00637		0.02342	0.40588	0	0.41157	0.00349
0.02352	0.26277	0	0.51186	0.000158934		0.0235	0.26937	0	0.54861	-0.0093		0.0234	0.286	0	0.3514	-0.02883		0.02324	0.29436	0	0.46254	0.00641		0.0235	0.40718	0	0.41297	0.00352
0.0236	0.26347	0	0.5136	0.0001622		0.02358	0.27016	0	0.55047	-0.0092		0.0235	0.287	0	0.3532	-0.02869		0.02332	0.29538	0	0.4641	0.00645		0.02357	0.4085	0	0.41437	0.00355
0.02368	0.26391	0	0.51533	0.000165521		0.02366	0.27089	0	0.55233	-0.0091		0.0236	0.287	0	0.355	-0.02855		0.0234	0.29641	0	0.46567	0.00649		0.02365	0.4098	0	0.41577	0.00358
0.02376	0.2644	0	0.51706	0.000168899		0.02374	0.27157	0	0.55419	-0.009		0.0237	0.288	0	0.3568	-0.02841		0.02348	0.29739	0	0.46724	0.00654		0.02373	0.41108	0	0.41717	0.00361
0.02384	0.26501	0	0.5188	0.000172334		0.02382	0.2722	0	0.55605	-0.0089		0.0238	0.289	0	0.3586	-0.02827		0.02356	0.29834	0	0.46881	0.00658		0.02381	0.41234	0	0.41857	0.00364
0.02392	0.26565	0	0.52053	0.000175828		0.0239	0.27281	0	0.55791	-0.0088		0.0238	0.29	0	0.36041	-0.02813		0.02363	0.2993	0	0.47038	0.00662		0.02389	0.41357	0	0.41997	0.00368
0.024	0.26633	0	0.52227	0.00017938		0.02398	0.27344	0	0.55977	-0.0087		0.0239	0.291	0	0.36221	-0.02798		0.02371	0.30023	0	0.47194	0.00666		0.02397	0.41479	0	0.42137	0.00371
0.02408	0.26692	0	0.524	0.000182992		0.02405	0.27411	0	0.56163	-0.0086		0.024	0.291	0	0.36401	-0.02784		0.02379	0.30116	0	0.47351	0.00671		0.02405	0.41598	0	0.42277	0.00374
0.02416	0.26749	0	0.52574	0.000186665		0.02413	0.2748	0	0.56349	-0.00849		0.0241	0.292	0	0.36581	-0.0277		0.02387	0.30208	0	0.47508	0.00675		0.02413	0.41718	0	0.42417	0.00377
0.02424	0.26805	0	0.52747	0.000190399		0.02421	0.27544	0	0.56535	-0.00839		0.0242	0.293	0	0.36761	-0.02756		0.02395	0.30301	0	0.47665	0.00679		0.02421	0.41837	0	0.42557	0.0038
0.02432	0.26854	0	0.52921	0.000194195		0.02429	0.27601	0	0.56721	-0.00829		0.0242	0.294	0	0.36942	-0.02741		0.02403	0.30394	0	0.47821	0.00684		0.02429	0.41953	0	0.42696	0.00384
0.0244	0.26899	0	0.53094	0.000198054		0.02437	0.27653	0	0.56907	-0.00819		0.0243	0.294	0	0.37122	-0.02727		0.02411	0.30479	0	0.47978	0.00688		0.02437	0.42069	0	0.42836	0.00387
0.02448	0.26943	0	0.53268	0.000201977		0.02445	0.27699	0	0.57093	-0.00808		0.0244	0.295	0	0.37302	-0.02713		0.02418	0.30563	0	0.48135	0.00693		0.02445	0.42185	0	0.42976	0.0039
0.02455	0.26991	0	0.53441	0.000205964		0.02453	0.2774	0	0.57279	-0.00798		0.0245	0.296	0	0.37482	-0.02698		0.02426	0.30643	0	0.48292	0.00697		0.02453	0.42296	0	0.43116	0.00393
0.02463	0.27037	0	0.53615	0.000210018		0.02461	0.2778	0	0.57465	-0.00787		0.0246	0.296	0	0.37662	-0.02684		0.02434	0.30721	0	0.48449	0.00701		0.02461	0.42407	0	0.43256	0.00397
0.02471	0.27083	0	0.53788	0.000214137		0.02469	0.27825	0	0.57651	-0.00777		0.0246	0.297	0	0.37843	-0.02669		0.02442	0.30795	0	0.48605	0.00706		0.02469	0.42517	0	0.43396	0.004
0.02479	0.27129	0	0.53962	0.000218324		0.02477	0.2787	0	0.57836	-0.00766		0.0247	0.298	0	0.38023	-0.02655		0.0245	0.30866	0	0.48762	0.0071		0.02477	0.42633	0	0.43536	0.00403
0.02487	0.2718	0	0.54135	0.000222579		0.02485	0.27931	0	0.58022	-0.00756		0.0248	0.298	0	0.38203	-0.0264		0.02458	0.30936	0	0.48919	0.00715		0.02485	0.42751	0	0.43676	0.00407
0.02495	0.27241	0	0.54309	0.000226903		0.02493	0.28003	0	0.58208	-0.00745		0.0249	0.299	0	0.38383	-0.02625		0.02466	0.31005	0	0.49076	0.00719		0.02492	0.42875	0	0.43816	0.0041
0.02503	0.27311	0	0.54482	0.000231297		0.02501	0.28074	0	0.58394	-0.00735		0.025	0.3	0	0.38563	-0.02611		0.02473	0.31074	0	0.49232	0.00724		0.025	0.4301	0	0.43956	0.00413
0.02511	0.27392	0	0.54656	0.000235762		0.02509	0.28146	0	0.5858	-0.00724		0.025	0.3	0	0.38744	-0.02596		0.02481	0.31143	0	0.49389	0.00728		0.02508	0.43154	0	0.44096	0.00417
0.02519	0.27483	0	0.54829	0.000240298		0.02517	0.28223	0	0.58766	-0.00713		0.0251	0.301	0	0.38924	-0.02581		0.02489	0.31213	0	0.49546	0.00733		0.02516	0.43302	0	0.44236	0.0042
0.02527	0.27578	0	0.55003	0.000244907		0.02525	0.28303	0	0.58952	-0.00703		0.0252	0.302	0	0.39104	-0.02566		0.02497	0.31286	0	0.49703	0.00738		0.02524	0.43453	0	0.44376	0.00424
0.02535	0.27681	0	0.55176	0.00024959		0.02533	0.28386	0	0.59138	-0.00692		0.0253	0.303	0	0.39284	-0.02552		0.02505	0.31357	0	0.4986	0.00742		0.02532	0.43606	0	0.44516	0.00427
0.02543	0.27786	0	0.5535	0.000254348		0.02541	0.28472	0	0.59324	-0.00681		0.0254	0.304	0	0.39464	-0.02537		0.02513	0.31426	0	0.50016	0.00747		0.0254	0.43757	0	0.44656	0.00431
0.02551	0.27892	0	0.55523	0.000259181		0.02549	0.28568	0	0.5951	-0.0067		0.0254	0.304	0	0.39645	-0.02522		0.02521	0.31497	0	0.50173	0.00752		0.02548	0.43908	0	0.44796	0.00434
0.02559	0.28001	0	0.55697	0.00026409		0.02557	0.28667	0	0.59696	-0.00659		0.0255	0.305	0	0.39825	-0.02507		0.02528	0.31568	0	0.5033	0.00756		0.02556	0.4406	0	0.44936	0.00438
0.02567	0.2811	0	0.5587	0.000269077		0.02565	0.28764	0	0.59882	-0.00649		0.0256	0.306	0	0.40005	-0.02492		0.02536	0.31665	0	0.50487	0.00761		0.02564	0.44212	0	0.45076	0.00441
0.02575	0.28217	0	0.56044	0.000274143		0.02572	0.28865	0	0.60068	-0.00638		0.0257	0.307	0	0.40185	-0.02477		0.02544	0.3175	0	0.50643	0.00766		0.02572	0.44364	0	0.45216	0.00445
0.02583	0.28325	0	0.56217	0.000279287		0.0258	0.28972	0	0.60254	-0.00627		0.0257	0.308	0	0.40365	-0.02462		0.02552	0.31845	0	0.508	0.0077		0.0258	0.44516	0	0.45356	0.00448
0.02591	0.28432	0	0.56391	0.000284513		0.02588	0.29082	0	0.6044	-0.00616		0.0258	0.309	0	0.40546	-0.02447		0.0256	0.31927	0	0.50957	0.00775		0.02588	0.44666	0	0.45496	0.00452
0.02599	0.28539	0	0.56564	0.000289819		0.02596	0.29189	0	0.60626	-0.00605		0.0259	0.31	0	0.40726	-0.02432		0.02568	0.32017	0	0.51114	0.0078		0.02596	0.44815	0	0.45636	0.00456
0.02606	0.28644	0	0.56738	0.000295208		0.02604	0.29296	0	0.60812	-0.00594		0.026	0.311	0	0.40906	-0.02416		0.02576	0.32112	0	0.51271	0.00785		0.02604	0.44963	0	0.45776	0.00459
0.02614	0.2875	0	0.56911	0.000300681		0.02612	0.29403	0	0.60998	-0.00583		0.0261	0.313	0	0.41086	-0.02401		0.02584	0.32206	0	0.51427	0.00789		0.02612	0.4511	0	0.45916	0.00463
0.02622	0.28856	0	0.57085	0.000306238		0.0262	0.29511	0	0.61184	-0.00571		0.0261	0.314	0	0.41266	-0.02386		0.02591	0.32301	0	0.51584	0.00794		0.0262	0.45256	0	0.46056	0.00467
0.0263	0.28957	0	0.57258	0.000311881		0.02628	0.29616	0	0.6137	-0.0056		0.0262	0.315	0	0.41447	-0.02371		0.02599	0.32384	0	0.51741	0.00799		0.02627	0.45401	0	0.46196	0.0047
0.02638	0.29057	0	0.57432	0.000317611		0.02636	0.2972	0	0.61556	-0.00549		0.0263	0.316	0	0.41627	-0.02355		0.02607	0.32471	0	0.51898	0.00804		0.02635	0.45545	0	0.46336	0.00474
0.02646	0.29157	0	0.57605	0.000323428		0.02644	0.29826	0	0.61742	-0.00538		0.0264	0.317	0	0.41807	-0.0234		0.02615	0.32561	0	0.52054	0.00809		0.02643	0.4569	0	0.46476	0.00478
0.02654	0.29259	0	0.57779	0.000329334		0.02652	0.29933	0	0.61928	-0.00527		0.0265	0.318	0	0.41987	-0.02324		0.02623	0.32656	0	0.52211	0.00814		0.02651	0.45835	0	0.46616	0.00482
0.02662	0.29359	0	0.57952	0.00033533		0.0266	0.3004	0	0.62113	-0.00515		0.0265	0.319	0	0.42167	-0.02309		0.02631	0.32752	0	0.52368	0.00819		0.02659	0.45979	0	0.46755	0.00486
0.0267	0.29461	0	0.58126	0.000341417		0.02668	0.3015	0	0.62299	-0.00504		0.0266	0.32	0	0.42348	-0.02293		0.02639	0.32851	0	0.52525	0.00824		0.02667	0.46122	0	0.46895	0.00489
0.02678	0.29566	0	0.58299	0.000347596		0.02676	0.30263	0	0.62485	-0.00492		0.0267	0.321	0	0.42528	-0.02278		0.02646	0.32951	0	0.52682	0.00829		0.02675	0.46264	0	0.47035	0.00493
0.02686	0.29671	0	0.58473	0.000353868		0.02684	0.30374	0	0.62671	-0.00481		0.0268	0.323	0	0.42708	-0.02262		0.02654	0.33052	0	0.52838	0.00834		0.02683	0.46403	0	0.47175	0.00497
0.02694	0.29774	0	0.58646	0.000360235		0.02692	0.30481	0	0.62857	-0.0047		0.0269	0.324	0	0.42888	-0.02247		0.02662	0.33157	0	0.52995	0.00839		0.02691	0.46542	0	0.47315	0.00501
0.02702	0.29873	0	0.58819	0.000366697		0.027	0.30588	0	0.63043	-0.00458		0.0269	0.325	0	0.43068	-0.02231		0.0267	0.33268	0	0.53152	0.00844		0.02699	0.46679	0	0.47455	0.00505
0.0271	0.29972	0	0.58993	0.000373256		0.02708	0.30694	0	0.63229	-0.00447		0.027	0.326	0	0.43249	-0.02215		0.02678	0.33379	0	0.53309	0.00849		0.02707	0.46815	0	0.47595	0.00509
0.02718	0.3007	0	0.59166	0.000379913		0.02716	0.30797	0	0.63415	-0.00435		0.0271	0.327	0	0.43429	-0.02199		0.02686	0.33489	0	0.53465	0.00854		0.02715	0.4695	0	0.47735	0.00513
0.02726	0.30167	0	0.5934	0.000386669		0.02724	0.30897	0	0.63601	-0.00423		0.0272	0.328	0	0.43609	-0.02184		0.02694	0.336	0	0.53622	0.00859		0.02723	0.47083	0	0.47875	0.00517
0.02734	0.30262	0	0.59513	0.000393524		0.02732	0.30994	0	0.63787	-0.00412		0.0273	0.329	0	0.43789	-0.02168		0.02701	0.33712	0	0.53779	0.00864		0.02731	0.47215	0	0.48015	0.00521
0.02742	0.30357	0	0.59687	0.000400482		0.02739	0.3109	0	0.63973	-0.004		0.0273	0.33	0	0.43969	-0.02152		0.02709	0.33827	0	0.53936	0.00869		0.02739	0.47347	0	0.48155	0.00525
0.0275	0.30449	0	0.5986	0.000407542		0.02747	0.31185	0	0.64159	-0.00388		0.0274	0.332	0	0.4415	-0.02136		0.02717	0.33941	0	0.54093	0.00874		0.02747	0.47478	0	0.48295	0.00529
0.02758	0.30539	0	0.60034	0.000414706		0.02755	0.31278	0	0.64345	-0.00376		0.0275	0.333	0	0.4433	-0.0212		0.02725	0.34055	0	0.54249	0.0088		0.02754	0.4761	0	0.48435	0.00533
0.02765	0.30628	0	0.60207	0.000421975		0.02763	0.31369	0	0.64531	-0.00365		0.0276	0.334	0	0.4451	-0.02104		0.02733	0.3417	0	0.54406	0.00885		0.02762	0.47741	0	0.48575	0.00537
0.02773	0.30717	0	0.60381	0.00042935		0.02771	0.31459	0	0.64717	-0.00353		0.0277	0.335	0	0.4469	-0.02088		0.02741	0.34284	0	0.54563	0.0089		0.0277	0.47871	0	0.48715	0.00541
0.02781	0.30803	0	0.60554	0.000436833		0.02779	0.31545	0	0.64903	-0.00341		0.0277	0.336	0	0.4487	-0.02072		0.02749	0.34398	0	0.5472	0.00895		0.02778	0.48	0	0.48855	0.00545
0.02789	0.30892	0	0.60728	0.000444424		0.02787	0.31631	0	0.65089	-0.00329		0.0278	0.337	0	0.45051	-0.02056		0.02756	0.34511	0	0.54876	0.00901		0.02786	0.48131	0	0.48995	0.00549
0.02797	0.30986	0	0.60901	0.000452126		0.02795	0.31719	0	0.65275	-0.00317		0.0279	0.338	0	0.45231	-0.02039		0.02764	0.34623	0	0.55033	0.00906		0.02794	0.48261	0	0.49135	0.00553
0.02805	0.31084	0	0.61075	0.000459939		0.02803	0.31812	0	0.65461	-0.00305		0.028	0.339	0	0.45411	-0.02023		0.02772	0.34733	0	0.5519	0.00911		0.02802	0.48388	0	0.49275	0.00558
0.02813	0.31183	0	0.61248	0.000467865		0.02811	0.31906	0	0.65647	-0.00293		0.0281	0.34	0	0.45591	-0.02007		0.0278	0.34841	0	0.55347	0.00917		0.0281	0.48515	0	0.49415	0.00562
0.02821	0.3128	0	0.61422	0.000475905		0.02819	0.32005	0	0.65833	-0.00281		0.0281	0.341	0	0.45771	-0.01991		0.02788	0.34951	0	0.55504	0.00922		0.02818	0.48641	0	0.49555	0.00566
0.02829	0.31375	0	0.61595	0.00048406		0.02827	0.32105	0	0.66019	-0.00269		0.0282	0.342	0	0.45952	-0.01974		0.02796	0.35058	0	0.5566	0.00927		0.02826	0.48769	0	0.49695	0.0057
0.02837	0.31468	0	0.61769	0.000492332		0.02835	0.32204	0	0.66205	-0.00256		0.0283	0.343	0	0.46132	-0.01958		0.02804	0.35164	0	0.55817	0.00933		0.02834	0.48897	0	0.49835	0.00575
0.02845	0.31559	0	0.61942	0.000500722		0.02843	0.32301	0	0.6639	-0.00244		0.0284	0.344	0	0.46312	-0.01941		0.02812	0.35269	0	0.55974	0.00938		0.02842	0.49027	0	0.49975	0.00579
0.02853	0.31646	0	0.62116	0.000509231		0.02851	0.32394	0	0.66576	-0.00232		0.0284	0.345	0	0.46492	-0.01925		0.02819	0.35373	0	0.56131	0.00944		0.0285	0.49157	0	0.50115	0.00583
0.02861	0.31732	0	0.62289	0.000517862		0.02859	0.32484	0	0.66762	-0.0022		0.0285	0.346	0	0.46672	-0.01908		0.02827	0.35477	0	0.56287	0.00949		0.02858	0.49287	0	0.50255	0.00588
0.02869	0.31814	0	0.62463	0.000526614		0.02867	0.32573	0	0.66948	-0.00207		0.0286	0.347	0	0.46853	-0.01892		0.02835	0.35578	0	0.56444	0.00955		0.02866	0.49416	0	0.50395	0.00592
0.02877	0.31892	0	0.62636	0.00053549		0.02875	0.32659	0	0.67134	-0.00195		0.0287	0.347	0	0.47033	-0.01875		0.02843	0.35679	0	0.56601	0.0096		0.02874	0.49544	0	0.50535	0.00596
0.02885	0.31964	0	0.6281	0.000544491		0.02883	0.32745	0	0.6732	-0.00182		0.0288	0.348	0	0.47213	-0.01858		0.02851	0.35797	0	0.56758	0.00966		0.02882	0.49669	0	0.50674	0.00601
0.02893	0.32032	0	0.62983	0.000553618		0.02891	0.32826	0	0.67506	-0.0017		0.0288	0.349	0	0.47393	-0.01841		0.02859	0.3592	0	0.56914	0.00971		0.02889	0.49794	0	0.50814	0.00605
0.02901	0.32096	0	0.63157	0.000562873		0.02899	0.32903	0	0.67692	-0.00157		0.0289	0.35	0	0.47573	-0.01825		0.02867	0.36038	0	0.57071	0.00977		0.02897	0.49921	0	0.50954	0.0061
0.02909	0.32157	0	0.6333	0.000572258		0.02906	0.32979	0	0.67878	-0.00145		0.029	0.351	0	0.47754	-0.01808		0.02874	0.36132	0	0.57228	0.00983		0.02905	0.50054	0	0.51094	0.00614
0.02917	0.32214	0	0.63504	0.000581773		0.02914	0.33052	0	0.68064	-0.00132		0.0291	0.352	0	0.47934	-0.01791		0.02882	0.3622	0	0.57385	0.00988		0.02913	0.5019	0	0.51234	0.00619
0.02924	0.3227	0	0.63677	0.000591421		0.02922	0.33125	0	0.6825	-0.00119		0.0292	0.353	0	0.48114	-0.01774		0.0289	0.36313	0	0.57542	0.00994		0.02921	0.50329	0	0.51374	0.00623
0.02932	0.32326	0	0.63851	0.000601202		0.0293	0.33196	0	0.68436	-0.00107		0.0292	0.353	0	0.48294	-0.01757		0.02898	0.364	0	0.57698	0.01		0.02929	0.50471	0	0.51514	0.00628
0.0294	0.3238	0	0.64024	0.000611118		0.02938	0.33267	0	0.68622	-0.000939648		0.0293	0.354	0	0.48474	-0.0174		0.02906	0.36485	0	0.57855	0.01005		0.02937	0.50615	0	0.51654	0.00633
0.02948	0.32435	0	0.64198	0.000621172		0.02946	0.33334	0	0.68808	-0.000811635		0.0294	0.355	0	0.48655	-0.01723		0.02914	0.36573	0	0.58012	0.01011		0.02945	0.50761	0	0.51794	0.00637
0.02956	0.32486	0	0.64371	0.000631363		0.02954	0.334	0	0.68994	-0.000683169		0.0295	0.356	0	0.48835	-0.01706		0.02922	0.3666	0	0.58169	0.01017		0.02953	0.50909	0	0.51934	0.00642
0.02964	0.32538	0	0.64545	0.000641695		0.02962	0.33464	0	0.6918	-0.000554248		0.0296	0.356	0	0.49015	-0.01689		0.02929	0.36749	0	0.58325	0.01023		0.02961	0.51058	0	0.52074	0.00647
0.02972	0.32588	0	0.64718	0.000652167		0.0297	0.33527	0	0.69366	-0.000424869		0.0296	0.357	0	0.49195	-0.01671		0.02937	0.36842	0	0.58482	0.01029		0.02969	0.51209	0	0.52214	0.00651
0.0298	0.32639	0	0.64892	0.000662783		0.02978	0.3359	0	0.69552	-0.00029503		0.0297	0.358	0	0.49375	-0.01654		0.02945	0.3693	0	0.58639	0.01034		0.02977	0.51358	0	0.52354	0.00656
0.02988	0.32694	0	0.65065	0.000673543		0.02986	0.33659	0	0.69738	-0.000164729		0.0298	0.359	0	0.49556	-0.01637		0.02953	0.37017	0	0.58796	0.0104		0.02985	0.51508	0	0.52494	0.00661
0.02996	0.32753	0	0.65239	0.00068445		0.02994	0.33734	0	0.69924	-3.39622e-05		0.0299	0.36	0	0.49736	-0.01619		0.02961	0.37102	0	0.58953	0.01046		0.02993	0.51658	0	0.52634	0.00666
0.03004	0.32817	0	0.65412	0.000695504		0.03002	0.33814	0	0.7011	9.7272e-05		0.03	0.36	0	0.49916	-0.01602		0.02969	0.37185	0	0.59109	0.01052		0.03001	0.51806	0	0.52774	0.0067
0.03012	0.32885	0	0.65586	0.000706708		0.0301	0.33894	0	0.70296	0.000228976		0.03	0.361	0	0.50096	-0.01585		0.02977	0.3727	0	0.59266	0.01058		0.03009	0.51951	0	0.52914	0.00675
0.0302	0.32956	0	0.65759	0.000718063		0.03018	0.33972	0	0.70482	0.000361153		0.0301	0.362	0	0.50276	-0.01567		0.02984	0.37355	0	0.59423	0.01064		0.03017	0.52094	0	0.53054	0.0068
0.03028	0.33031	0	0.65932	0.00072957		0.03026	0.34048	0	0.70668	0.000493805		0.0302	0.363	0	0.50457	-0.01549		0.02992	0.37448	0	0.5958	0.0107		0.03024	0.52235	0	0.53194	0.00685
0.03036	0.3311	0	0.66106	0.000741232		0.03034	0.34123	0	0.70853	0.000626935		0.0303	0.363	0	0.50637	-0.01532		0.03	0.37564	0	0.59736	0.01076		0.03032	0.52377	0	0.53334	0.0069
0.03044	0.33191	0	0.66279	0.00075305		0.03042	0.34202	0	0.71039	0.000760545		0.0304	0.364	0	0.50817	-0.01514		0.03008	0.37674	0	0.59893	0.01082		0.0304	0.52518	0	0.53474	0.00695
0.03052	0.33272	0	0.66453	0.000765026		0.0305	0.34283	0	0.71225	0.000894637		0.0304	0.365	0	0.50997	-0.01496		0.03016	0.37777	0	0.6005	0.01088		0.03048	0.52657	0	0.53614	0.007
0.0306	0.33358	0	0.66626	0.000777161		0.03058	0.34365	0	0.71411	0.00103		0.0305	0.366	0	0.51177	-0.01479		0.03024	0.37865	0	0.60207	0.01094		0.03056	0.52795	0	0.53754	0.00705
0.03068	0.33446	0	0.668	0.000789457		0.03065	0.34447	0	0.71597	0.00116		0.0306	0.367	0	0.51358	-0.01461		0.03032	0.37967	0	0.60364	0.01101		0.03064	0.52933	0	0.53894	0.0071
0.03075	0.33535	0	0.66973	0.000801916		0.03073	0.34531	0	0.71783	0.0013		0.0307	0.368	0	0.51538	-0.01443		0.0304	0.38071	0	0.6052	0.01107		0.03072	0.53069	0	0.54034	0.00715
0.03083	0.33627	0	0.67147	0.000814541		0.03081	0.34616	0	0.71969	0.00144		0.0308	0.369	0	0.51718	-0.01425		0.03047	0.38172	0	0.60677	0.01113		0.0308	0.53203	0	0.54174	0.0072
0.03091	0.33722	0	0.6732	0.000827331		0.03089	0.34701	0	0.72155	0.00157		0.0308	0.37	0	0.51898	-0.01407		0.03055	0.38258	0	0.60834	0.01119		0.03088	0.53337	0	0.54314	0.00725
0.03099	0.3382	0	0.67494	0.00084029		0.03097	0.34786	0	0.72341	0.00171		0.0309	0.371	0	0.52078	-0.01389		0.03063	0.38354	0	0.60991	0.01125		0.03096	0.53468	0	0.54454	0.0073
0.03107	0.33921	0	0.67667	0.000853419		0.03105	0.34871	0	0.72527	0.00185		0.031	0.372	0	0.52259	-0.01371		0.03071	0.3845	0	0.61147	0.01132		0.03104	0.53598	0	0.54594	0.00735
0.03115	0.34022	0	0.67841	0.00086672		0.03113	0.3496	0	0.72713	0.00199		0.0311	0.373	0	0.52439	-0.01353		0.03079	0.38538	0	0.61304	0.01138		0.03112	0.53728	0	0.54733	0.0074
0.03123	0.34123	0	0.68014	0.000880195		0.03121	0.3505	0	0.72899	0.00212		0.0312	0.374	0	0.52619	-0.01335		0.03087	0.38623	0	0.61461	0.01144		0.0312	0.53859	0	0.54873	0.00746
0.03131	0.34226	0	0.68188	0.000893845		0.03129	0.35142	0	0.73085	0.00226		0.0312	0.375	0	0.52799	-0.01316		0.03095	0.38712	0	0.61618	0.01151		0.03128	0.5399	0	0.55013	0.00751
0.03139	0.34329	0	0.68361	0.000907673		0.03137	0.35236	0	0.73271	0.0024		0.0313	0.376	0	0.52979	-0.01298		0.03102	0.38803	0	0.61775	0.01157		0.03136	0.54121	0	0.55153	0.00756
0.03147	0.34435	0	0.68535	0.000921681		0.03145	0.35329	0	0.73457	0.00254		0.0314	0.377	0	0.5316	-0.0128		0.0311	0.38895	0	0.61931	0.01164		0.03144	0.54251	0	0.55293	0.00762
0.03155	0.34542	0	0.68708	0.000935869		0.03153	0.35423	0	0.73643	0.00268		0.0315	0.378	0	0.5334	-0.01261		0.03118	0.38983	0	0.62088	0.0117		0.03152	0.54382	0	0.55433	0.00767
0.03163	0.34648	0	0.68882	0.000950241		0.03161	0.35518	0	0.73829	0.00282		0.0315	0.379	0	0.5352	-0.01243		0.03126	0.3907	0	0.62245	0.01176		0.03159	0.54512	0	0.55573	0.00772
0.03171	0.34755	0	0.69055	0.000964798		0.03169	0.35617	0	0.74015	0.00297		0.0316	0.38	0	0.537	-0.01224		0.03134	0.39161	0	0.62402	0.01183		0.03167	0.5464	0	0.55713	0.00778
0.03179	0.34864	0	0.69229	0.000979543		0.03177	0.35721	0	0.74201	0.00311		0.0317	0.381	0	0.5388	-0.01206		0.03142	0.39267	0	0.62558	0.01189		0.03175	0.54771	0	0.55853	0.00783
0.03187	0.34974	0	0.69402	0.000994476		0.03185	0.35831	0	0.74387	0.00325		0.0318	0.382	0	0.54061	-0.01187		0.0315	0.39334	0	0.62715	0.01196		0.03183	0.549	0	0.55993	0.00788
0.03195	0.35082	0	0.69576	0.00101		0.03193	0.35942	0	0.74573	0.00339		0.0319	0.383	0	0.54241	-0.01168		0.03157	0.39437	0	0.62872	0.01203		0.03191	0.55032	0	0.56133	0.00794
0.03203	0.3519	0	0.69749	0.00102		0.03201	0.36052	0	0.74759	0.00354		0.0319	0.384	0	0.54421	-0.0115		0.03165	0.39535	0	0.63029	0.01209		0.03199	0.55163	0	0.56273	0.00799
0.03211	0.35306	0	0.69923	0.00104		0.03209	0.36161	0	0.74945	0.00368		0.032	0.385	0	0.54601	-0.01131		0.03173	0.39622	0	0.63186	0.01216		0.03207	0.55297	0	0.56413	0.00805
0.03219	0.35428	0	0.70096	0.00106		0.03217	0.36269	0	0.7513	0.00383		0.0321	0.386	0	0.54781	-0.01112		0.03181	0.39719	0	0.63342	0.01223		0.03215	0.55431	0	0.56553	0.0081
0.03227	0.35551	0	0.7027	0.00107		0.03225	0.36377	0	0.75316	0.00397		0.0322	0.387	0	0.54962	-0.01093		0.03189	0.3981	0	0.63499	0.01229		0.03223	0.55567	0	0.56693	0.00816
0.03234	0.35672	0	0.70443	0.00109		0.03232	0.36483	0	0.75502	0.00412		0.0323	0.388	0	0.55142	-0.01074		0.03197	0.39913	0	0.63656	0.01236		0.03231	0.55703	0	0.56833	0.00822
0.03242	0.35791	0	0.70617	0.0011		0.0324	0.36589	0	0.75688	0.00426		0.0323	0.389	0	0.55322	-0.01055		0.03205	0.40015	0	0.63813	0.01243		0.03239	0.55838	0	0.56973	0.00827
0.0325	0.35906	0	0.7079	0.00112		0.03248	0.36692	0	0.75874	0.00441		0.0324	0.39	0	0.55502	-0.01036		0.03212	0.40125	0	0.63969	0.0125		0.03247	0.55971	0	0.57113	0.00833
0.03258	0.36014	0	0.70964	0.00114		0.03256	0.36794	0	0.7606	0.00456		0.0325	0.392	0	0.55682	-0.01017		0.0322	0.40233	0	0.64126	0.01256		0.03255	0.56103	0	0.57253	0.00839
0.03266	0.36119	0	0.71137	0.00115		0.03264	0.36895	0	0.76246	0.00471		0.0326	0.393	0	0.55863	-0.00998		0.03228	0.40343	0	0.64283	0.01263		0.03263	0.56235	0	0.57393	0.00844
0.03274	0.36221	0	0.71311	0.00117		0.03272	0.36995	0	0.76432	0.00486		0.0327	0.394	0	0.56043	-0.00978		0.03236	0.40449	0	0.6444	0.0127		0.03271	0.56368	0	0.57533	0.0085
0.03282	0.3632	0	0.71484	0.00119		0.0328	0.37093	0	0.76618	0.00501		0.0327	0.395	0	0.56223	-0.00959		0.03244	0.40556	0	0.64597	0.01277		0.03279	0.565	0	0.57673	0.00856
0.0329	0.36418	0	0.71658	0.00121		0.03288	0.37189	0	0.76804	0.00516		0.0328	0.396	0	0.56403	-0.0094		0.03252	0.40665	0	0.64753	0.01284		0.03287	0.56632	0	0.57813	0.00862
0.03298	0.36516	0	0.71831	0.00122		0.03296	0.37284	0	0.7699	0.00531		0.0329	0.397	0	0.56583	-0.0092		0.0326	0.40769	0	0.6491	0.01291		0.03294	0.56763	0	0.57953	0.00868
0.03306	0.36615	0	0.72005	0.00124		0.03304	0.3738	0	0.77176	0.00546		0.033	0.398	0	0.56764	-0.00901		0.03268	0.40876	0	0.65067	0.01298		0.03302	0.56895	0	0.58093	0.00874
0.03314	0.36714	0	0.72178	0.00126		0.03312	0.37476	0	0.77362	0.00561		0.0331	0.398	0	0.56944	-0.00881		0.03275	0.40979	0	0.65224	0.01305		0.0331	0.57025	0	0.58233	0.0088
0.03322	0.36809	0	0.72352	0.00128		0.0332	0.37571	0	0.77548	0.00576		0.0331	0.399	0	0.57124	-0.00862		0.03283	0.41082	0	0.6538	0.01312		0.03318	0.57157	0	0.58373	0.00886
0.0333	0.36904	0	0.72525	0.0013		0.03328	0.37666	0	0.77734	0.00591		0.0332	0.4	0	0.57304	-0.00842		0.03291	0.41184	0	0.65537	0.01319		0.03326	0.57289	0	0.58513	0.00892
0.03338	0.36994	0	0.72699	0.00132		0.03336	0.3776	0	0.7792	0.00607		0.0333	0.401	0	0.57484	-0.00822		0.03299	0.41284	0	0.65694	0.01326		0.03334	0.57423	0	0.58652	0.00898
0.03346	0.37078	0	0.72872	0.00134		0.03344	0.37853	0	0.78106	0.00622		0.0334	0.402	0	0.57665	-0.00803		0.03307	0.41382	0	0.65851	0.01334		0.03342	0.57561	0	0.58792	0.00904
0.03354	0.37159	0	0.73045	0.00136		0.03352	0.37944	0	0.78292	0.00638		0.0335	0.403	0	0.57845	-0.00783		0.03315	0.41481	0	0.66008	0.01341		0.0335	0.577	0	0.58932	0.0091
0.03362	0.37238	0	0.73219	0.00138		0.0336	0.38033	0	0.78478	0.00653		0.0335	0.405	0	0.58025	-0.00763		0.03323	0.41581	0	0.66164	0.01348		0.03358	0.57842	0	0.59072	0.00916
0.0337	0.37318	0	0.73392	0.00139		0.03368	0.38121	0	0.78664	0.00669		0.0336	0.406	0	0.58205	-0.00743		0.0333	0.4168	0	0.66321	0.01355		0.03366	0.57988	0	0.59212	0.00922
0.03378	0.37396	0	0.73566	0.00142		0.03376	0.38207	0	0.7885	0.00684		0.0337	0.406	0	0.58385	-0.00723		0.03338	0.41783	0	0.66478	0.01363		0.03374	0.58136	0	0.59352	0.00928
0.03386	0.37473	0	0.73739	0.00144		0.03384	0.38293	0	0.79036	0.007		0.0338	0.407	0	0.58566	-0.00703		0.03346	0.4189	0	0.66635	0.0137		0.03382	0.58286	0	0.59492	0.00934
0.03393	0.37543	0	0.73913	0.00146		0.03392	0.38379	0	0.79222	0.00716		0.0339	0.408	0	0.58746	-0.00683		0.03354	0.42001	0	0.66791	0.01377		0.0339	0.58437	0	0.59632	0.00941
0.03401	0.37608	0	0.74086	0.00148		0.03399	0.38464	0	0.79407	0.00732		0.0339	0.409	0	0.58926	-0.00662		0.03362	0.42112	0	0.66948	0.01385		0.03398	0.58588	0	0.59772	0.00947
0.03409	0.37668	0	0.7426	0.0015		0.03407	0.3855	0	0.79593	0.00747		0.034	0.41	0	0.59106	-0.00642		0.0337	0.42224	0	0.67105	0.01392		0.03406	0.58737	0	0.59912	0.00953
0.03417	0.37726	0	0.74433	0.00152		0.03415	0.38634	0	0.79779	0.00763		0.0341	0.411	0	0.59286	-0.00622		0.03378	0.42334	0	0.67262	0.014		0.03414	0.58887	0	0.60052	0.0096
0.03425	0.37782	0	0.74607	0.00154		0.03423	0.38715	0	0.79965	0.00779		0.0342	0.412	0	0.59467	-0.00602		0.03385	0.42443	0	0.67418	0.01407		0.03421	0.59035	0	0.60192	0.00966
0.03433	0.37838	0	0.7478	0.00156		0.03431	0.38796	0	0.80151	0.00796		0.0342	0.413	0	0.59647	-0.00581		0.03393	0.4255	0	0.67575	0.01415		0.03429	0.59182	0	0.60332	0.00973
0.03441	0.37894	0	0.74954	0.00158		0.03439	0.38876	0	0.80337	0.00812		0.0343	0.414	0	0.59827	-0.00561		0.03401	0.42657	0	0.67732	0.01422		0.03437	0.59328	0	0.60472	0.00979
0.03449	0.3795	0	0.75127	0.00161		0.03447	0.38957	0	0.80523	0.00828		0.0344	0.415	0	0.60007	-0.0054		0.03409	0.42763	0	0.67889	0.0143		0.03445	0.59473	0	0.60612	0.00985
0.03457	0.38009	0	0.75301	0.00163		0.03455	0.39036	0	0.80709	0.00844		0.0345	0.416	0	0.60187	-0.00519		0.03417	0.42868	0	0.68046	0.01438		0.03453	0.59616	0	0.60752	0.00992
0.03465	0.38068	0	0.75474	0.00165		0.03463	0.39116	0	0.80895	0.0086		0.0346	0.417	0	0.60368	-0.00499		0.03425	0.42971	0	0.68202	0.01445		0.03461	0.59757	0	0.60892	0.00999
0.03473	0.38127	0	0.75648	0.00168		0.03471	0.39195	0	0.81081	0.00877		0.0346	0.418	0	0.60548	-0.00478		0.03433	0.43075	0	0.68359	0.01453		0.03469	0.59898	0	0.61032	0.01005
0.03481	0.38184	0	0.75821	0.0017		0.03479	0.39272	0	0.81267	0.00893		0.0347	0.419	0	0.60728	-0.00457		0.0344	0.43179	0	0.68516	0.01461		0.03477	0.60039	0	0.61172	0.01012
0.03489	0.3824	0	0.75995	0.00172		0.03487	0.39347	0	0.81453	0.0091		0.0348	0.419	0	0.60908	-0.00436		0.03448	0.43281	0	0.68673	0.01468		0.03485	0.60178	0	0.61312	0.01019
0.03497	0.38295	0	0.76168	0.00175		0.03495	0.39422	0	0.81639	0.00926		0.0349	0.42	0	0.61088	-0.00415		0.03456	0.43382	0	0.68829	0.01476		0.03493	0.60316	0	0.61452	0.01025
0.03505	0.38351	0	0.76342	0.00177		0.03503	0.39495	0	0.81825	0.00943		0.035	0.421	0	0.61269	-0.00394		0.03464	0.43481	0	0.68986	0.01484		0.03501	0.60453	0	0.61592	0.01032
0.03513	0.38413	0	0.76515	0.0018		0.03511	0.39568	0	0.82011	0.0096		0.035	0.422	0	0.61449	-0.00373		0.03472	0.43579	0	0.69143	0.01492		0.03509	0.60588	0	0.61732	0.01039
0.03521	0.38478	0	0.76689	0.00182		0.03519	0.39645	0	0.82197	0.00977		0.0351	0.423	0	0.61629	-0.00352		0.0348	0.43674	0	0.693	0.015		0.03517	0.60721	0	0.61872	0.01046
0.03529	0.38545	0	0.76862	0.00185		0.03527	0.39725	0	0.82383	0.00993		0.0352	0.424	0	0.61809	-0.00331		0.03488	0.43765	0	0.69457	0.01508		0.03525	0.60854	0	0.62012	0.01052
0.03537	0.38613	0	0.77036	0.00187		0.03535	0.39806	0	0.82569	0.0101		0.0353	0.425	0	0.61989	-0.00309		0.03496	0.43854	0	0.69613	0.01516		0.03533	0.60986	0	0.62152	0.01059
0.03544	0.38684	0	0.77209	0.0019		0.03543	0.39887	0	0.82755	0.01027		0.0354	0.425	0	0.6217	-0.00288		0.03503	0.43942	0	0.6977	0.01524		0.03541	0.61119	0	0.62292	0.01066
0.03552	0.38756	0	0.77383	0.00192		0.03551	0.39964	0	0.82941	0.01045		0.0354	0.426	0	0.6235	-0.00267		0.03511	0.44031	0	0.69927	0.01532		0.03549	0.61247	0	0.62432	0.01073
0.0356	0.3883	0	0.77556	0.00195		0.03559	0.40039	0	0.83127	0.01062		0.0355	0.427	0	0.6253	-0.00245		0.03519	0.44117	0	0.70084	0.0154		0.03556	0.61376	0	0.62572	0.0108
0.03568	0.38908	0	0.7773	0.00198		0.03566	0.40114	0	0.83313	0.01079		0.0356	0.428	0	0.6271	-0.00223		0.03527	0.442	0	0.7024	0.01548		0.03564	0.61502	0	0.62711	0.01087
0.03576	0.38987	0	0.77903	0.002		0.03574	0.40187	0	0.83499	0.01096		0.0357	0.429	0	0.6289	-0.00202		0.03535	0.44281	0	0.70397	0.01557		0.03572	0.61629	0	0.62851	0.01094
0.03584	0.39069	0	0.78077	0.00203		0.03582	0.40262	0	0.83684	0.01113		0.0358	0.43	0	0.63071	-0.0018		0.03543	0.44363	0	0.70554	0.01565		0.0358	0.61756	0	0.62991	0.01102
0.03592	0.39157	0	0.7825	0.00206		0.0359	0.40336	0	0.8387	0.01131		0.0358	0.431	0	0.63251	-0.00158		0.03551	0.44444	0	0.70711	0.01573		0.03588	0.61884	0	0.63131	0.01109
0.036	0.39247	0	0.78424	0.00209		0.03598	0.40412	0	0.84056	0.01148		0.0359	0.431	0	0.63431	-0.00136		0.03558	0.44524	0	0.70868	0.01581		0.03596	0.62012	0	0.63271	0.01116
0.03608	0.3934	0	0.78597	0.00212		0.03606	0.4049	0	0.84242	0.01166		0.036	0.432	0	0.63611	-0.00115		0.03566	0.44602	0	0.71024	0.0159		0.03604	0.6214	0	0.63411	0.01123
0.03616	0.39434	0	0.78771	0.00214		0.03614	0.40573	0	0.84428	0.01184		0.0361	0.433	0	0.63791	-0.000925518		0.03574	0.44677	0	0.71181	0.01598		0.03612	0.62269	0	0.63551	0.0113
0.03624	0.3953	0	0.78944	0.00217		0.03622	0.40657	0	0.84614	0.01201		0.0362	0.434	0	0.63972	-0.000704938		0.03582	0.44756	0	0.71338	0.01607		0.0362	0.62396	0	0.63691	0.01138
0.03632	0.39629	0	0.79118	0.0022		0.0363	0.40743	0	0.848	0.01219		0.0362	0.435	0	0.64152	-0.000483648		0.0359	0.44834	0	0.71495	0.01615		0.03628	0.62527	0	0.63831	0.01145
0.0364	0.3973	0	0.79291	0.00223		0.03638	0.4083	0	0.84986	0.01237		0.0363	0.436	0	0.64332	-0.000261646		0.03598	0.44912	0	0.71651	0.01624		0.03636	0.62659	0	0.63971	0.01153
0.03648	0.39834	0	0.79465	0.00226		0.03646	0.4092	0	0.85172	0.01255		0.0364	0.437	0	0.64512	-3.89274e-05		0.03606	0.4499	0	0.71808	0.01632		0.03644	0.62793	0	0.64111	0.0116
0.03656	0.3994	0	0.79638	0.00229		0.03654	0.41014	0	0.85358	0.01273		0.0365	0.438	0	0.64692	0.000184511		0.03613	0.4507	0	0.71965	0.01641		0.03652	0.62926	0	0.64251	0.01168
0.03664	0.40045	0	0.79812	0.00232		0.03662	0.4111	0	0.85544	0.01291		0.0366	0.439	0	0.64873	0.000408673		0.03621	0.45153	0	0.72122	0.01649		0.0366	0.6306	0	0.64391	0.01175
0.03672	0.40152	0	0.79985	0.00235		0.0367	0.41211	0	0.8573	0.01309		0.0366	0.44	0	0.65053	0.000633561		0.03629	0.45239	0	0.72279	0.01658		0.03668	0.63191	0	0.64531	0.01183
0.0368	0.40262	0	0.80158	0.00238		0.03678	0.41318	0	0.85916	0.01327		0.0367	0.441	0	0.65233	0.00085918		0.03637	0.45325	0	0.72435	0.01667		0.03676	0.63322	0	0.64671	0.0119
0.03688	0.40373	0	0.80332	0.00242		0.03686	0.41429	0	0.86102	0.01346		0.0368	0.442	0	0.65413	0.00109		0.03645	0.45409	0	0.72592	0.01676		0.03684	0.63454	0	0.64811	0.01198
0.03696	0.40486	0	0.80505	0.00245		0.03694	0.41538	0	0.86288	0.01364		0.0369	0.443	0	0.65593	0.00131		0.03653	0.45493	0	0.72749	0.01684		0.03691	0.63585	0	0.64951	0.01206
0.03703	0.40597	0	0.80679	0.00248		0.03702	0.41646	0	0.86474	0.01383		0.037	0.444	0	0.65774	0.00154		0.03661	0.45576	0	0.72906	0.01693		0.03699	0.63718	0	0.65091	0.01213
0.03711	0.40708	0	0.80852	0.00251		0.0371	0.41752	0	0.8666	0.01401		0.037	0.445	0	0.65954	0.00177		0.03668	0.45664	0	0.73062	0.01702		0.03707	0.63852	0	0.65231	0.01221
0.03719	0.40817	0	0.81026	0.00255		0.03718	0.41856	0	0.86846	0.0142		0.0371	0.446	0	0.66134	0.002		0.03676	0.45753	0	0.73219	0.01711		0.03715	0.63985	0	0.65371	0.01229
0.03727	0.40925	0	0.81199	0.00258		0.03726	0.41957	0	0.87032	0.01439		0.0372	0.447	0	0.66314	0.00223		0.03684	0.45841	0	0.73376	0.0172		0.03723	0.6412	0	0.65511	0.01237
0.03735	0.41031	0	0.81373	0.00261		0.03733	0.42056	0	0.87218	0.01457		0.0373	0.448	0	0.66494	0.00246		0.03692	0.45931	0	0.73533	0.01729		0.03731	0.64256	0	0.65651	0.01245
0.03743	0.41135	0	0.81546	0.00265		0.03741	0.42153	0	0.87404	0.01476		0.0373	0.449	0	0.66675	0.00269		0.037	0.46021	0	0.7369	0.01738		0.03739	0.64395	0	0.65791	0.01253
0.03751	0.41236	0	0.8172	0.00268		0.03749	0.4225	0	0.8759	0.01495		0.0374	0.45	0	0.66855	0.00292		0.03708	0.46116	0	0.73846	0.01747		0.03747	0.64534	0	0.65931	0.01261
0.03759	0.41337	0	0.81893	0.00272		0.03757	0.42345	0	0.87776	0.01514		0.0375	0.451	0	0.67035	0.00316		0.03716	0.46212	0	0.74003	0.01756		0.03755	0.64674	0	0.66071	0.01269
0.03767	0.41436	0	0.82067	0.00275		0.03765	0.42442	0	0.87961	0.01533		0.0376	0.452	0	0.67215	0.00339		0.03724	0.46311	0	0.7416	0.01766		0.03763	0.64816	0	0.66211	0.01277
0.03775	0.41533	0	0.8224	0.00279		0.03773	0.42537	0	0.88147	0.01553		0.0377	0.453	0	0.67395	0.00362		0.03731	0.46411	0	0.74317	0.01775		0.03771	0.6496	0	0.66351	0.01285
0.03783	0.41627	0	0.82414	0.00283		0.03781	0.42633	0	0.88333	0.01572		0.0377	0.454	0	0.67576	0.00386		0.03739	0.46514	0	0.74473	0.01784		0.03779	0.65105	0	0.66491	0.01293
0.03791	0.41719	0	0.82587	0.00286		0.03789	0.42728	0	0.88519	0.01591		0.0378	0.455	0	0.67756	0.0041		0.03747	0.46617	0	0.7463	0.01794		0.03787	0.65252	0	0.66631	0.01301
0.03799	0.41807	0	0.82761	0.0029		0.03797	0.42821	0	0.88705	0.01611		0.0379	0.456	0	0.67936	0.00433		0.03755	0.46723	0	0.74787	0.01803		0.03795	0.65399	0	0.6677	0.0131
0.03807	0.41896	0	0.82934	0.00294		0.03805	0.42913	0	0.88891	0.0163		0.038	0.457	0	0.68116	0.00457		0.03763	0.46834	0	0.74944	0.01812		0.03803	0.65547	0	0.6691	0.01318
0.03815	0.41984	0	0.83108	0.00297		0.03813	0.43004	0	0.89077	0.0165		0.0381	0.458	0	0.68296	0.00481		0.03771	0.46948	0	0.75101	0.01822		0.03811	0.65697	0	0.6705	0.01326
0.03823	0.42071	0	0.83281	0.00301		0.03821	0.43096	0	0.89263	0.01669		0.0381	0.459	0	0.68477	0.00505		0.03779	0.47059	0	0.75257	0.01831		0.03819	0.65847	0	0.6719	0.01335
0.03831	0.42156	0	0.83455	0.00305		0.03829	0.43186	0	0.89449	0.01689		0.0382	0.46	0	0.68657	0.00529		0.03786	0.47167	0	0.75414	0.01841		0.03826	0.65997	0	0.6733	0.01343
0.03839	0.42241	0	0.83628	0.00309		0.03837	0.43277	0	0.89635	0.01709		0.0383	0.461	0	0.68837	0.00553		0.03794	0.47276	0	0.75571	0.01851		0.03834	0.66146	0	0.6747	0.01352
0.03847	0.42326	0	0.83802	0.00313		0.03845	0.43367	0	0.89821	0.01729		0.0384	0.462	0	0.69017	0.00577		0.03802	0.47386	0	0.75728	0.0186		0.03842	0.66295	0	0.6761	0.0136
0.03855	0.42412	0	0.83975	0.00317		0.03853	0.43457	0	0.90007	0.01749		0.0385	0.463	0	0.69197	0.00602		0.0381	0.47494	0	0.75884	0.0187		0.0385	0.66445	0	0.6775	0.01369
0.03862	0.42521	0	0.84149	0.00321		0.03861	0.43545	0	0.90193	0.01769		0.0385	0.464	0	0.69378	0.00626		0.03818	0.47601	0	0.76041	0.0188		0.03858	0.66592	0	0.6789	0.01378
0.0387	0.42588	0	0.84322	0.00325		0.03869	0.43632	0	0.90379	0.0179		0.0386	0.465	0	0.69558	0.0065		0.03826	0.47709	0	0.76198	0.0189		0.03866	0.66738	0	0.6803	0.01386
0.03878	0.42662	0	0.84496	0.00329		0.03877	0.43721	0	0.90565	0.0181		0.0387	0.466	0	0.69738	0.00675		0.03834	0.47816	0	0.76355	0.01899		0.03874	0.66882	0	0.6817	0.01395
0.03886	0.42742	0	0.84669	0.00333		0.03885	0.43809	0	0.90751	0.0183		0.0388	0.467	0	0.69918	0.00699		0.03841	0.47922	0	0.76512	0.01909		0.03882	0.67025	0	0.6831	0.01404
0.03894	0.42818	0	0.84843	0.00338		0.03893	0.43897	0	0.90937	0.01851		0.0389	0.468	0	0.70098	0.00724		0.03849	0.48026	0	0.76668	0.01919		0.0389	0.67168	0	0.6845	0.01413
0.03902	0.42894	0	0.85016	0.00342		0.039	0.43986	0	0.91123	0.01871		0.0389	0.469	0	0.70279	0.00749		0.03857	0.4813	0	0.76825	0.01929		0.03898	0.67307	0	0.6859	0.01422
0.0391	0.42967	0	0.8519	0.00346		0.03908	0.44073	0	0.91309	0.01892		0.039	0.47	0	0.70459	0.00774		0.03865	0.48232	0	0.76982	0.01939		0.03906	0.67446	0	0.6873	0.0143
0.03918	0.43042	0	0.85363	0.00351		0.03916	0.44164	0	0.91495	0.01913		0.0391	0.471	0	0.70639	0.00799		0.03873	0.48335	0	0.77139	0.01949		0.03914	0.67583	0	0.6887	0.01439
0.03926	0.43116	0	0.85537	0.00355		0.03924	0.44255	0	0.91681	0.01934		0.0392	0.472	0	0.70819	0.00824		0.03881	0.48437	0	0.77295	0.0196		0.03922	0.67718	0	0.6901	0.01449
0.03934	0.43188	0	0.8571	0.00359		0.03932	0.44346	0	0.91867	0.01955		0.0393	0.473	0	0.70999	0.00849		0.03889	0.48538	0	0.77452	0.0197		0.0393	0.67852	0	0.6915	0.01458
0.03942	0.4326	0	0.85884	0.00364		0.0394	0.44436	0	0.92053	0.01976		0.0393	0.473	0	0.7118	0.00874		0.03896	0.48637	0	0.77609	0.0198		0.03938	0.67985	0	0.6929	0.01467
0.0395	0.4333	0	0.86057	0.00368		0.03948	0.44525	0	0.92238	0.01997		0.0394	0.474	0	0.7136	0.00899		0.03904	0.48738	0	0.77766	0.0199		0.03946	0.68116	0	0.6943	0.01476
0.03958	0.434	0	0.86231	0.00373		0.03956	0.44613	0	0.92424	0.02018		0.0395	0.475	0	0.7154	0.00925		0.03912	0.4884	0	0.77923	0.02001		0.03954	0.68247	0	0.6957	0.01485
0.03966	0.43471	0	0.86404	0.00378		0.03964	0.447	0	0.9261	0.0204		0.0396	0.476	0	0.7172	0.0095		0.0392	0.48941	0	0.78079	0.02011		0.03961	0.68377	0	0.6971	0.01495
0.03974	0.43543	0	0.86578	0.00382		0.03972	0.44784	0	0.92796	0.02061		0.0397	0.477	0	0.719	0.00976		0.03928	0.49046	0	0.78236	0.02022		0.03969	0.68505	0	0.6985	0.01504
0.03982	0.43614	0	0.86751	0.00387		0.0398	0.44868	0	0.92982	0.02083		0.0397	0.478	0	0.72081	0.01001		0.03936	0.49151	0	0.78393	0.02032		0.03977	0.68635	0	0.6999	0.01513
0.0399	0.43685	0	0.86925	0.00392		0.03988	0.44949	0	0.93168	0.02104		0.0398	0.479	0	0.72261	0.01027		0.03944	0.49257	0	0.7855	0.02043		0.03985	0.68761	0	0.7013	0.01523
0.03998	0.43756	0	0.87098	0.00397		0.03996	0.45033	0	0.93354	0.02126		0.0399	0.48	0	0.72441	0.01053		0.03952	0.49364	0	0.78706	0.02053		0.03993	0.68888	0	0.7027	0.01532
0.04006	0.43828	0	0.87271	0.00402		0.04004	0.45115	0	0.9354	0.02148		0.04	0.481	0	0.72621	0.01079		0.03959	0.49472	0	0.78863	0.02064		0.04001	0.69015	0	0.7041	0.01542
0.04014	0.439	0	0.87445	0.00407		0.04012	0.45196	0	0.93726	0.0217		0.04	0.481	0	0.72801	0.01105		0.03967	0.4958	0	0.7902	0.02075		0.04009	0.69141	0	0.7055	0.01552
0.04021	0.4397	0	0.87618	0.00412		0.0402	0.45277	0	0.93912	0.02192		0.0401	0.482	0	0.72982	0.01131		0.03975	0.49688	0	0.79177	0.02086		0.04017	0.69269	0	0.70689	0.01561
0.04029	0.44041	0	0.87792	0.00417		0.04028	0.45363	0	0.94098	0.02214		0.0402	0.483	0	0.73162	0.01157		0.03983	0.49795	0	0.79333	0.02097		0.04025	0.69397	0	0.70829	0.01571
0.04037	0.44114	0	0.87965	0.00422		0.04036	0.45451	0	0.94284	0.02236		0.0403	0.484	0	0.73342	0.01183		0.03991	0.499	0	0.7949	0.02108		0.04033	0.69523	0	0.70969	0.01581
0.04045	0.4419	0	0.88139	0.00427		0.04044	0.45537	0	0.9447	0.02259		0.0404	0.485	0	0.73522	0.01209		0.03999	0.50003	0	0.79647	0.02119		0.04041	0.69651	0	0.71109	0.01591
0.04053	0.44266	0	0.88312	0.00432		0.04052	0.45621	0	0.94656	0.02281		0.0404	0.486	0	0.73702	0.01236		0.04007	0.50106	0	0.79804	0.0213		0.04049	0.69777	0	0.71249	0.01601
0.04061	0.44343	0	0.88486	0.00438		0.0406	0.45702	0	0.94842	0.02304		0.0405	0.487	0	0.73883	0.01262		0.04014	0.50206	0	0.79961	0.02141		0.04057	0.69905	0	0.71389	0.01611
0.04069	0.4442	0	0.88659	0.00443		0.04067	0.45782	0	0.95028	0.02326		0.0406	0.488	0	0.74063	0.01289		0.04022	0.50303	0	0.80117	0.02152		0.04065	0.70035	0	0.71529	0.01621
0.04077	0.445	0	0.88833	0.00448		0.04075	0.4586	0	0.95214	0.02349		0.0407	0.489	0	0.74243	0.01316		0.0403	0.50401	0	0.80274	0.02163		0.04073	0.70166	0	0.71669	0.01631
0.04085	0.4458	0	0.89006	0.00454		0.04083	0.45937	0	0.954	0.02372		0.0408	0.489	0	0.74423	0.01343		0.04038	0.50497	0	0.80431	0.02174		0.04081	0.70297	0	0.71809	0.01641
0.04093	0.44662	0	0.8918	0.00459		0.04091	0.46013	0	0.95586	0.02395		0.0408	0.49	0	0.74603	0.01369		0.04046	0.50591	0	0.80588	0.02186		0.04089	0.70429	0	0.71949	0.01651
0.04101	0.44746	0	0.89353	0.00465		0.04099	0.46089	0	0.95772	0.02418		0.0409	0.491	0	0.74784	0.01396		0.04054	0.50684	0	0.80744	0.02197		0.04096	0.70562	0	0.72089	0.01661
0.04109	0.44834	0	0.89527	0.0047		0.04107	0.46166	0	0.95958	0.02441		0.041	0.492	0	0.74964	0.01424		0.04062	0.50777	0	0.80901	0.02209		0.04104	0.70696	0	0.72229	0.01672
0.04117	0.44923	0	0.897	0.00476		0.04115	0.46245	0	0.96144	0.02465		0.0411	0.493	0	0.75144	0.01451		0.04069	0.5087	0	0.81058	0.0222		0.04112	0.70829	0	0.72369	0.01682
0.04125	0.45014	0	0.89874	0.00482		0.04123	0.46326	0	0.9633	0.02488		0.0412	0.494	0	0.75324	0.01478		0.04077	0.5096	0	0.81215	0.02232		0.0412	0.70962	0	0.72509	0.01692
0.04133	0.45107	0	0.90047	0.00488		0.04131	0.46409	0	0.96515	0.02512		0.0412	0.495	0	0.75504	0.01505		0.04085	0.5105	0	0.81372	0.02243		0.04128	0.71096	0	0.72649	0.01703
0.04141	0.45202	0	0.90221	0.00493		0.04139	0.46493	0	0.96701	0.02535		0.0413	0.496	0	0.75685	0.01533		0.04093	0.51136	0	0.81528	0.02255		0.04136	0.71228	0	0.72789	0.01714
0.04149	0.45297	0	0.90394	0.00499		0.04147	0.46577	0	0.96887	0.02559		0.0414	0.497	0	0.75865	0.01561		0.04101	0.51222	0	0.81685	0.02267		0.04144	0.71359	0	0.72929	0.01724
0.04157	0.45393	0	0.90568	0.00505		0.04155	0.46662	0	0.97073	0.02583		0.0415	0.498	0	0.76045	0.01588		0.04109	0.51306	0	0.81842	0.02279		0.04152	0.71493	0	0.73069	0.01735
0.04165	0.4549	0	0.90741	0.00511		0.04163	0.46749	0	0.97259	0.02607		0.0416	0.499	0	0.76225	0.01616		0.04117	0.51389	0	0.81999	0.0229		0.0416	0.71628	0	0.73209	0.01746
0.04172	0.45586	0	0.90915	0.00518		0.04171	0.46839	0	0.97445	0.02631		0.0416	0.5	0	0.76405	0.01644		0.04124	0.51474	0	0.82155	0.02302		0.04168	0.71764	0	0.73349	0.01756
0.0418	0.45684	0	0.91088	0.00524		0.04179	0.4693	0	0.97631	0.02655		0.0417	0.501	0	0.76586	0.01672		0.04132	0.51558	0	0.82312	0.02314		0.04176	0.71904	0	0.73489	0.01767
0.04188	0.45782	0	0.91262	0.0053		0.04187	0.47022	0	0.97817	0.0268		0.0418	0.502	0	0.76766	0.017		0.0414	0.51641	0	0.82469	0.02327		0.04184	0.72045	0	0.73629	0.01778
0.04196	0.45881	0	0.91435	0.00536		0.04195	0.47114	0	0.98003	0.02704		0.0419	0.503	0	0.76946	0.01728		0.04148	0.51723	0	0.82626	0.02339		0.04192	0.72186	0	0.73769	0.01789
0.04204	0.4598	0	0.91609	0.00543		0.04203	0.47207	0	0.98189	0.02729		0.042	0.504	0	0.77126	0.01756		0.04156	0.51804	0	0.82783	0.02351		0.042	0.72329	0	0.73909	0.018
0.04212	0.46078	0	0.91782	0.00549		0.04211	0.47304	0	0.98375	0.02754		0.042	0.505	0	0.77306	0.01785		0.04164	0.51885	0	0.82939	0.02363		0.04208	0.72476	0	0.74049	0.01812
0.0422	0.46176	0	0.91956	0.00556		0.04219	0.47402	0	0.98561	0.02779		0.0421	0.506	0	0.77487	0.01813		0.04172	0.51966	0	0.83096	0.02376		0.04216	0.72622	0	0.74189	0.01823
0.04228	0.46273	0	0.92129	0.00562		0.04227	0.475	0	0.98747	0.02804		0.0422	0.507	0	0.77667	0.01842		0.0418	0.52048	0	0.83253	0.02388		0.04223	0.72769	0	0.74329	0.01834
0.04236	0.46371	0	0.92303	0.00569		0.04234	0.47596	0	0.98933	0.02829		0.0423	0.508	0	0.77847	0.01871		0.04187	0.52132	0	0.8341	0.024		0.04231	0.72917	0	0.74469	0.01845
0.04244	0.46468	0	0.92476	0.00575		0.04242	0.47691	0	0.99119	0.02854		0.0424	0.509	0	0.78027	0.019		0.04195	0.52218	0	0.83566	0.02413		0.04239	0.73067	0	0.74609	0.01857
0.04252	0.46564	0	0.9265	0.00582		0.0425	0.47786	0	0.99305	0.02879		0.0424	0.511	0	0.78207	0.01928		0.04203	0.52306	0	0.83723	0.02426		0.04247	0.73216	0	0.74748	0.01868
0.0426	0.46658	0	0.92823	0.00589		0.04258	0.4788	0	0.99491	0.02905		0.0425	0.512	0	0.78387	0.01957		0.04211	0.52396	0	0.8388	0.02438		0.04255	0.73366	0	0.74888	0.0188
0.04268	0.46752	0	0.92997	0.00596		0.04266	0.47974	0	0.99677	0.0293		0.0426	0.513	0	0.78568	0.01987		0.04219	0.52489	0	0.84037	0.02451		0.04263	0.73515	0	0.75028	0.01891
0.04276	0.46845	0	0.9317	0.00603		0.04274	0.48069	0	0.99863	0.02956		0.0427	0.514	0	0.78748	0.02016		0.04227	0.52583	0	0.84194	0.02464		0.04271	0.73662	0	0.75168	0.01903
0.04284	0.46935	0	0.93344	0.0061		0.04282	0.48164	0	1.00049	0.02982		0.0428	0.515	0	0.78928	0.02045		0.04235	0.5268	0	0.8435	0.02477		0.04279	0.73809	0	0.75308	0.01915
0.04292	0.47023	0	0.93517	0.00617		0.0429	0.48259	0	1.00235	0.03008		0.0428	0.516	0	0.79108	0.02075		0.04242	0.52777	0	0.84507	0.0249		0.04287	0.73953	0	0.75448	0.01927
0.043	0.4711	0	0.93691	0.00624		0.04298	0.48351	0	1.00421	0.03034		0.0429	0.517	0	0.79288	0.02104		0.0425	0.52875	0	0.84664	0.02503		0.04295	0.74098	0	0.75588	0.01939
0.04308	0.47197	0	0.93864	0.00632		0.04306	0.48445	0	1.00607	0.0306		0.043	0.518	0	0.79469	0.02134		0.04258	0.52976	0	0.84821	0.02516		0.04303	0.74242	0	0.75728	0.01951
0.04316	0.47284	0	0.94038	0.00639		0.04314	0.48539	0	1.00792	0.03087		0.0431	0.519	0	0.79649	0.02164		0.04266	0.53075	0	0.84977	0.02529		0.04311	0.74384	0	0.75868	0.01963
0.04324	0.4737	0	0.94211	0.00646		0.04322	0.48634	0	1.00978	0.03113		0.0431	0.52	0	0.79829	0.02194		0.04274	0.53175	0	0.85134	0.02542		0.04319	0.74526	0	0.76008	0.01975
0.04331	0.47456	0	0.94384	0.00654		0.0433	0.48728	0	1.01164	0.0314		0.0432	0.521	0	0.80009	0.02224		0.04282	0.53275	0	0.85291	0.02556		0.04327	0.74668	0	0.76148	0.01987
0.04339	0.47543	0	0.94558	0.00662		0.04338	0.48821	0	1.0135	0.03167		0.0433	0.522	0	0.80189	0.02254		0.0429	0.53376	0	0.85448	0.02569		0.04335	0.74808	0	0.76288	0.01999
0.04347	0.47632	0	0.94731	0.00669		0.04346	0.48913	0	1.01536	0.03193		0.0434	0.522	0	0.8037	0.02284		0.04297	0.53478	0	0.85605	0.02583		0.04343	0.74947	0	0.76428	0.02012
0.04355	0.47722	0	0.94905	0.00677		0.04354	0.49003	0	1.01722	0.0322		0.0435	0.523	0	0.8055	0.02314		0.04305	0.5358	0	0.85761	0.02596		0.04351	0.75086	0	0.76568	0.02024
0.04363	0.47812	0	0.95078	0.00685		0.04362	0.49094	0	1.01908	0.03248		0.0435	0.524	0	0.8073	0.02345		0.04313	0.53684	0	0.85918	0.0261		0.04358	0.75222	0	0.76708	0.02037
0.04371	0.47902	0	0.95252	0.00693		0.0437	0.49189	0	1.02094	0.03275		0.0436	0.525	0	0.8091	0.02375		0.04321	0.53788	0	0.86075	0.02624		0.04366	0.75359	0	0.76848	0.02049
0.04379	0.47992	0	0.95425	0.00701		0.04378	0.49288	0	1.0228	0.03303		0.0437	0.526	0	0.8109	0.02406		0.04329	0.53892	0	0.86232	0.02638		0.04374	0.75493	0	0.76988	0.02062
0.04387	0.48081	0	0.95599	0.00709		0.04386	0.49389	0	1.02466	0.0333		0.0438	0.527	0	0.81271	0.02437		0.04337	0.53997	0	0.86388	0.02651		0.04382	0.75625	0	0.77128	0.02075
0.04395	0.4817	0	0.95772	0.00717		0.04393	0.49489	0	1.02652	0.03358		0.0439	0.528	0	0.81451	0.02468		0.04345	0.54105	0	0.86545	0.02665		0.0439	0.75757	0	0.77268	0.02087
0.04403	0.48258	0	0.95946	0.00725		0.04401	0.49589	0	1.02838	0.03386		0.0439	0.529	0	0.81631	0.02499		0.04352	0.54213	0	0.86702	0.02679		0.04398	0.75888	0	0.77408	0.021
0.04411	0.48345	0	0.96119	0.00733		0.04409	0.49687	0	1.03024	0.03414		0.044	0.53	0	0.81811	0.0253		0.0436	0.54321	0	0.86859	0.02694		0.04406	0.76019	0	0.77548	0.02113
0.04419	0.48433	0	0.96293	0.00742		0.04417	0.49784	0	1.0321	0.03442		0.0441	0.531	0	0.81991	0.02561		0.04368	0.5443	0	0.87016	0.02708		0.04414	0.7615	0	0.77688	0.02126
0.04427	0.48519	0	0.96466	0.0075		0.04425	0.4988	0	1.03396	0.0347		0.0442	0.532	0	0.82172	0.02593		0.04376	0.54538	0	0.87172	0.02722		0.04422	0.7628	0	0.77828	0.02139
0.04435	0.48603	0	0.9664	0.00759		0.04433	0.49975	0	1.03582	0.03499		0.0443	0.532	0	0.82352	0.02624		0.04384	0.54647	0	0.87329	0.02737		0.0443	0.7641	0	0.77968	0.02153
0.04443	0.48687	0	0.96813	0.00767		0.04441	0.50069	0	1.03768	0.03528		0.0443	0.533	0	0.82532	0.02656		0.04392	0.54756	0	0.87486	0.02751		0.04438	0.76539	0	0.78108	0.02166
0.04451	0.4877	0	0.96987	0.00776		0.04449	0.50162	0	1.03954	0.03556		0.0444	0.534	0	0.82712	0.02688		0.044	0.54866	0	0.87643	0.02766		0.04446	0.76668	0	0.78248	0.02179
0.04459	0.48852	0	0.9716	0.00785		0.04457	0.50253	0	1.0414	0.03585		0.0445	0.535	0	0.82892	0.0272		0.04408	0.54975	0	0.87799	0.0278		0.04454	0.76796	0	0.78388	0.02193
0.04467	0.48934	0	0.97334	0.00794		0.04465	0.50344	0	1.04326	0.03615		0.0446	0.536	0	0.83073	0.02752		0.04415	0.55085	0	0.87956	0.02795		0.04462	0.76925	0	0.78528	0.02206
0.04475	0.49014	0	0.97507	0.00803		0.04473	0.50434	0	1.04512	0.03644		0.0447	0.537	0	0.83253	0.02784		0.04423	0.55193	0	0.88113	0.0281		0.0447	0.77053	0	0.78668	0.0222
0.04483	0.49094	0	0.97681	0.00812		0.04481	0.50522	0	1.04698	0.03673		0.0447	0.538	0	0.83433	0.02816		0.04431	0.55302	0	0.8827	0.02825		0.04478	0.77181	0	0.78807	0.02234
0.0449	0.49171	0	0.97854	0.00821		0.04489	0.50609	0	1.04884	0.03703		0.0448	0.539	0	0.83613	0.02849		0.04439	0.55413	0	0.88427	0.0284		0.04486	0.77309	0	0.78947	0.02248
0.04498	0.49247	0	0.98028	0.00831		0.04497	0.50694	0	1.05069	0.03733		0.0449	0.54	0	0.83793	0.02881		0.04447	0.55524	0	0.88583	0.02855		0.04493	0.77438	0	0.79087	0.02261
0.04506	0.49325	0	0.98201	0.0084		0.04505	0.50779	0	1.05255	0.03762		0.045	0.541	0	0.83974	0.02914		0.04455	0.55634	0	0.8874	0.0287		0.04501	0.77567	0	0.79227	0.02275
0.04514	0.49402	0	0.98375	0.00849		0.04513	0.50863	0	1.05441	0.03793		0.0451	0.542	0	0.84154	0.02946		0.04463	0.55743	0	0.88897	0.02885		0.04509	0.77696	0	0.79367	0.0229
0.04522	0.49489	0	0.98548	0.00859		0.04521	0.50947	0	1.05627	0.03823		0.0451	0.543	0	0.84334	0.02979		0.0447	0.55851	0	0.89054	0.029		0.04517	0.77826	0	0.79507	0.02304
0.0453	0.49573	0	0.98722	0.00869		0.04529	0.51031	0	1.05813	0.03853		0.0452	0.544	0	0.84514	0.03012		0.04478	0.55958	0	0.8921	0.02916		0.04525	0.77955	0	0.79647	0.02318
0.04538	0.49651	0	0.98895	0.00878		0.04537	0.51113	0	1.05999	0.03884		0.0453	0.545	0	0.84694	0.03046		0.04486	0.56063	0	0.89367	0.02931		0.04533	0.78085	0	0.79787	0.02332
0.04546	0.49727	0	0.99069	0.00888		0.04545	0.51193	0	1.06185	0.03914		0.0454	0.546	0	0.84875	0.03079		0.04494	0.56165	0	0.89524	0.02947		0.04541	0.78216	0	0.79927	0.02347
0.04554	0.49808	0	0.99242	0.00898		0.04553	0.5127	0	1.06371	0.03945		0.0455	0.547	0	0.85055	0.03112		0.04502	0.56266	0	0.89681	0.02963		0.04549	0.78346	0	0.80067	0.02361
0.04562	0.49886	0	0.99416	0.00908		0.0456	0.51347	0	1.06557	0.03976		0.0455	0.548	0	0.85235	0.03146		0.0451	0.56367	0	0.89838	0.02979		0.04557	0.78478	0	0.80207	0.02376
0.0457	0.49963	0	0.99589	0.00918		0.04568	0.51423	0	1.06743	0.04008		0.0456	0.549	0	0.85415	0.0318		0.04518	0.56466	0	0.89994	0.02995		0.04565	0.7861	0	0.80347	0.02391
0.04578	0.50041	0	0.99763	0.00929		0.04576	0.51499	0	1.06929	0.04039		0.0457	0.55	0	0.85595	0.03213		0.04525	0.56564	0	0.90151	0.03011		0.04573	0.78743	0	0.80487	0.02405
0.04586	0.50118	0	0.99936	0.00939		0.04584	0.51576	0	1.07115	0.04071		0.0458	0.551	0	0.85776	0.03247		0.04533	0.56661	0	0.90308	0.03027		0.04581	0.78879	0	0.80627	0.0242
0.04594	0.50195	0	1.0011	0.0095		0.04592	0.51652	0	1.07301	0.04102		0.0458	0.552	0	0.85956	0.03281		0.04541	0.56758	0	0.90465	0.03043		0.04589	0.79016	0	0.80767	0.02435
0.04602	0.50274	0	1.00283	0.0096		0.046	0.51727	0	1.07487	0.04134		0.0459	0.552	0	0.86136	0.03316		0.04549	0.56855	0	0.90621	0.03059		0.04597	0.79155	0	0.80907	0.0245
0.0461	0.50353	0	1.00457	0.00971		0.04608	0.51804	0	1.07673	0.04166		0.046	0.553	0	0.86316	0.0335		0.04557	0.56951	0	0.90778	0.03076		0.04605	0.79295	0	0.81047	0.02466
0.04618	0.50432	0	1.0063	0.00982		0.04616	0.51879	0	1.07859	0.04199		0.0461	0.554	0	0.86496	0.03385		0.04565	0.57045	0	0.90935	0.03092		0.04613	0.79436	0	0.81187	0.02481
0.04626	0.50512	0	1.00804	0.00993		0.04624	0.51955	0	1.08045	0.04231		0.0462	0.555	0	0.86677	0.03419		0.04573	0.57138	0	0.91092	0.03109		0.04621	0.79579	0	0.81327	0.02496
0.04634	0.50594	0	1.00977	0.01004		0.04632	0.52035	0	1.08231	0.04264		0.0462	0.556	0	0.86857	0.03454		0.0458	0.57228	0	0.91248	0.03125		0.04628	0.79722	0	0.81467	0.02512
0.04641	0.50676	0	1.0115	0.01015		0.0464	0.52117	0	1.08417	0.04297		0.0463	0.557	0	0.87037	0.03489		0.04588	0.57318	0	0.91405	0.03142		0.04636	0.79865	0	0.81607	0.02528
0.04649	0.5076	0	1.01324	0.01026		0.04648	0.52199	0	1.08603	0.0433		0.0464	0.558	0	0.87217	0.03524		0.04596	0.57409	0	0.91562	0.03159		0.04644	0.8001	0	0.81747	0.02543
0.04657	0.50847	0	1.01497	0.01037		0.04656	0.52282	0	1.08789	0.04363		0.0465	0.559	0	0.87397	0.03559		0.04604	0.57499	0	0.91719	0.03176		0.04652	0.80157	0	0.81887	0.02559
0.04665	0.50935	0	1.01671	0.01049		0.04664	0.52367	0	1.08975	0.04396		0.0466	0.56	0	0.87578	0.03595		0.04612	0.57589	0	0.91876	0.03193		0.0466	0.80305	0	0.82027	0.02575
0.04673	0.51025	0	1.01844	0.0106		0.04672	0.52453	0	1.09161	0.0443		0.0466	0.561	0	0.87758	0.0363		0.0462	0.57677	0	0.92032	0.03211		0.04668	0.80455	0	0.82167	0.02591
0.04681	0.51117	0	1.02018	0.01072		0.0468	0.52539	0	1.09346	0.04464		0.0467	0.562	0	0.87938	0.03666		0.04628	0.57764	0	0.92189	0.03228		0.04676	0.80605	0	0.82307	0.02607
0.04689	0.51209	0	1.02191	0.01084		0.04688	0.52632	0	1.09532	0.04498		0.0468	0.563	0	0.88118	0.03702		0.04636	0.57849	0	0.92346	0.03245		0.04684	0.80756	0	0.82447	0.02623
0.04697	0.51301	0	1.02365	0.01096		0.04696	0.52733	0	1.09718	0.04532		0.0469	0.564	0	0.88298	0.03737		0.04643	0.57936	0	0.92503	0.03263		0.04692	0.80904	0	0.82587	0.0264
0.04705	0.51395	0	1.02538	0.01108		0.04704	0.52829	0	1.09904	0.04566		0.047	0.564	0	0.88479	0.03774		0.04651	0.58021	0	0.92659	0.03281		0.047	0.81052	0	0.82726	0.02656
0.04713	0.51486	0	1.02712	0.0112		0.04712	0.52918	0	1.1009	0.04601		0.047	0.565	0	0.88659	0.0381		0.04659	0.58107	0	0.92816	0.03298		0.04708	0.81199	0	0.82866	0.02673
0.04721	0.51577	0	1.02885	0.01132		0.0472	0.53002	0	1.10276	0.04636		0.0471	0.566	0	0.88839	0.03846		0.04667	0.58193	0	0.92973	0.03316		0.04716	0.81345	0	0.83006	0.02689
0.04729	0.51669	0	1.03059	0.01145		0.04727	0.53098	0	1.10462	0.04671		0.0472	0.567	0	0.89019	0.03883		0.04675	0.5828	0	0.9313	0.03334		0.04724	0.81489	0	0.83146	0.02706
0.04737	0.5176	0	1.03232	0.01157		0.04735	0.5319	0	1.10648	0.04706		0.0473	0.568	0	0.89199	0.03919		0.04683	0.58367	0	0.93287	0.03353		0.04732	0.81633	0	0.83286	0.02723
0.04745	0.51849	0	1.03406	0.0117		0.04743	0.53286	0	1.10834	0.04741		0.0474	0.569	0	0.8938	0.03956		0.04691	0.58455	0	0.93443	0.03371		0.0474	0.81776	0	0.83426	0.0274
0.04753	0.51938	0	1.03579	0.01183		0.04751	0.53374	0	1.1102	0.04777		0.0474	0.57	0	0.8956	0.03993		0.04698	0.58541	0	0.936	0.03389		0.04748	0.81917	0	0.83566	0.02757
0.04761	0.52027	0	1.03753	0.01196		0.04759	0.53465	0	1.11206	0.04813		0.0475	0.571	0	0.8974	0.0403		0.04706	0.58627	0	0.93757	0.03408		0.04756	0.82057	0	0.83706	0.02775
0.04769	0.52118	0	1.03926	0.01209		0.04767	0.53555	0	1.11392	0.04849		0.0476	0.572	0	0.8992	0.04068		0.04714	0.58712	0	0.93914	0.03426		0.04763	0.82196	0	0.83846	0.02792
0.04777	0.5221	0	1.041	0.01222		0.04775	0.53652	0	1.11578	0.04885		0.0477	0.573	0	0.901	0.04105		0.04722	0.58797	0	0.9407	0.03445		0.04771	0.82334	0	0.83986	0.02809
0.04785	0.52302	0	1.04273	0.01235		0.04783	0.53746	0	1.11764	0.04922		0.0478	0.574	0	0.90281	0.04143		0.0473	0.58883	0	0.94227	0.03464		0.04779	0.8247	0	0.84126	0.02827
0.04793	0.52394	0	1.04447	0.01249		0.04791	0.53839	0	1.1195	0.04958		0.0478	0.575	0	0.90461	0.04181		0.04738	0.58972	0	0.94384	0.03483		0.04787	0.82605	0	0.84266	0.02845
0.048	0.52487	0	1.0462	0.01262		0.04799	0.53931	0	1.12136	0.04995		0.0479	0.576	0	0.90641	0.04218		0.04746	0.59063	0	0.94541	0.03502		0.04795	0.82738	0	0.84406	0.02863
0.04808	0.5258	0	1.04794	0.01276		0.04807	0.54022	0	1.12322	0.05032		0.048	0.577	0	0.90821	0.04257		0.04753	0.59155	0	0.94698	0.03521		0.04803	0.8287	0	0.84546	0.02881
0.04816	0.52673	0	1.04967	0.0129		0.04815	0.54116	0	1.12508	0.0507		0.0481	0.578	0	0.91001	0.04295		0.04761	0.59248	0	0.94854	0.03541		0.04811	0.83003	0	0.84686	0.02899
0.04824	0.52766	0	1.05141	0.01304		0.04823	0.54214	0	1.12694	0.05107		0.0482	0.579	0	0.91182	0.04333		0.04769	0.59342	0	0.95011	0.0356		0.04819	0.83135	0	0.84826	0.02917
0.04832	0.52858	0	1.05314	0.01318		0.04831	0.54314	0	1.1288	0.05145		0.0482	0.58	0	0.91362	0.04372		0.04777	0.59434	0	0.95168	0.0358		0.04827	0.83267	0	0.84966	0.02935
0.0484	0.52952	0	1.05488	0.01332		0.04839	0.54413	0	1.13066	0.05183		0.0483	0.581	0	0.91542	0.04411		0.04785	0.59525	0	0.95325	0.036		0.04835	0.83398	0	0.85106	0.02954
0.04848	0.53045	0	1.05661	0.01347		0.04847	0.5451	0	1.13252	0.05221		0.0484	0.582	0	0.91722	0.04449		0.04793	0.59617	0	0.95481	0.0362		0.04843	0.83529	0	0.85246	0.02973
0.04856	0.53139	0	1.05835	0.01361		0.04855	0.54606	0	1.13438	0.0526		0.0485	0.583	0	0.91902	0.04489		0.04801	0.59711	0	0.95638	0.0364		0.04851	0.83659	0	0.85386	0.02991
0.04864	0.53229	0	1.06008	0.01376		0.04863	0.54703	0	1.13623	0.05299		0.0486	0.584	0	0.92083	0.04528		0.04808	0.59805	0	0.95795	0.0366		0.04859	0.83787	0	0.85526	0.0301
0.04872	0.5332	0	1.06182	0.01391		0.04871	0.54801	0	1.13809	0.05338		0.0486	0.585	0	0.92263	0.04567		0.04816	0.59899	0	0.95952	0.0368		0.04867	0.83916	0	0.85666	0.03029
0.0488	0.5341	0	1.06355	0.01406		0.04879	0.54901	0	1.13995	0.05377		0.0487	0.586	0	0.92443	0.04607		0.04824	0.59995	0	0.96109	0.037		0.04875	0.84045	0	0.85806	0.03048
0.04888	0.535	0	1.06529	0.01421		0.04887	0.54999	0	1.14181	0.05416		0.0488	0.587	0	0.92623	0.04647		0.04832	0.60095	0	0.96265	0.03721		0.04883	0.84176	0	0.85946	0.03068
0.04896	0.53591	0	1.06702	0.01437		0.04894	0.55097	0	1.14367	0.05456		0.0489	0.588	0	0.92803	0.04686		0.0484	0.60197	0	0.96422	0.03742		0.04891	0.84304	0	0.86086	0.03087
0.04904	0.53683	0	1.06876	0.01452		0.04902	0.55196	0	1.14553	0.05496		0.0489	0.588	0	0.92984	0.04727		0.04848	0.603	0	0.96579	0.03763		0.04898	0.84433	0	0.86226	0.03107
0.04912	0.53774	0	1.07049	0.01468		0.0491	0.55295	0	1.14739	0.05536		0.049	0.589	0	0.93164	0.04767		0.04856	0.60404	0	0.96736	0.03784		0.04906	0.84563	0	0.86366	0.03126
0.0492	0.53865	0	1.07223	0.01484		0.04918	0.55393	0	1.14925	0.05577		0.0491	0.59	0	0.93344	0.04807		0.04864	0.60508	0	0.96892	0.03805		0.04914	0.84693	0	0.86506	0.03146
0.04928	0.53955	0	1.07396	0.015		0.04926	0.5549	0	1.15111	0.05617		0.0492	0.591	0	0.93524	0.04848		0.04871	0.60612	0	0.97049	0.03826		0.04922	0.84823	0	0.86646	0.03166
0.04936	0.54044	0	1.0757	0.01516		0.04934	0.55587	0	1.15297	0.05658		0.0493	0.592	0	0.93704	0.04889		0.04879	0.60718	0	0.97206	0.03848		0.0493	0.84953	0	0.86785	0.03186
0.04944	0.54132	0	1.07743	0.01532		0.04942	0.55682	0	1.15483	0.05699		0.0493	0.593	0	0.93885	0.0493		0.04887	0.60824	0	0.97363	0.03869		0.04938	0.85083	0	0.86925	0.03207
0.04952	0.54217	0	1.07917	0.01548		0.0495	0.55776	0	1.15669	0.05741		0.0494	0.594	0	0.94065	0.04971		0.04895	0.60932	0	0.9752	0.03891		0.04946	0.85215	0	0.87065	0.03227
0.04959	0.54302	0	1.0809	0.01565		0.04958	0.55869	0	1.15855	0.05783		0.0495	0.595	0	0.94245	0.05012		0.04903	0.61039	0	0.97676	0.03913		0.04954	0.85347	0	0.87205	0.03248
0.04967	0.54388	0	1.08263	0.01582		0.04966	0.55962	0	1.16041	0.05825		0.0496	0.596	0	0.94425	0.05054		0.04911	0.61147	0	0.97833	0.03935		0.04962	0.85479	0	0.87345	0.03268
0.04975	0.54471	0	1.08437	0.01599		0.04974	0.56056	0	1.16227	0.05867		0.0497	0.597	0	0.94605	0.05095		0.04919	0.61254	0	0.9799	0.03957		0.0497	0.85612	0	0.87485	0.03289
0.04983	0.54553	0	1.0861	0.01616		0.04982	0.56147	0	1.16413	0.0591		0.0497	0.598	0	0.94786	0.05137		0.04926	0.61361	0	0.98147	0.03979		0.04978	0.85745	0	0.87625	0.0331
0.04991	0.54635	0	1.08784	0.01633		0.0499	0.56268	0	1.16599	0.05952		0.0498	0.599	0	0.94966	0.05179		0.04934	0.61467	0	0.98303	0.04002		0.04986	0.85877	0	0.87765	0.03331
0.04999	0.54716	0	1.08957	0.01651		0.04998	0.56365	0	1.16785	0.05996		0.0499	0.6	0	0.95146	0.05222		0.04942	0.61573	0	0.9846	0.04025		0.04994	0.86011	0	0.87905	0.03353
0.05007	0.54798	0	1.09131	0.01669		0.05006	0.56415	0	1.16971	0.06039		0.05	0.601	0	0.95326	0.05264		0.0495	0.61679	0	0.98617	0.04048		0.05002	0.86144	0	0.88045	0.03374
0.05015	0.54879	0	1.09304	0.01686		0.05014	0.56501	0	1.17157	0.06083		0.0501	0.602	0	0.95506	0.05307		0.04958	0.61786	0	0.98774	0.04071		0.0501	0.86279	0	0.88185	0.03396
0.05023	0.54959	0	1.09478	0.01704		0.05022	0.56585	0	1.17343	0.06127		0.0501	0.603	0	0.95687	0.0535		0.04966	0.61891	0	0.98931	0.04094		0.05018	0.86416	0	0.88325	0.03418
0.05031	0.55038	0	1.09651	0.01723		0.0503	0.56669	0	1.17529	0.06171		0.0502	0.604	0	0.95867	0.05393		0.04974	0.61994	0	0.99087	0.04117		0.05025	0.86552	0	0.88465	0.0344
0.05039	0.55116	0	1.09825	0.01741		0.05038	0.56751	0	1.17715	0.06215		0.0503	0.605	0	0.96047	0.05436		0.04981	0.62096	0	0.99244	0.04141		0.05033	0.86692	0	0.88605	0.03462
0.05047	0.55192	0	1.09998	0.0176		0.05046	0.56832	0	1.179	0.0626		0.0504	0.605	0	0.96227	0.05479		0.04989	0.62196	0	0.99401	0.04164		0.05041	0.86833	0	0.88745	0.03484
0.05055	0.55269	0	1.10172	0.01778		0.05054	0.56913	0	1.18086	0.06305		0.0505	0.606	0	0.96407	0.05523		0.04997	0.62295	0	0.99558	0.04188		0.05049	0.86974	0	0.88885	0.03507
0.05063	0.55346	0	1.10345	0.01797		0.05061	0.56993	0	1.18272	0.06351		0.0505	0.607	0	0.96588	0.05567		0.05005	0.62395	0	0.99714	0.04212		0.05057	0.87115	0	0.89025	0.03529
0.05071	0.55422	0	1.10519	0.01817		0.05069	0.57069	0	1.18458	0.06397		0.0506	0.608	0	0.96768	0.05611		0.05013	0.62493	0	0.99871	0.04236		0.05065	0.87258	0	0.89165	0.03552
0.05079	0.555	0	1.10692	0.01836		0.05077	0.57145	0	1.18644	0.06443		0.0507	0.609	0	0.96948	0.05655		0.05021	0.62589	0	1.00028	0.04261		0.05073	0.87403	0	0.89305	0.03575
0.05087	0.55579	0	1.10866	0.01856		0.05085	0.57219	0	1.1883	0.06489		0.0508	0.61	0	0.97128	0.05699		0.05029	0.62685	0	1.00185	0.04285		0.05081	0.87547	0	0.89445	0.03598
0.05095	0.55656	0	1.11039	0.01875		0.05093	0.57291	0	1.19016	0.06536		0.0509	0.611	0	0.97308	0.05744		0.05036	0.6278	0	1.00342	0.0431		0.05089	0.87692	0	0.89585	0.03622
0.05103	0.55733	0	1.11213	0.01895		0.05101	0.57361	0	1.19202	0.06583		0.0509	0.612	0	0.97489	0.05789		0.05044	0.62875	0	1.00498	0.04335		0.05097	0.87836	0	0.89725	0.03645
0.0511	0.5581	0	1.11386	0.01915		0.05109	0.57432	0	1.19388	0.0663		0.051	0.613	0	0.97669	0.05834		0.05052	0.6297	0	1.00655	0.0436		0.05105	0.87981	0	0.89865	0.03669
0.05118	0.55887	0	1.1156	0.01936		0.05117	0.57513	0	1.19574	0.06678		0.0511	0.614	0	0.97849	0.05879		0.0506	0.63064	0	1.00812	0.04386		0.05113	0.88127	0	0.90005	0.03693
0.05126	0.55966	0	1.11733	0.01956		0.05125	0.57592	0	1.1976	0.06726		0.0512	0.615	0	0.98029	0.05924		0.05068	0.63159	0	1.00969	0.04411		0.05121	0.88271	0	0.90145	0.03717
0.05134	0.56044	0	1.11907	0.01977		0.05133	0.57678	0	1.19946	0.06774		0.0513	0.616	0	0.98209	0.0597		0.05076	0.63256	0	1.01125	0.04437		0.05129	0.88416	0	0.90285	0.03741
0.05142	0.56124	0	1.1208	0.01998		0.05141	0.57768	0	1.20132	0.06823		0.0513	0.617	0	0.9839	0.06016		0.05084	0.63352	0	1.01282	0.04463		0.05137	0.88559	0	0.90425	0.03766
0.0515	0.56204	0	1.12254	0.0202		0.05149	0.5785	0	1.20318	0.06871		0.0514	0.618	0	0.9857	0.06062		0.05092	0.63451	0	1.01439	0.04489		0.05145	0.88704	0	0.90565	0.03791
0.05158	0.56284	0	1.12427	0.02041		0.05157	0.57938	0	1.20504	0.06921		0.0515	0.619	0	0.9875	0.06108		0.05099	0.63551	0	1.01596	0.04515		0.05153	0.88845	0	0.90704	0.03815
0.05166	0.56364	0	1.12601	0.02063		0.05165	0.58026	0	1.2069	0.0697		0.0516	0.62	0	0.9893	0.06155		0.05107	0.63652	0	1.01752	0.04542		0.0516	0.88987	0	0.90844	0.0384
0.05174	0.56445	0	1.12774	0.02085		0.05173	0.58112	0	1.20876	0.0702		0.0516	0.621	0	0.9911	0.06201		0.05115	0.63754	0	1.01909	0.04568		0.05168	0.89127	0	0.90984	0.03866
0.05182	0.56528	0	1.12948	0.02107		0.05181	0.58193	0	1.21062	0.07071		0.0517	0.622	0	0.99291	0.06248		0.05123	0.63857	0	1.02066	0.04595		0.05176	0.89268	0	0.91124	0.03891
0.0519	0.56613	0	1.13121	0.02129		0.05189	0.5828	0	1.21248	0.07121		0.0518	0.623	0	0.99471	0.06295		0.05131	0.63959	0	1.02223	0.04622		0.05184	0.89406	0	0.91264	0.03917
0.05198	0.567	0	1.13295	0.02152		0.05197	0.58365	0	1.21434	0.07172		0.0519	0.624	0	0.99651	0.06343		0.05139	0.64062	0	1.0238	0.0465		0.05192	0.89544	0	0.91404	0.03943
0.05206	0.56789	0	1.13468	0.02175		0.05205	0.58453	0	1.2162	0.07224		0.052	0.625	0	0.99831	0.0639		0.05147	0.64163	0	1.02536	0.04677		0.052	0.89681	0	0.91544	0.03969
0.05214	0.56877	0	1.13642	0.02198		0.05213	0.58543	0	1.21806	0.07276		0.052	0.626	0	1.00011	0.06438		0.05154	0.64264	0	1.02693	0.04705		0.05208	0.89819	0	0.91684	0.03995
0.05222	0.56968	0	1.13815	0.02221		0.05221	0.58629	0	1.21992	0.07328		0.0521	0.626	0	1.00192	0.06486		0.05162	0.64366	0	1.0285	0.04733		0.05216	0.89957	0	0.91824	0.04021
0.0523	0.57059	0	1.13989	0.02245		0.05228	0.58713	0	1.22177	0.0738		0.0522	0.627	0	1.00372	0.06535		0.0517	0.6447	0	1.03007	0.04761		0.05224	0.90094	0	0.91964	0.04048
0.05238	0.5715	0	1.14162	0.02268		0.05236	0.58799	0	1.22363	0.07433		0.0523	0.628	0	1.00552	0.06583		0.05178	0.6457	0	1.03163	0.0479		0.05232	0.90229	0	0.92104	0.04075
0.05246	0.57243	0	1.14336	0.02293		0.05244	0.58887	0	1.22549	0.07486		0.0524	0.629	0	1.00732	0.06632		0.05186	0.64669	0	1.0332	0.04818		0.0524	0.90364	0	0.92244	0.04102
0.05254	0.57335	0	1.14509	0.02317		0.05252	0.58975	0	1.22735	0.0754		0.0524	0.63	0	1.00912	0.06681		0.05194	0.64763	0	1.03477	0.04847		0.05248	0.905	0	0.92384	0.0413
0.05262	0.57427	0	1.14683	0.02341		0.0526	0.59065	0	1.22921	0.07594		0.0525	0.631	0	1.01093	0.0673		0.05202	0.64855	0	1.03634	0.04876		0.05256	0.90633	0	0.92524	0.04157
0.05269	0.5752	0	1.14856	0.02366		0.05268	0.59153	0	1.23107	0.07649		0.0526	0.632	0	1.01273	0.06779		0.05209	0.64953	0	1.03791	0.04905		0.05264	0.90767	0	0.92664	0.04185
0.05277	0.57613	0	1.1503	0.02391		0.05276	0.59243	0	1.23293	0.07703		0.0527	0.633	0	1.01453	0.06829		0.05217	0.65051	0	1.03947	0.04935		0.05272	0.90901	0	0.92804	0.04213
0.05285	0.57706	0	1.15203	0.02417		0.05284	0.59333	0	1.23479	0.07759		0.0528	0.634	0	1.01633	0.06879		0.05225	0.6515	0	1.04104	0.04965		0.0528	0.91035	0	0.92944	0.04241
0.05293	0.578	0	1.15376	0.02442		0.05292	0.59422	0	1.23665	0.07814		0.0528	0.635	0	1.01813	0.06929		0.05233	0.65249	0	1.04261	0.04995		0.05288	0.91167	0	0.93084	0.0427
0.05301	0.57895	0	1.1555	0.02468		0.053	0.59517	0	1.23851	0.0787		0.0529	0.636	0	1.01994	0.0698		0.05241	0.65343	0	1.04418	0.05025		0.05295	0.91299	0	0.93224	0.04299
0.05309	0.57989	0	1.15723	0.02494		0.05308	0.59615	0	1.24037	0.07927		0.053	0.637	0	1.02174	0.0703		0.05249	0.65436	0	1.04574	0.05056		0.05303	0.91431	0	0.93364	0.04328
0.05317	0.58086	0	1.15897	0.02521		0.05316	0.59717	0	1.24223	0.07984		0.0531	0.638	0	1.02354	0.07081		0.05257	0.65528	0	1.04731	0.05087		0.05311	0.91564	0	0.93504	0.04357
0.05325	0.58188	0	1.1607	0.02548		0.05324	0.5982	0	1.24409	0.08041		0.0532	0.639	0	1.02534	0.07132		0.05264	0.6562	0	1.04888	0.05118		0.05319	0.91695	0	0.93644	0.04386
0.05333	0.58291	0	1.16244	0.02575		0.05332	0.59923	0	1.24595	0.08099		0.0532	0.64	0	1.02714	0.07184		0.05272	0.6571	0	1.05045	0.05149		0.05327	0.91828	0	0.93784	0.04416
0.05341	0.58391	0	1.16417	0.02602		0.0534	0.60027	0	1.24781	0.08157		0.0533	0.641	0	1.02895	0.07235		0.0528	0.65802	0	1.05202	0.05181		0.05335	0.91959	0	0.93924	0.04446
0.05349	0.5849	0	1.16591	0.0263		0.05348	0.6013	0	1.24967	0.08216		0.0534	0.642	0	1.03075	0.07287		0.05288	0.65894	0	1.05358	0.05212		0.05343	0.92092	0	0.94064	0.04476
0.05357	0.58585	0	1.16764	0.02658		0.05356	0.60239	0	1.25153	0.08275		0.0535	0.643	0	1.03255	0.07339		0.05296	0.65987	0	1.05515	0.05244		0.05351	0.92223	0	0.94204	0.04507
0.05365	0.5868	0	1.16938	0.02686		0.05364	0.60352	0	1.25339	0.08334		0.0536	0.644	0	1.03435	0.07392		0.05304	0.66082	0	1.05672	0.05277		0.05359	0.92355	0	0.94344	0.04537
0.05373	0.58769	0	1.17111	0.02714		0.05372	0.60463	0	1.25525	0.08394		0.0536	0.645	0	1.03615	0.07445		0.05312	0.66175	0	1.05829	0.0531		0.05367	0.92488	0	0.94484	0.04569
0.05381	0.58861	0	1.17285	0.02743		0.0538	0.60574	0	1.25711	0.08455		0.0537	0.646	0	1.03796	0.07497		0.0532	0.6627	0	1.05985	0.05342		0.05375	0.92619	0	0.94624	0.046
0.05389	0.58953	0	1.17458	0.02772		0.05388	0.6068	0	1.25897	0.08516		0.0538	0.647	0	1.03976	0.07551		0.05327	0.66366	0	1.06142	0.05376		0.05383	0.9275	0	0.94763	0.04631
0.05397	0.59044	0	1.17632	0.02802		0.05395	0.60783	0	1.26083	0.08577		0.0539	0.648	0	1.04156	0.07604		0.05335	0.66461	0	1.06299	0.05409		0.05391	0.92882	0	0.94903	0.04663
0.05405	0.59136	0	1.17805	0.02832		0.05403	0.60882	0	1.26269	0.08639		0.054	0.649	0	1.04336	0.07658		0.05343	0.66557	0	1.06456	0.05443		0.05399	0.93015	0	0.95043	0.04695
0.05413	0.5923	0	1.17979	0.02862		0.05411	0.60976	0	1.26454	0.08701		0.054	0.65	0	1.04516	0.07712		0.05351	0.66655	0	1.06613	0.05477		0.05407	0.93148	0	0.95183	0.04728
0.05421	0.59325	0	1.18152	0.02892		0.05419	0.61069	0	1.2664	0.08764		0.0541	0.651	0	1.04697	0.07766		0.05359	0.66766	0	1.06769	0.05511		0.05415	0.93282	0	0.95323	0.0476
0.05428	0.59416	0	1.18326	0.02923		0.05427	0.61162	0	1.26826	0.08827		0.0542	0.652	0	1.04877	0.07821		0.05367	0.6687	0	1.06926	0.05546		0.05423	0.93416	0	0.95463	0.04793
0.05436	0.59506	0	1.18499	0.02954		0.05435	0.6125	0	1.27012	0.08891		0.0543	0.653	0	1.05057	0.07876		0.05375	0.66965	0	1.07083	0.05581		0.0543	0.93553	0	0.95603	0.04827
0.05444	0.59597	0	1.18673	0.02985		0.05443	0.61338	0	1.27198	0.08956		0.0544	0.654	0	1.05237	0.07931		0.05382	0.67069	0	1.0724	0.05616		0.05438	0.9369	0	0.95743	0.0486
0.05452	0.59687	0	1.18846	0.03017		0.05451	0.61427	0	1.27384	0.0902		0.0544	0.655	0	1.05417	0.07986		0.0539	0.67174	0	1.07396	0.05652		0.05446	0.93827	0	0.95883	0.04894
0.0546	0.59775	0	1.1902	0.03049		0.05459	0.61516	0	1.2757	0.09086		0.0545	0.656	0	1.05598	0.08042		0.05398	0.67279	0	1.07553	0.05688		0.05454	0.93964	0	0.96023	0.04928
0.05468	0.59862	0	1.19193	0.03082		0.05467	0.61606	0	1.27756	0.09152		0.0546	0.657	0	1.05778	0.08098		0.05406	0.67384	0	1.0771	0.05724		0.05462	0.94103	0	0.96163	0.04963
0.05476	0.59949	0	1.19367	0.03115		0.05475	0.61697	0	1.27942	0.09218		0.0547	0.658	0	1.05958	0.08154		0.05414	0.67488	0	1.07867	0.05761		0.0547	0.94242	0	0.96303	0.04998
0.05484	0.60036	0	1.1954	0.03148		0.05483	0.61784	0	1.28128	0.09285		0.0547	0.659	0	1.06138	0.08211		0.05422	0.67588	0	1.08024	0.05797		0.05478	0.94383	0	0.96443	0.05033
0.05492	0.60123	0	1.19714	0.03182		0.05491	0.61871	0	1.28314	0.09353		0.0548	0.66	0	1.06318	0.08267		0.0543	0.67684	0	1.0818	0.05835		0.05486	0.94523	0	0.96583	0.05068
0.055	0.60207	0	1.19887	0.03216		0.05499	0.61959	0	1.285	0.09421		0.0549	0.66	0	1.06499	0.08325		0.05437	0.6778	0	1.08337	0.05872		0.05494	0.94665	0	0.96723	0.05104
0.05508	0.60293	0	1.20061	0.0325		0.05507	0.62045	0	1.28686	0.09489		0.055	0.661	0	1.06679	0.08382		0.05445	0.67873	0	1.08494	0.0591		0.05502	0.94807	0	0.96863	0.0514
0.05516	0.60375	0	1.20234	0.03285		0.05515	0.62129	0	1.28872	0.09558		0.0551	0.662	0	1.06859	0.0844		0.05453	0.67968	0	1.08651	0.05948		0.0551	0.9495	0	0.97003	0.05176
0.05524	0.60458	0	1.20408	0.0332		0.05523	0.62213	0	1.29058	0.09628		0.0551	0.663	0	1.07039	0.08498		0.05461	0.68061	0	1.08807	0.05987		0.05518	0.95091	0	0.97143	0.05213
0.05532	0.60538	0	1.20581	0.03355		0.05531	0.62297	0	1.29244	0.09698		0.0552	0.664	0	1.07219	0.08556		0.05469	0.68157	0	1.08964	0.06026		0.05526	0.95234	0	0.97283	0.0525
0.0554	0.60617	0	1.20755	0.03391		0.05539	0.62379	0	1.2943	0.09769		0.0553	0.665	0	1.074	0.08615		0.05477	0.68255	0	1.09121	0.06065		0.05534	0.95376	0	0.97423	0.05288
0.05548	0.60692	0	1.20928	0.03427		0.05547	0.62461	0	1.29616	0.09841		0.0554	0.666	0	1.0758	0.08674		0.05485	0.68354	0	1.09278	0.06105		0.05542	0.95519	0	0.97563	0.05326
0.05556	0.60765	0	1.21102	0.03464		0.05555	0.62541	0	1.29802	0.09913		0.0555	0.667	0	1.0776	0.08733		0.05492	0.68452	0	1.09435	0.06145		0.0555	0.95662	0	0.97703	0.05364
0.05564	0.60839	0	1.21275	0.03501		0.05562	0.62623	0	1.29988	0.09986		0.0555	0.668	0	1.0794	0.08792		0.055	0.68552	0	1.09591	0.06185		0.05558	0.95805	0	0.97843	0.05402
0.05572	0.60914	0	1.21449	0.03539		0.0557	0.62706	0	1.30174	0.10059		0.0556	0.669	0	1.0812	0.08852		0.05508	0.68657	0	1.09748	0.06226		0.05565	0.95946	0	0.97983	0.05441
0.05579	0.60988	0	1.21622	0.03577		0.05578	0.62791	0	1.3036	0.10133		0.0557	0.67	0	1.08301	0.08912		0.05516	0.68763	0	1.09905	0.06267		0.05573	0.96088	0	0.98123	0.0548
0.05587	0.61064	0	1.21796	0.03615		0.05586	0.62879	0	1.30546	0.10208		0.0558	0.671	0	1.08481	0.08973		0.05524	0.68868	0	1.10062	0.06309		0.05581	0.9623	0	0.98263	0.0552
0.05595	0.6114	0	1.21969	0.03654		0.05594	0.62967	0	1.30731	0.10283		0.0559	0.672	0	1.08661	0.09034		0.05532	0.6897	0	1.10218	0.06351		0.05589	0.96371	0	0.98403	0.0556
0.05603	0.61216	0	1.22143	0.03694		0.05602	0.63057	0	1.30917	0.10359		0.0559	0.673	0	1.08841	0.09095		0.0554	0.69072	0	1.10375	0.06393		0.05597	0.96512	0	0.98543	0.056
0.05611	0.6129	0	1.22316	0.03733		0.0561	0.63145	0	1.31103	0.10435		0.056	0.674	0	1.09021	0.09156		0.05548	0.69174	0	1.10532	0.06436		0.05605	0.96651	0	0.98683	0.05641
0.05619	0.61363	0	1.22489	0.03774		0.05618	0.63232	0	1.31289	0.10512		0.0561	0.675	0	1.09202	0.09218		0.05555	0.69276	0	1.10689	0.06479		0.05613	0.96788	0	0.98822	0.05682
0.05627	0.61439	0	1.22663	0.03814		0.05626	0.63315	0	1.31475	0.1059		0.0562	0.676	0	1.09382	0.0928		0.05563	0.69377	0	1.10846	0.06523		0.05621	0.96926	0	0.98962	0.05724
0.05635	0.61518	0	1.22836	0.03855		0.05634	0.63397	0	1.31661	0.10669		0.0563	0.677	0	1.09562	0.09343		0.05571	0.6948	0	1.11002	0.06567		0.05629	0.97063	0	0.99102	0.05766
0.05643	0.61598	0	1.2301	0.03897		0.05642	0.63477	0	1.31847	0.10748		0.0563	0.678	0	1.09742	0.09406		0.05579	0.69581	0	1.11159	0.06611		0.05637	0.97199	0	0.99242	0.05809
0.05651	0.6168	0	1.23183	0.03939		0.0565	0.63556	0	1.32033	0.10828		0.0564	0.679	0	1.09922	0.09469		0.05587	0.69685	0	1.11316	0.06656		0.05645	0.97334	0	0.99382	0.05851
0.05659	0.61762	0	1.23357	0.03982		0.05658	0.63635	0	1.32219	0.10908		0.0565	0.68	0	1.10103	0.09532		0.05595	0.69787	0	1.11473	0.06701		0.05653	0.97468	0	0.99522	0.05895
0.05667	0.61844	0	1.2353	0.04025		0.05666	0.63715	0	1.32405	0.1099		0.0566	0.681	0	1.10283	0.09596		0.05603	0.69886	0	1.11629	0.06747		0.05661	0.97603	0	0.99662	0.05938
0.05675	0.61926	0	1.23704	0.04069		0.05674	0.63793	0	1.32591	0.11072		0.0567	0.682	0	1.10463	0.09661		0.0561	0.69984	0	1.11786	0.06793		0.05669	0.97737	0	0.99802	0.05983
0.05683	0.62008	0	1.23877	0.04113		0.05682	0.63869	0	1.32777	0.11155		0.0567	0.683	0	1.10643	0.09725		0.05618	0.70081	0	1.11943	0.0684		0.05677	0.97871	0	0.99942	0.06027
0.05691	0.62091	0	1.24051	0.04158		0.0569	0.63947	0	1.32963	0.11238		0.0568	0.684	0	1.10823	0.0979		0.05626	0.7018	0	1.121	0.06887		0.05685	0.98004	0	1.00082	0.06072
0.05699	0.62175	0	1.24224	0.04203		0.05698	0.64022	0	1.33149	0.11323		0.0569	0.685	0	1.11004	0.09855		0.05634	0.70279	0	1.12257	0.06935		0.05693	0.98137	0	1.00222	0.06118
0.05707	0.62259	0	1.24398	0.04249		0.05706	0.64098	0	1.33335	0.11408		0.057	0.686	0	1.11184	0.09921		0.05642	0.70379	0	1.12413	0.06983		0.057	0.98271	0	1.00362	0.06164
0.05715	0.62344	0	1.24571	0.04295		0.05714	0.64177	0	1.33521	0.11494		0.0571	0.687	0	1.11364	0.09987		0.0565	0.70478	0	1.1257	0.07032		0.05708	0.98404	0	1.00502	0.0621
0.05723	0.62429	0	1.24745	0.04342		0.05722	0.64256	0	1.33707	0.1158		0.0571	0.687	0	1.11544	0.10053		0.05658	0.70577	0	1.12727	0.07081		0.05716	0.98537	0	1.00642	0.06257
0.05731	0.62514	0	1.24918	0.04389		0.05729	0.64334	0	1.33893	0.11668		0.0572	0.688	0	1.11724	0.1012		0.05665	0.70676	0	1.12884	0.07131		0.05724	0.98669	0	1.00782	0.06305
0.05738	0.626	0	1.25092	0.04437		0.05737	0.64413	0	1.34079	0.11756		0.0573	0.689	0	1.11905	0.10187		0.05673	0.70774	0	1.1304	0.07181		0.05732	0.98803	0	1.00922	0.06353
0.05746	0.62687	0	1.25265	0.04486		0.05745	0.64493	0	1.34265	0.11845		0.0574	0.69	0	1.12085	0.10255		0.05681	0.70871	0	1.13197	0.07232		0.0574	0.98936	0	1.01062	0.06401
0.05754	0.62775	0	1.25439	0.04535		0.05753	0.64573	0	1.34451	0.11935		0.0574	0.691	0	1.12265	0.10323		0.05689	0.70968	0	1.13354	0.07283		0.05748	0.9907	0	1.01202	0.0645
0.05762	0.62865	0	1.25612	0.04585		0.05761	0.64654	0	1.34637	0.12026		0.0575	0.692	0	1.12445	0.10391		0.05697	0.71066	0	1.13511	0.07335		0.05756	0.99203	0	1.01342	0.06499
0.0577	0.62955	0	1.25786	0.04635		0.05769	0.64737	0	1.34823	0.12117		0.0576	0.693	0	1.12625	0.10459		0.05705	0.71163	0	1.13667	0.07387		0.05764	0.99337	0	1.01482	0.0655
0.05778	0.63057	0	1.25959	0.04686		0.05777	0.64821	0	1.35009	0.1221		0.0577	0.694	0	1.12806	0.10528		0.05713	0.71257	0	1.13824	0.0744		0.05772	0.99472	0	1.01622	0.066
0.05786	0.63172	0	1.26133	0.04738		0.05785	0.64907	0	1.35194	0.12303		0.0578	0.695	0	1.12986	0.10598		0.0572	0.71349	0	1.13981	0.07493		0.0578	0.99606	0	1.01762	0.06651
0.05794	0.63282	0	1.26306	0.0479		0.05793	0.64995	0	1.3538	0.12398		0.0578	0.696	0	1.13166	0.10668		0.05728	0.71443	0	1.14138	0.07547		0.05788	0.9974	0	1.01902	0.06703
0.05802	0.63381	0	1.2648	0.04843		0.05801	0.65087	0	1.35566	0.12493		0.0579	0.697	0	1.13346	0.10738		0.05736	0.7154	0	1.14295	0.07602		0.05796	0.99873	0	1.02042	0.06755
0.0581	0.63472	0	1.26653	0.04897		0.05809	0.65182	0	1.35752	0.12589		0.058	0.698	0	1.13526	0.10809		0.05744	0.7164	0	1.14451	0.07657		0.05804	1.00007	0	1.02182	0.06808
0.05818	0.63574	0	1.26827	0.04951		0.05817	0.65279	0	1.35938	0.12686		0.0581	0.698	0	1.13707	0.1088		0.05752	0.71739	0	1.14608	0.07713		0.05812	1.00142	0	1.02322	0.06861
0.05826	0.63674	0	1.27	0.05006		0.05825	0.65379	0	1.36124	0.12784		0.0582	0.699	0	1.13887	0.10951		0.0576	0.71838	0	1.14765	0.07769		0.0582	1.00276	0	1.02462	0.06915
0.05834	0.63771	0	1.27174	0.05061		0.05833	0.65479	0	1.3631	0.12883		0.0582	0.7	0	1.14067	0.11023		0.05768	0.71938	0	1.14922	0.07827		0.05828	1.00411	0	1.02602	0.0697
0.05842	0.63864	0	1.27347	0.05118		0.05841	0.6558	0	1.36496	0.12983		0.0583	0.701	0	1.14247	0.11095		0.05776	0.72039	0	1.15078	0.07884		0.05835	1.00546	0	1.02741	0.07025
0.0585	0.6396	0	1.27521	0.05175		0.05849	0.65681	0	1.36682	0.13084		0.0584	0.702	0	1.14427	0.11168		0.05783	0.72141	0	1.15235	0.07943		0.05843	1.00683	0	1.02881	0.07081
0.05858	0.64056	0	1.27694	0.05233		0.05857	0.6578	0	1.36868	0.13186		0.0585	0.703	0	1.14608	0.11241		0.05791	0.72245	0	1.15392	0.08002		0.05851	1.0082	0	1.03021	0.07137
0.05866	0.64148	0	1.27868	0.05291		0.05865	0.6588	0	1.37054	0.13289		0.0586	0.704	0	1.14788	0.11315		0.05799	0.72347	0	1.15549	0.08061		0.05859	1.00958	0	1.03161	0.07194
0.05874	0.6424	0	1.28041	0.0535		0.05873	0.65979	0	1.3724	0.13393		0.0586	0.705	0	1.14968	0.11389		0.05807	0.72447	0	1.15706	0.08122		0.05867	1.01097	0	1.03301	0.07252
0.05882	0.64329	0	1.28215	0.0541		0.05881	0.66078	0	1.37426	0.13498		0.0587	0.706	0	1.15148	0.11463		0.05815	0.72546	0	1.15862	0.08183		0.05875	1.01236	0	1.03441	0.0731
0.0589	0.6442	0	1.28388	0.05471		0.05889	0.66175	0	1.37612	0.13604		0.0588	0.707	0	1.15328	0.11538		0.05823	0.72644	0	1.16019	0.08244		0.05883	1.01375	0	1.03581	0.07369
0.05897	0.64512	0	1.28562	0.05533		0.05896	0.66272	0	1.37798	0.13711		0.0589	0.708	0	1.15509	0.11613		0.05831	0.72741	0	1.16176	0.08307		0.05891	1.01514	0	1.03721	0.07429
0.05905	0.64601	0	1.28735	0.05595		0.05904	0.66369	0	1.37984	0.1382		0.059	0.709	0	1.15689	0.11689		0.05838	0.72839	0	1.16333	0.0837		0.05899	1.01655	0	1.03861	0.07489
0.05913	0.6469	0	1.28909	0.05658		0.05912	0.66465	0	1.3817	0.13929		0.059	0.71	0	1.15869	0.11765		0.05846	0.72934	0	1.16489	0.08434		0.05907	1.01795	0	1.04001	0.07551
0.05921	0.6478	0	1.29082	0.05722		0.0592	0.6656	0	1.38356	0.1404		0.0591	0.711	0	1.16049	0.11842		0.05854	0.73027	0	1.16646	0.08499		0.05915	1.01934	0	1.04141	0.07612
0.05929	0.64871	0	1.29256	0.05787		0.05928	0.66653	0	1.38542	0.14151		0.0592	0.712	0	1.16229	0.11919		0.05862	0.73118	0	1.16803	0.08564		0.05923	1.02076	0	1.04281	0.07675
0.05937	0.64964	0	1.29429	0.05853		0.05936	0.66746	0	1.38728	0.14264		0.0593	0.713	0	1.1641	0.11997		0.0587	0.73206	0	1.1696	0.0863		0.05931	1.02217	0	1.04421	0.07738
0.05945	0.65059	0	1.29602	0.0592		0.05944	0.66838	0	1.38914	0.14378		0.0594	0.714	0	1.1659	0.12075		0.05878	0.73294	0	1.17117	0.08697		0.05939	1.02357	0	1.04561	0.07802
0.05953	0.65153	0	1.29776	0.05987		0.05952	0.6693	0	1.391	0.14494		0.0594	0.715	0	1.1677	0.12153		0.05886	0.73383	0	1.17273	0.08765		0.05947	1.02497	0	1.04701	0.07867
0.05961	0.65248	0	1.29949	0.06056		0.0596	0.67021	0	1.39286	0.1461		0.0595	0.715	0	1.1695	0.12232		0.05893	0.73469	0	1.1743	0.08834		0.05955	1.02637	0	1.04841	0.07933
0.05969	0.65342	0	1.30123	0.06125		0.05968	0.67113	0	1.39471	0.14728		0.0596	0.716	0	1.1713	0.12312		0.05901	0.73555	0	1.17587	0.08903		0.05962	1.02777	0	1.04981	0.07999
0.05977	0.65434	0	1.30296	0.06195		0.05976	0.67204	0	1.39657	0.14847		0.0597	0.717	0	1.17311	0.12392		0.05909	0.7364	0	1.17744	0.08974		0.0597	1.02916	0	1.05121	0.08067
0.05985	0.65531	0	1.3047	0.06267		0.05984	0.67295	0	1.39843	0.14967		0.0598	0.718	0	1.17491	0.12472		0.05917	0.73723	0	1.179	0.09045		0.05978	1.03055	0	1.05261	0.08135
0.05993	0.65634	0	1.30643	0.06339		0.05992	0.67385	0	1.40029	0.15089		0.0598	0.719	0	1.17671	0.12553		0.05925	0.73805	0	1.18057	0.09117		0.05986	1.03194	0	1.05401	0.08204
0.06001	0.65735	0	1.30817	0.06412		0.06	0.67474	0	1.40215	0.15212		0.0599	0.72	0	1.17851	0.12635		0.05933	0.73888	0	1.18214	0.0919		0.05994	1.03333	0	1.05541	0.08274
0.06009	0.65827	0	1.3099	0.06486		0.06008	0.67563	0	1.40401	0.15337		0.06	0.721	0	1.18031	0.12717		0.05941	0.73972	0	1.18371	0.09264		0.06002	1.03471	0	1.05681	0.08344
0.06017	0.65914	0	1.31164	0.06561		0.06016	0.67652	0	1.40587	0.15462		0.0601	0.722	0	1.18212	0.12799		0.05948	0.74057	0	1.18528	0.09339		0.0601	1.03607	0	1.05821	0.08416
0.06025	0.65999	0	1.31337	0.06638		0.06024	0.67741	0	1.40773	0.15589		0.0601	0.723	0	1.18392	0.12882		0.05956	0.74145	0	1.18684	0.09415		0.06018	1.03745	0	1.05961	0.08488
0.06033	0.66086	0	1.31511	0.06715		0.06032	0.67831	0	1.40959	0.15718		0.0602	0.724	0	1.18572	0.12966		0.05964	0.74232	0	1.18841	0.09491		0.06026	1.03884	0	1.06101	0.08562
0.06041	0.66171	0	1.31684	0.06794		0.0604	0.67922	0	1.41145	0.15848		0.0603	0.725	0	1.18752	0.1305		0.05972	0.74322	0	1.18998	0.09569		0.06034	1.04022	0	1.06241	0.08636
0.06049	0.66251	0	1.31858	0.06873		0.06048	0.68013	0	1.41331	0.1598		0.0604	0.726	0	1.18932	0.13134		0.0598	0.74413	0	1.19155	0.09648		0.06042	1.04157	0	1.06381	0.08712
0.06056	0.66329	0	1.32031	0.06954		0.06056	0.68105	0	1.41517	0.16113		0.0605	0.727	0	1.19113	0.13219		0.05988	0.74506	0	1.19311	0.09728		0.0605	1.04294	0	1.06521	0.08788
0.06064	0.66406	0	1.32205	0.07036		0.06063	0.68197	0	1.41703	0.16247		0.0605	0.728	0	1.19293	0.13305		0.05996	0.746	0	1.19468	0.09809		0.06058	1.0443	0	1.06661	0.08865
0.06072	0.66479	0	1.32378	0.07119		0.06071	0.6829	0	1.41889	0.16383		0.0606	0.729	0	1.19473	0.13391		0.06004	0.74695	0	1.19625	0.09891		0.06066	1.04565	0	1.068	0.08943
0.0608	0.66552	0	1.32552	0.07203		0.06079	0.68382	0	1.42075	0.16521		0.0607	0.73	0	1.19653	0.13478		0.06011	0.74792	0	1.19782	0.09974		0.06074	1.047	0	1.0694	0.09023
0.06088	0.6663	0	1.32725	0.07288		0.06087	0.68473	0	1.42261	0.1666		0.0608	0.731	0	1.19833	0.13565		0.06019	0.74891	0	1.19939	0.10058		0.06082	1.04835	0	1.0708	0.09103
0.06096	0.66707	0	1.32899	0.07375		0.06095	0.68564	0	1.42447	0.16801		0.0609	0.732	0	1.20014	0.13653		0.06027	0.74992	0	1.20095	0.10143		0.0609	1.0497	0	1.0722	0.09185
0.06104	0.66784	0	1.33072	0.07463		0.06103	0.68654	0	1.42633	0.16944		0.0609	0.733	0	1.20194	0.13742		0.06035	0.75097	0	1.20252	0.10229		0.06097	1.05105	0	1.0736	0.09267
0.06112	0.66859	0	1.33246	0.07552		0.06111	0.68746	0	1.42819	0.17088		0.061	0.734	0	1.20374	0.13831		0.06043	0.75204	0	1.20409	0.10317		0.06105	1.0524	0	1.075	0.09351
0.0612	0.66934	0	1.33419	0.07643		0.06119	0.68836	0	1.43005	0.17234		0.0611	0.735	0	1.20554	0.1392		0.06051	0.75311	0	1.20566	0.10406		0.06113	1.05374	0	1.0764	0.09436
0.06128	0.67009	0	1.33593	0.07735		0.06127	0.68927	0	1.43191	0.17381		0.0612	0.736	0	1.20734	0.1401		0.06059	0.75419	0	1.20722	0.10496		0.06121	1.0551	0	1.0778	0.09522
0.06136	0.67085	0	1.33766	0.07828		0.06135	0.69016	0	1.43377	0.17531		0.0613	0.737	0	1.20915	0.14101		0.06066	0.75526	0	1.20879	0.10587		0.06129	1.05646	0	1.0792	0.09609
0.06144	0.67159	0	1.3394	0.07923		0.06143	0.69104	0	1.43563	0.17682		0.0613	0.738	0	1.21095	0.14192		0.06074	0.75633	0	1.21036	0.1068		0.06137	1.05781	0	1.0806	0.09698
0.06152	0.67234	0	1.34113	0.08019		0.06151	0.69191	0	1.43748	0.17836		0.0614	0.739	0	1.21275	0.14284		0.06082	0.75738	0	1.21193	0.10774		0.06145	1.05916	0	1.082	0.09788
0.0616	0.67308	0	1.34287	0.08116		0.06159	0.69276	0	1.43934	0.17991		0.0615	0.74	0	1.21455	0.14377		0.0609	0.75843	0	1.2135	0.10869		0.06153	1.06051	0	1.0834	0.09879
0.06168	0.67381	0	1.3446	0.08215		0.06167	0.69359	0	1.4412	0.18148		0.0616	0.741	0	1.21635	0.1447		0.06098	0.75948	0	1.21506	0.10966		0.06161	1.06185	0	1.0848	0.09971
0.06176	0.67454	0	1.34634	0.08316		0.06175	0.69441	0	1.44306	0.18307		0.0617	0.742	0	1.21816	0.14564		0.06106	0.76054	0	1.21663	0.11064		0.06169	1.0632	0	1.0862	0.10065
0.06184	0.67528	0	1.34807	0.08418		0.06183	0.69522	0	1.44492	0.18468		0.0617	0.743	0	1.21996	0.14658		0.06114	0.76159	0	1.2182	0.11163		0.06177	1.06455	0	1.0876	0.1016
0.06192	0.67603	0	1.34981	0.08522		0.06191	0.69602	0	1.44678	0.18631		0.0618	0.743	0	1.22176	0.14753		0.06121	0.76262	0	1.21977	0.11264		0.06185	1.06591	0	1.089	0.10256
0.062	0.6768	0	1.35154	0.08627		0.06199	0.69681	0	1.44864	0.18796		0.0619	0.744	0	1.22356	0.14849		0.06129	0.76364	0	1.22133	0.11366		0.06193	1.06726	0	1.0904	0.10354
0.06207	0.67759	0	1.35328	0.08734		0.06207	0.69758	0	1.4505	0.18963		0.062	0.745	0	1.22536	0.14945		0.06137	0.76465	0	1.2229	0.1147		0.06201	1.06861	0	1.0918	0.10453
0.06215	0.67839	0	1.35501	0.08843		0.06215	0.69836	0	1.45236	0.19132		0.0621	0.746	0	1.22717	0.15042		0.06145	0.76565	0	1.22447	0.11576		0.06209	1.06996	0	1.0932	0.10554
0.06223	0.67923	0	1.35675	0.08953		0.06223	0.69913	0	1.45422	0.19304		0.0621	0.747	0	1.22897	0.1514		0.06153	0.76665	0	1.22604	0.11683		0.06217	1.07133	0	1.0946	0.10656
0.06231	0.68009	0	1.35848	0.09066		0.0623	0.69991	0	1.45608	0.19477		0.0622	0.748	0	1.23077	0.15238		0.06161	0.76763	0	1.22761	0.11791		0.06225	1.07268	0	1.096	0.1076
0.06239	0.68097	0	1.36022	0.0918		0.06238	0.70069	0	1.45794	0.19653		0.0623	0.749	0	1.23257	0.15337		0.06169	0.76861	0	1.22917	0.11902		0.06232	1.07403	0	1.0974	0.10865
0.06247	0.68185	0	1.36195	0.09296		0.06246	0.70147	0	1.4598	0.19832		0.0624	0.75	0	1.23437	0.15436		0.06176	0.76958	0	1.23074	0.12014		0.0624	1.0754	0	1.0988	0.10972
0.06255	0.6827	0	1.36369	0.09413		0.06254	0.70226	0	1.46077	0.19926		0.0625	0.751	0	1.23618	0.15537		0.06184	0.77059	0	1.23231	0.12128		0.06248	1.07676	0	1.1002	0.11081
0.06263	0.68357	0	1.36542	0.09533		0.06262	0.70306	0	1.46085	0.19933		0.0625	0.752	0	1.23798	0.15638		0.06192	0.77159	0	1.23388	0.12243		0.06256	1.07812	0	1.1016	0.11191
0.06271	0.68445	0	1.36715	0.09655		0.0627	0.70388	0	1.46093	0.19941		0.0626	0.753	0	1.23978	0.15739		0.062	0.77261	0	1.23544	0.12361		0.06264	1.07949	0	1.103	0.11303
0.06279	0.68532	0	1.36889	0.09779		0.06278	0.7047	0	1.46101	0.19949		0.0627	0.754	0	1.24158	0.15842		0.06208	0.77362	0	1.23701	0.1248		0.06272	1.08086	0	1.1044	0.11417
0.06287	0.68619	0	1.37062	0.09904		0.06286	0.70553	0	1.46109	0.19956		0.0628	0.755	0	1.24338	0.15945		0.06216	0.77461	0	1.23858	0.12601		0.0628	1.08222	0	1.1058	0.11533
0.06295	0.68707	0	1.37236	0.10032		0.06294	0.70638	0	1.46117	0.19964		0.0629	0.756	0	1.24519	0.16049		0.06224	0.77558	0	1.24015	0.12724		0.06288	1.08361	0	1.1072	0.1165
0.06303	0.68792	0	1.37409	0.10162		0.06302	0.70724	0	1.46124	0.19972		0.0629	0.757	0	1.24699	0.16153		0.06232	0.77657	0	1.24171	0.1285		0.06296	1.08501	0	1.10859	0.1177
0.06311	0.68878	0	1.37583	0.10295		0.0631	0.70812	0	1.46132	0.1998		0.063	0.758	0	1.24879	0.16258		0.06239	0.77757	0	1.24328	0.12977		0.06304	1.08642	0	1.10999	0.11891
0.06319	0.68962	0	1.37756	0.10429		0.06318	0.70903	0	1.4614	0.19987		0.0631	0.759	0	1.25059	0.16364		0.06247	0.77858	0	1.24485	0.13106		0.06312	1.08782	0	1.11139	0.12014
0.06327	0.69047	0	1.3793	0.10566		0.06326	0.70995	0	1.46148	0.19995		0.0632	0.76	0	1.25239	0.16471		0.06255	0.77957	0	1.24642	0.13238		0.0632	1.08922	0	1.11279	0.1214
0.06335	0.69134	0	1.38103	0.10706		0.06334	0.71086	0	1.46156	0.20003		0.0632	0.761	0	1.2542	0.16579		0.06263	0.78057	0	1.24799	0.13372		0.06328	1.09064	0	1.11419	0.12267
0.06343	0.6922	0	1.38277	0.10848		0.06342	0.71179	0	1.46164	0.20011		0.0633	0.763	0	1.256	0.16687		0.06271	0.78157	0	1.24955	0.13508		0.06336	1.09204	0	1.11559	0.12397
0.06351	0.69306	0	1.3845	0.10992		0.0635	0.71271	0	1.46166	0.20012		0.0634	0.764	0	1.2578	0.16796		0.06279	0.78256	0	1.25112	0.13646		0.06344	1.09344	0	1.1165	0.12482
0.06359	0.69393	0	1.38624	0.11139		0.06358	0.71363	0	1.46172	0.20018		0.0635	0.765	0	1.2596	0.16906		0.06287	0.78355	0	1.25269	0.13787		0.06352	1.09484	0	1.11658	0.1249
0.06366	0.69481	0	1.38797	0.11288		0.06366	0.71455	0	1.4618	0.20026		0.0636	0.766	0	1.2614	0.17016		0.06294	0.78451	0	1.25426	0.1393		0.0636	1.09625	0	1.11666	0.12497
0.06374	0.6957	0	1.38971	0.11441		0.06374	0.71545	0	1.46188	0.20034		0.0636	0.767	0	1.26321	0.17128		0.06302	0.78548	0	1.25582	0.14076		0.06367	1.09764	0	1.11674	0.12505
0.06382	0.6966	0	1.39144	0.11596		0.06382	0.71635	0	1.46196	0.20042		0.0637	0.768	0	1.26501	0.1724		0.0631	0.78644	0	1.2573	0.14216		0.06375	1.09903	0	1.11682	0.12513
0.0639	0.69751	0	1.39228	0.11672		0.0639	0.71726	0	1.46204	0.2005		0.0638	0.769	0	1.26681	0.17353		0.06318	0.78739	0	1.25738	0.14223		0.06383	1.10041	0	1.1169	0.1252
0.06398	0.69842	0	1.39236	0.11679		0.06397	0.71818	0	1.46212	0.20057		0.0639	0.77	0	1.26861	0.17467		0.06326	0.78835	0	1.25739	0.14224		0.06391	1.10181	0	1.11698	0.12528
0.06406	0.69932	0	1.39244	0.11686		0.06405	0.71912	0	1.4622	0.20065		0.064	0.771	0	1.27041	0.17582		0.06334	0.7893	0	1.25746	0.14231		0.06399	1.1032	0	1.11699	0.12529
0.06414	0.70025	0	1.39252	0.11694		0.06413	0.72008	0	1.46228	0.20073		0.064	0.772	0	1.27222	0.17697		0.06342	0.79024	0	1.25754	0.14238		0.06407	1.10458	0	1.11706	0.12535
0.06422	0.70119	0	1.3926	0.11701		0.06421	0.72103	0	1.46236	0.20081		0.0641	0.773	0	1.27402	0.17814		0.06349	0.79116	0	1.25762	0.14246		0.06415	1.10596	0	1.11714	0.12543
0.0643	0.70216	0	1.39268	0.11708		0.06429	0.72197	0	1.46244	0.20089		0.0642	0.774	0	1.27582	0.17931		0.06357	0.79206	0	1.2577	0.14253		0.06423	1.10733	0	1.11722	0.1255
0.06438	0.70312	0	1.39276	0.11715		0.06437	0.72291	0	1.46251	0.20096		0.0643	0.774	0	1.27762	0.18049		0.06365	0.79295	0	1.25777	0.14261		0.06431	1.10869	0	1.1173	0.12558
0.06446	0.70408	0	1.39284	0.11723		0.06445	0.72384	0	1.46259	0.20104		0.0644	0.775	0	1.27942	0.18168		0.06373	0.79385	0	1.25785	0.14268		0.06439	1.11006	0	1.11738	0.12565
0.06454	0.70504	0	1.39292	0.1173		0.06453	0.72476	0	1.46267	0.20112		0.0644	0.776	0	1.28123	0.18288		0.06381	0.79474	0	1.25793	0.14276		0.06447	1.11142	0	1.11746	0.12573
0.06462	0.70599	0	1.393	0.11737		0.06461	0.72568	0	1.46275	0.2012		0.0645	0.777	0	1.28303	0.18409		0.06389	0.79563	0	1.25801	0.14283		0.06455	1.11277	0	1.11754	0.12581
0.0647	0.70692	0	1.39308	0.11744		0.06469	0.72663	0	1.46283	0.20128		0.0646	0.778	0	1.28483	0.18531		0.06397	0.79652	0	1.25809	0.14291		0.06463	1.11413	0	1.11762	0.12588
0.06478	0.70784	0	1.39316	0.11752		0.06477	0.72759	0	1.46291	0.20136		0.0647	0.779	0	1.28663	0.18653		0.06404	0.79743	0	1.25817	0.14298		0.06471	1.11549	0	1.1177	0.12596
0.06486	0.70876	0	1.39318	0.11754		0.06485	0.72856	0	1.46299	0.20143		0.0648	0.78	0	1.28843	0.18777		0.06412	0.79835	0	1.25825	0.14306		0.06479	1.11684	0	1.11778	0.12604
0.06494	0.70968	0	1.39324	0.11759		0.06493	0.72953	0	1.46307	0.20151		0.0648	0.781	0	1.29024	0.18901		0.0642	0.79928	0	1.25832	0.14313		0.06487	1.11817	0	1.11786	0.12611
0.06502	0.71058	0	1.39332	0.11766		0.06501	0.73049	0	1.46315	0.20159		0.0649	0.782	0	1.29204	0.19027		0.06428	0.8002	0	1.2584	0.14321		0.06495	1.11952	0	1.11794	0.12619
0.0651	0.71149	0	1.3934	0.11774		0.06509	0.73144	0	1.46323	0.20167		0.065	0.783	0	1.29384	0.19153		0.06436	0.80111	0	1.25848	0.14329		0.06502	1.12085	0	1.11801	0.12626
0.06518	0.7124	0	1.39348	0.11781		0.06517	0.7324	0	1.46331	0.20175		0.0651	0.784	0	1.29564	0.19281		0.06444	0.80201	0	1.25856	0.14336		0.0651	1.12221	0	1.11809	0.12634
0.06525	0.7133	0	1.39356	0.11788		0.06525	0.73337	0	1.46339	0.20183		0.0652	0.785	0	1.29744	0.19409		0.06452	0.80291	0	1.25864	0.14344		0.06518	1.12356	0	1.11817	0.12642
0.06533	0.71418	0	1.39364	0.11796		0.06533	0.73435	0	1.46347	0.2019		0.0652	0.785	0	1.29925	0.19539		0.0646	0.80382	0	1.25872	0.14351		0.06526	1.12491	0	1.11825	0.12649
0.06541	0.71505	0	1.39371	0.11803		0.06541	0.73532	0	1.46352	0.20196		0.0653	0.786	0	1.30105	0.19669		0.06467	0.80474	0	1.2588	0.14359		0.06534	1.12626	0	1.11833	0.12657
0.06549	0.71592	0	1.39379	0.1181		0.06549	0.73628	0	1.46355	0.20198		0.0654	0.787	0	1.30285	0.19801		0.06475	0.80567	0	1.25887	0.14367		0.06542	1.1276	0	1.11839	0.12663
0.06557	0.71678	0	1.39387	0.11818		0.06557	0.73724	0	1.46363	0.20206		0.0655	0.788	0	1.30465	0.19933		0.06483	0.80665	0	1.25895	0.14374		0.0655	1.12894	0	1.11841	0.12665
0.06565	0.71763	0	1.39395	0.11825		0.06564	0.73818	0	1.46371	0.20214		0.0656	0.789	0	1.30645	0.20067		0.06491	0.80766	0	1.25896	0.14375		0.06558	1.13029	0	1.11849	0.12672
0.06573	0.71849	0	1.39403	0.11833		0.06572	0.73911	0	1.46378	0.20222		0.0656	0.79	0	1.30826	0.20201		0.06499	0.80869	0	1.25903	0.14382		0.06566	1.13164	0	1.11857	0.1268
0.06581	0.71933	0	1.39411	0.1184		0.0658	0.74003	0	1.46386	0.2023		0.0657	0.791	0	1.31006	0.20337		0.06507	0.80972	0	1.25911	0.1439		0.06574	1.13299	0	1.11865	0.12688
0.06589	0.72018	0	1.39419	0.11847		0.06588	0.74095	0	1.46394	0.20238		0.0658	0.792	0	1.31186	0.20474		0.06515	0.81075	0	1.25919	0.14397		0.06582	1.13436	0	1.11873	0.12696
0.06597	0.72101	0	1.39427	0.11855		0.06596	0.74185	0	1.46402	0.20246		0.0659	0.793	0	1.31366	0.20611		0.06522	0.81177	0	1.25927	0.14405		0.0659	1.13571	0	1.11881	0.12703
0.06605	0.72184	0	1.39435	0.11862		0.06604	0.74275	0	1.4641	0.20254		0.0659	0.794	0	1.31546	0.2075		0.0653	0.8128	0	1.25935	0.14413		0.06598	1.13707	0	1.11889	0.12711
0.06613	0.72266	0	1.39443	0.11869		0.06612	0.74367	0	1.46418	0.20261		0.066	0.795	0	1.31727	0.20891		0.06538	0.81384	0	1.25942	0.1442		0.06606	1.13843	0	1.11897	0.12719
0.06621	0.72347	0	1.39451	0.11877		0.0662	0.74458	0	1.46426	0.20269		0.0661	0.796	0	1.31907	0.21032		0.06546	0.81487	0	1.2595	0.14428		0.06614	1.13979	0	1.11905	0.12726
0.06629	0.72428	0	1.39459	0.11884		0.06628	0.74548	0	1.46434	0.20277		0.0662	0.797	0	1.32087	0.21174		0.06554	0.8159	0	1.25958	0.14436		0.06622	1.14114	0	1.11913	0.12734
0.06637	0.7251	0	1.39467	0.11892		0.06636	0.74638	0	1.46442	0.20285		0.0663	0.798	0	1.32267	0.21318		0.06562	0.81692	0	1.25966	0.14443		0.0663	1.14249	0	1.11921	0.12742
0.06645	0.72592	0	1.39475	0.11899		0.06644	0.74726	0	1.4645	0.20293		0.0663	0.799	0	1.32447	0.21462		0.0657	0.81795	0	1.25974	0.14451		0.06637	1.14385	0	1.11929	0.1275
0.06653	0.72674	0	1.39483	0.11907		0.06652	0.74812	0	1.46458	0.20301		0.0664	0.8	0	1.32628	0.21608		0.06577	0.81895	0	1.25982	0.14459		0.06645	1.14521	0	1.11937	0.12757
0.06661	0.72756	0	1.39491	0.11914		0.0666	0.74897	0	1.46466	0.20309		0.0665	0.801	0	1.32808	0.21756		0.06585	0.81996	0	1.2599	0.14466		0.06653	1.14657	0	1.11945	0.12765
0.06669	0.72839	0	1.39491	0.11914		0.06668	0.74981	0	1.46474	0.20317		0.0666	0.801	0	1.32988	0.21904		0.06593	0.82096	0	1.25997	0.14474		0.06661	1.14794	0	1.11953	0.12773
0.06676	0.72922	0	1.39499	0.11921		0.06676	0.75064	0	1.46482	0.20325		0.0667	0.802	0	1.33168	0.22054		0.06601	0.82196	0	1.26005	0.14482		0.06669	1.14932	0	1.11961	0.12781
0.06684	0.73005	0	1.39507	0.11929		0.06684	0.75147	0	1.4649	0.20333		0.0667	0.803	0	1.33348	0.22204		0.06609	0.82296	0	1.26013	0.1449		0.06677	1.1507	0	1.11968	0.12789
0.06692	0.73086	0	1.39515	0.11936		0.06692	0.75229	0	1.46498	0.20341		0.0668	0.804	0	1.33529	0.22357		0.06617	0.82396	0	1.26021	0.14497		0.06685	1.15206	0	1.11976	0.12796
0.067	0.73168	0	1.39523	0.11944		0.067	0.7531	0	1.46505	0.20349		0.0669	0.805	0	1.33709	0.2251		0.06625	0.82497	0	1.26029	0.14505		0.06693	1.15344	0	1.11979	0.12799
0.06708	0.7325	0	1.39531	0.11951		0.06708	0.75391	0	1.46513	0.20357		0.067	0.806	0	1.33889	0.22665		0.06632	0.82599	0	1.26037	0.14513		0.06701	1.15484	0	1.11984	0.12804
0.06716	0.73332	0	1.39538	0.11959		0.06716	0.75472	0	1.46521	0.20365		0.0671	0.807	0	1.34069	0.22821		0.0664	0.82701	0	1.26045	0.14521		0.06709	1.15623	0	1.11992	0.12812
0.06724	0.73416	0	1.39546	0.11966		0.06724	0.75552	0	1.46529	0.20373		0.0671	0.807	0	1.34249	0.22978		0.06648	0.82804	0	1.26052	0.14528		0.06717	1.15763	0	1.12	0.1282
0.06732	0.73502	0	1.39554	0.11974		0.06731	0.75634	0	1.46537	0.20381		0.0672	0.808	0	1.34429	0.23137		0.06656	0.8291	0	1.26053	0.14529		0.06725	1.15905	0	1.12008	0.12828
0.0674	0.73587	0	1.39562	0.11981		0.06739	0.75716	0	1.46538	0.20381		0.0673	0.809	0	1.3461	0.23297		0.06664	0.83016	0	1.2606	0.14536		0.06733	1.16045	0	1.12016	0.12836
0.06748	0.73673	0	1.3957	0.11989		0.06747	0.75798	0	1.46545	0.20389		0.0674	0.81	0	1.3479	0.23459		0.06672	0.83122	0	1.26068	0.14544		0.06741	1.16186	0	1.12024	0.12843
0.06756	0.73758	0	1.39578	0.11996		0.06755	0.7588	0	1.46553	0.20397		0.0675	0.811	0	1.3497	0.23622		0.0668	0.83226	0	1.26076	0.14552		0.06749	1.16327	0	1.12032	0.12851
0.06764	0.73842	0	1.39586	0.12004		0.06763	0.75961	0	1.46561	0.20405		0.0675	0.812	0	1.3515	0.23786		0.06688	0.83331	0	1.26084	0.1456		0.06757	1.16469	0	1.1204	0.12859
0.06772	0.73924	0	1.39594	0.12011		0.06771	0.76042	0	1.46569	0.20413		0.0676	0.813	0	1.3533	0.23952		0.06695	0.83435	0	1.26092	0.14567		0.06765	1.16609	0	1.12048	0.12867
0.0678	0.74006	0	1.39602	0.12019		0.06779	0.76124	0	1.46577	0.20421		0.0677	0.814	0	1.35511	0.24119		0.06703	0.83538	0	1.261	0.14575		0.06772	1.1675	0	1.12056	0.12875
0.06788	0.74088	0	1.3961	0.12026		0.06787	0.76205	0	1.46585	0.20429		0.0678	0.815	0	1.35691	0.24288		0.06711	0.83641	0	1.26107	0.14583		0.0678	1.1689	0	1.12064	0.12883
0.06796	0.7417	0	1.39618	0.12034		0.06795	0.76286	0	1.46593	0.20437		0.0679	0.816	0	1.35871	0.24458		0.06719	0.83744	0	1.26115	0.14591		0.06788	1.1703	0	1.12072	0.12891
0.06804	0.74253	0	1.39626	0.12041		0.06803	0.76368	0	1.46601	0.20445		0.0679	0.817	0	1.36051	0.2463		0.06727	0.83847	0	1.26123	0.14599		0.06796	1.1717	0	1.1208	0.12899
0.06812	0.74335	0	1.39634	0.12049		0.06811	0.76451	0	1.46609	0.20453		0.068	0.818	0	1.36231	0.24804		0.06735	0.83948	0	1.26131	0.14606		0.06804	1.17308	0	1.12088	0.12907
0.0682	0.74418	0	1.39642	0.12056		0.06819	0.76534	0	1.46617	0.20461		0.0681	0.819	0	1.36412	0.24978		0.06743	0.84049	0	1.26139	0.14614		0.06812	1.17446	0	1.12096	0.12915
0.06828	0.74499	0	1.3965	0.12064		0.06827	0.76617	0	1.46625	0.20469		0.0682	0.82	0	1.36592	0.25155		0.0675	0.84148	0	1.26147	0.14622		0.0682	1.17584	0	1.12104	0.12922
0.06835	0.7458	0	1.39658	0.12072		0.06835	0.76703	0	1.46632	0.20477		0.0683	0.821	0	1.36772	0.25333		0.06758	0.84246	0	1.26155	0.1463		0.06828	1.17722	0	1.12112	0.1293
0.06843	0.74662	0	1.39665	0.12078		0.06843	0.76788	0	1.4664	0.20485		0.0683	0.822	0	1.36952	0.25513		0.06766	0.84343	0	1.26162	0.14638		0.06836	1.17859	0	1.12119	0.12938
0.06851	0.74743	0	1.39666	0.12079		0.06851	0.76874	0	1.46648	0.20493		0.0684	0.823	0	1.37132	0.25694		0.06774	0.8444	0	1.2617	0.14646		0.06844	1.17996	0	1.1212	0.12938
0.06859	0.74827	0	1.39674	0.12087		0.06859	0.7696	0	1.46656	0.20501		0.0685	0.824	0	1.37313	0.25878		0.06782	0.84535	0	1.26178	0.14654		0.06852	1.18132	0	1.12127	0.12946
0.06867	0.74913	0	1.39682	0.12094		0.06867	0.77046	0	1.46664	0.20509		0.0686	0.825	0	1.37493	0.26062		0.0679	0.84628	0	1.26186	0.14662		0.0686	1.18268	0	1.12135	0.12954
0.06875	0.74999	0	1.3969	0.12102		0.06875	0.77133	0	1.46672	0.20517		0.0687	0.826	0	1.37673	0.26249		0.06798	0.8472	0	1.26194	0.14669		0.06868	1.18404	0	1.12143	0.12962
0.06883	0.75088	0	1.39698	0.1211		0.06883	0.7722	0	1.4668	0.20525		0.0687	0.827	0	1.37853	0.26437		0.06805	0.84811	0	1.26202	0.14677		0.06876	1.18538	0	1.12151	0.1297
0.06891	0.75178	0	1.39705	0.12117		0.0689	0.7731	0	1.46688	0.20533		0.0688	0.828	0	1.38033	0.26627		0.06813	0.84902	0	1.2621	0.14685		0.06884	1.18672	0	1.12159	0.12978
0.06899	0.7527	0	1.39713	0.12125		0.06898	0.774	0	1.46696	0.20541		0.0689	0.829	0	1.38214	0.26819		0.06821	0.84993	0	1.2621	0.14685		0.06892	1.18805	0	1.12167	0.12986
0.06907	0.75362	0	1.39721	0.12132		0.06906	0.77491	0	1.46704	0.20549		0.069	0.83	0	1.38394	0.27013		0.06829	0.85084	0	1.26217	0.14693		0.069	1.1894	0	1.12175	0.12994
0.06915	0.75455	0	1.39729	0.1214		0.06914	0.77582	0	1.46712	0.20557		0.069	0.831	0	1.38574	0.27208		0.06837	0.85175	0	1.26225	0.14701		0.06907	1.19074	0	1.12183	0.13002
0.06923	0.75547	0	1.39737	0.12148		0.06922	0.77674	0	1.4672	0.20565		0.0691	0.832	0	1.38754	0.27406		0.06845	0.85263	0	1.26233	0.14709		0.06915	1.19208	0	1.12191	0.1301
0.06931	0.75639	0	1.39745	0.12155		0.0693	0.77766	0	1.46724	0.20569		0.0692	0.833	0	1.38934	0.27605		0.06853	0.85352	0	1.26241	0.14717		0.06923	1.19342	0	1.12199	0.13018
0.06939	0.7573	0	1.39753	0.12163		0.06938	0.77859	0	1.46728	0.20573		0.0693	0.834	0	1.39115	0.27807		0.0686	0.8544	0	1.26249	0.14725		0.06931	1.19476	0	1.12207	0.13026
0.06947	0.7582	0	1.39761	0.12171		0.06946	0.77953	0	1.46736	0.20581		0.0694	0.835	0	1.39295	0.2801		0.06868	0.85528	0	1.26257	0.14733		0.06939	1.1961	0	1.12215	0.13034
0.06955	0.75911	0	1.39769	0.12178		0.06954	0.78048	0	1.46744	0.2059		0.0694	0.836	0	1.39475	0.28215		0.06876	0.85615	0	1.26265	0.14741		0.06947	1.19743	0	1.12223	0.13042
0.06963	0.76001	0	1.39777	0.12186		0.06962	0.78144	0	1.46752	0.20598		0.0695	0.837	0	1.39655	0.28422		0.06884	0.85703	0	1.26272	0.14749		0.06955	1.19878	0	1.12231	0.1305
0.06971	0.76092	0	1.39785	0.12194		0.0697	0.78242	0	1.4676	0.20606		0.0696	0.838	0	1.39835	0.28632		0.06892	0.85793	0	1.2628	0.14757		0.06963	1.20012	0	1.12239	0.13059
0.06979	0.76181	0	1.39793	0.12201		0.06978	0.7834	0	1.46767	0.20614		0.0697	0.839	0	1.40016	0.28843		0.069	0.85884	0	1.26288	0.14765		0.06971	1.20146	0	1.12247	0.13067
0.06987	0.76271	0	1.39801	0.12209		0.06986	0.78437	0	1.46775	0.20622		0.0698	0.84	0	1.40196	0.29057		0.06908	0.85975	0	1.26296	0.14773		0.06979	1.20281	0	1.12255	0.13075
0.06994	0.7636	0	1.39809	0.12217		0.06994	0.78534	0	1.46783	0.2063		0.0698	0.841	0	1.40376	0.29272		0.06916	0.86068	0	1.26304	0.14781		0.06987	1.20416	0	1.12259	0.13079
0.07002	0.76448	0	1.39817	0.12224		0.07002	0.78631	0	1.46791	0.20638		0.0699	0.841	0	1.40556	0.2949		0.06923	0.86162	0	1.26312	0.14789		0.06995	1.20552	0	1.12263	0.13083
0.0701	0.76536	0	1.39825	0.12232		0.0701	0.78728	0	1.46799	0.20646		0.07	0.842	0	1.40736	0.2971		0.06931	0.86259	0	1.2632	0.14797		0.07003	1.20688	0	1.12271	0.13091
0.07018	0.76626	0	1.39833	0.1224		0.07018	0.78825	0	1.46807	0.20655		0.0701	0.843	0	1.40917	0.29933		0.06939	0.86358	0	1.26327	0.14805		0.07011	1.20824	0	1.12279	0.13099
0.07026	0.76714	0	1.39838	0.12245		0.07026	0.78921	0	1.46815	0.20663		0.0702	0.844	0	1.41097	0.30157		0.06947	0.86459	0	1.26335	0.14813		0.07019	1.20959	0	1.12287	0.13107
0.07034	0.76802	0	1.39841	0.12248		0.07034	0.79022	0	1.46823	0.20671		0.0702	0.845	0	1.41277	0.30384		0.06955	0.8656	0	1.26343	0.14821		0.07027	1.21095	0	1.12294	0.13115
0.07042	0.76891	0	1.39849	0.12255		0.07042	0.79124	0	1.46831	0.20679		0.0703	0.846	0	1.41457	0.30614		0.06963	0.86661	0	1.26351	0.14829		0.07034	1.2123	0	1.12302	0.13123
0.0705	0.7698	0	1.39857	0.12263		0.0705	0.79226	0	1.46839	0.20687		0.0704	0.847	0	1.41637	0.30845		0.06971	0.86759	0	1.26359	0.14837		0.07042	1.21366	0	1.1231	0.13132
0.07058	0.77068	0	1.39864	0.12271		0.07057	0.79327	0	1.46847	0.20695		0.0705	0.848	0	1.41818	0.31079		0.06978	0.86858	0	1.26366	0.14845		0.0705	1.21503	0	1.12318	0.1314
0.07066	0.77156	0	1.39872	0.12279		0.07065	0.79427	0	1.46855	0.20703		0.0706	0.849	0	1.41998	0.31316		0.06986	0.86956	0	1.26367	0.14845		0.07058	1.21639	0	1.12326	0.13148
0.07074	0.77244	0	1.3988	0.12286		0.07073	0.79524	0	1.46863	0.20712		0.0706	0.85	0	1.42178	0.31555		0.06994	0.87051	0	1.26375	0.14853		0.07066	1.21776	0	1.12334	0.13156
0.07082	0.77331	0	1.39888	0.12294		0.07081	0.7962	0	1.4691	0.2076		0.0707	0.851	0	1.42358	0.31797		0.07002	0.87144	0	1.26382	0.14861		0.07074	1.21912	0	1.12342	0.13164
0.0709	0.77417	0	1.39896	0.12302		0.07089	0.79715	0	1.47096	0.20953		0.0708	0.852	0	1.42538	0.32041		0.0701	0.87235	0	1.2639	0.14869		0.07082	1.22049	0	1.1235	0.13172
0.07098	0.77505	0	1.39904	0.1231		0.07097	0.79807	0	1.47282	0.21149		0.0709	0.853	0	1.42719	0.32288		0.07018	0.87326	0	1.26398	0.14877		0.0709	1.22188	0	1.12358	0.13181
0.07106	0.77594	0	1.39912	0.12317		0.07105	0.799	0	1.47468	0.21348		0.071	0.854	0	1.42899	0.32537		0.07026	0.87418	0	1.26406	0.14885		0.07098	1.22324	0	1.12366	0.13189
0.07114	0.77684	0	1.3992	0.12325		0.07113	0.79992	0	1.47654	0.2155		0.071	0.855	0	1.43079	0.32789		0.07033	0.87511	0	1.26414	0.14893		0.07106	1.22463	0	1.12374	0.13197
0.07122	0.77775	0	1.39928	0.12333		0.07121	0.80085	0	1.4784	0.21754		0.0711	0.856	0	1.43259	0.33044		0.07041	0.87603	0	1.26422	0.14902		0.07114	1.22602	0	1.12382	0.13205
0.0713	0.77865	0	1.39936	0.12341		0.07129	0.80179	0	1.48025	0.21961		0.0712	0.857	0	1.43439	0.33302		0.07049	0.87695	0	1.26429	0.1491		0.07122	1.22742	0	1.1239	0.13213
0.07138	0.77955	0	1.39944	0.12349		0.07137	0.8027	0	1.48211	0.22172		0.0713	0.857	0	1.4362	0.33563		0.07057	0.87786	0	1.26437	0.14918		0.0713	1.22882	0	1.12398	0.13222
0.07146	0.78042	0	1.39952	0.12356		0.07145	0.80361	0	1.48397	0.22385		0.0714	0.858	0	1.438	0.33826		0.07065	0.87881	0	1.26445	0.14926		0.07138	1.23022	0	1.12399	0.13223
0.07153	0.78129	0	1.3996	0.12364		0.07153	0.8045	0	1.48583	0.22601		0.0714	0.859	0	1.4398	0.34093		0.07073	0.87977	0	1.26453	0.14934		0.07146	1.23161	0	1.12406	0.1323
0.07161	0.78213	0	1.39968	0.12372		0.07161	0.8054	0	1.48769	0.22821		0.0715	0.86	0	1.4416	0.34362		0.07081	0.88075	0	1.26461	0.14942		0.07154	1.23301	0	1.12414	0.13238
0.07169	0.78298	0	1.39976	0.1238		0.07169	0.80628	0	1.48955	0.23044		0.0716	0.861	0	1.4434	0.34635		0.07088	0.88176	0	1.26469	0.1495		0.07162	1.23442	0	1.12422	0.13246
0.07177	0.78385	0	1.39984	0.12388		0.07177	0.80716	0	1.49141	0.2327		0.0717	0.862	0	1.44521	0.3491		0.07096	0.8828	0	1.26477	0.14959		0.07169	1.23582	0	1.1243	0.13255
0.07185	0.78474	0	1.39992	0.12396		0.07185	0.80804	0	1.49327	0.235		0.0717	0.863	0	1.44701	0.35189		0.07104	0.88384	0	1.26484	0.14967		0.07177	1.23722	0	1.12438	0.13263
0.07193	0.78561	0	1.4	0.12403		0.07193	0.80892	0	1.49513	0.23733		0.0718	0.864	0	1.44881	0.35471		0.07112	0.88489	0	1.26492	0.14975		0.07185	1.23863	0	1.12539	0.13369
0.07201	0.78649	0	1.40008	0.12411		0.07201	0.8098	0	1.49699	0.23969		0.0719	0.865	0	1.45061	0.35756		0.0712	0.88593	0	1.265	0.14983		0.07193	1.24004	0	1.12679	0.13518
0.07209	0.78735	0	1.40012	0.12415		0.07209	0.81066	0	1.49885	0.24209		0.072	0.866	0	1.45241	0.36045		0.07128	0.88694	0	1.26508	0.14991		0.07201	1.24145	0	1.12819	0.1367
0.07217	0.78819	0	1.40016	0.12419		0.07217	0.81153	0	1.50071	0.24453		0.0721	0.867	0	1.45422	0.36337		0.07136	0.88796	0	1.26523	0.15007		0.07209	1.24287	0	1.12959	0.13824
0.07225	0.78903	0	1.40185	0.12589		0.07224	0.81239	0	1.50257	0.24701		0.0721	0.868	0	1.45602	0.36632		0.07144	0.88913	0	1.2668	0.15172		0.07217	1.24426	0	1.13099	0.13981
0.07233	0.78986	0	1.40359	0.12765		0.07232	0.81325	0	1.50443	0.24952		0.0722	0.868	0	1.45782	0.36931		0.07151	0.89012	0	1.26837	0.15341		0.07225	1.24567	0	1.13239	0.14142
0.07241	0.79069	0	1.40532	0.12946		0.0724	0.81411	0	1.50629	0.25208		0.0723	0.869	0	1.45962	0.37234		0.07159	0.89112	0	1.26993	0.15513		0.07233	1.24707	0	1.13379	0.14305
0.07249	0.7915	0	1.40706	0.13129		0.07248	0.81496	0	1.50815	0.25468		0.0724	0.87	0	1.46142	0.3754		0.07167	0.89222	0	1.2715	0.15688		0.07241	1.24847	0	1.13519	0.14471
0.07257	0.79231	0	1.40879	0.13317		0.07256	0.81581	0	1.51001	0.25732		0.0725	0.871	0	1.46323	0.3785		0.07175	0.89322	0	1.27307	0.15866		0.07249	1.24986	0	1.13659	0.14641
0.07265	0.79312	0	1.41053	0.13508		0.07264	0.81665	0	1.51187	0.26		0.0725	0.872	0	1.46503	0.38163		0.07183	0.89428	0	1.27464	0.16048		0.07257	1.25124	0	1.13799	0.14814
0.07273	0.79392	0	1.41226	0.13703		0.07272	0.81749	0	1.51373	0.26272		0.0726	0.873	0	1.46683	0.3848		0.07191	0.89529	0	1.27621	0.16234		0.07265	1.25262	0	1.13939	0.1499
0.07281	0.79472	0	1.414	0.13902		0.0728	0.81833	0	1.51559	0.26549		0.0727	0.874	0	1.46863	0.38802		0.07199	0.89633	0	1.27777	0.16423		0.07273	1.25399	0	1.14079	0.1517
0.07289	0.79551	0	1.41573	0.14105		0.07288	0.81917	0	1.51745	0.26831		0.0728	0.875	0	1.47043	0.39127		0.07206	0.89738	0	1.27934	0.16617		0.07281	1.25535	0	1.14219	0.15353
0.07297	0.79631	0	1.41747	0.14312		0.07296	0.82003	0	1.51931	0.27117		0.0729	0.876	0	1.47224	0.39456		0.07214	0.89839	0	1.28091	0.16814		0.07289	1.2567	0	1.14359	0.1554
0.07304	0.79711	0	1.4192	0.14523		0.07304	0.82089	0	1.52117	0.27408		0.0729	0.877	0	1.47404	0.3979		0.07222	0.89941	0	1.28248	0.17015		0.07297	1.25807	0	1.14499	0.15731
0.07312	0.79793	0	1.42094	0.14739		0.07312	0.82174	0	1.52302	0.27704		0.073	0.878	0	1.47584	0.40127		0.0723	0.90041	0	1.28404	0.1722		0.07304	1.25943	0	1.14639	0.15925
0.0732	0.79875	0	1.42267	0.1496		0.0732	0.82256	0	1.52488	0.28005		0.0731	0.879	0	1.47764	0.40469		0.07238	0.9014	0	1.28561	0.1743		0.07312	1.26078	0	1.14778	0.16124
0.07328	0.79958	0	1.42441	0.15185		0.07328	0.82339	0	1.52674	0.28312		0.0732	0.88	0	1.47944	0.40815		0.07246	0.90239	0	1.28718	0.17644		0.0732	1.26212	0	1.14918	0.16327
0.07336	0.80043	0	1.42614	0.15416		0.07336	0.82419	0	1.5286	0.28624		0.0733	0.881	0	1.48125	0.41166		0.07254	0.90337	0	1.28875	0.17863		0.07328	1.26346	0	1.15058	0.16534
0.07344	0.80126	0	1.42788	0.15651		0.07344	0.825	0	1.53046	0.28941		0.0733	0.882	0	1.48305	0.41521		0.07261	0.90435	0	1.29032	0.18087		0.07336	1.2648	0	1.15198	0.16746
0.07352	0.80209	0	1.42961	0.15891		0.07352	0.82583	0	1.53232	0.29264		0.0734	0.883	0	1.48485	0.41881		0.07269	0.90532	0	1.29188	0.18316		0.07344	1.26614	0	1.15338	0.16962
0.0736	0.80293	0	1.43135	0.16137		0.0736	0.82669	0	1.53418	0.29592		0.0735	0.884	0	1.48665	0.42245		0.07277	0.9063	0	1.29345	0.18549		0.07352	1.26748	0	1.15478	0.17183
0.07368	0.80376	0	1.43308	0.16389		0.07368	0.82757	0	1.53604	0.29927		0.0736	0.885	0	1.48845	0.42615		0.07285	0.90727	0	1.29502	0.18788		0.0736	1.26882	0	1.15618	0.17409
0.07376	0.80461	0	1.43482	0.16646		0.07376	0.82847	0	1.5379	0.30268		0.0737	0.886	0	1.49026	0.42989		0.07293	0.90824	0	1.29659	0.19033		0.07368	1.27015	0	1.15758	0.1764
0.07384	0.80562	0	1.43655	0.16909		0.07384	0.82937	0	1.53976	0.30615		0.0737	0.887	0	1.49206	0.43368		0.07301	0.90919	0	1.29815	0.19283		0.07376	1.27149	0	1.15898	0.17877
0.07392	0.80644	0	1.43828	0.17178		0.07391	0.83027	0	1.54162	0.30969		0.0738	0.888	0	1.49386	0.43752		0.07309	0.91015	0	1.29972	0.19538		0.07384	1.27283	0	1.16038	0.18118
0.074	0.80722	0	1.44002	0.17454		0.07399	0.83118	0	1.54348	0.31329		0.0739	0.889	0	1.49566	0.44142		0.07316	0.91109	0	1.30129	0.198		0.07392	1.27415	0	1.16178	0.18365
0.07408	0.8081	0	1.44175	0.17736		0.07407	0.83207	0	1.54534	0.31696		0.074	0.89	0	1.49746	0.44537		0.07324	0.91204	0	1.30286	0.20069		0.074	1.27548	0	1.16318	0.18618
0.07416	0.80898	0	1.44349	0.18024		0.07415	0.83295	0	1.5472	0.3207		0.0741	0.891	0	1.49927	0.44937		0.07332	0.91299	0	1.30443	0.20343		0.07408	1.27681	0	1.16458	0.18877
0.07424	0.80986	0	1.44522	0.1832		0.07423	0.83384	0	1.54906	0.32451		0.0741	0.892	0	1.50107	0.45343		0.0734	0.91394	0	1.30599	0.20625		0.07416	1.27815	0	1.16598	0.19143
0.07432	0.81075	0	1.44696	0.18624		0.07431	0.83473	0	1.55092	0.3284		0.0742	0.893	0	1.50287	0.45754		0.07348	0.91489	0	1.30756	0.20913		0.07424	1.27949	0	1.16738	0.19414
0.0744	0.81164	0	1.44869	0.18934		0.07439	0.83563	0	1.55278	0.33236		0.0743	0.894	0	1.50467	0.46171		0.07356	0.91585	0	1.30913	0.21208		0.07432	1.28085	0	1.16878	0.19693
0.07448	0.81253	0	1.45043	0.19253		0.07447	0.83655	0	1.55464	0.33641		0.0744	0.895	0	1.50647	0.46594		0.07364	0.91682	0	1.3107	0.21511		0.07439	1.2822	0	1.17018	0.19978
0.07456	0.81343	0	1.45216	0.19579		0.07455	0.83748	0	1.5565	0.34053		0.0745	0.896	0	1.50828	0.47023		0.07372	0.9178	0	1.31226	0.21822		0.07447	1.28356	0	1.17158	0.2027
0.07463	0.81433	0	1.4539	0.19914		0.07463	0.8384	0	1.55836	0.34474		0.0745	0.897	0	1.51008	0.47459		0.07379	0.91877	0	1.31383	0.22141		0.07455	1.28491	0	1.17298	0.2057
0.07471	0.81524	0	1.45563	0.20258		0.07471	0.83931	0	1.56022	0.34903		0.0746	0.898	0	1.51188	0.479		0.07387	0.91975	0	1.3154	0.22469		0.07463	1.28628	0	1.17438	0.20878
0.07479	0.81614	0	1.45737	0.20611		0.07479	0.84021	0	1.56208	0.35342		0.0747	0.899	0	1.51368	0.48348		0.07395	0.92073	0	1.31697	0.22805		0.07471	1.28762	0	1.17578	0.21193
0.07487	0.81704	0	1.4591	0.20973		0.07487	0.84108	0	1.56394	0.35789		0.0748	0.9	0	1.51548	0.48802		0.07403	0.92171	0	1.31854	0.2315		0.07479	1.28898	0	1.17718	0.21517
0.07495	0.81795	0	1.46084	0.21345		0.07495	0.84194	0	1.56579	0.36247		0.0748	0.901	0	1.51729	0.49263		0.07411	0.92269	0	1.3201	0.23505		0.07487	1.29035	0	1.17858	0.2185
0.07503	0.81885	0	1.46257	0.21727		0.07503	0.84277	0	1.56765	0.36713		0.0749	0.901	0	1.51909	0.49731		0.07419	0.92369	0	1.32167	0.23869		0.07495	1.29172	0	1.17998	0.22192
0.07511	0.81975	0	1.46431	0.2212		0.07511	0.84358	0	1.56951	0.3719		0.075	0.902	0	1.52089	0.50206		0.07427	0.9247	0	1.32324	0.24244		0.07503	1.29308	0	1.18138	0.22543
0.07519	0.82065	0	1.46604	0.22524		0.07519	0.84439	0	1.57137	0.37678		0.0751	0.903	0	1.52269	0.50688		0.07434	0.9257	0	1.32481	0.2463		0.07511	1.29444	0	1.18278	0.22904
0.07527	0.82154	0	1.46778	0.22939		0.07527	0.84521	0	1.57323	0.38176		0.0752	0.904	0	1.52449	0.51178		0.07442	0.9267	0	1.32637	0.25027		0.07519	1.29583	0	1.18418	0.23275
0.07535	0.82243	0	1.46951	0.23367		0.07535	0.84607	0	1.57509	0.38685		0.0752	0.905	0	1.5263	0.51674		0.0745	0.92769	0	1.32794	0.25435		0.07527	1.2972	0	1.18558	0.23657
0.07543	0.82333	0	1.47125	0.23807		0.07543	0.84696	0	1.57695	0.39206		0.0753	0.906	0	1.5281	0.52179		0.07458	0.92867	0	1.32951	0.25856		0.07535	1.29859	0	1.18698	0.2405
0.07551	0.82425	0	1.47298	0.24259		0.07551	0.84786	0	1.57881	0.39739		0.0754	0.907	0	1.5299	0.52691		0.07466	0.92966	0	1.33108	0.2629		0.07543	1.29997	0	1.18837	0.24455
0.07559	0.82516	0	1.47472	0.24726		0.07558	0.84877	0	1.58067	0.40284		0.0755	0.908	0	1.5317	0.53212		0.07474	0.93063	0	1.33265	0.26737		0.07551	1.30137	0	1.18977	0.24872
0.07567	0.82606	0	1.47645	0.25207		0.07566	0.84969	0	1.58253	0.40842		0.0756	0.909	0	1.5335	0.5374		0.07482	0.9316	0	1.33421	0.27198		0.07559	1.30277	0	1.19117	0.25302
0.07575	0.82696	0	1.47819	0.25702		0.07574	0.8506	0	1.58439	0.41413		0.0756	0.91	0	1.53531	0.54277		0.07489	0.93255	0	1.33578	0.27674		0.07567	1.30418	0	1.19257	0.25745
0.07583	0.82787	0	1.47992	0.26214		0.07582	0.85152	0	1.58625	0.41998		0.0757	0.911	0	1.53711	0.54823		0.07497	0.93349	0	1.33735	0.28165		0.07574	1.30556	0	1.19397	0.26201
0.07591	0.82877	0	1.48166	0.26741		0.0759	0.85246	0	1.58811	0.42597		0.0758	0.912	0	1.53891	0.55377		0.07505	0.93442	0	1.33892	0.28672		0.07582	1.30697	0	1.19537	0.26673
0.07599	0.82965	0	1.48339	0.27286		0.07598	0.85341	0	1.58997	0.43211		0.0759	0.913	0	1.54071	0.55941		0.07513	0.93535	0	1.34048	0.29196		0.0759	1.30838	0	1.19677	0.27159
0.07607	0.83052	0	1.48513	0.27848		0.07606	0.85437	0	1.59183	0.4384		0.076	0.914	0	1.54251	0.56513		0.07521	0.93628	0	1.34205	0.29738		0.07598	1.30978	0	1.19817	0.27662
0.07615	0.83141	0	1.48686	0.2843		0.07614	0.85535	0	1.59369	0.44485		0.076	0.915	0	1.54432	0.57095		0.07529	0.93718	0	1.34362	0.30299		0.07606	1.3112	0	1.19957	0.28182
0.07622	0.83228	0	1.4886	0.29031		0.07622	0.85634	0	1.59555	0.45146		0.0761	0.916	0	1.54612	0.57687		0.07537	0.93809	0	1.34519	0.30879		0.07614	1.31259	0	1.20097	0.28719
0.0763	0.83316	0	1.49033	0.29653		0.0763	0.85731	0	1.59741	0.45825		0.0762	0.917	0	1.54792	0.58289		0.07544	0.93901	0	1.34676	0.31481		0.07622	1.31399	0	1.20237	0.29275
0.07638	0.83405	0	1.49207	0.30296		0.07638	0.85829	0	1.59927	0.46521		0.0763	0.918	0	1.54972	0.58901		0.07552	0.93993	0	1.34832	0.32104		0.0763	1.3154	0	1.20377	0.29851
0.07646	0.83492	0	1.4938	0.30963		0.07646	0.85924	0	1.60113	0.47236		0.0764	0.919	0	1.55152	0.59524		0.0756	0.94086	0	1.34989	0.3275		0.07638	1.31681	0	1.20517	0.30447
0.07654	0.83581	0	1.49554	0.31654		0.07654	0.8602	0	1.60299	0.4797		0.0764	0.92	0	1.55333	0.60157		0.07568	0.94181	0	1.35146	0.33421		0.07646	1.31821	0	1.20657	0.31066
0.07662	0.83668	0	1.49727	0.3237		0.07662	0.86115	0	1.60485	0.48723		0.0765	0.921	0	1.55513	0.60801		0.07576	0.94276	0	1.35303	0.34118		0.07654	1.31962	0	1.20797	0.31707
0.0767	0.83754	0	1.49901	0.33114		0.0767	0.86207	0	1.60671	0.49498		0.0766	0.922	0	1.55693	0.61457		0.07584	0.9437	0	1.35459	0.34842		0.07662	1.32101	0	1.20937	0.32372
0.07678	0.83839	0	1.50074	0.33886		0.07678	0.86299	0	1.60856	0.50295		0.0767	0.923	0	1.55873	0.62124		0.07592	0.94465	0	1.35616	0.35596		0.0767	1.3224	0	1.21077	0.33064
0.07686	0.83923	0	1.50248	0.34688		0.07686	0.8639	0	1.61042	0.51114		0.0768	0.924	0	1.56053	0.62803		0.07599	0.94559	0	1.35773	0.3638		0.07678	1.3238	0	1.21217	0.33782
0.07694	0.84006	0	1.50421	0.35522		0.07694	0.8648	0	1.61228	0.51957		0.0768	0.925	0	1.56234	0.63494		0.07607	0.94654	0	1.3593	0.37197		0.07686	1.32517	0	1.21357	0.3453
0.07702	0.84091	0	1.50595	0.3639		0.07702	0.8657	0	1.61414	0.52824		0.0769	0.926	0	1.56414	0.64198		0.07615	0.94751	0	1.36086	0.38048		0.07694	1.32654	0	1.21497	0.35308
0.0771	0.84177	0	1.50768	0.37294		0.0771	0.8666	0	1.616	0.53717		0.077	0.927	0	1.56594	0.64915		0.07623	0.94851	0	1.36243	0.38937		0.07702	1.32791	0	1.21637	0.36119
0.07718	0.84262	0	1.50941	0.38236		0.07718	0.86748	0	1.61786	0.54637		0.0771	0.928	0	1.56774	0.65646		0.07631	0.94953	0	1.364	0.39866		0.07709	1.32927	0	1.21777	0.36965
0.07726	0.84346	0	1.51115	0.39219		0.07725	0.86836	0	1.61972	0.55585		0.0772	0.929	0	1.56954	0.66389		0.07639	0.95057	0	1.36557	0.40837		0.07717	1.33063	0	1.21917	0.37848
0.07734	0.84428	0	1.51288	0.40246		0.07733	0.86924	0	1.62158	0.56563		0.0772	0.93	0	1.57135	0.67147		0.07647	0.95161	0	1.36714	0.41853		0.07725	1.33199	0	1.22057	0.3877
0.07742	0.84511	0	1.51462	0.41318		0.07741	0.8701	0	1.62344	0.57571		0.0773	0.931	0	1.57315	0.6792		0.07655	0.95263	0	1.3687	0.42918		0.07733	1.33333	0	1.22197	0.39735
0.0775	0.84591	0	1.51635	0.4244		0.07749	0.87094	0	1.6253	0.58612		0.0774	0.932	0	1.57495	0.68707		0.07662	0.95367	0	1.37027	0.44035		0.07741	1.33468	0	1.22337	0.40744
0.07758	0.84672	0	1.51809	0.43615		0.07757	0.87178	0	1.62716	0.59687		0.0775	0.933	0	1.57675	0.6951		0.0767	0.95469	0	1.37184	0.45208		0.07749	1.33603	0	1.22477	0.41803
0.07766	0.84752	0	1.51982	0.44847		0.07765	0.87261	0	1.62902	0.60797		0.0775	0.934	0	1.57855	0.70328		0.07678	0.95571	0	1.37341	0.46442		0.07757	1.33737	0	1.22617	0.42913
0.07773	0.84833	0	1.52156	0.46139		0.07773	0.87344	0	1.63088	0.61945		0.0776	0.934	0	1.58036	0.71163		0.07686	0.95673	0	1.37497	0.47741		0.07765	1.33872	0	1.22756	0.44079
0.07781	0.84914	0	1.52329	0.47498		0.07781	0.87427	0	1.63274	0.63132		0.0777	0.935	0	1.58216	0.72014		0.07694	0.95773	0	1.37654	0.4911		0.07773	1.34005	0	1.22896	0.45305
0.07789	0.84995	0	1.52503	0.48926		0.07789	0.87508	0	1.6346	0.64361		0.0778	0.936	0	1.58396	0.72883		0.07702	0.95873	0	1.37811	0.50556		0.07781	1.3414	0	1.23036	0.46597
0.07797	0.85078	0	1.52676	0.50431		0.07797	0.87591	0	1.63646	0.65633		0.0779	0.937	0	1.58576	0.73769		0.0771	0.95972	0	1.37968	0.52084		0.07789	1.34275	0	1.23176	0.47958
0.07805	0.85159	0	1.5285	0.52018		0.07805	0.87674	0	1.63832	0.66951		0.0779	0.938	0	1.58756	0.74673		0.07717	0.96072	0	1.38125	0.53703		0.07797	1.34409	0	1.23316	0.49397
0.07813	0.8524	0	1.53023	0.53695		0.07813	0.87757	0	1.64018	0.68318		0.078	0.939	0	1.58937	0.75597		0.07725	0.96172	0	1.38281	0.55421		0.07805	1.34543	0	1.23456	0.50918
0.07821	0.85323	0	1.53197	0.55469		0.07821	0.87842	0	1.64204	0.69735		0.0781	0.94	0	1.59117	0.7654		0.07733	0.96272	0	1.38438	0.57246		0.07813	1.34676	0	1.23596	0.52529
0.07829	0.85404	0	1.5337	0.57348		0.07829	0.87928	0	1.6439	0.71207		0.0782	0.941	0	1.59297	0.77503		0.07741	0.96373	0	1.38595	0.5919		0.07821	1.34812	0	1.23736	0.54238
0.07837	0.85486	0	1.53544	0.59343		0.07837	0.88014	0	1.64576	0.72736		0.0783	0.942	0	1.59477	0.78487		0.07749	0.96473	0	1.38752	0.61264		0.07829	1.34947	0	1.23876	0.56056
0.07845	0.85568	0	1.53717	0.61464		0.07845	0.88101	0	1.64762	0.74326		0.0783	0.943	0	1.59657	0.79492		0.07757	0.96574	0	1.38908	0.63482		0.07837	1.35081	0	1.24016	0.57992
0.07853	0.85651	0	1.53891	0.63724		0.07853	0.88189	0	1.64948	0.75981		0.0784	0.943	0	1.59838	0.80519		0.07765	0.96676	0	1.39065	0.65859		0.07844	1.35216	0	1.24156	0.60058
0.07861	0.85734	0	1.54064	0.66137		0.07861	0.88277	0	1.65133	0.77703		0.0785	0.944	0	1.60018	0.8157		0.07772	0.96776	0	1.39222	0.68413		0.07852	1.35351	0	1.24296	0.62268
0.07869	0.85818	0	1.54238	0.68718		0.07869	0.88366	0	1.65319	0.79499		0.0786	0.945	0	1.60198	0.82643		0.0778	0.96877	0	1.39379	0.71165		0.0786	1.35486	0	1.24436	0.64638
0.07877	0.85901	0	1.54411	0.71486		0.07877	0.88454	0	1.65505	0.81372		0.0787	0.946	0	1.60378	0.83742		0.07788	0.96977	0	1.39536	0.74138		0.07868	1.35621	0	1.24576	0.67185
0.07885	0.85987	0	1.54585	0.74462		0.07885	0.88542	0	1.65691	0.83327		0.0787	0.947	0	1.60558	0.84865		0.07796	0.97076	0	1.39692	0.77361		0.07876	1.35757	0	1.24716	0.6993
0.07893	0.86074	0	1.54758	0.7767		0.07892	0.88629	0	1.65877	0.85371		0.0788	0.948	0	1.60739	0.86015		0.07804	0.97176	0	1.39849	0.80866		0.07884	1.35895	0	1.24856	0.72897
0.07901	0.86162	0	1.54932	0.81138		0.079	0.88714	0	1.66063	0.87509		0.0789	0.949	0	1.60919	0.87192		0.07812	0.97275	0	1.40006	0.84691		0.07892	1.36031	0	1.24996	0.76114
0.07909	0.8625	0	1.55105	0.84899		0.07908	0.88799	0	1.66249	0.89748		0.079	0.95	0	1.61099	0.88397		0.0782	0.97373	0	1.40163	0.88884		0.079	1.36168	0	1.25136	0.79615
0.07917	0.86339	0	1.55279	0.88993		0.07916	0.88884	0	1.66435	0.92095		0.0791	0.951	0	1.61279	0.89631		0.07827	0.97471	0	1.40319	0.93499		0.07908	1.36304	0	1.25276	0.83437
0.07925	0.86428	0	1.55452	0.93464		0.07924	0.88968	0	1.66621	0.94558		0.0791	0.952	0	1.61459	0.90895		0.07835	0.97569	0	1.40476	0.98603		0.07916	1.36442	0	1.25416	0.87629
0.07932	0.86517	0	1.55626	0.98368		0.07932	0.89052	0	1.66807	0.97147		0.0792	0.953	0	1.6164	0.92191		0.07843	0.97668	0				0.07924	1.36579	0	1.25556	0.92246
0.0794	0.86607	0				0.0794	0.89136	0	1.66993	0.9987		0.0793	0.954	0	1.6182	0.93519		0.07851	0.97766	0				0.07932	1.36714	0	1.25696	0.97356
0.07948	0.86695	0				0.07948	0.89219	0				0.0794	0.955	0	1.62	0.94724		0.07859	0.97865	0				0.0794	1.3685	0
0.07956	0.86783	0				0.07956	0.89303	0				0.0795	0.956	0	1.6218	0.95929		0.07867	0.97964	0				0.07948	1.36987	0
0.07964	0.86871	0				0.07964	0.89388	0				0.0795	0.957	0	1.6236	0.97134		0.07875	0.98062	0				0.07956	1.37124	0
0.07972	0.86959	0				0.07972	0.89473	0				0.0796	0.958	0	1.62541	0.98339		0.07883	0.98158	0				0.07964	1.37263	0
0.0798	0.87047	0				0.0798	0.89558	0				0.0797	0.959	0	1.62721	0.99544		0.0789	0.98254	0				0.07972	1.37401	0
0.07988	0.87136	0				0.07988	0.89645	0				0.0798	0.96	0				0.07898	0.9835	0				0.07979	1.3754	0
0.07996	0.87225	0				0.07996	0.89741	0				0.0799	0.961	0				0.07906	0.98447	0				0.07987	1.3768	0
0.08004	0.87313	0				0.08004	0.89842	0				0.0799	0.962	0				0.07914	0.98544	0				0.07995	1.37819	0
0.08012	0.87402	0				0.08012	0.89944	0				0.08	0.963	0				0.07922	0.9864	0				0.08003	1.37958	0
0.0802	0.87492	0				0.0802	0.90045	0				0.0801	0.964	0				0.0793	0.98734	0				0.08011	1.38098	0
0.08028	0.8758	0				0.08028	0.90146	0				0.0802	0.965	0				0.07938	0.98828	0				0.08019	1.38238	0
0.08036	0.8767	0				0.08036	0.90244	0				0.0803	0.966	0				0.07945	0.98923	0				0.08027	1.38378	0
0.08044	0.8776	0				0.08044	0.90341	0				0.0803	0.967	0				0.07953	0.99019	0				0.08035	1.38517	0
0.08052	0.87851	0				0.08052	0.90438	0				0.0804	0.968	0				0.07961	0.99114	0				0.08043	1.38656	0
0.0806	0.87942	0				0.08059	0.90536	0				0.0805	0.969	0				0.07969	0.99207	0				0.08051	1.38796	0
0.08068	0.88033	0				0.08067	0.90633	0				0.0806	0.97	0				0.07977	0.993	0				0.08059	1.38937	0
0.08076	0.88124	0				0.08075	0.90729	0				0.0806	0.971	0				0.07985	0.99391	0				0.08067	1.39076	0
0.08084	0.88216	0				0.08083	0.90823	0				0.0807	0.972	0				0.07993	0.99482	0				0.08075	1.39218	0
0.08091	0.88308	0				0.08091	0.90918	0				0.0808	0.973	0				0.08	0.99573	0				0.08083	1.39356	0
0.08099	0.88399	0				0.08099	0.91013	0				0.0809	0.974	0				0.08008	0.99664	0				0.08091	1.39494	0
0.08107	0.88489	0				0.08107	0.91107	0				0.081	0.975	0				0.08016	0.99753	0				0.08099	1.39633	0
0.08115	0.88579	0				0.08115	0.91201	0				0.081	0.976	0				0.08024	0.99842	0				0.08107	1.39772	0
0.08123	0.88668	0				0.08123	0.91296	0				0.0811	0.977	0				0.08032	0.99932	0				0.08114	1.3991	0
0.08131	0.88757	0				0.08131	0.91391	0				0.0812	0.978	0				0.0804	1.00022	0				0.08122	1.40048	0
0.08139	0.88845	0				0.08139	0.91487	0				0.0813	0.979	0				0.08048	1.00116	0				0.0813	1.40186	0
0.08147	0.88932	0				0.08147	0.91582	0				0.0814	0.98	0				0.08055	1.00215	0				0.08138	1.40325	0
0.08155	0.8902	0				0.08155	0.91674	0				0.0814	0.981	0				0.08063	1.00314	0				0.08146	1.40461	0
0.08163	0.89108	0				0.08163	0.91769	0				0.0815	0.982	0				0.08071	1.00411	0				0.08154	1.40597	0
0.08171	0.89195	0				0.08171	0.91864	0				0.0816	0.983	0				0.08079	1.00508	0				0.08162	1.40732	0
0.08179	0.8928	0				0.08179	0.91957	0				0.0817	0.984	0				0.08087	1.0061	0				0.0817	1.40868	0
0.08187	0.89365	0				0.08187	0.92048	0				0.0818	0.984	0				0.08095	1.00712	0				0.08178	1.41003	0
0.08195	0.89449	0				0.08195	0.92139	0				0.0818	0.985	0				0.08103	1.00814	0				0.08186	1.41139	0
0.08203	0.89533	0				0.08203	0.92228	0				0.0819	0.986	0				0.08111	1.00914	0				0.08194	1.41274	0
0.08211	0.89617	0				0.08211	0.92316	0				0.082	0.987	0				0.08118	1.01016	0				0.08202	1.41409	0
0.08219	0.89699	0				0.08219	0.92404	0				0.0821	0.988	0				0.08126	1.01118	0				0.0821	1.41544	0
0.08227	0.89782	0				0.08226	0.92492	0				0.0822	0.989	0				0.08134	1.01219	0				0.08218	1.41679	0
0.08235	0.89865	0				0.08234	0.92578	0				0.0822	0.99	0				0.08142	1.01321	0				0.08226	1.41815	0
0.08243	0.89947	0				0.08242	0.92663	0				0.0823	0.991	0				0.0815	1.01421	0				0.08234	1.4195	0
0.0825	0.9003	0				0.0825	0.92747	0				0.0824	0.992	0				0.08158	1.01521	0				0.08242	1.42085	0
0.08258	0.90112	0				0.08258	0.92829	0				0.0825	0.993	0				0.08166	1.01622	0				0.08249	1.42219	0
0.08266	0.90195	0				0.08266	0.92911	0				0.0826	0.994	0				0.08173	1.01723	0				0.08257	1.42354	0
0.08274	0.90276	0				0.08274	0.92992	0				0.0826	0.995	0				0.08181	1.01822	0				0.08265	1.42489	0
0.08282	0.90358	0				0.08282	0.93073	0				0.0827	0.996	0				0.08189	1.01921	0				0.08273	1.42624	0
0.0829	0.90439	0				0.0829	0.93154	0				0.0828	0.997	0				0.08197	1.02021	0				0.08281	1.42759	0
0.08298	0.9052	0				0.08298	0.93236	0				0.0829	0.998	0				0.08205	1.02118	0				0.08289	1.42894	0
0.08306	0.90601	0				0.08306	0.93316	0				0.083	0.999	0				0.08213	1.02217	0				0.08297	1.4303	0
0.08314	0.90682	0				0.08314	0.93397	0				0.083	1	0				0.08221	1.02315	0				0.08305	1.43166	0
0.08322	0.90764	0				0.08322	0.9348	0				0.0831	1	0				0.08228	1.02411	0				0.08313	1.43302	0
0.0833	0.90847	0				0.0833	0.93564	0				0.0832	1	0				0.08236	1.0251	0				0.08321	1.43437	0
0.08338	0.90931	0				0.08338	0.93647	0				0.0833	1	0				0.08244	1.02607	0				0.08329	1.43572	0
0.08346	0.91015	0				0.08346	0.93731	0				0.0833	1	0				0.08252	1.02704	0				0.08337	1.43708	0
0.08354	0.91099	0				0.08354	0.93814	0				0.0834	1	0				0.0826	1.02803	0				0.08345	1.43845	0
0.08362	0.91184	0				0.08362	0.93898	0				0.0835	1.01	0				0.08268	1.02901	0				0.08353	1.43979	0
0.0837	0.91269	0				0.0837	0.93982	0				0.0836	1.01	0				0.08276	1.03001	0				0.08361	1.44116	0
0.08378	0.91355	0				0.08378	0.94066	0				0.0837	1.01	0				0.08283	1.031	0				0.08369	1.44253	0
0.08386	0.91441	0				0.08386	0.94149	0				0.0837	1.01	0				0.08291	1.032	0				0.08376	1.44391	0
0.08394	0.91527	0				0.08393	0.94231	0				0.0838	1.01	0				0.08299	1.03301	0				0.08384	1.44528	0
0.08401	0.91615	0				0.08401	0.94313	0				0.0839	1.01	0				0.08307	1.03402	0				0.08392	1.44666	0
0.08409	0.91702	0				0.08409	0.94394	0				0.084	1.01	0				0.08315	1.03503	0				0.084	1.44804	0
0.08417	0.9179	0				0.08417	0.94476	0				0.0841	1.01	0				0.08323	1.03606	0				0.08408	1.44943	0
0.08425	0.91877	0				0.08425	0.94559	0				0.0841	1.01	0				0.08331	1.03711	0				0.08416	1.45082	0
0.08433	0.91965	0				0.08433	0.94644	0				0.0842	1.01	0				0.08339	1.03815	0				0.08424	1.45221	0
0.08441	0.92052	0				0.08441	0.94732	0				0.0843	1.02	0				0.08346	1.03919	0				0.08432	1.4536	0
0.08449	0.92139	0				0.08449	0.94821	0				0.0844	1.02	0				0.08354	1.04023	0				0.0844	1.45499	0
0.08457	0.92227	0				0.08457	0.9491	0				0.0845	1.02	0				0.08362	1.04129	0				0.08448	1.4564	0
0.08465	0.92314	0				0.08465	0.94999	0				0.0845	1.02	0				0.0837	1.04232	0				0.08456	1.45779	0
0.08473	0.92401	0				0.08473	0.95088	0				0.0846	1.02	0				0.08378	1.04334	0				0.08464	1.45918	0
0.08481	0.92488	0				0.08481	0.95184	0				0.0847	1.02	0				0.08386	1.04434	0				0.08472	1.46057	0
0.08489	0.92575	0				0.08489	0.95279	0				0.0848	1.02	0				0.08394	1.04533	0				0.0848	1.46196	0
0.08497	0.92664	0				0.08497	0.95379	0				0.0849	1.02	0				0.08401	1.04632	0				0.08488	1.46335	0
0.08505	0.92766	0				0.08505	0.95482	0				0.0849	1.02	0				0.08409	1.04732	0				0.08496	1.46474	0
0.08513	0.92867	0				0.08513	0.95586	0				0.085	1.02	0				0.08417	1.04831	0				0.08504	1.46613	0
0.08521	0.92954	0				0.08521	0.95693	0				0.0851	1.02	0				0.08425	1.04928	0				0.08511	1.46752	0
0.08529	0.93039	0				0.08529	0.95794	0				0.0852	1.03	0				0.08433	1.05026	0				0.08519	1.46891	0
0.08537	0.93141	0				0.08537	0.95899	0				0.0853	1.03	0				0.08441	1.0512	0				0.08527	1.4703	0
0.08545	0.93229	0				0.08545	0.96008	0				0.0853	1.03	0				0.08449	1.05228	0				0.08535	1.47167	0
0.08553	0.93322	0				0.08553	0.96117	0				0.0854	1.03	0				0.08456	1.05324	0				0.08543	1.47304	0
0.0856	0.9342	0				0.0856	0.9622	0				0.0855	1.03	0				0.08464	1.05425	0				0.08551	1.47441	0
0.08568	0.93511	0				0.08568	0.96318	0				0.0856	1.03	0				0.08472	1.05516	0				0.08559	1.47578	0
0.08576	0.93602	0				0.08576	0.96417	0				0.0857	1.03	0				0.0848	1.0561	0				0.08567	1.47715	0
0.08584	0.93694	0				0.08584	0.96515	0				0.0857	1.03	0				0.08488	1.05708	0				0.08575	1.47851	0
0.08592	0.93785	0				0.08592	0.96612	0				0.0858	1.03	0				0.08496	1.05807	0				0.08583	1.47987	0
0.086	0.93875	0				0.086	0.96708	0				0.0859	1.03	0				0.08504	1.05907	0				0.08591	1.48123	0
0.08608	0.93963	0				0.08608	0.96802	0				0.086	1.03	0				0.08511	1.05999	0				0.08599	1.48259	0
0.08616	0.94053	0				0.08616	0.96895	0				0.0861	1.04	0				0.08519	1.06094	0				0.08607	1.48395	0
0.08624	0.94142	0				0.08624	0.96985	0				0.0861	1.04	0				0.08527	1.06187	0				0.08615	1.48529	0
0.08632	0.94231	0				0.08632	0.97073	0				0.0862	1.04	0				0.08535	1.06285	0				0.08623	1.48666	0
0.0864	0.94319	0				0.0864	0.9716	0				0.0863	1.04	0				0.08543	1.06382	0				0.08631	1.488	0
0.08648	0.94405	0				0.08648	0.97246	0				0.0864	1.04	0				0.08551	1.06479	0				0.08639	1.48935	0
0.08656	0.94491	0				0.08656	0.97332	0				0.0864	1.04	0				0.08559	1.06574	0				0.08646	1.49071	0
0.08664	0.94577	0				0.08664	0.97416	0				0.0865	1.04	0				0.08567	1.06668	0				0.08654	1.49207	0
0.08672	0.94664	0				0.08672	0.97499	0				0.0866	1.04	0				0.08574	1.06763	0				0.08662	1.49342	0
0.0868	0.94752	0				0.0868	0.97583	0				0.0867	1.04	0				0.08582	1.06859	0				0.0867	1.49478	0
0.08688	0.94843	0				0.08688	0.97669	0				0.0868	1.05	0				0.0859	1.06955	0				0.08678	1.49613	0
0.08696	0.94933	0				0.08696	0.97757	0				0.0868	1.05	0				0.08598	1.07052	0				0.08686	1.4975	0
0.08704	0.95022	0				0.08704	0.97848	0				0.0869	1.05	0				0.08606	1.07146	0				0.08694	1.49885	0
0.08712	0.95112	0				0.08712	0.97941	0				0.087	1.05	0				0.08614	1.07241	0				0.08702	1.50022	0
0.08719	0.95201	0				0.0872	0.98034	0				0.0871	1.05	0				0.08622	1.07335	0				0.0871	1.50157	0
0.08727	0.95287	0				0.08727	0.98128	0				0.0872	1.05	0				0.08629	1.0743	0				0.08718	1.50294	0
0.08735	0.95371	0				0.08735	0.98225	0				0.0872	1.05	0				0.08637	1.07525	0				0.08726	1.50431	0
0.08743	0.95454	0				0.08743	0.9832	0				0.0873	1.05	0				0.08645	1.07621	0				0.08734	1.50568	0
0.08751	0.95536	0				0.08751	0.98411	0				0.0874	1.05	0				0.08653	1.07716	0				0.08742	1.50705	0
0.08759	0.95617	0				0.08759	0.98503	0				0.0875	1.05	0				0.08661	1.07812	0				0.0875	1.50841	0
0.08767	0.95702	0				0.08767	0.98597	0				0.0876	1.05	0				0.08669	1.07907	0				0.08758	1.50979	0
0.08775	0.95787	0				0.08775	0.98689	0				0.0876	1.06	0				0.08677	1.08002	0				0.08766	1.51115	0
0.08783	0.95873	0				0.08783	0.98779	0				0.0877	1.06	0				0.08684	1.08099	0				0.08774	1.51252	0
0.08791	0.95958	0				0.08791	0.98868	0				0.0878	1.06	0				0.08692	1.08198	0				0.08781	1.51389	0
0.08799	0.96044	0				0.08799	0.98958	0				0.0879	1.06	0				0.087	1.08298	0				0.08789	1.51526	0
0.08807	0.96129	0				0.08807	0.99044	0				0.088	1.06	0				0.08708	1.084	0				0.08797	1.51662	0
0.08815	0.96212	0				0.08815	0.99126	0				0.088	1.06	0				0.08716	1.08504	0				0.08805	1.518	0
0.08823	0.96297	0				0.08823	0.99206	0				0.0881	1.06	0				0.08724	1.08608	0				0.08813	1.51936	0
0.08831	0.9638	0				0.08831	0.99286	0				0.0882	1.06	0				0.08732	1.08712	0				0.08821	1.52073	0
0.08839	0.96462	0				0.08839	0.99364	0				0.0883	1.06	0				0.08739	1.08814	0				0.08829	1.52212	0
0.08847	0.96545	0				0.08847	0.99444	0				0.0884	1.06	0				0.08747	1.08916	0				0.08837	1.52351	0
0.08855	0.96627	0				0.08855	0.99526	0				0.0884	1.06	0				0.08755	1.09015	0				0.08845	1.52491	0
0.08863	0.96711	0				0.08863	0.99611	0				0.0885	1.07	0				0.08763	1.09114	0				0.08853	1.52629	0
0.0887	0.96795	0				0.08871	0.99697	0				0.0886	1.07	0				0.08771	1.09214	0				0.08861	1.52768	0
0.08878	0.96878	0				0.08879	0.9978	0				0.0887	1.07	0				0.08779	1.09312	0				0.08869	1.52906	0
0.08886	0.96963	0				0.08887	0.99862	0				0.0888	1.07	0				0.08787	1.09409	0				0.08877	1.53043	0
0.08894	0.97065	0				0.08894	0.99944	0				0.0888	1.07	0				0.08795	1.09505	0				0.08885	1.53181	0
0.08902	0.9716	0				0.08902	1.00023	0				0.0889	1.07	0				0.08802	1.09602	0				0.08893	1.53319	0
0.0891	0.97245	0				0.0891	1.001	0				0.089	1.07	0				0.0881	1.09698	0				0.08901	1.53458	0
0.08918	0.9732	0				0.08918	1.0018	0				0.0891	1.07	0				0.08818	1.09795	0				0.08909	1.53597	0
0.08926	0.97398	0				0.08926	1.00261	0				0.0891	1.07	0				0.08826	1.09891	0				0.08916	1.53734	0
0.08934	0.97484	0				0.08934	1.00344	0				0.0892	1.07	0				0.08834	1.09988	0				0.08924	1.53872	0
0.08942	0.97573	0				0.08942	1.00426	0				0.0893	1.08	0				0.08842	1.10086	0				0.08932	1.5401	0
0.0895	0.97661	0				0.0895	1.00508	0				0.0894	1.08	0				0.0885	1.10184	0				0.0894	1.54148	0
0.08958	0.97749	0				0.08958	1.00593	0				0.0895	1.08	0				0.08857	1.10282	0				0.08948	1.54285	0
0.08966	0.97832	0				0.08966	1.00681	0				0.0895	1.08	0				0.08865	1.10381	0				0.08956	1.54421	0
0.08974	0.97914	0				0.08974	1.00769	0				0.0896	1.08	0				0.08873	1.1048	0				0.08964	1.54559	0
0.08982	0.98001	0				0.08982	1.00858	0				0.0897	1.08	0				0.08881	1.10578	0				0.08972	1.54696	0
0.0899	0.9809	0				0.0899	1.00946	0				0.0898	1.08	0				0.08889	1.10674	0				0.0898	1.54834	0
0.08998	0.98182	0				0.08998	1.01034	0				0.0899	1.08	0				0.08897	1.10769	0				0.08988	1.54972	0
0.09006	0.98272	0				0.09006	1.01123	0				0.0899	1.08	0				0.08905	1.10864	0				0.08996	1.55108	0
0.09014	0.98358	0				0.09014	1.01212	0				0.09	1.08	0				0.08912	1.10958	0				0.09004	1.55246	0
0.09022	0.98444	0				0.09022	1.01305	0				0.0901	1.08	0				0.0892	1.11052	0				0.09012	1.55382	0
0.09029	0.98529	0				0.0903	1.014	0				0.0902	1.09	0				0.08928	1.11147	0				0.0902	1.55518	0
0.09037	0.98617	0				0.09038	1.01495	0				0.0903	1.09	0				0.08936	1.1124	0				0.09028	1.55654	0
0.09045	0.98702	0				0.09046	1.01591	0				0.0903	1.09	0				0.08944	1.11335	0				0.09036	1.55791	0
0.09053	0.98787	0				0.09054	1.01687	0				0.0904	1.09	0				0.08952	1.11432	0				0.09044	1.55927	0
0.09061	0.98869	0				0.09061	1.01781	0				0.0905	1.09	0				0.0896	1.11528	0				0.09051	1.56062	0
0.09069	0.98953	0				0.09069	1.01874	0				0.0906	1.09	0				0.08967	1.11625	0				0.09059	1.56198	0
0.09077	0.99035	0				0.09077	1.01966	0				0.0907	1.09	0				0.08975	1.11722	0				0.09067	1.56334	0
0.09085	0.99121	0				0.09085	1.02059	0				0.0907	1.09	0				0.08983	1.11819	0				0.09075	1.56471	0
0.09093	0.99209	0				0.09093	1.02152	0				0.0908	1.09	0				0.08991	1.11915	0				0.09083	1.56607	0
0.09101	0.99299	0				0.09101	1.02243	0				0.0909	1.09	0				0.08999	1.1201	0				0.09091	1.56742	0
0.09109	0.99386	0				0.09109	1.02334	0				0.091	1.1	0				0.09007	1.12106	0				0.09099	1.56879	0
0.09117	0.99474	0				0.09117	1.02424	0				0.0911	1.1	0				0.09015	1.12203	0				0.09107	1.57015	0
0.09125	0.99562	0				0.09125	1.02515	0				0.0911	1.1	0				0.09022	1.12299	0				0.09115	1.57152	0
0.09133	0.99651	0				0.09133	1.02606	0				0.0912	1.1	0				0.0903	1.12395	0				0.09123	1.57288	0
0.09141	0.99739	0				0.09141	1.02698	0				0.0913	1.1	0				0.09038	1.12491	0				0.09131	1.57424	0
0.09149	0.99828	0				0.09149	1.02789	0				0.0914	1.1	0				0.09046	1.12586	0				0.09139	1.5756	0
0.09157	0.99916	0				0.09157	1.02879	0				0.0915	1.1	0				0.09054	1.12683	0				0.09147	1.57696	0
0.09165	1.00003	0				0.09165	1.02971	0				0.0915	1.1	0				0.09062	1.1278	0				0.09155	1.57833	0
0.09173	1.00089	0				0.09173	1.03065	0				0.0916	1.1	0				0.0907	1.12876	0				0.09163	1.5797	0
0.09181	1.00175	0				0.09181	1.0316	0				0.0917	1.1	0				0.09078	1.12971	0				0.09171	1.58107	0
0.09188	1.00261	0				0.09189	1.03256	0				0.0918	1.11	0				0.09085	1.13067	0				0.09179	1.58246	0
0.09196	1.00347	0				0.09197	1.03353	0				0.0919	1.11	0				0.09093	1.13162	0				0.09186	1.58384	0
0.09204	1.00433	0				0.09205	1.03449	0				0.0919	1.11	0				0.09101	1.13257	0				0.09194	1.58521	0
0.09212	1.00517	0				0.09213	1.03546	0				0.092	1.11	0				0.09109	1.13352	0				0.09202	1.58658	0
0.0922	1.006	0				0.09221	1.03642	0				0.0921	1.11	0				0.09117	1.13447	0				0.0921	1.58795	0
0.09228	1.00684	0				0.09228	1.03739	0				0.0922	1.11	0				0.09125	1.13543	0				0.09218	1.58932	0
0.09236	1.00768	0				0.09236	1.03836	0				0.0922	1.11	0				0.09133	1.13639	0				0.09226	1.59068	0
0.09244	1.00855	0				0.09244	1.03931	0				0.0923	1.11	0				0.0914	1.13736	0				0.09234	1.59206	0
0.09252	1.00942	0				0.09252	1.04027	0				0.0924	1.11	0				0.09148	1.13833	0				0.09242	1.59344	0
0.0926	1.01031	0				0.0926	1.0412	0				0.0925	1.11	0				0.09156	1.13932	0				0.0925	1.59481	0
0.09268	1.01119	0				0.09268	1.04213	0				0.0926	1.12	0				0.09164	1.14031	0				0.09258	1.59619	0
0.09276	1.01206	0				0.09276	1.04305	0				0.0926	1.12	0				0.09172	1.14132	0				0.09266	1.59757	0
0.09284	1.01295	0				0.09284	1.04397	0				0.0927	1.12	0				0.0918	1.14231	0				0.09274	1.59895	0
0.09292	1.01383	0				0.09292	1.04489	0				0.0928	1.12	0				0.09188	1.14331	0				0.09282	1.60033	0
0.093	1.01471	0				0.093	1.0458	0				0.0929	1.12	0				0.09195	1.1443	0				0.0929	1.60171	0
0.09308	1.01559	0				0.09308	1.04669	0				0.093	1.12	0				0.09203	1.14528	0				0.09298	1.60309	0
0.09316	1.01646	0				0.09316	1.04757	0				0.093	1.12	0				0.09211	1.14627	0				0.09306	1.60448	0
0.09324	1.01734	0				0.09324	1.04844	0				0.0931	1.12	0				0.09219	1.14727	0				0.09314	1.60585	0
0.09332	1.01823	0				0.09332	1.0493	0				0.0932	1.12	0				0.09227	1.14826	0				0.09321	1.60724	0
0.0934	1.01911	0				0.0934	1.05015	0				0.0933	1.12	0				0.09235	1.14926	0				0.09329	1.60862	0
0.09347	1.01998	0				0.09348	1.051	0				0.0934	1.13	0				0.09243	1.15025	0				0.09337	1.61	0
0.09355	1.02084	0				0.09356	1.05185	0				0.0934	1.13	0				0.0925	1.15124	0				0.09345	1.61137	0
0.09363	1.02168	0				0.09364	1.05269	0				0.0935	1.13	0				0.09258	1.15225	0				0.09353	1.61274	0
0.09371	1.02251	0				0.09372	1.05353	0				0.0936	1.13	0				0.09266	1.15326	0				0.09361	1.61411	0
0.09379	1.02332	0				0.0938	1.05436	0				0.0937	1.13	0				0.09274	1.15428	0				0.09369	1.61549	0
0.09387	1.02412	0				0.09388	1.05519	0				0.0938	1.13	0				0.09282	1.15531	0				0.09377	1.61687	0
0.09395	1.02493	0				0.09395	1.05602	0				0.0938	1.13	0				0.0929	1.15632	0				0.09385	1.61823	0
0.09403	1.02573	0				0.09403	1.05685	0				0.0939	1.13	0				0.09298	1.15732	0				0.09393	1.61961	0
0.09411	1.02654	0				0.09411	1.05767	0				0.094	1.13	0				0.09306	1.15832	0				0.09401	1.62097	0
0.09419	1.02737	0				0.09419	1.0585	0				0.0941	1.13	0				0.09313	1.15934	0				0.09409	1.62233	0
0.09427	1.0282	0				0.09427	1.05932	0				0.0942	1.13	0				0.09321	1.16033	0				0.09417	1.6237	0
0.09435	1.02901	0				0.09435	1.06015	0				0.0942	1.14	0				0.09329	1.16134	0				0.09425	1.62506	0
0.09443	1.02984	0				0.09443	1.06099	0				0.0943	1.14	0				0.09337	1.16232	0				0.09433	1.62641	0
0.09451	1.03067	0				0.09451	1.06182	0				0.0944	1.14	0				0.09345	1.16331	0				0.09441	1.62777	0
0.09459	1.03151	0				0.09459	1.06266	0				0.0945	1.14	0				0.09353	1.1643	0				0.09449	1.62914	0
0.09467	1.03235	0				0.09467	1.06351	0				0.0946	1.14	0				0.09361	1.16528	0				0.09456	1.63049	0
0.09475	1.03319	0				0.09475	1.06437	0				0.0946	1.14	0				0.09368	1.16628	0				0.09464	1.63185	0
0.09483	1.03405	0				0.09483	1.06523	0				0.0947	1.14	0				0.09376	1.16731	0				0.09472	1.63321	0
0.09491	1.03491	0				0.09491	1.0661	0				0.0948	1.14	0				0.09384	1.16833	0				0.0948	1.63457	0
0.09498	1.03578	0				0.09499	1.06698	0				0.0949	1.14	0				0.09392	1.16937	0				0.09488	1.63593	0
0.09506	1.03665	0				0.09507	1.06785	0				0.0949	1.14	0				0.094	1.17038	0				0.09496	1.6373	0
0.09514	1.03754	0				0.09515	1.06871	0				0.095	1.14	0				0.09408	1.1714	0				0.09504	1.63868	0
0.09522	1.0384	0				0.09523	1.06959	0				0.0951	1.15	0				0.09416	1.17241	0				0.09512	1.64003	0
0.0953	1.03929	0				0.09531	1.07046	0				0.0952	1.15	0				0.09423	1.1734	0				0.0952	1.6414	0
0.09538	1.04018	0				0.09539	1.07135	0				0.0953	1.15	0				0.09431	1.1744	0				0.09528	1.64275	0
0.09546	1.04106	0				0.09547	1.07225	0				0.0953	1.15	0				0.09439	1.1754	0				0.09536	1.64412	0
0.09554	1.04194	0				0.09555	1.07314	0				0.0954	1.15	0				0.09447	1.17639	0				0.09544	1.64549	0
0.09562	1.04284	0				0.09562	1.07405	0				0.0955	1.15	0				0.09455	1.17737	0				0.09552	1.64688	0
0.0957	1.04374	0				0.0957	1.07494	0				0.0956	1.15	0				0.09463	1.17838	0				0.0956	1.64824	0
0.09578	1.04464	0				0.09578	1.07585	0				0.0957	1.15	0				0.09471	1.17938	0				0.09568	1.6496	0
0.09586	1.04553	0				0.09586	1.07675	0				0.0957	1.15	0				0.09478	1.18039	0				0.09576	1.65096	0
0.09594	1.04644	0				0.09594	1.07764	0				0.0958	1.15	0				0.09486	1.18139	0				0.09584	1.65233	0
0.09602	1.04736	0				0.09602	1.07855	0				0.0959	1.16	0				0.09494	1.18238	0				0.09591	1.6537	0
0.0961	1.0483	0				0.0961	1.07945	0				0.096	1.16	0				0.09502	1.18338	0				0.09599	1.65508	0
0.09618	1.04924	0				0.09618	1.08037	0				0.0961	1.16	0				0.0951	1.18438	0				0.09607	1.65645	0
0.09626	1.0502	0				0.09626	1.08132	0				0.0961	1.16	0				0.09518	1.18537	0				0.09615	1.65783	0
0.09634	1.05114	0				0.09634	1.08232	0				0.0962	1.16	0				0.09526	1.18635	0				0.09623	1.65921	0
0.09642	1.05207	0				0.09642	1.08332	0				0.0963	1.16	0				0.09534	1.18733	0				0.09631	1.6606	0
0.0965	1.053	0				0.0965	1.08431	0				0.0964	1.16	0				0.09541	1.18828	0				0.09639	1.66197	0
0.09657	1.05392	0				0.09658	1.0853	0				0.0965	1.16	0				0.09549	1.18926	0				0.09647	1.66334	0
0.09665	1.05481	0				0.09666	1.08627	0				0.0965	1.16	0				0.09557	1.19024	0				0.09655	1.66472	0
0.09673	1.0557	0				0.09674	1.08725	0				0.0966	1.16	0				0.09565	1.19121	0				0.09663	1.66611	0
0.09681	1.05657	0				0.09682	1.08821	0				0.0967	1.16	0				0.09573	1.19218	0				0.09671	1.66749	0
0.09689	1.05743	0				0.0969	1.08917	0				0.0968	1.17	0				0.09581	1.1931	0				0.09679	1.66887	0
0.09697	1.05827	0				0.09698	1.09013	0				0.0969	1.17	0				0.09589	1.19404	0				0.09687	1.67026	0
0.09705	1.05909	0				0.09706	1.09108	0				0.0969	1.17	0				0.09596	1.195	0				0.09695	1.67165	0
0.09713	1.05989	0				0.09714	1.09203	0				0.097	1.17	0				0.09604	1.19595	0				0.09703	1.67304	0
0.09721	1.06071	0				0.09722	1.09298	0				0.0971	1.17	0				0.09612	1.19691	0				0.09711	1.67441	0
0.09729	1.06154	0				0.09729	1.09393	0				0.0972	1.17	0				0.0962	1.19787	0				0.09719	1.6758	0
0.09737	1.06238	0				0.09737	1.09488	0				0.0973	1.17	0				0.09628	1.19882	0				0.09726	1.67718	0
0.09745	1.06322	0				0.09745	1.09585	0				0.0973	1.17	0				0.09636	1.19975	0				0.09734	1.67855	0
0.09753	1.06407	0				0.09753	1.0968	0				0.0974	1.17	0				0.09644	1.20068	0				0.09742	1.67992	0
0.09761	1.06493	0				0.09761	1.09775	0				0.0975	1.17	0				0.09651	1.20163	0				0.0975	1.6813	0
0.09769	1.06578	0				0.09769	1.09868	0				0.0976	1.18	0				0.09659	1.20259	0				0.09758	1.68267	0
0.09777	1.06663	0				0.09777	1.09961	0				0.0977	1.18	0				0.09667	1.20355	0				0.09766	1.68404	0
0.09785	1.06749	0				0.09785	1.10052	0				0.0977	1.18	0				0.09675	1.20454	0				0.09774	1.68541	0
0.09793	1.06834	0				0.09793	1.10143	0				0.0978	1.18	0				0.09683	1.20551	0				0.09782	1.68678	0
0.09801	1.0692	0				0.09801	1.10233	0				0.0979	1.18	0				0.09691	1.20649	0				0.0979	1.68815	0
0.09809	1.07004	0				0.09809	1.10323	0				0.098	1.18	0				0.09699	1.20748	0				0.09798	1.68952	0
0.09816	1.0709	0				0.09817	1.10412	0				0.098	1.18	0				0.09706	1.20848	0				0.09806	1.69089	0
0.09824	1.07175	0				0.09825	1.10501	0				0.0981	1.18	0				0.09714	1.20948	0				0.09814	1.69226	0
0.09832	1.0726	0				0.09833	1.10589	0				0.0982	1.18	0				0.09722	1.21048	0				0.09822	1.69361	0
0.0984	1.07344	0				0.09841	1.10677	0				0.0983	1.18	0				0.0973	1.21146	0				0.0983	1.69498	0
0.09848	1.07428	0				0.09849	1.10764	0				0.0984	1.19	0				0.09738	1.21246	0				0.09838	1.69634	0
0.09856	1.07512	0				0.09857	1.10852	0				0.0984	1.19	0				0.09746	1.21344	0				0.09846	1.6977	0
0.09864	1.07595	0				0.09865	1.10966	0				0.0985	1.19	0				0.09754	1.21442	0				0.09854	1.69906	0
0.09872	1.07678	0				0.09873	1.11024	0				0.0986	1.19	0				0.09762	1.2154	0				0.09861	1.70042	0
0.0988	1.07761	0				0.09881	1.11111	0				0.0987	1.19	0				0.09769	1.21639	0				0.09869	1.70178	0
0.09888	1.07845	0				0.09889	1.11197	0				0.0988	1.19	0				0.09777	1.21739	0				0.09877	1.70314	0
0.09896	1.07928	0				0.09896	1.11283	0				0.0988	1.19	0				0.09785	1.2184	0				0.09885	1.7045	0
0.09904	1.08013	0				0.09904	1.11368	0				0.0989	1.19	0				0.09793	1.21945	0				0.09893	1.70586	0
0.09912	1.08098	0				0.09912	1.11452	0				0.099	1.19	0				0.09801	1.22052	0				0.09901	1.7072	0
0.0992	1.08182	0				0.0992	1.11535	0				0.0991	1.19	0				0.09809	1.22157	0				0.09909	1.70857	0
0.09928	1.08265	0				0.09928	1.11619	0				0.0992	1.19	0				0.09817	1.22261	0				0.09917	1.70993	0
0.09936	1.08347	0				0.09936	1.11703	0				0.0992	1.2	0				0.09824	1.22364	0				0.09925	1.71128	0
0.09944	1.08429	0				0.09944	1.11787	0				0.0993	1.2	0				0.09832	1.22465	0				0.09933	1.71265	0
0.09952	1.08512	0				0.09952	1.11872	0				0.0994	1.2	0				0.0984	1.22566	0				0.09941	1.71401	0
0.0996	1.08594	0				0.0996	1.11956	0				0.0995	1.2	0				0.09848	1.22664	0				0.09949	1.71538	0
0.09968	1.08678	0				0.09968	1.12042	0				0.0996	1.2	0				0.09856	1.22761	0				0.09957	1.71675	0
0.09975	1.08762	0				0.09976	1.12126	0				0.0996	1.2	0				0.09864	1.2286	0				0.09965	1.71811	0
0.09983	1.08845	0				0.09984	1.1221	0				0.0997	1.2	0				0.09872	1.22958	0				0.09973	1.71948	0
0.09991	1.0893	0				0.09992	1.12295	0				0.0998	1.2	0				0.09879	1.23055	0				0.09981	1.72084	0
0.09999	1.09017	0				0.1	1.1238	0				0.0999	1.2	0				0.09887	1.23151	0				0.09989	1.72221	0
0.10007	1.09105	0				0.10008	1.12464	0				0.1	1.2	0				0.09895	1.23246	0				0.09996	1.72358	0
0.10015	1.09194	0				0.10016	1.12548	0				0.1	1.21	0				0.09903	1.2334	0				0.10004	1.72496	0
0.10023	1.09283	0				0.10024	1.12631	0				0.1	1.21	0				0.09911	1.23434	0				0.10012	1.72634	0
0.10031	1.09373	0				0.10032	1.12714	0				0.1	1.21	0				0.09919	1.23529	0				0.1002	1.7277	0
0.10039	1.09463	0				0.1004	1.12797	0				0.1	1.21	0				0.09927	1.23626	0				0.10028	1.72908	0
0.10047	1.09553	0				0.10048	1.12883	0				0.1	1.21	0				0.09934	1.2372	0				0.10036	1.73046	0
0.10055	1.09644	0				0.10056	1.1297	0				0.1	1.21	0				0.09942	1.23814	0				0.10044	1.73183	0
0.10063	1.09735	0				0.10064	1.13058	0				0.101	1.21	0				0.0995	1.23907	0				0.10052	1.7332	0
0.10071	1.09825	0				0.10071	1.13147	0				0.101	1.21	0				0.09958	1.24002	0				0.1006	1.7346	0
0.10079	1.09915	0				0.10079	1.13237	0				0.101	1.21	0				0.09966	1.24098	0				0.10068	1.73597	0
0.10087	1.10004	0				0.10087	1.13328	0				0.101	1.21	0				0.09974	1.24192	0				0.10076	1.73735	0
0.10095	1.10092	0				0.10095	1.13421	0				0.101	1.21	0				0.09982	1.24286	0				0.10084	1.73872	0
0.10103	1.10181	0				0.10103	1.13513	0				0.101	1.22	0				0.0999	1.24378	0				0.10092	1.7401	0
0.10111	1.10269	0				0.10111	1.13606	0				0.101	1.22	0				0.09997	1.2447	0				0.101	1.74149	0
0.10119	1.10357	0				0.10119	1.13698	0				0.101	1.22	0				0.10005	1.2456	0				0.10108	1.74287	0
0.10126	1.10445	0				0.10127	1.13791	0				0.101	1.22	0				0.10013	1.24651	0				0.10116	1.74425	0
0.10134	1.10533	0				0.10135	1.13884	0				0.101	1.22	0				0.10021	1.24744	0				0.10124	1.74565	0
0.10142	1.10621	0				0.10143	1.13978	0				0.101	1.22	0				0.10029	1.24834	0				0.10131	1.74704	0
0.1015	1.10709	0				0.10151	1.14073	0				0.101	1.22	0				0.10037	1.24924	0				0.10139	1.74843	0
0.10158	1.10797	0				0.10159	1.14168	0				0.101	1.22	0				0.10045	1.25013	0				0.10147	1.74982	0
0.10166	1.10885	0				0.10167	1.14264	0				0.102	1.22	0				0.10052	1.25106	0				0.10155	1.75119	0
0.10174	1.10972	0				0.10175	1.14359	0				0.102	1.22	0				0.1006	1.25206	0				0.10163	1.75256	0
0.10182	1.11058	0				0.10183	1.14454	0				0.102	1.23	0				0.10068	1.25311	0				0.10171	1.75394	0
0.1019	1.11144	0				0.10191	1.1455	0				0.102	1.23	0				0.10076	1.25421	0				0.10179	1.75531	0
0.10198	1.11231	0				0.10199	1.14644	0				0.102	1.23	0				0.10084	1.25532	0				0.10187	1.75668	0
0.10206	1.11316	0				0.10207	1.14739	0				0.102	1.23	0				0.10092	1.25641	0				0.10195	1.75805	0
0.10214	1.11401	0				0.10215	1.14834	0				0.102	1.23	0				0.101	1.2575	0				0.10203	1.75941	0
0.10222	1.11487	0				0.10223	1.14929	0				0.102	1.23	0				0.10107	1.25859	0				0.10211	1.76078	0
0.1023	1.11572	0				0.10231	1.15023	0				0.102	1.23	0				0.10115	1.25969	0				0.10219	1.76215	0
0.10238	1.11658	0				0.10238	1.15118	0				0.102	1.23	0				0.10123	1.26077	0				0.10227	1.76351	0
0.10246	1.11745	0				0.10246	1.15214	0				0.102	1.23	0				0.10131	1.26183	0				0.10235	1.76488	0
0.10254	1.11832	0				0.10254	1.15308	0				0.102	1.23	0				0.10139	1.26287	0				0.10243	1.76625	0
0.10262	1.11919	0				0.10262	1.15402	0				0.102	1.23	0				0.10147	1.26388	0				0.10251	1.76761	0
0.1027	1.12006	0				0.1027	1.15495	0				0.103	1.24	0				0.10155	1.26485	0				0.10258	1.76897	0
0.10278	1.12093	0				0.10278	1.15587	0				0.103	1.24	0				0.10162	1.26581	0				0.10266	1.77033	0
0.10285	1.12179	0				0.10286	1.15679	0				0.103	1.24	0				0.1017	1.26675	0				0.10274	1.7717	0
0.10293	1.12266	0				0.10294	1.15769	0				0.103	1.24	0				0.10178	1.26769	0				0.10282	1.77305	0
0.10301	1.12353	0				0.10302	1.1586	0				0.103	1.24	0				0.10186	1.26862	0				0.1029	1.7744	0
0.10309	1.1244	0				0.1031	1.15951	0				0.103	1.24	0				0.10194	1.26957	0				0.10298	1.77577	0
0.10317	1.12528	0				0.10318	1.16042	0				0.103	1.24	0				0.10202	1.27051	0				0.10306	1.77712	0
0.10325	1.12615	0				0.10326	1.16132	0				0.103	1.24	0				0.1021	1.27144	0				0.10314	1.77848	0
0.10333	1.12702	0				0.10334	1.16223	0				0.103	1.24	0				0.10217	1.27238	0				0.10322	1.77984	0
0.10341	1.12789	0				0.10342	1.16313	0				0.103	1.24	0				0.10225	1.27332	0				0.1033	1.7812	0
0.10349	1.12875	0				0.1035	1.16404	0				0.103	1.25	0				0.10233	1.27426	0				0.10338	1.78254	0
0.10357	1.12961	0				0.10358	1.16494	0				0.103	1.25	0				0.10241	1.27519	0				0.10346	1.78391	0
0.10365	1.13047	0				0.10366	1.16585	0				0.104	1.25	0				0.10249	1.27616	0				0.10354	1.78527	0
0.10373	1.13133	0				0.10374	1.16675	0				0.104	1.25	0				0.10257	1.27712	0				0.10362	1.78663	0
0.10381	1.1322	0				0.10382	1.16765	0				0.104	1.25	0				0.10265	1.2781	0				0.1037	1.78799	0
0.10389	1.13305	0				0.1039	1.16854	0				0.104	1.25	0				0.10273	1.27909	0				0.10378	1.78937	0
0.10397	1.13389	0				0.10398	1.16943	0				0.104	1.25	0				0.1028	1.2801	0				0.10386	1.79072	0
0.10405	1.13474	0				0.10405	1.17032	0				0.104	1.25	0				0.10288	1.28111	0				0.10393	1.79209	0
0.10413	1.13559	0				0.10413	1.17118	0				0.104	1.25	0				0.10296	1.28214	0				0.10401	1.79347	0
0.10421	1.13643	0				0.10421	1.17206	0				0.104	1.25	0				0.10304	1.28314	0				0.10409	1.79484	0
0.10429	1.13727	0				0.10429	1.17292	0				0.104	1.26	0				0.10312	1.28415	0				0.10417	1.79621	0
0.10437	1.1381	0				0.10437	1.17378	0				0.104	1.26	0				0.1032	1.28517	0				0.10425	1.79757	0
0.10444	1.13894	0				0.10445	1.17464	0				0.104	1.26	0				0.10328	1.28621	0				0.10433	1.79895	0
0.10452	1.13977	0				0.10453	1.17551	0				0.104	1.26	0				0.10335	1.28725	0				0.10441	1.80031	0
0.1046	1.14061	0				0.10461	1.17637	0				0.104	1.26	0				0.10343	1.28831	0				0.10449	1.80168	0
0.10468	1.14145	0				0.10469	1.17722	0				0.105	1.26	0				0.10351	1.28948	0				0.10457	1.80306	0
0.10476	1.14229	0				0.10477	1.17807	0				0.105	1.26	0				0.10359	1.2906	0				0.10465	1.80443	0
0.10484	1.14314	0				0.10485	1.17893	0				0.105	1.26	0				0.10367	1.2917	0				0.10473	1.80582	0
0.10492	1.14399	0				0.10493	1.17979	0				0.105	1.26	0				0.10375	1.29276	0				0.10481	1.8072	0
0.105	1.14484	0				0.10501	1.18065	0				0.105	1.26	0				0.10383	1.29376	0				0.10489	1.80857	0
0.10508	1.1457	0				0.10509	1.1815	0				0.105	1.26	0				0.1039	1.29469	0				0.10497	1.80996	0
0.10516	1.14655	0				0.10517	1.18235	0				0.105	1.27	0				0.10398	1.29566	0				0.10505	1.81133	0
0.10524	1.14741	0				0.10525	1.18321	0				0.105	1.27	0				0.10406	1.29667	0				0.10513	1.81271	0
0.10532	1.14828	0				0.10533	1.18408	0				0.105	1.27	0				0.10414	1.29769	0				0.10521	1.81409	0
0.1054	1.14915	0				0.10541	1.18494	0				0.105	1.27	0				0.10422	1.29866	0				0.10528	1.81547	0
0.10548	1.15002	0				0.10549	1.18581	0				0.105	1.27	0				0.1043	1.29961	0				0.10536	1.81686	0
0.10556	1.15088	0				0.10557	1.18668	0				0.105	1.27	0				0.10438	1.30058	0				0.10544	1.81824	0
0.10564	1.15175	0				0.10565	1.18755	0				0.106	1.27	0				0.10445	1.30155	0				0.10552	1.81964	0
0.10572	1.1526	0				0.10572	1.18843	0				0.106	1.27	0				0.10453	1.30254	0				0.1056	1.82102	0
0.1058	1.15346	0				0.1058	1.18932	0				0.106	1.27	0				0.10461	1.30352	0				0.10568	1.82242	0
0.10588	1.15432	0				0.10588	1.19021	0				0.106	1.27	0				0.10469	1.30452	0				0.10576	1.8238	0
0.10596	1.15518	0				0.10596	1.19111	0				0.106	1.28	0				0.10477	1.30553	0				0.10584	1.82517	0
0.10603	1.15605	0				0.10604	1.192	0				0.106	1.28	0				0.10485	1.30657	0				0.10592	1.82654	0
0.10611	1.15692	0				0.10612	1.1929	0				0.106	1.28	0				0.10493	1.3076	0				0.106	1.82792	0
0.10619	1.15778	0				0.1062	1.1938	0				0.106	1.28	0				0.10501	1.30862	0				0.10608	1.82931	0
0.10627	1.15865	0				0.10628	1.1947	0				0.106	1.28	0				0.10508	1.30961	0				0.10616	1.83068	0
0.10635	1.15952	0				0.10636	1.19561	0				0.106	1.28	0				0.10516	1.31059	0				0.10624	1.83205	0
0.10643	1.1604	0				0.10644	1.19652	0				0.106	1.28	0				0.10524	1.31158	0				0.10632	1.83342	0
0.10651	1.16128	0				0.10652	1.19744	0				0.106	1.28	0				0.10532	1.31253	0				0.1064	1.83478	0
0.10659	1.16215	0				0.1066	1.19835	0				0.106	1.28	0				0.1054	1.31352	0				0.10648	1.83615	0
0.10667	1.16302	0				0.10668	1.19927	0				0.107	1.28	0				0.10548	1.31454	0				0.10656	1.83752	0
0.10675	1.1639	0				0.10676	1.20018	0				0.107	1.28	0				0.10556	1.31557	0				0.10663	1.83888	0
0.10683	1.16476	0				0.10684	1.2011	0				0.107	1.29	0				0.10563	1.31659	0				0.10671	1.84024	0
0.10691	1.16564	0				0.10692	1.20201	0				0.107	1.29	0				0.10571	1.3176	0				0.10679	1.8416	0
0.10699	1.16652	0				0.107	1.20292	0				0.107	1.29	0				0.10579	1.31858	0				0.10687	1.84296	0
0.10707	1.16741	0				0.10708	1.20384	0				0.107	1.29	0				0.10587	1.31953	0				0.10695	1.84433	0
0.10715	1.1683	0				0.10716	1.20475	0				0.107	1.29	0				0.10595	1.32045	0				0.10703	1.84569	0
0.10723	1.16919	0				0.10724	1.20567	0				0.107	1.29	0				0.10603	1.32137	0				0.10711	1.84704	0
0.10731	1.17008	0				0.10732	1.20659	0				0.107	1.29	0				0.10611	1.32227	0				0.10719	1.8484	0
0.10739	1.17098	0				0.10739	1.20751	0				0.107	1.29	0				0.10618	1.32317	0				0.10727	1.84975	0
0.10747	1.17189	0				0.10747	1.20844	0				0.107	1.29	0				0.10626	1.32404	0				0.10735	1.85111	0
0.10754	1.17279	0				0.10755	1.20937	0				0.107	1.29	0				0.10634	1.32489	0				0.10743	1.85247	0
0.10762	1.1737	0				0.10763	1.2103	0				0.108	1.3	0				0.10642	1.32573	0				0.10751	1.85383	0
0.1077	1.1746	0				0.10771	1.21122	0				0.108	1.3	0				0.1065	1.32655	0				0.10759	1.85519	0
0.10778	1.1755	0				0.10779	1.21216	0				0.108	1.3	0				0.10658	1.32738	0				0.10767	1.85654	0
0.10786	1.17638	0				0.10787	1.21308	0				0.108	1.3	0				0.10666	1.32821	0				0.10775	1.85791	0
0.10794	1.17726	0				0.10795	1.21401	0				0.108	1.3	0				0.10673	1.32908	0				0.10783	1.85926	0
0.10802	1.17814	0				0.10803	1.21493	0				0.108	1.3	0				0.10681	1.32996	0				0.10791	1.86063	0
0.1081	1.17902	0				0.10811	1.21586	0				0.108	1.3	0				0.10689	1.33086	0				0.10798	1.86199	0
0.10818	1.17991	0				0.10819	1.21679	0				0.108	1.3	0				0.10697	1.33176	0				0.10806	1.86336	0
0.10826	1.18078	0				0.10827	1.21773	0				0.108	1.3	0				0.10705	1.33267	0				0.10814	1.86473	0
0.10834	1.18165	0				0.10835	1.21866	0				0.108	1.3	0				0.10713	1.33357	0				0.10822	1.86608	0
0.10842	1.18251	0				0.10843	1.21958	0				0.108	1.31	0				0.10721	1.33449	0				0.1083	1.86745	0
0.1085	1.18337	0				0.10851	1.22051	0				0.108	1.31	0				0.10729	1.33544	0				0.10838	1.86881	0
0.10858	1.18423	0				0.10859	1.22143	0				0.108	1.31	0				0.10736	1.33639	0				0.10846	1.87019	0
0.10866	1.18507	0				0.10867	1.22235	0				0.109	1.31	0				0.10744	1.33737	0				0.10854	1.87155	0
0.10874	1.18591	0				0.10875	1.22326	0				0.109	1.31	0				0.10752	1.33836	0				0.10862	1.87293	0
0.10882	1.18675	0				0.10883	1.22418	0				0.109	1.31	0				0.1076	1.33935	0				0.1087	1.8743	0
0.1089	1.18759	0				0.10891	1.2251	0				0.109	1.31	0				0.10768	1.34035	0				0.10878	1.87567	0
0.10898	1.18842	0				0.10899	1.22601	0				0.109	1.31	0				0.10776	1.34135	0				0.10886	1.87704	0
0.10906	1.18925	0				0.10906	1.22692	0				0.109	1.31	0				0.10784	1.34236	0				0.10894	1.87841	0
0.10913	1.19009	0				0.10914	1.22782	0				0.109	1.31	0				0.10791	1.34337	0				0.10902	1.8798	0
0.10921	1.19094	0				0.10922	1.22873	0				0.109	1.32	0				0.10799	1.34438	0				0.1091	1.88117	0
0.10929	1.19179	0				0.1093	1.22965	0				0.109	1.32	0				0.10807	1.34539	0				0.10918	1.88256	0
0.10937	1.19263	0				0.10938	1.23055	0				0.109	1.32	0				0.10815	1.34641	0				0.10926	1.88395	0
0.10945	1.19347	0				0.10946	1.23144	0				0.109	1.32	0				0.10823	1.34743	0				0.10933	1.88534	0
0.10953	1.19431	0				0.10954	1.23233	0				0.109	1.32	0				0.10831	1.34844	0				0.10941	1.88673	0
0.10961	1.19515	0				0.10962	1.23321	0				0.109	1.32	0				0.10839	1.34945	0				0.10949	1.88812	0
0.10969	1.19599	0				0.1097	1.2341	0				0.11	1.32	0				0.10846	1.35048	0				0.10957	1.88951	0
0.10977	1.19683	0				0.10978	1.23498	0				0.11	1.32	0				0.10854	1.35149	0				0.10965	1.89091	0
0.10985	1.19768	0				0.10986	1.23586	0				0.11	1.32	0				0.10862	1.35249	0				0.10973	1.89232	0
0.10993	1.19852	0				0.10994	1.23673	0				0.11	1.32	0				0.1087	1.35349	0				0.10981	1.89371	0
0.11001	1.19935	0				0.11002	1.2376	0				0.11	1.33	0				0.10878	1.35449	0				0.10989	1.8951	0
0.11009	1.20019	0				0.1101	1.23848	0				0.11	1.33	0				0.10886	1.35547	0				0.10997	1.89647	0
0.11017	1.20103	0				0.11018	1.23934	0				0.11	1.33	0				0.10894	1.35645	0				0.11005	1.89785	0
0.11025	1.20187	0				0.11026	1.2402	0				0.11	1.33	0				0.10901	1.35742	0				0.11013	1.89924	0
0.11033	1.20272	0				0.11034	1.24107	0				0.11	1.33	0				0.10909	1.35839	0				0.11021	1.90061	0
0.11041	1.20356	0				0.11042	1.24194	0				0.11	1.33	0				0.10917	1.35937	0				0.11029	1.90199	0
0.11049	1.20441	0				0.1105	1.24281	0				0.11	1.33	0				0.10925	1.36032	0				0.11037	1.90338	0
0.11057	1.20526	0				0.11058	1.24368	0				0.11	1.33	0				0.10933	1.36128	0				0.11045	1.90475	0
0.11065	1.20611	0				0.11066	1.24455	0				0.111	1.33	0				0.10941	1.36225	0				0.11053	1.90613	0
0.11072	1.20697	0				0.11073	1.24542	0				0.111	1.33	0				0.10949	1.36323	0				0.11061	1.90751	0
0.1108	1.20784	0				0.11081	1.2463	0				0.111	1.33	0				0.10957	1.3642	0				0.11068	1.90888	0
0.11088	1.20872	0				0.11089	1.24718	0				0.111	1.34	0				0.10964	1.36519	0				0.11076	1.91024	0
0.11096	1.20959	0				0.11097	1.24805	0				0.111	1.34	0				0.10972	1.36619	0				0.11084	1.91161	0
0.11104	1.21046	0				0.11105	1.24891	0				0.111	1.34	0				0.1098	1.36721	0				0.11092	1.91298	0
0.11112	1.21133	0				0.11113	1.24979	0				0.111	1.34	0				0.10988	1.36823	0				0.111	1.91434	0
0.1112	1.21221	0				0.11121	1.25081	0				0.111	1.34	0				0.10996	1.36921	0				0.11108	1.91572	0
0.11128	1.21309	0				0.11129	1.25183	0				0.111	1.34	0				0.11004	1.37019	0				0.11116	1.91708	0
0.11136	1.21398	0				0.11137	1.25273	0				0.111	1.34	0				0.11012	1.37117	0				0.11124	1.91844	0
0.11144	1.21487	0				0.11145	1.25353	0				0.111	1.34	0				0.11019	1.37216	0				0.11132	1.91981	0
0.11152	1.21576	0				0.11153	1.25442	0				0.111	1.34	0				0.11027	1.37317	0				0.1114	1.92117	0
0.1116	1.21664	0				0.11161	1.25545	0				0.111	1.34	0				0.11035	1.37418	0				0.11148	1.92252	0
0.11168	1.21753	0				0.11169	1.25631	0				0.112	1.35	0				0.11043	1.37516	0				0.11156	1.92387	0
0.11176	1.21842	0				0.11177	1.25714	0				0.112	1.35	0				0.11051	1.37611	0				0.11164	1.92521	0
0.11184	1.21932	0				0.11185	1.25799	0				0.112	1.35	0				0.11059	1.37706	0				0.11172	1.92657	0
0.11192	1.22022	0				0.11193	1.25895	0				0.112	1.35	0				0.11067	1.37803	0				0.1118	1.92792	0
0.112	1.22112	0				0.11201	1.25984	0				0.112	1.35	0				0.11074	1.37902	0				0.11188	1.92928	0
0.11208	1.22202	0				0.11209	1.26077	0				0.112	1.35	0				0.11082	1.38003	0				0.11196	1.93064	0
0.11216	1.22291	0				0.11217	1.26168	0				0.112	1.35	0				0.1109	1.38104	0				0.11203	1.93201	0
0.11224	1.2238	0				0.11225	1.26259	0				0.112	1.35	0				0.11098	1.38203	0				0.11211	1.93337	0
0.11231	1.22469	0				0.11233	1.26351	0				0.112	1.35	0				0.11106	1.38304	0				0.11219	1.93473	0
0.11239	1.22557	0				0.1124	1.26442	0				0.112	1.35	0				0.11114	1.38405	0				0.11227	1.93609	0
0.11247	1.22646	0				0.11248	1.26534	0				0.112	1.35	0				0.11122	1.38507	0				0.11235	1.93744	0
0.11255	1.22734	0				0.11256	1.26626	0				0.112	1.36	0				0.11129	1.3861	0				0.11243	1.9388	0
0.11263	1.22822	0				0.11264	1.26723	0				0.113	1.36	0				0.11137	1.38712	0				0.11251	1.94016	0
0.11271	1.22909	0				0.11272	1.26821	0				0.113	1.36	0				0.11145	1.38814	0				0.11259	1.94154	0
0.11279	1.22997	0				0.1128	1.26918	0				0.113	1.36	0				0.11153	1.38915	0				0.11267	1.94291	0
0.11287	1.23085	0				0.11288	1.27011	0				0.113	1.36	0				0.11161	1.39016	0				0.11275	1.94428	0
0.11295	1.23171	0				0.11296	1.27105	0				0.113	1.36	0				0.11169	1.39117	0				0.11283	1.94567	0
0.11303	1.23258	0				0.11304	1.27197	0				0.113	1.36	0				0.11177	1.39218	0				0.11291	1.94704	0
0.11311	1.23345	0				0.11312	1.27288	0				0.113	1.36	0				0.11184	1.39318	0				0.11299	1.94842	0
0.11319	1.23431	0				0.1132	1.2738	0				0.113	1.36	0				0.11192	1.39416	0				0.11307	1.9498	0
0.11327	1.23518	0				0.11328	1.27472	0				0.113	1.36	0				0.112	1.39512	0				0.11315	1.95118	0
0.11335	1.23604	0				0.11336	1.27563	0				0.113	1.37	0				0.11208	1.39607	0				0.11323	1.95257	0
0.11343	1.2369	0				0.11344	1.27654	0				0.113	1.37	0				0.11216	1.397	0				0.11331	1.95395	0
0.11351	1.23776	0				0.11352	1.27745	0				0.113	1.37	0				0.11224	1.39793	0				0.11338	1.95533	0
0.11359	1.23861	0				0.1136	1.27834	0				0.113	1.37	0				0.11232	1.39885	0				0.11346	1.95671	0
0.11367	1.23946	0				0.11368	1.27922	0				0.114	1.37	0				0.1124	1.39976	0				0.11354	1.95811	0
0.11375	1.24031	0				0.11376	1.28011	0				0.114	1.37	0				0.11247	1.40068	0				0.11362	1.95949	0
0.11382	1.24115	0				0.11384	1.28102	0				0.114	1.37	0				0.11255	1.40161	0				0.1137	1.96088	0
0.1139	1.242	0				0.11392	1.28195	0				0.114	1.37	0				0.11263	1.40254	0				0.11378	1.96227	0
0.11398	1.24284	0				0.114	1.28286	0				0.114	1.37	0				0.11271	1.40348	0				0.11386	1.96366	0
0.11406	1.24369	0				0.11407	1.28377	0				0.114	1.37	0				0.11279	1.40441	0				0.11394	1.96505	0
0.11414	1.24454	0				0.11415	1.28467	0				0.114	1.37	0				0.11287	1.40535	0				0.11402	1.96644	0
0.11422	1.24539	0				0.11423	1.28557	0				0.114	1.38	0				0.11295	1.40629	0				0.1141	1.96783	0
0.1143	1.24623	0				0.11431	1.28648	0				0.114	1.38	0				0.11302	1.40722	0				0.11418	1.96922	0
0.11438	1.24708	0				0.11439	1.28737	0				0.114	1.38	0				0.1131	1.40817	0				0.11426	1.97061	0
0.11446	1.24792	0				0.11447	1.28827	0				0.114	1.38	0				0.11318	1.40913	0				0.11434	1.97197	0
0.11454	1.24876	0				0.11455	1.28916	0				0.114	1.38	0				0.11326	1.41007	0				0.11442	1.97336	0
0.11462	1.24961	0				0.11463	1.29006	0				0.114	1.38	0				0.11334	1.41104	0				0.1145	1.97475	0
0.1147	1.25046	0				0.11471	1.29096	0				0.115	1.38	0				0.11342	1.412	0				0.11458	1.97612	0
0.11478	1.25131	0				0.11479	1.29185	0				0.115	1.38	0				0.1135	1.41297	0				0.11466	1.9775	0
0.11486	1.25216	0				0.11487	1.29273	0				0.115	1.38	0				0.11357	1.41395	0				0.11473	1.97888	0
0.11494	1.25302	0				0.11495	1.29361	0				0.115	1.38	0				0.11365	1.41492	0				0.11481	1.98025	0
0.11502	1.25388	0				0.11503	1.29449	0				0.115	1.39	0				0.11373	1.41588	0				0.11489	1.98161	0
0.1151	1.25475	0				0.11511	1.29537	0				0.115	1.39	0				0.11381	1.41684	0				0.11497	1.98299	0
0.11518	1.25561	0				0.11519	1.29624	0				0.115	1.39	0				0.11389	1.4178	0				0.11505	1.98435	0
0.11526	1.25649	0				0.11527	1.29712	0				0.115	1.39	0				0.11397	1.41876	0				0.11513	1.98572	0
0.11534	1.25735	0				0.11535	1.29798	0				0.115	1.39	0				0.11405	1.41972	0				0.11521	1.98708	0
0.11541	1.25821	0				0.11543	1.29884	0				0.115	1.39	0				0.11412	1.42068	0				0.11529	1.98846	0
0.11549	1.25908	0				0.11551	1.29969	0				0.115	1.39	0				0.1142	1.42164	0				0.11537	1.98984	0
0.11557	1.25995	0				0.11559	1.30054	0				0.115	1.39	0				0.11428	1.42259	0				0.11545	1.99122	0
0.11565	1.26084	0				0.11567	1.30139	0				0.116	1.39	0				0.11436	1.42356	0				0.11553	1.99257	0
0.11573	1.26172	0				0.11574	1.30225	0				0.116	1.39	0				0.11444	1.42451	0				0.11561	1.99394	0
0.11581	1.2626	0				0.11582	1.3031	0				0.116	1.39	0				0.11452	1.42548	0				0.11569	1.99531	0
0.11589	1.26347	0				0.1159	1.30397	0				0.116	1.4	0				0.1146	1.42646	0				0.11577	1.99667	0
0.11597	1.26434	0				0.11598	1.30484	0				0.116	1.4	0				0.11468	1.42746	0				0.11585	1.99802	0
0.11605	1.26521	0				0.11606	1.30571	0				0.116	1.4	0				0.11475	1.4285	0				0.11593	1.99938	0
0.11613	1.2661	0				0.11614	1.30659	0				0.116	1.4	0				0.11483	1.42954	0				0.11601	2.00074	0
0.11621	1.26698	0				0.11622	1.30747	0				0.116	1.4	0				0.11491	1.43059	0				0.11608	2.00208	0
0.11629	1.26786	0				0.1163	1.30834	0				0.116	1.4	0				0.11499	1.43164	0				0.11616	2.00343	0
0.11637	1.26874	0				0.11638	1.30923	0				0.116	1.4	0				0.11507	1.4327	0				0.11624	2.0048	0
0.11645	1.26961	0				0.11646	1.31012	0				0.116	1.4	0				0.11515	1.43375	0				0.11632	2.00616	0
0.11653	1.27048	0				0.11654	1.31101	0				0.116	1.4	0				0.11523	1.43482	0				0.1164	2.00753	0
0.11661	1.27135	0				0.11662	1.3119	0				0.116	1.4	0				0.1153	1.43588	0				0.11648	2.0089	0
0.11669	1.27221	0				0.1167	1.31279	0				0.117	1.41	0				0.11538	1.43694	0				0.11656	2.01027	0
0.11677	1.27309	0				0.11678	1.31369	0				0.117	1.41	0				0.11546	1.438	0				0.11664	2.01164	0
0.11685	1.27396	0				0.11686	1.31459	0				0.117	1.41	0				0.11554	1.43905	0				0.11672	2.01301	0
0.11693	1.27483	0				0.11694	1.31549	0				0.117	1.41	0				0.11562	1.44009	0				0.1168	2.01439	0
0.117	1.27569	0				0.11702	1.31638	0				0.117	1.41	0				0.1157	1.44114	0				0.11688	2.01576	0
0.11708	1.27655	0				0.1171	1.31729	0				0.117	1.41	0				0.11578	1.44216	0				0.11696	2.01713	0
0.11716	1.27742	0				0.11718	1.31819	0				0.117	1.41	0				0.11585	1.44318	0				0.11704	2.0185	0
0.11724	1.27829	0				0.11726	1.3191	0				0.117	1.41	0				0.11593	1.44419	0				0.11712	2.01988	0
0.11732	1.27915	0				0.11734	1.32002	0				0.117	1.41	0				0.11601	1.44517	0				0.1172	2.02126	0
0.1174	1.28003	0				0.11741	1.32093	0				0.117	1.41	0				0.11609	1.44615	0				0.11728	2.02264	0
0.11748	1.2809	0				0.11749	1.32184	0				0.117	1.41	0				0.11617	1.44711	0				0.11736	2.024	0
0.11756	1.28177	0				0.11757	1.32275	0				0.117	1.42	0				0.11625	1.44808	0				0.11743	2.02538	0
0.11764	1.28264	0				0.11765	1.32367	0				0.118	1.42	0				0.11633	1.44903	0				0.11751	2.02675	0
0.11772	1.28351	0				0.11773	1.32458	0				0.118	1.42	0				0.1164	1.44998	0				0.11759	2.02813	0
0.1178	1.28439	0				0.11781	1.32548	0				0.118	1.42	0				0.11648	1.45091	0				0.11767	2.02952	0
0.11788	1.28527	0				0.11789	1.32639	0				0.118	1.42	0				0.11656	1.45184	0				0.11775	2.03091	0
0.11796	1.28615	0				0.11797	1.32731	0				0.118	1.42	0				0.11664	1.45277	0				0.11783	2.0323	0
0.11804	1.28702	0				0.11805	1.32822	0				0.118	1.42	0				0.11672	1.4537	0				0.11791	2.03368	0
0.11812	1.28788	0				0.11813	1.32914	0				0.118	1.42	0				0.1168	1.45465	0				0.11799	2.03507	0
0.1182	1.28874	0				0.11821	1.33007	0				0.118	1.42	0				0.11688	1.45558	0				0.11807	2.03644	0
0.11828	1.28961	0				0.11829	1.33101	0				0.118	1.42	0				0.11696	1.45654	0				0.11815	2.03782	0
0.11836	1.29049	0				0.11837	1.33194	0				0.118	1.43	0				0.11703	1.4575	0				0.11823	2.03921	0
0.11844	1.29135	0				0.11845	1.33287	0				0.118	1.43	0				0.11711	1.45848	0				0.11831	2.04059	0
0.11852	1.29221	0				0.11853	1.3338	0				0.118	1.43	0				0.11719	1.45944	0				0.11839	2.04197	0
0.11859	1.29307	0				0.11861	1.33472	0				0.118	1.43	0				0.11727	1.46041	0				0.11847	2.04336	0
0.11867	1.29394	0				0.11869	1.33566	0				0.119	1.43	0				0.11735	1.46138	0				0.11855	2.04472	0
0.11875	1.29481	0				0.11877	1.33659	0				0.119	1.43	0				0.11743	1.46233	0				0.11863	2.0461	0
0.11883	1.29569	0				0.11885	1.33751	0				0.119	1.43	0				0.11751	1.46329	0				0.11871	2.04748	0
0.11891	1.29656	0				0.11893	1.33842	0				0.119	1.43	0				0.11758	1.46424	0				0.11878	2.04887	0
0.11899	1.29742	0				0.11901	1.33934	0				0.119	1.43	0				0.11766	1.4652	0				0.11886	2.05024	0
0.11907	1.29828	0				0.11908	1.34026	0				0.119	1.43	0				0.11774	1.46614	0				0.11894	2.05161	0
0.11915	1.29914	0				0.11916	1.34117	0				0.119	1.44	0				0.11782	1.46709	0				0.11902	2.05298	0
0.11923	1.3	0				0.11924	1.34207	0				0.119	1.44	0				0.1179	1.46804	0				0.1191	2.05436	0
0.11931	1.30086	0				0.11932	1.34298	0				0.119	1.44	0				0.11798	1.46901	0				0.11918	2.05574	0
0.11939	1.30171	0				0.1194	1.3439	0				0.119	1.44	0				0.11806	1.46995	0				0.11926	2.05712	0
0.11947	1.30257	0				0.11948	1.3448	0				0.119	1.44	0				0.11813	1.47089	0				0.11934	2.05849	0
0.11955	1.30342	0				0.11956	1.34571	0				0.119	1.44	0				0.11821	1.47182	0				0.11942	2.05987	0
0.11963	1.30426	0				0.11964	1.3466	0				0.12	1.44	0				0.11829	1.47274	0				0.1195	2.06124	0
0.11971	1.3051	0				0.11972	1.34749	0				0.12	1.44	0				0.11837	1.47366	0				0.11958	2.06262	0
0.11979	1.30595	0				0.1198	1.34838	0				0.12	1.44	0				0.11845	1.47458	0				0.11966	2.06398	0
0.11987	1.30681	0				0.11988	1.34928	0				0.12	1.44	0				0.11853	1.47549	0				0.11974	2.06535	0
0.11995	1.30768	0				0.11996	1.35017	0				0.12	1.44	0				0.11861	1.47642	0				0.11982	2.06672	0
0.12003	1.30854	0				0.12004	1.35107	0				0.12	1.45	0				0.11868	1.47736	0				0.1199	2.06808	0
0.1201	1.30941	0				0.12012	1.35197	0				0.12	1.45	0				0.11876	1.4783	0				0.11998	2.06945	0
0.12018	1.31027	0				0.1202	1.35286	0				0.12	1.45	0				0.11884	1.47924	0				0.12006	2.07082	0
0.12026	1.31114	0				0.12028	1.35375	0				0.12	1.45	0				0.11892	1.48017	0				0.12013	2.07218	0
0.12034	1.31201	0				0.12036	1.35463	0				0.12	1.45	0				0.119	1.48112	0				0.12021	2.07354	0
0.12042	1.31287	0				0.12044	1.35552	0				0.12	1.45	0				0.11908	1.48207	0				0.12029	2.07491	0
0.1205	1.31373	0				0.12052	1.3564	0				0.12	1.45	0				0.11916	1.48304	0				0.12037	2.07627	0
0.12058	1.31458	0				0.1206	1.35729	0				0.12	1.45	0				0.11923	1.48404	0				0.12045	2.07764	0
0.12066	1.31544	0				0.12068	1.35818	0				0.121	1.45	0				0.11931	1.48489	0				0.12053	2.079	0
0.12074	1.31629	0				0.12075	1.35907	0				0.121	1.45	0				0.11939	1.4859	0				0.12061	2.08037	0
0.12082	1.31716	0				0.12083	1.35995	0				0.121	1.46	0				0.11947	1.48684	0				0.12069	2.08173	0
0.1209	1.31803	0				0.12091	1.36083	0				0.121	1.46	0				0.11955	1.48779	0				0.12077	2.0831	0
0.12098	1.3189	0				0.12099	1.36171	0				0.121	1.46	0				0.11963	1.48879	0				0.12085	2.08449	0
0.12106	1.31977	0				0.12107	1.36259	0				0.121	1.46	0				0.11971	1.48977	0				0.12093	2.08586	0
0.12114	1.32063	0				0.12115	1.36346	0				0.121	1.46	0				0.11979	1.49078	0				0.12101	2.08724	0
0.12122	1.32151	0				0.12123	1.36434	0				0.121	1.46	0				0.11986	1.49178	0				0.12109	2.08861	0
0.1213	1.32236	0				0.12131	1.36522	0				0.121	1.46	0				0.11994	1.49277	0				0.12117	2.08998	0
0.12138	1.32323	0				0.12139	1.36609	0				0.121	1.46	0				0.12002	1.49376	0				0.12125	2.09136	0
0.12146	1.32409	0				0.12147	1.36697	0				0.121	1.46	0				0.1201	1.49473	0				0.12133	2.09275	0
0.12154	1.32495	0				0.12155	1.36784	0				0.121	1.46	0				0.12018	1.49571	0				0.12141	2.09412	0
0.12162	1.32582	0				0.12163	1.36871	0				0.121	1.46	0				0.12026	1.49669	0				0.12148	2.09551	0
0.12169	1.32668	0				0.12171	1.36959	0				0.122	1.47	0				0.12034	1.49769	0				0.12156	2.09689	0
0.12177	1.32754	0				0.12179	1.37047	0				0.122	1.47	0				0.12041	1.49868	0				0.12164	2.09825	0
0.12185	1.3284	0				0.12187	1.37136	0				0.122	1.47	0				0.12049	1.4997	0				0.12172	2.09963	0
0.12193	1.32927	0				0.12195	1.37224	0				0.122	1.47	0				0.12057	1.50072	0				0.1218	2.10101	0
0.12201	1.33015	0				0.12203	1.37313	0				0.122	1.47	0				0.12065	1.50175	0				0.12188	2.10239	0
0.12209	1.33103	0				0.12211	1.37402	0				0.122	1.47	0				0.12073	1.50277	0				0.12196	2.10376	0
0.12217	1.33191	0				0.12219	1.37491	0				0.122	1.47	0				0.12081	1.50381	0				0.12204	2.10514	0
0.12225	1.33278	0				0.12227	1.37581	0				0.122	1.47	0				0.12089	1.50485	0				0.12212	2.1065	0
0.12233	1.33365	0				0.12235	1.3767	0				0.122	1.47	0				0.12096	1.50589	0				0.1222	2.10788	0
0.12241	1.33453	0				0.12242	1.37758	0				0.122	1.48	0				0.12104	1.50692	0				0.12228	2.10925	0
0.12249	1.33541	0				0.1225	1.37848	0				0.122	1.48	0				0.12112	1.50794	0				0.12236	2.11063	0
0.12257	1.3363	0				0.12258	1.37938	0				0.122	1.48	0				0.1212	1.50897	0				0.12244	2.11202	0
0.12265	1.33719	0				0.12266	1.38028	0				0.123	1.48	0				0.12128	1.51	0				0.12252	2.11339	0
0.12273	1.33807	0				0.12274	1.38118	0				0.123	1.48	0				0.12136	1.51102	0				0.1226	2.11477	0
0.12281	1.33895	0				0.12282	1.38209	0				0.123	1.48	0				0.12144	1.51203	0				0.12268	2.11615	0
0.12289	1.33984	0				0.1229	1.38299	0				0.123	1.48	0				0.12151	1.51304	0				0.12276	2.11752	0
0.12297	1.34074	0				0.12298	1.3839	0				0.123	1.48	0				0.12159	1.51405	0				0.12283	2.1189	0
0.12305	1.34163	0				0.12306	1.38481	0				0.123	1.48	0				0.12167	1.51505	0				0.12291	2.12027	0
0.12313	1.3426	0				0.12314	1.38572	0				0.123	1.48	0				0.12175	1.51606	0				0.12299	2.12163	0
0.12321	1.34353	0				0.12322	1.38664	0				0.123	1.48	0				0.12183	1.51706	0				0.12307	2.12301	0
0.12328	1.34431	0				0.1233	1.38756	0				0.123	1.49	0				0.12191	1.51806	0				0.12315	2.12438	0
0.12336	1.34519	0				0.12338	1.38849	0				0.123	1.49	0				0.12199	1.51906	0				0.12323	2.12575	0
0.12344	1.34608	0				0.12346	1.38942	0				0.123	1.49	0				0.12207	1.52006	0				0.12331	2.12712	0
0.12352	1.34695	0				0.12354	1.39035	0				0.123	1.49	0				0.12214	1.52107	0				0.12339	2.1285	0
0.1236	1.34782	0				0.12362	1.39128	0				0.123	1.49	0				0.12222	1.52207	0				0.12347	2.12987	0
0.12368	1.34869	0				0.1237	1.39221	0				0.124	1.49	0				0.1223	1.52306	0				0.12355	2.13125	0
0.12376	1.34957	0				0.12378	1.39314	0				0.124	1.49	0				0.12238	1.52407	0				0.12363	2.13263	0
0.12384	1.35045	0				0.12386	1.39407	0				0.124	1.49	0				0.12246	1.52507	0				0.12371	2.13401	0
0.12392	1.35132	0				0.12394	1.39501	0				0.124	1.49	0				0.12254	1.52606	0				0.12379	2.13538	0
0.124	1.35219	0				0.12402	1.39593	0				0.124	1.49	0				0.12262	1.52705	0				0.12387	2.13675	0
0.12408	1.35306	0				0.1241	1.39685	0				0.124	1.49	0				0.12269	1.52802	0				0.12395	2.13813	0
0.12416	1.35395	0				0.12417	1.39778	0				0.124	1.5	0				0.12277	1.52899	0				0.12403	2.1395	0
0.12424	1.35486	0				0.12425	1.3987	0				0.124	1.5	0				0.12285	1.52996	0				0.12411	2.14087	0
0.12432	1.35575	0				0.12433	1.39962	0				0.124	1.5	0				0.12293	1.53093	0				0.12418	2.14224	0
0.1244	1.35664	0				0.12441	1.40053	0				0.124	1.5	0				0.12301	1.53191	0				0.12426	2.14361	0
0.12448	1.35751	0				0.12449	1.40143	0				0.124	1.5	0				0.12309	1.53289	0				0.12434	2.14497	0
0.12456	1.35837	0				0.12457	1.40234	0				0.124	1.5	0				0.12317	1.53386	0				0.12442	2.14633	0
0.12464	1.35921	0				0.12465	1.40324	0				0.125	1.5	0				0.12324	1.53483	0				0.1245	2.14771	0
0.12472	1.36004	0				0.12473	1.40416	0				0.125	1.5	0				0.12332	1.5358	0				0.12458	2.14908	0
0.1248	1.36088	0				0.12481	1.40507	0				0.125	1.5	0				0.1234	1.53676	0				0.12466	2.15046	0
0.12487	1.36173	0				0.12489	1.40597	0				0.125	1.5	0				0.12348	1.5377	0				0.12474	2.15181	0
0.12495	1.36258	0				0.12497	1.40688	0				0.125	1.51	0				0.12356	1.53864	0				0.12482	2.15318	0
0.12503	1.36343	0				0.12505	1.40778	0				0.125	1.51	0				0.12364	1.53955	0				0.1249	2.15455	0
0.12511	1.36428	0				0.12513	1.40867	0				0.125	1.51	0				0.12372	1.54047	0				0.12498	2.15592	0
0.12519	1.36513	0				0.12521	1.40957	0				0.125	1.51	0				0.12379	1.54141	0				0.12506	2.1573	0
0.12527	1.36598	0				0.12529	1.41047	0				0.125	1.51	0				0.12387	1.54234	0				0.12514	2.15866	0
0.12535	1.36682	0				0.12537	1.41137	0				0.125	1.51	0				0.12395	1.54328	0				0.12522	2.16004	0
0.12543	1.36767	0				0.12545	1.41225	0				0.125	1.51	0				0.12403	1.54423	0				0.1253	2.16142	0
0.12551	1.3685	0				0.12553	1.41315	0				0.125	1.51	0				0.12411	1.54519	0				0.12538	2.16279	0
0.12559	1.36934	0				0.12561	1.41405	0				0.125	1.51	0				0.12419	1.54617	0				0.12546	2.16417	0
0.12567	1.37019	0				0.12569	1.41495	0				0.126	1.51	0				0.12427	1.54715	0				0.12553	2.16555	0
0.12575	1.37104	0				0.12577	1.41584	0				0.126	1.52	0				0.12435	1.54815	0				0.12561	2.16692	0
0.12583	1.37189	0				0.12584	1.41674	0				0.126	1.52	0				0.12442	1.54914	0				0.12569	2.1683	0
0.12591	1.37275	0				0.12592	1.41764	0				0.126	1.52	0				0.1245	1.55013	0				0.12577	2.16969	0
0.12599	1.37362	0				0.126	1.41852	0				0.126	1.52	0				0.12458	1.5511	0				0.12585	2.17109	0
0.12607	1.37449	0				0.12608	1.41942	0				0.126	1.52	0				0.12466	1.55208	0				0.12593	2.17247	0
0.12615	1.37535	0				0.12616	1.4203	0				0.126	1.52	0				0.12474	1.55305	0				0.12601	2.17385	0
0.12623	1.37622	0				0.12624	1.42119	0				0.126	1.52	0				0.12482	1.55403	0				0.12609	2.17521	0
0.12631	1.37708	0				0.12632	1.42207	0				0.126	1.52	0				0.1249	1.55501	0				0.12617	2.17658	0
0.12638	1.37793	0				0.1264	1.42296	0				0.126	1.52	0				0.12497	1.55599	0				0.12625	2.17795	0
0.12646	1.37877	0				0.12648	1.42385	0				0.126	1.52	0				0.12505	1.55697	0				0.12633	2.17933	0
0.12654	1.37962	0				0.12656	1.42473	0				0.126	1.52	0				0.12513	1.55797	0				0.12641	2.18072	0
0.12662	1.38045	0				0.12664	1.42561	0				0.126	1.53	0				0.12521	1.55896	0				0.12649	2.1821	0
0.1267	1.38129	0				0.12672	1.42649	0				0.127	1.53	0				0.12529	1.55996	0				0.12657	2.18347	0
0.12678	1.38212	0				0.1268	1.42737	0				0.127	1.53	0				0.12537	1.56096	0				0.12665	2.18484	0
0.12686	1.38296	0				0.12688	1.42825	0				0.127	1.53	0				0.12545	1.56197	0				0.12673	2.18622	0
0.12694	1.3838	0				0.12696	1.42913	0				0.127	1.53	0				0.12552	1.56304	0				0.12681	2.18759	0
0.12702	1.38465	0				0.12704	1.43	0				0.127	1.53	0				0.1256	1.56411	0				0.12688	2.18896	0
0.1271	1.38551	0				0.12712	1.43087	0				0.127	1.53	0				0.12568	1.56517	0				0.12696	2.19034	0
0.12718	1.3864	0				0.1272	1.43175	0				0.127	1.53	0				0.12576	1.56621	0				0.12704	2.19173	0
0.12726	1.38728	0				0.12728	1.43262	0				0.127	1.53	0				0.12584	1.56719	0				0.12712	2.19309	0
0.12734	1.38817	0				0.12736	1.4335	0				0.127	1.53	0				0.12592	1.56827	0				0.1272	2.19446	0
0.12742	1.38905	0				0.12744	1.43438	0				0.127	1.54	0				0.126	1.56927	0				0.12728	2.19582	0
0.1275	1.38993	0				0.12751	1.43527	0				0.127	1.54	0				0.12607	1.57022	0				0.12736	2.1972	0
0.12758	1.39082	0				0.12759	1.43616	0				0.127	1.54	0				0.12615	1.57119	0				0.12744	2.19857	0
0.12766	1.39171	0				0.12767	1.43705	0				0.128	1.54	0				0.12623	1.57219	0				0.12752	2.19994	0
0.12774	1.39259	0				0.12775	1.43796	0				0.128	1.54	0				0.12631	1.57323	0				0.1276	2.20131	0
0.12782	1.39348	0				0.12783	1.43887	0				0.128	1.54	0				0.12639	1.57419	0				0.12768	2.20269	0
0.1279	1.39437	0				0.12791	1.43978	0				0.128	1.54	0				0.12647	1.57513	0				0.12776	2.20407	0
0.12797	1.39525	0				0.12799	1.44068	0				0.128	1.54	0				0.12655	1.57612	0				0.12784	2.20544	0
0.12805	1.39613	0				0.12807	1.44158	0				0.128	1.54	0				0.12662	1.57713	0				0.12792	2.2068	0
0.12813	1.397	0				0.12815	1.44249	0				0.128	1.54	0				0.1267	1.57811	0				0.128	2.20818	0
0.12821	1.39787	0				0.12823	1.44339	0				0.128	1.54	0				0.12678	1.57911	0				0.12808	2.20954	0
0.12829	1.39875	0				0.12831	1.4443	0				0.128	1.55	0				0.12686	1.58009	0				0.12816	2.21092	0
0.12837	1.39962	0				0.12839	1.4452	0				0.128	1.55	0				0.12694	1.5811	0				0.12823	2.21229	0
0.12845	1.40049	0				0.12847	1.44611	0				0.128	1.55	0				0.12702	1.58213	0				0.12831	2.21365	0
0.12853	1.40137	0				0.12855	1.44701	0				0.128	1.55	0				0.1271	1.5832	0				0.12839	2.21501	0
0.12861	1.40225	0				0.12863	1.44793	0				0.128	1.55	0				0.12718	1.58426	0				0.12847	2.21639	0
0.12869	1.40312	0				0.12871	1.44884	0				0.129	1.55	0				0.12725	1.58531	0				0.12855	2.21777	0
0.12877	1.404	0				0.12879	1.44975	0				0.129	1.55	0				0.12733	1.58636	0				0.12863	2.21915	0
0.12885	1.40487	0				0.12887	1.45067	0				0.129	1.55	0				0.12741	1.5874	0				0.12871	2.22051	0
0.12893	1.40576	0				0.12895	1.45158	0				0.129	1.55	0				0.12749	1.58844	0				0.12879	2.22187	0
0.12901	1.40664	0				0.12903	1.45249	0				0.129	1.55	0				0.12757	1.58946	0				0.12887	2.22324	0
0.12909	1.40752	0				0.12911	1.45341	0				0.129	1.56	0				0.12765	1.59048	0				0.12895	2.22461	0
0.12917	1.4084	0				0.12918	1.45434	0				0.129	1.56	0				0.12773	1.59148	0				0.12903	2.226	0
0.12925	1.40928	0				0.12926	1.45525	0				0.129	1.56	0				0.1278	1.59247	0				0.12911	2.22739	0
0.12933	1.41015	0				0.12934	1.45617	0				0.129	1.56	0				0.12788	1.59348	0				0.12919	2.22877	0
0.12941	1.41103	0				0.12942	1.45709	0				0.129	1.56	0				0.12796	1.59449	0				0.12927	2.23015	0
0.12949	1.4119	0				0.1295	1.45801	0				0.129	1.56	0				0.12804	1.5955	0				0.12935	2.23152	0
0.12956	1.41276	0				0.12958	1.45894	0				0.129	1.56	0				0.12812	1.59649	0				0.12943	2.23289	0
0.12964	1.41363	0				0.12966	1.45987	0				0.13	1.56	0				0.1282	1.59747	0				0.12951	2.23426	0
0.12972	1.4145	0				0.12974	1.46078	0				0.13	1.56	0				0.12828	1.59844	0				0.12958	2.23564	0
0.1298	1.41536	0				0.12982	1.46171	0				0.13	1.56	0				0.12835	1.59941	0				0.12966	2.23703	0
0.12988	1.41622	0				0.1299	1.46263	0				0.13	1.57	0				0.12843	1.60037	0				0.12974	2.23842	0
0.12996	1.41708	0				0.12998	1.46355	0				0.13	1.57	0				0.12851	1.6013	0				0.12982	2.2398	0
0.13004	1.41794	0				0.13006	1.46447	0				0.13	1.57	0				0.12859	1.60223	0				0.1299	2.24117	0
0.13012	1.4188	0				0.13014	1.46539	0				0.13	1.57	0				0.12867	1.60314	0				0.12998	2.24254	0
0.1302	1.41966	0				0.13022	1.46631	0				0.13	1.57	0				0.12875	1.60402	0				0.13006	2.24393	0
0.13028	1.42051	0				0.1303	1.46723	0				0.13	1.57	0				0.12883	1.60488	0				0.13014	2.24531	0
0.13036	1.42137	0				0.13038	1.46815	0				0.13	1.57	0				0.1289	1.60574	0				0.13022	2.24669	0
0.13044	1.42222	0				0.13046	1.46907	0				0.13	1.57	0				0.12898	1.6066	0				0.1303	2.24807	0
0.13052	1.42307	0				0.13054	1.46997	0				0.13	1.57	0				0.12906	1.60744	0				0.13038	2.24945	0
0.1306	1.42392	0				0.13062	1.47088	0				0.13	1.57	0				0.12914	1.60832	0				0.13046	2.25083	0
0.13068	1.42477	0				0.1307	1.47178	0				0.131	1.57	0				0.12922	1.60921	0				0.13054	2.2522	0
0.13076	1.42561	0				0.13078	1.47268	0				0.131	1.58	0				0.1293	1.61011	0				0.13062	2.25357	0
0.13084	1.42646	0				0.13085	1.47357	0				0.131	1.58	0				0.12938	1.61102	0				0.1307	2.25494	0
0.13092	1.42732	0				0.13093	1.47446	0				0.131	1.58	0				0.12946	1.61196	0				0.13078	2.25631	0
0.131	1.42817	0				0.13101	1.47536	0				0.131	1.58	0				0.12953	1.61291	0				0.13086	2.25768	0
0.13108	1.42902	0				0.13109	1.47625	0				0.131	1.58	0				0.12961	1.61387	0				0.13093	2.25905	0
0.13115	1.42986	0				0.13117	1.47713	0				0.131	1.58	0				0.12969	1.61486	0				0.13101	2.26042	0
0.13123	1.43071	0				0.13125	1.47801	0				0.131	1.58	0				0.12977	1.61584	0				0.13109	2.2618	0
0.13131	1.43157	0				0.13133	1.47888	0				0.131	1.58	0				0.12985	1.61683	0				0.13117	2.26317	0
0.13139	1.43243	0				0.13141	1.47976	0				0.131	1.58	0				0.12993	1.61783	0				0.13125	2.26454	0
0.13147	1.43329	0				0.13149	1.48064	0				0.131	1.58	0				0.13001	1.61882	0				0.13133	2.26591	0
0.13155	1.43414	0				0.13157	1.48151	0				0.131	1.59	0				0.13008	1.61981	0				0.13141	2.26726	0
0.13163	1.435	0				0.13165	1.48237	0				0.131	1.59	0				0.13016	1.62081	0				0.13149	2.26863	0
0.13171	1.43586	0				0.13173	1.48324	0				0.132	1.59	0				0.13024	1.62179	0				0.13157	2.27	0
0.13179	1.43674	0				0.13181	1.48412	0				0.132	1.59	0				0.13032	1.62276	0				0.13165	2.27137	0
0.13187	1.43762	0				0.13189	1.48499	0				0.132	1.59	0				0.1304	1.62371	0				0.13173	2.27274	0
0.13195	1.4385	0				0.13197	1.48587	0				0.132	1.59	0				0.13048	1.62466	0				0.13181	2.2741	0
0.13203	1.43938	0				0.13205	1.48676	0				0.132	1.59	0				0.13056	1.62562	0				0.13189	2.27547	0
0.13211	1.44024	0				0.13213	1.48765	0				0.132	1.59	0				0.13063	1.6266	0				0.13197	2.27685	0
0.13219	1.44111	0				0.13221	1.48854	0				0.132	1.59	0				0.13071	1.62758	0				0.13205	2.27822	0
0.13227	1.44198	0				0.13229	1.48942	0				0.132	1.59	0				0.13079	1.62858	0				0.13213	2.27958	0
0.13235	1.44285	0				0.13237	1.49031	0				0.132	1.59	0				0.13087	1.6296	0				0.13221	2.28097	0
0.13243	1.44373	0				0.13245	1.4912	0				0.132	1.6	0				0.13095	1.6306	0				0.13228	2.28233	0
0.13251	1.4446	0				0.13252	1.49209	0				0.132	1.6	0				0.13103	1.63161	0				0.13236	2.2837	0
0.13259	1.44548	0				0.1326	1.49303	0				0.132	1.6	0				0.13111	1.63262	0				0.13244	2.28507	0
0.13266	1.44635	0				0.13268	1.49397	0				0.133	1.6	0				0.13118	1.63365	0				0.13252	2.28644	0
0.13274	1.44722	0				0.13276	1.4949	0				0.133	1.6	0				0.13126	1.63466	0				0.1326	2.2878	0
0.13282	1.4481	0				0.13284	1.49584	0				0.133	1.6	0				0.13134	1.63568	0				0.13268	2.28917	0
0.1329	1.44897	0				0.13292	1.49679	0				0.133	1.6	0				0.13142	1.6367	0				0.13276	2.29054	0
0.13298	1.44985	0				0.133	1.49775	0				0.133	1.6	0				0.1315	1.63772	0				0.13284	2.29191	0
0.13306	1.45072	0				0.13308	1.49871	0				0.133	1.6	0				0.13158	1.63873	0				0.13292	2.29329	0
0.13314	1.4516	0				0.13316	1.49967	0				0.133	1.6	0				0.13166	1.63975	0				0.133	2.29466	0
0.13322	1.45248	0				0.13324	1.50062	0				0.133	1.6	0				0.13174	1.64077	0				0.13308	2.29602	0
0.1333	1.45335	0				0.13332	1.50155	0				0.133	1.61	0				0.13181	1.64178	0				0.13316	2.2974	0
0.13338	1.45423	0				0.1334	1.50248	0				0.133	1.61	0				0.13189	1.6428	0				0.13324	2.29877	0
0.13346	1.45511	0				0.13348	1.50343	0				0.133	1.61	0				0.13197	1.64384	0				0.13332	2.30015	0
0.13354	1.45599	0				0.13356	1.50437	0				0.133	1.61	0				0.13205	1.64508	0				0.1334	2.30153	0
0.13362	1.45687	0				0.13364	1.5053	0				0.133	1.61	0				0.13213	1.64592	0				0.13348	2.30292	0
0.1337	1.45775	0				0.13372	1.50625	0				0.134	1.61	0				0.13221	1.64696	0				0.13356	2.30431	0
0.13378	1.45862	0				0.1338	1.50719	0				0.134	1.61	0				0.13229	1.64799	0				0.13363	2.30569	0
0.13386	1.45949	0				0.13388	1.50842	0				0.134	1.61	0				0.13236	1.64902	0				0.13371	2.30707	0
0.13394	1.46035	0				0.13396	1.50938	0				0.134	1.61	0				0.13244	1.65003	0				0.13379	2.30844	0
0.13402	1.46121	0				0.13404	1.50995	0				0.134	1.61	0				0.13252	1.65104	0				0.13387	2.30982	0
0.1341	1.46208	0				0.13412	1.51084	0				0.134	1.62	0				0.1326	1.65207	0				0.13395	2.31119	0
0.13418	1.46295	0				0.13419	1.51173	0				0.134	1.62	0				0.13268	1.6531	0				0.13403	2.31257	0
0.13425	1.46382	0				0.13427	1.51262	0				0.134	1.62	0				0.13276	1.65414	0				0.13411	2.31395	0
0.13433	1.46469	0				0.13435	1.51348	0				0.134	1.62	0				0.13284	1.65516	0				0.13419	2.31533	0
0.13441	1.46555	0				0.13443	1.51435	0				0.134	1.62	0				0.13291	1.6562	0				0.13427	2.31671	0
0.13449	1.46641	0				0.13451	1.5152	0				0.134	1.62	0				0.13299	1.65736	0				0.13435	2.31808	0
0.13457	1.46728	0				0.13459	1.51606	0				0.134	1.62	0				0.13307	1.65853	0				0.13443	2.31946	0
0.13465	1.46815	0				0.13467	1.51693	0				0.135	1.62	0				0.13315	1.65967	0				0.13451	2.32086	0
0.13473	1.469	0				0.13475	1.51781	0				0.135	1.62	0				0.13323	1.66077	0				0.13459	2.32222	0
0.13481	1.46987	0				0.13483	1.51871	0				0.135	1.62	0				0.13331	1.6618	0				0.13467	2.32359	0
0.13489	1.47072	0				0.13491	1.5196	0				0.135	1.63	0				0.13339	1.66278	0				0.13475	2.32497	0
0.13497	1.47157	0				0.13499	1.52048	0				0.135	1.63	0				0.13346	1.66377	0				0.13483	2.32636	0
0.13505	1.47242	0				0.13507	1.52135	0				0.135	1.63	0				0.13354	1.66476	0				0.13491	2.32773	0
0.13513	1.47328	0				0.13515	1.52222	0				0.135	1.63	0				0.13362	1.66574	0				0.13498	2.3291	0
0.13521	1.47414	0				0.13523	1.52311	0				0.135	1.63	0				0.1337	1.66671	0				0.13506	2.33047	0
0.13529	1.475	0				0.13531	1.52401	0				0.135	1.63	0				0.13378	1.66765	0				0.13514	2.33184	0
0.13537	1.47585	0				0.13539	1.5249	0				0.135	1.63	0				0.13386	1.66861	0				0.13522	2.33322	0
0.13545	1.4767	0				0.13547	1.5258	0				0.135	1.63	0				0.13394	1.66956	0				0.1353	2.33459	0
0.13553	1.47757	0				0.13555	1.52669	0				0.135	1.63	0				0.13401	1.67051	0				0.13538	2.33596	0
0.13561	1.47843	0				0.13563	1.52756	0				0.135	1.63	0				0.13409	1.67147	0				0.13546	2.33733	0
0.13569	1.47929	0				0.13571	1.52843	0				0.136	1.64	0				0.13417	1.67243	0				0.13554	2.3387	0
0.13577	1.48016	0				0.13579	1.52931	0				0.136	1.64	0				0.13425	1.67341	0				0.13562	2.34008	0
0.13584	1.48101	0				0.13586	1.5302	0				0.136	1.64	0				0.13433	1.67437	0				0.1357	2.34145	0
0.13592	1.48187	0				0.13594	1.53112	0				0.136	1.64	0				0.13441	1.67533	0				0.13578	2.34282	0
0.136	1.48273	0				0.13602	1.53202	0				0.136	1.64	0				0.13449	1.6763	0				0.13586	2.34419	0
0.13608	1.48359	0				0.1361	1.53292	0				0.136	1.64	0				0.13457	1.67723	0				0.13594	2.34557	0
0.13616	1.48444	0				0.13618	1.53381	0				0.136	1.64	0				0.13464	1.67815	0				0.13602	2.34694	0
0.13624	1.4853	0				0.13626	1.5347	0				0.136	1.64	0				0.13472	1.67905	0				0.1361	2.34831	0
0.13632	1.48616	0				0.13634	1.53558	0				0.136	1.64	0				0.1348	1.67995	0				0.13618	2.34969	0
0.1364	1.48702	0				0.13642	1.53645	0				0.136	1.64	0				0.13488	1.68083	0				0.13626	2.35106	0
0.13648	1.48789	0				0.1365	1.53733	0				0.136	1.64	0				0.13496	1.68171	0				0.13633	2.35243	0
0.13656	1.48876	0				0.13658	1.53821	0				0.136	1.65	0				0.13504	1.68258	0				0.13641	2.35379	0
0.13664	1.48962	0				0.13666	1.53909	0				0.137	1.65	0				0.13512	1.68346	0				0.13649	2.35515	0
0.13672	1.49048	0				0.13674	1.53997	0				0.137	1.65	0				0.13519	1.68435	0				0.13657	2.35653	0
0.1368	1.49134	0				0.13682	1.54084	0				0.137	1.65	0				0.13527	1.68525	0				0.13665	2.35791	0
0.13688	1.4922	0				0.1369	1.54172	0				0.137	1.65	0				0.13535	1.68617	0				0.13673	2.35927	0
0.13696	1.49305	0				0.13698	1.54262	0				0.137	1.65	0				0.13543	1.68714	0				0.13681	2.36063	0
0.13704	1.49391	0				0.13706	1.54352	0				0.137	1.65	0				0.13551	1.6881	0				0.13689	2.36201	0
0.13712	1.49478	0				0.13714	1.54443	0				0.137	1.65	0				0.13559	1.68906	0				0.13697	2.36338	0
0.1372	1.49565	0				0.13722	1.54533	0				0.137	1.65	0				0.13567	1.69002	0				0.13705	2.36476	0
0.13728	1.49653	0				0.1373	1.54622	0				0.137	1.65	0				0.13574	1.691	0				0.13713	2.36613	0
0.13736	1.49742	0				0.13738	1.54712	0				0.137	1.66	0				0.13582	1.692	0				0.13721	2.3675	0
0.13743	1.4983	0				0.13746	1.54801	0				0.137	1.66	0				0.1359	1.69299	0				0.13729	2.36887	0
0.13751	1.49917	0				0.13754	1.5489	0				0.137	1.66	0				0.13598	1.69397	0				0.13737	2.37023	0
0.13759	1.50006	0				0.13761	1.54981	0				0.137	1.66	0				0.13606	1.69495	0				0.13745	2.3716	0
0.13767	1.50093	0				0.13769	1.55072	0				0.138	1.66	0				0.13614	1.69592	0				0.13753	2.37298	0
0.13775	1.5018	0				0.13777	1.55164	0				0.138	1.66	0				0.13622	1.6969	0				0.13761	2.37435	0
0.13783	1.50267	0				0.13785	1.55256	0				0.138	1.66	0				0.13629	1.69785	0				0.13768	2.37574	0
0.13791	1.50354	0				0.13793	1.55348	0				0.138	1.66	0				0.13637	1.69881	0				0.13776	2.37711	0
0.13799	1.5044	0				0.13801	1.5544	0				0.138	1.66	0				0.13645	1.69974	0				0.13784	2.37848	0
0.13807	1.50526	0				0.13809	1.5553	0				0.138	1.66	0				0.13653	1.70067	0				0.13792	2.37985	0
0.13815	1.50612	0				0.13817	1.5562	0				0.138	1.66	0				0.13661	1.7016	0				0.138	2.38123	0
0.13823	1.50699	0				0.13825	1.55711	0				0.138	1.67	0				0.13669	1.70254	0				0.13808	2.38261	0
0.13831	1.50785	0				0.13833	1.55802	0				0.138	1.67	0				0.13677	1.70352	0				0.13816	2.38399	0
0.13839	1.50872	0				0.13841	1.55893	0				0.138	1.67	0				0.13685	1.70454	0				0.13824	2.38537	0
0.13847	1.50959	0				0.13849	1.55984	0				0.138	1.67	0				0.13692	1.7056	0				0.13832	2.38675	0
0.13855	1.51045	0				0.13857	1.56074	0				0.138	1.67	0				0.137	1.70667	0				0.1384	2.38813	0
0.13863	1.5113	0				0.13865	1.56164	0				0.138	1.67	0				0.13708	1.70774	0				0.13848	2.38952	0
0.13871	1.51217	0				0.13873	1.56254	0				0.139	1.67	0				0.13716	1.70881	0				0.13856	2.3909	0
0.13879	1.51305	0				0.13881	1.56344	0				0.139	1.67	0				0.13724	1.70986	0				0.13864	2.39227	0
0.13887	1.51392	0				0.13889	1.56434	0				0.139	1.67	0				0.13732	1.7109	0				0.13872	2.39365	0
0.13894	1.51481	0				0.13897	1.56524	0				0.139	1.67	0				0.1374	1.71193	0				0.1388	2.39502	0
0.13902	1.51569	0				0.13905	1.56614	0				0.139	1.68	0				0.13747	1.71297	0				0.13888	2.39641	0
0.1391	1.51656	0				0.13913	1.56703	0				0.139	1.68	0				0.13755	1.71399	0				0.13896	2.39779	0
0.13918	1.51743	0				0.13921	1.56792	0				0.139	1.68	0				0.13763	1.71501	0				0.13903	2.39917	0
0.13926	1.51831	0				0.13928	1.56882	0				0.139	1.68	0				0.13771	1.71603	0				0.13911	2.40055	0
0.13934	1.51918	0				0.13936	1.56973	0				0.139	1.68	0				0.13779	1.71705	0				0.13919	2.40193	0
0.13942	1.52006	0				0.13944	1.57065	0				0.139	1.68	0				0.13787	1.71807	0				0.13927	2.40329	0
0.1395	1.52093	0				0.13952	1.57157	0				0.139	1.68	0				0.13795	1.71911	0				0.13935	2.40467	0
0.13958	1.52181	0				0.1396	1.57248	0				0.139	1.68	0				0.13802	1.72016	0				0.13943	2.40604	0
0.13966	1.52268	0				0.13968	1.5734	0				0.14	1.68	0				0.1381	1.72122	0				0.13951	2.40742	0
0.13974	1.52355	0				0.13976	1.57431	0				0.14	1.68	0				0.13818	1.72225	0				0.13959	2.4088	0
0.13982	1.52442	0				0.13984	1.57522	0				0.14	1.69	0				0.13826	1.72328	0				0.13967	2.41017	0
0.1399	1.52529	0				0.13992	1.57613	0				0.14	1.69	0				0.13834	1.72431	0				0.13975	2.41156	0
0.13998	1.52616	0				0.14	1.57705	0				0.14	1.69	0				0.13842	1.72534	0				0.13983	2.41294	0
0.14006	1.52703	0				0.14008	1.57797	0				0.14	1.69	0				0.1385	1.72636	0				0.13991	2.41431	0
0.14014	1.5279	0				0.14016	1.5789	0				0.14	1.69	0				0.13857	1.72738	0				0.13999	2.41567	0
0.14022	1.52876	0				0.14024	1.57982	0				0.14	1.69	0				0.13865	1.72838	0				0.14007	2.41704	0
0.1403	1.52962	0				0.14032	1.58074	0				0.14	1.69	0				0.13873	1.72937	0				0.14015	2.41841	0
0.14038	1.53049	0				0.1404	1.58165	0				0.14	1.69	0				0.13881	1.73036	0				0.14023	2.41977	0
0.14046	1.53135	0				0.14048	1.58256	0				0.14	1.69	0				0.13889	1.73135	0				0.14031	2.42115	0
0.14053	1.53221	0				0.14056	1.58347	0				0.14	1.69	0				0.13897	1.73234	0				0.14038	2.42253	0
0.14061	1.53306	0				0.14064	1.58437	0				0.14	1.69	0				0.13905	1.73333	0				0.14046	2.42391	0
0.14069	1.53391	0				0.14072	1.58528	0				0.141	1.7	0				0.13912	1.7343	0				0.14054	2.42527	0
0.14077	1.53478	0				0.1408	1.58619	0				0.141	1.7	0				0.1392	1.73527	0				0.14062	2.42663	0
0.14085	1.53563	0				0.14088	1.58711	0				0.141	1.7	0				0.13928	1.73622	0				0.1407	2.428	0
0.14093	1.53647	0				0.14095	1.58802	0				0.141	1.7	0				0.13936	1.73716	0				0.14078	2.42935	0
0.14101	1.53732	0				0.14103	1.58892	0				0.141	1.7	0				0.13944	1.73809	0				0.14086	2.43073	0
0.14109	1.53817	0				0.14111	1.58982	0				0.141	1.7	0				0.13952	1.73903	0				0.14094	2.4321	0
0.14117	1.53904	0				0.14119	1.59072	0				0.141	1.7	0				0.1396	1.73995	0				0.14102	2.43347	0
0.14125	1.53992	0				0.14127	1.59161	0				0.141	1.7	0				0.13968	1.74084	0				0.1411	2.43483	0
0.14133	1.54078	0				0.14135	1.5925	0				0.141	1.7	0				0.13975	1.74174	0				0.14118	2.43621	0
0.14141	1.54165	0				0.14143	1.59338	0				0.141	1.7	0				0.13983	1.74263	0				0.14126	2.43757	0
0.14149	1.54252	0				0.14151	1.59427	0				0.141	1.71	0				0.13991	1.74352	0				0.14134	2.43894	0
0.14157	1.5434	0				0.14159	1.59516	0				0.141	1.71	0				0.13999	1.74443	0				0.14142	2.44032	0
0.14165	1.54427	0				0.14167	1.59604	0				0.142	1.71	0				0.14007	1.74535	0				0.1415	2.44169	0
0.14173	1.54513	0				0.14175	1.59692	0				0.142	1.71	0				0.14015	1.74627	0				0.14158	2.44306	0
0.14181	1.54599	0				0.14183	1.59778	0				0.142	1.71	0				0.14023	1.7472	0				0.14166	2.44443	0
0.14189	1.54686	0				0.14191	1.59865	0				0.142	1.71	0				0.1403	1.74813	0				0.14173	2.44579	0
0.14197	1.54773	0				0.14199	1.59952	0				0.142	1.71	0				0.14038	1.74906	0				0.14181	2.44716	0
0.14205	1.5486	0				0.14207	1.60037	0				0.142	1.71	0				0.14046	1.74999	0				0.14189	2.44853	0
0.14212	1.54946	0				0.14215	1.60123	0				0.142	1.71	0				0.14054	1.75092	0				0.14197	2.44992	0
0.1422	1.55032	0				0.14223	1.6021	0				0.142	1.71	0				0.14062	1.75185	0				0.14205	2.45129	0
0.14228	1.55118	0				0.14231	1.60297	0				0.142	1.72	0				0.1407	1.75279	0				0.14213	2.45266	0
0.14236	1.55205	0				0.14239	1.60385	0				0.142	1.72	0				0.14078	1.75376	0				0.14221	2.45403	0
0.14244	1.5529	0				0.14247	1.60474	0				0.142	1.72	0				0.14085	1.75475	0				0.14229	2.4554	0
0.14252	1.55376	0				0.14255	1.60562	0				0.142	1.72	0				0.14093	1.75573	0				0.14237	2.45678	0
0.1426	1.55463	0				0.14262	1.60652	0				0.142	1.72	0				0.14101	1.75671	0				0.14245	2.45816	0
0.14268	1.55549	0				0.1427	1.60742	0				0.143	1.72	0				0.14109	1.75768	0				0.14253	2.45955	0
0.14276	1.55636	0				0.14278	1.60833	0				0.143	1.72	0				0.14117	1.75866	0				0.14261	2.46093	0
0.14284	1.55722	0				0.14286	1.60922	0				0.143	1.72	0				0.14125	1.75961	0				0.14269	2.46231	0
0.14292	1.55808	0				0.14294	1.61012	0				0.143	1.72	0				0.14133	1.76057	0				0.14277	2.46369	0
0.143	1.55895	0				0.14302	1.61104	0				0.143	1.72	0				0.1414	1.76152	0				0.14285	2.46509	0
0.14308	1.55982	0				0.1431	1.61194	0				0.143	1.72	0				0.14148	1.76246	0				0.14293	2.46648	0
0.14316	1.56069	0				0.14318	1.61284	0				0.143	1.73	0				0.14156	1.76342	0				0.14301	2.46786	0
0.14324	1.56156	0				0.14326	1.61373	0				0.143	1.73	0				0.14164	1.76437	0				0.14308	2.46924	0
0.14332	1.56244	0				0.14334	1.61464	0				0.143	1.73	0				0.14172	1.76533	0				0.14316	2.47062	0
0.1434	1.56332	0				0.14342	1.61554	0				0.143	1.73	0				0.1418	1.76631	0				0.14324	2.47199	0
0.14348	1.56421	0				0.1435	1.61644	0				0.143	1.73	0				0.14188	1.76729	0				0.14332	2.47338	0
0.14356	1.56509	0				0.14358	1.61734	0				0.143	1.73	0				0.14196	1.76828	0				0.1434	2.47475	0
0.14364	1.56596	0				0.14366	1.61824	0				0.143	1.73	0				0.14203	1.76926	0				0.14348	2.47613	0
0.14371	1.56683	0				0.14374	1.61915	0				0.144	1.73	0				0.14211	1.77023	0				0.14356	2.4775	0
0.14379	1.56771	0				0.14382	1.62007	0				0.144	1.73	0				0.14219	1.77123	0				0.14364	2.47886	0
0.14387	1.56858	0				0.1439	1.62099	0				0.144	1.73	0				0.14227	1.77224	0				0.14372	2.48023	0
0.14395	1.56946	0				0.14398	1.62192	0				0.144	1.74	0				0.14235	1.77325	0				0.1438	2.4816	0
0.14403	1.57033	0				0.14406	1.62285	0				0.144	1.74	0				0.14243	1.77427	0				0.14388	2.48298	0
0.14411	1.57119	0				0.14414	1.62378	0				0.144	1.74	0				0.14251	1.7753	0				0.14396	2.48435	0
0.14419	1.57208	0				0.14422	1.62471	0				0.144	1.74	0				0.14258	1.77638	0				0.14404	2.48572	0
0.14427	1.57295	0				0.14429	1.62563	0				0.144	1.74	0				0.14266	1.77745	0				0.14412	2.4871	0
0.14435	1.57383	0				0.14437	1.62655	0				0.144	1.74	0				0.14274	1.77852	0				0.1442	2.48848	0
0.14443	1.57469	0				0.14445	1.62747	0				0.144	1.74	0				0.14282	1.77958	0				0.14428	2.48986	0
0.14451	1.57556	0				0.14453	1.62839	0				0.144	1.74	0				0.1429	1.78063	0				0.14436	2.49123	0
0.14459	1.57643	0				0.14461	1.62933	0				0.144	1.74	0				0.14298	1.78169	0				0.14443	2.4926	0
0.14467	1.57731	0				0.14469	1.63025	0				0.145	1.74	0				0.14306	1.78274	0				0.14451	2.49399	0
0.14475	1.57819	0				0.14477	1.63118	0				0.145	1.74	0				0.14313	1.78381	0				0.14459	2.49535	0
0.14483	1.57907	0				0.14485	1.63211	0				0.145	1.75	0				0.14321	1.7849	0				0.14467	2.49672	0
0.14491	1.57995	0				0.14493	1.63304	0				0.145	1.75	0				0.14329	1.78597	0				0.14475	2.4981	0
0.14499	1.58082	0				0.14501	1.63396	0				0.145	1.75	0				0.14337	1.78703	0				0.14483	2.49946	0
0.14507	1.58168	0				0.14509	1.63511	0				0.145	1.75	0				0.14345	1.78807	0				0.14491	2.50083	0
0.14515	1.58253	0				0.14517	1.63592	0				0.145	1.75	0				0.14353	1.78911	0				0.14499	2.50221	0
0.14523	1.5834	0				0.14525	1.6367	0				0.145	1.75	0				0.14361	1.79016	0				0.14507	2.50357	0
0.1453	1.58426	0				0.14533	1.6376	0				0.145	1.75	0				0.14368	1.79119	0				0.14515	2.50493	0
0.14538	1.58512	0				0.14541	1.63851	0				0.145	1.75	0				0.14376	1.79221	0				0.14523	2.50628	0
0.14546	1.58598	0				0.14549	1.63941	0				0.145	1.75	0				0.14384	1.79321	0				0.14531	2.50765	0
0.14554	1.58682	0				0.14557	1.64031	0				0.145	1.75	0				0.14392	1.79421	0				0.14539	2.50902	0
0.14562	1.58768	0				0.14565	1.6412	0				0.145	1.76	0				0.144	1.7952	0				0.14547	2.5104	0
0.1457	1.58853	0				0.14573	1.6421	0				0.146	1.76	0				0.14408	1.79621	0				0.14555	2.51177	0
0.14578	1.58938	0				0.14581	1.64298	0				0.146	1.76	0				0.14416	1.79721	0				0.14563	2.51315	0
0.14586	1.59025	0				0.14589	1.64387	0				0.146	1.76	0				0.14423	1.79822	0				0.14571	2.51452	0
0.14594	1.59111	0				0.14596	1.64475	0				0.146	1.76	0				0.14431	1.79921	0				0.14578	2.5159	0
0.14602	1.59198	0				0.14604	1.64564	0				0.146	1.76	0				0.14439	1.80019	0				0.14586	2.51727	0
0.1461	1.59285	0				0.14612	1.64653	0				0.146	1.76	0				0.14447	1.80115	0				0.14594	2.51863	0
0.14618	1.5937	0				0.1462	1.64743	0				0.146	1.76	0				0.14455	1.80213	0				0.14602	2.52	0
0.14626	1.59457	0				0.14628	1.64832	0				0.146	1.76	0				0.14463	1.8031	0				0.1461	2.52137	0
0.14634	1.59542	0				0.14636	1.6492	0				0.146	1.76	0				0.14471	1.80405	0				0.14618	2.52274	0
0.14642	1.59627	0				0.14644	1.65008	0				0.146	1.77	0				0.14479	1.80499	0				0.14626	2.52412	0
0.1465	1.59713	0				0.14652	1.65096	0				0.146	1.77	0				0.14486	1.80592	0				0.14634	2.5255	0
0.14658	1.598	0				0.1466	1.65185	0				0.146	1.77	0				0.14494	1.80684	0				0.14642	2.52687	0
0.14666	1.59887	0				0.14668	1.65273	0				0.147	1.77	0				0.14502	1.80776	0				0.1465	2.52824	0
0.14674	1.59973	0				0.14676	1.65361	0				0.147	1.77	0				0.1451	1.80867	0				0.14658	2.52962	0
0.14681	1.6006	0				0.14684	1.65449	0				0.147	1.77	0				0.14518	1.80959	0				0.14666	2.53098	0
0.14689	1.60147	0				0.14692	1.65537	0				0.147	1.77	0				0.14526	1.81052	0				0.14674	2.53236	0
0.14697	1.60233	0				0.147	1.65624	0				0.147	1.77	0				0.14534	1.81145	0				0.14682	2.53374	0
0.14705	1.60319	0				0.14708	1.65712	0				0.147	1.77	0				0.14541	1.8124	0				0.1469	2.53513	0
0.14713	1.60406	0				0.14716	1.658	0				0.147	1.77	0				0.14549	1.81335	0				0.14698	2.53651	0
0.14721	1.60493	0				0.14724	1.65889	0				0.147	1.77	0				0.14557	1.81431	0				0.14706	2.53789	0
0.14729	1.6058	0				0.14732	1.65977	0				0.147	1.78	0				0.14565	1.81527	0				0.14713	2.53928	0
0.14737	1.60666	0				0.1474	1.66066	0				0.147	1.78	0				0.14573	1.81622	0				0.14721	2.54066	0
0.14745	1.60753	0				0.14748	1.66161	0				0.147	1.78	0				0.14581	1.81717	0				0.14729	2.54205	0
0.14753	1.6084	0				0.14756	1.66278	0				0.147	1.78	0				0.14589	1.81813	0				0.14737	2.54342	0
0.14761	1.60927	0				0.14764	1.66376	0				0.147	1.78	0				0.14596	1.8191	0				0.14745	2.5448	0
0.14769	1.61014	0				0.14771	1.66457	0				0.148	1.78	0				0.14604	1.82006	0				0.14753	2.54619	0
0.14777	1.611	0				0.14779	1.66544	0				0.148	1.78	0				0.14612	1.82102	0				0.14761	2.54757	0
0.14785	1.61187	0				0.14787	1.66632	0				0.148	1.78	0				0.1462	1.82197	0				0.14769	2.54895	0
0.14793	1.61273	0				0.14795	1.66717	0				0.148	1.78	0				0.14628	1.82292	0				0.14777	2.55032	0
0.14801	1.6136	0				0.14803	1.66811	0				0.148	1.78	0				0.14636	1.82387	0				0.14785	2.5517	0
0.14809	1.61448	0				0.14811	1.6691	0				0.148	1.79	0				0.14644	1.82481	0				0.14793	2.55306	0
0.14817	1.61535	0				0.14819	1.67005	0				0.148	1.79	0				0.14651	1.82575	0				0.14801	2.55442	0
0.14825	1.61622	0				0.14827	1.67102	0				0.148	1.79	0				0.14659	1.82669	0				0.14809	2.5558	0
0.14833	1.61708	0				0.14835	1.67193	0				0.148	1.79	0				0.14667	1.82764	0				0.14817	2.55719	0
0.1484	1.61796	0				0.14843	1.67281	0				0.148	1.79	0				0.14675	1.82859	0				0.14825	2.55856	0
0.14848	1.61883	0				0.14851	1.67367	0				0.148	1.79	0				0.14683	1.82953	0				0.14833	2.55993	0
0.14856	1.6197	0				0.14859	1.67459	0				0.148	1.79	0				0.14691	1.83047	0				0.14841	2.56131	0
0.14864	1.62058	0				0.14867	1.67553	0				0.149	1.79	0				0.14699	1.83142	0				0.14848	2.56268	0
0.14872	1.62145	0				0.14875	1.67648	0				0.149	1.79	0				0.14707	1.83238	0				0.14856	2.56405	0
0.1488	1.62232	0				0.14883	1.67743	0				0.149	1.79	0				0.14714	1.83334	0				0.14864	2.56544	0
0.14888	1.62319	0				0.14891	1.67838	0				0.149	1.79	0				0.14722	1.8343	0				0.14872	2.56683	0
0.14896	1.62406	0				0.14899	1.6793	0				0.149	1.8	0				0.1473	1.83527	0				0.1488	2.56821	0
0.14904	1.62493	0				0.14907	1.68023	0				0.149	1.8	0				0.14738	1.83624	0				0.14888	2.5696	0
0.14912	1.62579	0				0.14915	1.68116	0				0.149	1.8	0				0.14746	1.83721	0				0.14896	2.57099	0
0.1492	1.62666	0				0.14923	1.6821	0				0.149	1.8	0				0.14754	1.8382	0				0.14904	2.57236	0
0.14928	1.62755	0				0.14931	1.68303	0				0.149	1.8	0				0.14762	1.8392	0				0.14912	2.57373	0
0.14936	1.62844	0				0.14938	1.68395	0				0.149	1.8	0				0.14769	1.84022	0				0.1492	2.57511	0
0.14944	1.62931	0				0.14946	1.68484	0				0.149	1.8	0				0.14777	1.84125	0				0.14928	2.57648	0
0.14952	1.63018	0				0.14954	1.68572	0				0.149	1.8	0				0.14785	1.84226	0				0.14936	2.57786	0
0.1496	1.63105	0				0.14962	1.68659	0				0.149	1.8	0				0.14793	1.84328	0				0.14944	2.57923	0
0.14968	1.63193	0				0.1497	1.68748	0				0.15	1.8	0				0.14801	1.84429	0				0.14952	2.58059	0
0.14976	1.63278	0				0.14978	1.68835	0				0.15	1.81	0				0.14809	1.8453	0				0.1496	2.58194	0
0.14984	1.63364	0				0.14986	1.68923	0				0.15	1.81	0				0.14817	1.84632	0				0.14968	2.5833	0
0.14992	1.63452	0				0.14994	1.69013	0				0.15	1.81	0				0.14824	1.84734	0				0.14976	2.58467	0
0.14999	1.63539	0				0.15002	1.69101	0				0.15	1.81	0				0.14832	1.84837	0				0.14983	2.58605	0
0.15007	1.63626	0				0.1501	1.6919	0				0.15	1.81	0				0.1484	1.84941	0				0.14991	2.58742	0
0.15015	1.63711	0				0.15018	1.6928	0				0.15	1.81	0				0.14848	1.85044	0				0.14999	2.58881	0
0.15023	1.63797	0				0.15026	1.6937	0				0.15	1.81	0				0.14856	1.85147	0				0.15007	2.59017	0
0.15031	1.63883	0				0.15034	1.6946	0				0.15	1.81	0				0.14864	1.8525	0				0.15015	2.59153	0
0.15039	1.63969	0				0.15042	1.69549	0				0.15	1.81	0				0.14872	1.85352	0				0.15023	2.5929	0
0.15047	1.64056	0				0.1505	1.69637	0				0.15	1.81	0				0.14879	1.85453	0				0.15031	2.59427	0
0.15055	1.64143	0				0.15058	1.69726	0				0.15	1.82	0				0.14887	1.85554	0				0.15039	2.59564	0
0.15063	1.64229	0				0.15066	1.69814	0				0.15	1.82	0				0.14895	1.85655	0				0.15047	2.59701	0
0.15071	1.64315	0				0.15074	1.69904	0				0.151	1.82	0				0.14903	1.85758	0				0.15055	2.59839	0
0.15079	1.64401	0				0.15082	1.69992	0				0.151	1.82	0				0.14911	1.85858	0				0.15063	2.59976	0
0.15087	1.64487	0				0.1509	1.7008	0				0.151	1.82	0				0.14919	1.85961	0				0.15071	2.60114	0
0.15095	1.64573	0				0.15098	1.70167	0				0.151	1.82	0				0.14927	1.86062	0				0.15079	2.60251	0
0.15103	1.64658	0				0.15105	1.70253	0				0.151	1.82	0				0.14935	1.86165	0				0.15087	2.60389	0
0.15111	1.64743	0				0.15113	1.7034	0				0.151	1.82	0				0.14942	1.86268	0				0.15095	2.60527	0
0.15119	1.6483	0				0.15121	1.70426	0				0.151	1.82	0				0.1495	1.86371	0				0.15103	2.60665	0
0.15127	1.64918	0				0.15129	1.70514	0				0.151	1.82	0				0.14958	1.86476	0				0.15111	2.60801	0
0.15135	1.65004	0				0.15137	1.70603	0				0.151	1.83	0				0.14966	1.8658	0				0.15118	2.60939	0
0.15143	1.6509	0				0.15145	1.70692	0				0.151	1.83	0				0.14974	1.86685	0				0.15126	2.61076	0
0.15151	1.65176	0				0.15153	1.70779	0				0.151	1.83	0				0.14982	1.86789	0				0.15134	2.61214	0
0.15158	1.65262	0				0.15161	1.70867	0				0.151	1.83	0				0.1499	1.86892	0				0.15142	2.61352	0
0.15166	1.65348	0				0.15169	1.70956	0				0.152	1.83	0				0.14997	1.86994	0				0.1515	2.6149	0
0.15174	1.65434	0				0.15177	1.71046	0				0.152	1.83	0				0.15005	1.87097	0				0.15158	2.61628	0
0.15182	1.6552	0				0.15185	1.71134	0				0.152	1.83	0				0.15013	1.87199	0				0.15166	2.61767	0
0.1519	1.65605	0				0.15193	1.71222	0				0.152	1.83	0				0.15021	1.873	0				0.15174	2.61905	0
0.15198	1.65691	0				0.15201	1.71311	0				0.152	1.83	0				0.15029	1.874	0				0.15182	2.62044	0
0.15206	1.65777	0				0.15209	1.71399	0				0.152	1.83	0				0.15037	1.87499	0				0.1519	2.62181	0
0.15214	1.65862	0				0.15217	1.71488	0				0.152	1.84	0				0.15045	1.87598	0				0.15198	2.62318	0
0.15222	1.65947	0				0.15225	1.71578	0				0.152	1.84	0				0.15052	1.87695	0				0.15206	2.62455	0
0.1523	1.66033	0				0.15233	1.71666	0				0.152	1.84	0				0.1506	1.87793	0				0.15214	2.62592	0
0.15238	1.6612	0				0.15241	1.71756	0				0.152	1.84	0				0.15068	1.8789	0				0.15222	2.6273	0
0.15246	1.66207	0				0.15249	1.71845	0				0.152	1.84	0				0.15076	1.87987	0				0.1523	2.62867	0
0.15254	1.66294	0				0.15257	1.71935	0				0.152	1.84	0				0.15084	1.88084	0				0.15238	2.63004	0
0.15262	1.66382	0				0.15265	1.72025	0				0.152	1.84	0				0.15092	1.88181	0				0.15246	2.63142	0
0.1527	1.66469	0				0.15272	1.72114	0				0.153	1.84	0				0.151	1.88276	0				0.15253	2.6328	0
0.15278	1.66555	0				0.1528	1.72204	0				0.153	1.84	0				0.15107	1.8837	0				0.15261	2.63419	0
0.15286	1.66643	0				0.15288	1.72294	0				0.153	1.84	0				0.15115	1.88464	0				0.15269	2.63557	0
0.15294	1.66731	0				0.15296	1.72385	0				0.153	1.84	0				0.15123	1.88558	0				0.15277	2.63695	0
0.15302	1.66819	0				0.15304	1.72477	0				0.153	1.85	0				0.15131	1.88651	0				0.15285	2.63833	0
0.15309	1.66907	0				0.15312	1.72568	0				0.153	1.85	0				0.15139	1.88744	0				0.15293	2.63969	0
0.15317	1.66995	0				0.1532	1.72659	0				0.153	1.85	0				0.15147	1.88837	0				0.15301	2.64108	0
0.15325	1.67082	0				0.15328	1.72751	0				0.153	1.85	0				0.15155	1.8893	0				0.15309	2.64245	0
0.15333	1.67169	0				0.15336	1.72843	0				0.153	1.85	0				0.15162	1.89022	0				0.15317	2.64383	0
0.15341	1.67256	0				0.15344	1.72933	0				0.153	1.85	0				0.1517	1.89115	0				0.15325	2.64523	0
0.15349	1.67343	0				0.15352	1.73024	0				0.153	1.85	0				0.15178	1.89206	0				0.15333	2.64661	0
0.15357	1.67429	0				0.1536	1.73115	0				0.153	1.85	0				0.15186	1.89298	0				0.15341	2.64799	0
0.15365	1.67515	0				0.15368	1.73205	0				0.154	1.85	0				0.15194	1.89389	0				0.15349	2.64936	0
0.15373	1.67603	0				0.15376	1.73295	0				0.154	1.85	0				0.15202	1.89481	0				0.15357	2.65073	0
0.15381	1.67691	0				0.15384	1.73385	0				0.154	1.85	0				0.1521	1.89573	0				0.15365	2.6521	0
0.15389	1.67778	0				0.15392	1.73476	0				0.154	1.86	0				0.15218	1.89665	0				0.15373	2.65347	0
0.15397	1.67866	0				0.154	1.73569	0				0.154	1.86	0				0.15225	1.89757	0				0.15381	2.65484	0
0.15405	1.67954	0				0.15408	1.73674	0				0.154	1.86	0				0.15233	1.89849	0				0.15388	2.65621	0
0.15413	1.68041	0				0.15416	1.73775	0				0.154	1.86	0				0.15241	1.89943	0				0.15396	2.65759	0
0.15421	1.68129	0				0.15424	1.73873	0				0.154	1.86	0				0.15249	1.90037	0				0.15404	2.65895	0
0.15429	1.68216	0				0.15432	1.73968	0				0.154	1.86	0				0.15257	1.90132	0				0.15412	2.66032	0
0.15437	1.68304	0				0.15439	1.74059	0				0.154	1.86	0				0.15265	1.90228	0				0.1542	2.66169	0
0.15445	1.68393	0				0.15447	1.74148	0				0.154	1.86	0				0.15273	1.90325	0				0.15428	2.66306	0
0.15453	1.6848	0				0.15455	1.74238	0				0.154	1.86	0				0.1528	1.90422	0				0.15436	2.66444	0
0.15461	1.68568	0				0.15463	1.7433	0				0.154	1.86	0				0.15288	1.90521	0				0.15444	2.66581	0
0.15468	1.68656	0				0.15471	1.74422	0				0.155	1.87	0				0.15296	1.9062	0				0.15452	2.66719	0
0.15476	1.68743	0				0.15479	1.74516	0				0.155	1.87	0				0.15304	1.90718	0				0.1546	2.66855	0
0.15484	1.68829	0				0.15487	1.74607	0				0.155	1.87	0				0.15312	1.90817	0				0.15468	2.66992	0
0.15492	1.68916	0				0.15495	1.74699	0				0.155	1.87	0				0.1532	1.90917	0				0.15476	2.6713	0
0.155	1.69002	0				0.15503	1.74791	0				0.155	1.87	0				0.15328	1.91018	0				0.15484	2.67268	0
0.15508	1.69088	0				0.15511	1.74883	0				0.155	1.87	0				0.15335	1.9112	0				0.15492	2.67406	0
0.15516	1.69175	0				0.15519	1.74975	0				0.155	1.87	0				0.15343	1.91223	0				0.155	2.67546	0
0.15524	1.69261	0				0.15527	1.75067	0				0.155	1.87	0				0.15351	1.91326	0				0.15508	2.67682	0
0.15532	1.69346	0				0.15535	1.75161	0				0.155	1.87	0				0.15359	1.9143	0				0.15516	2.6782	0
0.1554	1.69433	0				0.15543	1.75254	0				0.155	1.87	0				0.15367	1.91534	0				0.15524	2.67958	0
0.15548	1.69518	0				0.15551	1.75346	0				0.155	1.88	0				0.15375	1.91638	0				0.15531	2.68097	0
0.15556	1.69603	0				0.15559	1.75436	0				0.155	1.88	0				0.15383	1.91743	0				0.15539	2.68234	0
0.15564	1.69688	0				0.15567	1.75526	0				0.155	1.88	0				0.1539	1.91846	0				0.15547	2.68371	0
0.15572	1.69772	0				0.15575	1.75617	0				0.156	1.88	0				0.15398	1.9195	0				0.15555	2.68509	0
0.1558	1.69856	0				0.15583	1.75707	0				0.156	1.88	0				0.15406	1.92054	0				0.15563	2.68648	0
0.15588	1.69941	0				0.15591	1.75797	0				0.156	1.88	0				0.15414	1.92159	0				0.15571	2.68785	0
0.15596	1.70026	0				0.15599	1.75885	0				0.156	1.88	0				0.15422	1.92263	0				0.15579	2.68923	0
0.15604	1.7011	0				0.15607	1.75974	0				0.156	1.88	0				0.1543	1.92366	0				0.15587	2.69061	0
0.15612	1.70196	0				0.15614	1.76063	0				0.156	1.88	0				0.15438	1.92469	0				0.15595	2.69199	0
0.1562	1.70282	0				0.15622	1.76153	0				0.156	1.88	0				0.15446	1.92573	0				0.15603	2.69336	0
0.15627	1.70368	0				0.1563	1.76243	0				0.156	1.88	0				0.15453	1.92677	0				0.15611	2.69473	0
0.15635	1.70453	0				0.15638	1.76334	0				0.156	1.89	0				0.15461	1.9278	0				0.15619	2.6961	0
0.15643	1.70539	0				0.15646	1.76424	0				0.156	1.89	0				0.15469	1.92885	0				0.15627	2.69748	0
0.15651	1.70625	0				0.15654	1.76521	0				0.156	1.89	0				0.15477	1.92989	0				0.15635	2.69884	0
0.15659	1.70711	0				0.15662	1.76618	0				0.156	1.89	0				0.15485	1.93093	0				0.15643	2.70021	0
0.15667	1.70799	0				0.1567	1.76713	0				0.157	1.89	0				0.15493	1.93196	0				0.15651	2.70158	0
0.15675	1.70889	0				0.15678	1.76801	0				0.157	1.89	0				0.15501	1.93298	0				0.15659	2.70295	0
0.15683	1.70978	0				0.15686	1.76887	0				0.157	1.89	0				0.15508	1.93401	0				0.15666	2.70433	0
0.15691	1.71065	0				0.15694	1.76976	0				0.157	1.89	0				0.15516	1.93503	0				0.15674	2.70571	0
0.15699	1.71153	0				0.15702	1.77064	0				0.157	1.89	0				0.15524	1.93605	0				0.15682	2.70708	0
0.15707	1.71241	0				0.1571	1.77153	0				0.157	1.89	0				0.15532	1.93706	0				0.1569	2.70847	0
0.15715	1.71329	0				0.15718	1.77235	0				0.157	1.9	0				0.1554	1.93806	0				0.15698	2.70985	0
0.15723	1.71414	0				0.15726	1.77319	0				0.157	1.9	0				0.15548	1.93905	0				0.15706	2.71121	0
0.15731	1.715	0				0.15734	1.77401	0				0.157	1.9	0				0.15556	1.94003	0				0.15714	2.71259	0
0.15739	1.71586	0				0.15742	1.77487	0				0.157	1.9	0				0.15563	1.941	0				0.15722	2.71397	0
0.15747	1.71672	0				0.1575	1.77574	0				0.157	1.9	0				0.15571	1.94198	0				0.1573	2.71536	0
0.15755	1.71758	0				0.15758	1.7766	0				0.157	1.9	0				0.15579	1.94294	0				0.15738	2.71673	0
0.15763	1.71847	0				0.15766	1.77745	0				0.157	1.9	0				0.15587	1.9439	0				0.15746	2.7181	0
0.15771	1.71935	0				0.15774	1.77828	0				0.158	1.9	0				0.15595	1.94485	0				0.15754	2.71947	0
0.15779	1.72023	0				0.15781	1.7791	0				0.158	1.9	0				0.15603	1.9458	0				0.15762	2.72084	0
0.15786	1.7211	0				0.15789	1.77995	0				0.158	1.9	0				0.15611	1.94675	0				0.1577	2.72221	0
0.15794	1.72197	0				0.15797	1.78081	0				0.158	1.91	0				0.15618	1.94769	0				0.15778	2.72359	0
0.15802	1.72284	0				0.15805	1.78168	0				0.158	1.91	0				0.15626	1.94862	0				0.15786	2.72496	0
0.1581	1.7237	0				0.15813	1.78253	0				0.158	1.91	0				0.15634	1.94955	0				0.15794	2.72633	0
0.15818	1.72457	0				0.15821	1.7834	0				0.158	1.91	0				0.15642	1.95048	0				0.15801	2.72769	0
0.15826	1.72545	0				0.15829	1.78427	0				0.158	1.91	0				0.1565	1.95141	0				0.15809	2.72906	0
0.15834	1.72634	0				0.15837	1.78514	0				0.158	1.91	0				0.15658	1.95235	0				0.15817	2.73044	0
0.15842	1.72723	0				0.15845	1.78602	0				0.158	1.91	0				0.15666	1.9533	0				0.15825	2.73182	0
0.1585	1.72812	0				0.15853	1.78689	0				0.158	1.91	0				0.15673	1.95423	0				0.15833	2.7332	0
0.15858	1.72901	0				0.15861	1.78776	0				0.158	1.91	0				0.15681	1.95518	0				0.15841	2.73458	0
0.15866	1.72989	0				0.15869	1.78862	0				0.159	1.91	0				0.15689	1.95611	0				0.15849	2.73595	0
0.15874	1.73079	0				0.15877	1.78949	0				0.159	1.91	0				0.15697	1.95705	0				0.15857	2.73734	0
0.15882	1.73167	0				0.15885	1.79036	0				0.159	1.92	0				0.15705	1.95799	0				0.15865	2.73872	0
0.1589	1.73254	0				0.15893	1.79124	0				0.159	1.92	0				0.15713	1.95894	0				0.15873	2.7401	0
0.15898	1.73342	0				0.15901	1.79212	0				0.159	1.92	0				0.15721	1.95991	0				0.15881	2.74148	0
[truncated: 19,018 more rows]
