# Supplementary material for: Study on the damage constitutive characteristics of coal-rock composites under uniaxial compression: Influence of prefabricated crack angle and geometric dimensions
Source: PLoS One. 2025 Mar 5;20(3):e0316586. doi: 10.1371/journal.pone.0316586 (PMC11882100; doi:10.1371/journal.pone.0316586)
Supplement: S1 Data — (ZIP) [file pone.0316586.s001.zip › S1 Data set/Fig 3. Comparison of numerical simulations and experiments.xlsx]

## Sheet: Sheet1
-0.5	0	6.45911e-06	0.01988		-0.00263	0	3.72778e-07	0.04103		-0.0094	0	7.80849e-08	0.01038		-0.113	0	1.57677e-05	0.01981		-0.00399	-0.000305577	1.74726e-07	0.01367
-0.5	0	7.18073e-05	0.10436		-0.00263	0	9.9598e-07	0.0554		-0.0094	0	8.72544e-07	0.05472		-0.113	0	9.52155e-05	0.05402		-0.00399	-0.000305577	7.63305e-07	0.03796
-0.5	0	0.000137155	0.10901		-0.00263	0	1.61918e-06	0.0601		-0.0094	0	1.667e-06	0.06096		-0.113	0	0.000174663	0.06032		-0.00399	-0.000305577	1.35188e-06	0.03935
-0.49969	0	0.000202504	0.11906		-0.00263	0	2.24238e-06	0.06308		-0.0094	0	2.46146e-06	0.06435		-0.113	0	0.000254111	0.06348		-0.00399	0	1.94047e-06	0.04489
-0.49969	0	0.000267852	0.12392		-0.00263	0	2.86559e-06	0.0642		-0.0094	0	3.25592e-06	0.06559		-0.113	0	0.000333559	0.06666		-0.00398	-0.000305577	2.52905e-06	0.04562
-0.49939	0	0.0003332	0.12493		-0.00263	0	3.48879e-06	0.06537		-0.00939	0	4.05038e-06	0.06855		-0.112	0	0.000413007	0.06828		-0.00398	-0.000305577	3.11764e-06	0.04713
-0.49939	0	0.000398548	0.12368		-0.00263	0	4.11199e-06	0.06722		-0.00939	0	4.84484e-06	0.06916		-0.112	0	0.000492455	0.06845		-0.00398	-0.000305577	3.70622e-06	0.04841
-0.49908	0	0.000463897	0.12257		-0.00263	0	4.73519e-06	0.06829		-0.00939	0	5.6393e-06	0.06912		-0.112	0	0.000571902	0.06897		-0.00398	-0.000305577	4.29481e-06	0.04907
-0.49908	0	0.000529245	0.12099		-0.00262	0	5.35839e-06	0.06834		-0.00939	0	6.43376e-06	0.0672		-0.112	0	0.00065135	0.06874		-0.00398	-0.000305577	4.8834e-06	0.0494
-0.49878	0	0.000594594	0.12276		-0.00262	0	5.98159e-06	0.06841		-0.00939	0	7.22822e-06	0.06662		-0.112	0	0.000730798	0.06914		-0.00398	-0.000305577	5.47199e-06	0.04901
-0.49878	0	0.000659943	0.12129		-0.00262	0	6.6048e-06	0.06761		-0.00939	0	8.02268e-06	0.06679		-0.112	0.000305577	0.000810246	0.06843		-0.00398	-0.000305577	6.06057e-06	0.04878
-0.49878	0	0.000725291	0.11872		-0.00262	0	7.228e-06	0.06715		-0.00939	0	8.81714e-06	0.0664		-0.112	0	0.000889694	0.06763		-0.00398	0	6.64916e-06	0.04901
-0.49847	0	0.00079064	0.11958		-0.00262	0	7.8512e-06	0.06685		-0.00938	0	9.6116e-06	0.06636		-0.111	0	0.000969141	0.06752		-0.00398	0	7.23775e-06	0.04949
-0.49847	0	0.000855989	0.12032		-0.00262	0	8.4744e-06	0.06713		-0.00938	0	1.04061e-05	0.06563		-0.111	0	0.00105	0.06685		-0.00397	0	7.82634e-06	0.04939
-0.49817	0	0.000921337	0.11892		-0.00262	0	9.0976e-06	0.06631		-0.00938	0	1.12005e-05	0.06506		-0.111	0	0.00113	0.06582		-0.00397	0	8.41493e-06	0.04879
-0.49817	0	0.000986686	0.11874		-0.00261	0	9.7208e-06	0.06552		-0.00938	0	1.1995e-05	0.06416		-0.111	0	0.00121	0.06506		-0.00397	0	9.00352e-06	0.04835
-0.49786	0	0.00105	0.11874		-0.00261	0	1.0344e-05	0.06415		-0.00938	0	1.27894e-05	0.06382		-0.111	0	0.00129	0.06413		-0.00397	0	9.59211e-06	0.04832
-0.49786	0	0.00112	0.11812		-0.00261	0	1.09672e-05	0.06414		-0.00938	0	1.35839e-05	0.06318		-0.111	0	0.00137	0.06319		-0.00397	0	1.01807e-05	0.04805
-0.49756	0	0.00118	0.1166		-0.00261	0	1.15904e-05	0.0644		-0.00938	0	1.43784e-05	0.06267		-0.111	0	0.00145	0.06313		-0.00397	0	1.07693e-05	0.04825
-0.49756	0	0.00125	0.11603		-0.00261	0.000305577	1.22136e-05	0.0645		-0.00938	0	1.51728e-05	0.06279		-0.111	0	0.00153	0.06328		-0.00396	-0.000305577	1.13579e-05	0.04824
-0.49725	0	0.00131	0.11532		-0.00261	0	1.28368e-05	0.06454		-0.00937	0	1.59673e-05	0.06277		-0.11	0	0.0016	0.0631		-0.00396	-0.000305577	1.19465e-05	0.04781
-0.49725	0	0.00138	0.11375		-0.0026	0.000305577	1.346e-05	0.0641		-0.00937	0	1.67617e-05	0.06256		-0.11	0.000305577	0.00168	0.06296		-0.00396	-0.000305577	1.2535e-05	0.04782
-0.49695	0	0.00144	0.11329		-0.0026	0	1.40832e-05	0.06392		-0.00937	0	1.75562e-05	0.06247		-0.11	0	0.00176	0.06269		-0.00396	0	1.31236e-05	0.04747
-0.49695	0	0.00151	0.11274		-0.0026	0.000305577	1.47064e-05	0.0637		-0.00937	0	1.83507e-05	0.06194		-0.11	0	0.00184	0.06195		-0.00396	-0.000305577	1.37122e-05	0.04682
-0.49695	0	0.00157	0.11234		-0.0026	0	1.53296e-05	0.06356		-0.00937	0	1.91451e-05	0.0611		-0.11	0	0.00192	0.06121		-0.00396	-0.000305577	1.43008e-05	0.04619
-0.49664	0	0.00164	0.11152		-0.0026	0	1.59528e-05	0.06353		-0.00937	0	1.99396e-05	0.06049		-0.11	0	0.002	0.06051		-0.00396	-0.000305577	1.48894e-05	0.04578
-0.49664	0	0.00171	0.11103		-0.0026	0.000305577	1.6576e-05	0.06324		-0.00937	0	2.0734e-05	0.06003		-0.11	0	0.00208	0.06018		-0.00395	-0.000305577	1.5478e-05	0.04563
-0.49634	0	0.00177	0.11117		-0.0026	0.000305577	1.71992e-05	0.06301		-0.00936	0	2.15285e-05	0.05974		-0.109	0	0.00216	0.05962		-0.00395	-0.000305577	1.60666e-05	0.0457
-0.49634	0	0.00184	0.11161		-0.0026	0.000305577	1.78224e-05	0.06259		-0.00936	0	2.2323e-05	0.05902		-0.109	0.000305577	0.00224	0.05943		-0.00395	-0.000305577	1.66552e-05	0.0459
-0.49603	0	0.0019	0.11186		-0.0026	0.000305577	1.84456e-05	0.0622		-0.00936	0	2.31174e-05	0.05848		-0.109	0.000305577	0.00232	0.0595		-0.00395	-0.000305577	1.72438e-05	0.04604
-0.49603	0	0.00197	0.11215		-0.00259	0	1.90688e-05	0.06177		-0.00936	0	2.39119e-05	0.05794		-0.109	0	0.0024	0.05954		-0.00395	-0.000305577	1.78323e-05	0.04628
-0.49573	0	0.00203	0.11245		-0.00259	0	1.9692e-05	0.06162		-0.00936	0	2.47063e-05	0.05756		-0.109	0	0.00248	0.05946		-0.00395	-0.000305577	1.84209e-05	0.04663
-0.49573	0	0.0021	0.11229		-0.00259	0	2.03152e-05	0.06141		-0.00936	0	2.55008e-05	0.05714		-0.109	0	0.00256	0.05932		-0.00395	-0.000305577	1.90095e-05	0.04688
-0.49542	0	0.00216	0.11163		-0.00259	0	2.09384e-05	0.06125		-0.00935	0	2.62953e-05	0.05655		-0.108	0	0.00264	0.05912		-0.00395	-0.000305577	1.95981e-05	0.04703
-0.49542	0	0.00223	0.11157		-0.00259	0	2.15616e-05	0.06125		-0.00935	0	2.70897e-05	0.05579		-0.108	0	0.00272	0.05897		-0.00394	-0.000305577	2.01867e-05	0.04704
-0.49512	0	0.00229	0.11164		-0.00259	0	2.21848e-05	0.06142		-0.00935	0	2.78842e-05	0.05542		-0.108	0	0.0028	0.05877		-0.00394	-0.000305577	2.07753e-05	0.04691
-0.49512	0	0.00236	0.11152		-0.00258	0	2.2808e-05	0.06161		-0.00935	0	2.86786e-05	0.05524		-0.108	0	0.00288	0.05917		-0.00394	-0.000305577	2.13639e-05	0.04681
-0.49481	0	0.00242	0.1113		-0.00258	0	2.34312e-05	0.06158		-0.00935	0	2.94731e-05	0.05498		-0.108	0	0.00296	0.05913		-0.00394	-0.000305577	2.19525e-05	0.0467
-0.49481	0	0.00249	0.11124		-0.00258	0	2.40544e-05	0.06164		-0.00935	0	3.02676e-05	0.05444		-0.108	0.000305577	0.00303	0.05817		-0.00394	-0.000305577	2.25411e-05	0.0465
-0.49451	0	0.00256	0.11175		-0.00258	0	2.46776e-05	0.06169		-0.00935	0	3.1062e-05	0.05366		-0.108	0.000305577	0.00311	0.05784		-0.00394	-0.000305577	2.31296e-05	0.04638
-0.49451	0	0.00262	0.1122		-0.00258	0	2.53008e-05	0.0614		-0.00935	0	3.18565e-05	0.05291		-0.108	0	0.00319	0.05763		-0.00394	-0.000611155	2.37182e-05	0.04645
-0.49451	0	0.00269	0.11241		-0.00258	0	2.59241e-05	0.06102		-0.00935	0	3.26509e-05	0.05215		-0.107	0	0.00327	0.0575		-0.00393	-0.000305577	2.43068e-05	0.04652
-0.4942	0	0.00275	0.11228		-0.00257	0	2.65473e-05	0.06052		-0.00934	0	3.34454e-05	0.05151		-0.107	0	0.00335	0.05749		-0.00393	-0.000305577	2.48954e-05	0.04652
-0.4942	0	0.00282	0.11201		-0.00257	0	2.71705e-05	0.06031		-0.00934	0	3.42399e-05	0.05107		-0.107	0	0.00343	0.05756		-0.00393	-0.000305577	2.5484e-05	0.04643
-0.4939	0	0.00288	0.11195		-0.00257	0	2.77937e-05	0.06013		-0.00934	0	3.50343e-05	0.05079		-0.107	0	0.00351	0.05784		-0.00393	-0.000305577	2.60726e-05	0.0464
-0.4939	0	0.00295	0.11208		-0.00257	0	2.84169e-05	0.06013		-0.00934	0	3.58288e-05	0.05079		-0.107	0	0.00359	0.05811		-0.00393	-0.000305577	2.66612e-05	0.04643
-0.49359	0	0.00301	0.11205		-0.00257	0	2.90401e-05	0.06022		-0.00934	0	3.66233e-05	0.05096		-0.107	0	0.00367	0.05838		-0.00393	-0.000305577	2.72498e-05	0.04643
-0.49359	0	0.00308	0.11163		-0.00257	0	2.96633e-05	0.06026		-0.00934	0	3.74177e-05	0.05117		-0.107	0	0.00375	0.05859		-0.00392	-0.000305577	2.78383e-05	0.04639
-0.49329	0	0.00314	0.11115		-0.00257	0	3.02865e-05	0.06015		-0.00933	0	3.82122e-05	0.05135		-0.106	0	0.00383	0.05875		-0.00392	-0.000305577	2.84269e-05	0.04625
-0.49329	0	0.00321	0.11077		-0.00256	0	3.09097e-05	0.05992		-0.00933	0	3.90066e-05	0.05145		-0.106	0	0.00391	0.05887		-0.00392	-0.000305577	2.90155e-05	0.04612
-0.49298	0	0.00327	0.1101		-0.00256	0	3.15329e-05	0.0596		-0.00933	0	3.98011e-05	0.05139		-0.106	0	0.00399	0.05962		-0.00392	-0.000305577	2.96041e-05	0.04604
-0.49298	0	0.00334	0.10903		-0.00256	0	3.21561e-05	0.0594		-0.00933	0	4.05956e-05	0.05124		-0.106	0	0.00407	0.06069		-0.00392	-0.000305577	3.01927e-05	0.04597
-0.49268	0	0.0034	0.10736		-0.00256	0	3.27793e-05	0.05928		-0.00933	0	4.139e-05	0.05091		-0.106	0	0.00415	0.0628		-0.00392	-0.000305577	3.07813e-05	0.04596
-0.49268	0	0.00347	0.10534		-0.00256	0	3.34025e-05	0.05919		-0.00933	0	4.21845e-05	0.0503		-0.106	0	0.00423	0.06681		-0.00392	-0.000305577	3.13699e-05	0.04601
-0.49268	0	0.00354	0.10289		-0.00256	0	3.40257e-05	0.05916		-0.00933	0	4.2979e-05	0.04935		-0.105	0	0.00431	0.07247		-0.00391	-0.000305577	3.19585e-05	0.04621
-0.49237	0	0.0036	0.10327		-0.00256	0	3.46489e-05	0.05907		-0.00932	0	4.37734e-05	0.04801		-0.105	0.000305577	0.00439	0.0787		-0.00391	0	3.25471e-05	0.04634
-0.49207	0	0.00367	0.10966		-0.00256	0	3.52721e-05	0.05899		-0.00932	0	4.45679e-05	0.04652		-0.105	0	0.00446	0.0847		-0.00391	0	3.31356e-05	0.04622
-0.49207	0	0.00373	0.11801		-0.00256	0	3.58953e-05	0.05901		-0.00932	0	4.53623e-05	0.04643		-0.105	0	0.00454	0.09004		-0.00391	-0.000305577	3.37242e-05	0.04623
-0.49176	0	0.0038	0.12573		-0.00255	0	3.65185e-05	0.05915		-0.00932	0	4.61568e-05	0.04803		-0.105	0	0.00462	0.09457		-0.00391	-0.000305577	3.43128e-05	0.04618
-0.49176	0	0.00386	0.13266		-0.00255	0	3.71417e-05	0.05939		-0.00932	0	4.69513e-05	0.05045		-0.105	0	0.0047	0.09833		-0.00391	-0.000305577	3.49014e-05	0.04609
-0.49176	0	0.00393	0.13895		-0.00255	0	3.77649e-05	0.05976		-0.00932	0	4.77457e-05	0.05322		-0.105	0	0.00478	0.10153		-0.00391	-0.000611155	3.549e-05	0.04598
-0.49146	0	0.00399	0.14486		-0.00255	0	3.83881e-05	0.0602		-0.00931	0	4.85402e-05	0.05619		-0.104	0	0.00486	0.10431		-0.00391	-0.000305577	3.60786e-05	0.04585
-0.49146	0	0.00406	0.15042		-0.00255	0	3.90113e-05	0.06064		-0.00931	0	4.93347e-05	0.05898		-0.104	0	0.00494	0.10676		-0.0039	-0.000611155	3.66672e-05	0.04572
-0.49115	0	0.00412	0.15517		-0.00255	0	3.96345e-05	0.06126		-0.00931	0	5.01291e-05	0.06157		-0.104	0	0.00502	0.10885		-0.0039	-0.000611155	3.72558e-05	0.04557
-0.49115	0	0.00419	0.15968		-0.00254	0	4.02577e-05	0.0623		-0.00931	0	5.09236e-05	0.06412		-0.104	0	0.0051	0.11058		-0.0039	-0.000305577	3.78443e-05	0.04547
-0.49085	0	0.00425	0.16387		-0.00254	0	4.08809e-05	0.0642		-0.00931	0	5.1718e-05	0.06648		-0.104	0	0.00518	0.11201		-0.0039	-0.000611155	3.84329e-05	0.0454
-0.49085	0	0.00432	0.16803		-0.00254	0	4.15041e-05	0.06723		-0.00931	0	5.25125e-05	0.06871		-0.104	0	0.00526	0.11318		-0.0039	-0.000611155	3.90215e-05	0.04534
-0.49054	0	0.00438	0.172		-0.00254	0	4.21273e-05	0.07135		-0.00931	0	5.3307e-05	0.07079		-0.104	0	0.00534	0.11409		-0.0039	-0.000611155	3.96101e-05	0.0453
-0.49054	0	0.00445	0.17585		-0.00254	0	4.27505e-05	0.07633		-0.00931	0	5.41014e-05	0.07285		-0.104	0	0.00542	0.11485		-0.00389	-0.000305577	4.01987e-05	0.04529
-0.49054	0	0.00452	0.17966		-0.00254	0	4.33737e-05	0.08162		-0.00931	0	5.48959e-05	0.07482		-0.103	0	0.0055	0.11552		-0.00389	-0.000305577	4.07873e-05	0.0453
-0.49024	0	0.00458	0.18352		-0.00253	0	4.39969e-05	0.08667		-0.0093	0	5.56904e-05	0.07662		-0.103	0	0.00558	0.11609		-0.00389	-0.000611155	4.13759e-05	0.04534
-0.49024	0	0.00465	0.18678		-0.00253	0	4.46201e-05	0.09135		-0.0093	0	5.64848e-05	0.07827		-0.103	0	0.00566	0.11658		-0.00389	-0.000305577	4.19645e-05	0.04546
-0.48993	0	0.00471	0.19037		-0.00253	0	4.52433e-05	0.09547		-0.0093	0	5.72793e-05	0.07974		-0.103	0.000305577	0.00574	0.11713		-0.00389	-0.000305577	4.2553e-05	0.04626
-0.48993	0	0.00478	0.19378		-0.00253	0	4.58665e-05	0.09899		-0.0093	0	5.80737e-05	0.08102		-0.103	0	0.00582	0.11771		-0.00389	-0.000305577	4.31416e-05	0.0487
-0.48963	0	0.00484	0.19682		-0.00253	0	4.64897e-05	0.10196		-0.0093	0	5.88682e-05	0.08212		-0.103	0	0.00589	0.11841		-0.00389	-0.000305577	4.37302e-05	0.05292
-0.48963	0	0.00491	0.19925		-0.00253	0	4.71129e-05	0.10439		-0.0093	0	5.96627e-05	0.08319		-0.102	0	0.00597	0.11909		-0.00388	-0.000305577	4.43188e-05	0.05808
-0.48932	0	0.00497	0.20141		-0.00253	0	4.77361e-05	0.10648		-0.00929	0	6.04571e-05	0.08426		-0.102	0	0.00605	0.11965		-0.00388	-0.000305577	4.49074e-05	0.06324
-0.48932	0	0.00504	0.20358		-0.00253	0	4.83592e-05	0.10832		-0.00929	0	6.12516e-05	0.08546		-0.102	0	0.00613	0.12013		-0.00388	-0.000611155	4.5496e-05	0.06797
-0.48902	0	0.0051	0.20557		-0.00253	0	4.89824e-05	0.10993		-0.00929	0	6.20461e-05	0.08679		-0.102	0	0.00621	0.12051		-0.00388	-0.000305577	4.60846e-05	0.07208
-0.48902	0	0.00517	0.20699		-0.00252	0.000305577	4.96056e-05	0.11131		-0.00929	0	6.28405e-05	0.08817		-0.102	0	0.00629	0.12083		-0.00388	-0.000305577	4.66732e-05	0.07561
-0.48871	0	0.00523	0.2085		-0.00252	0	5.02288e-05	0.1125		-0.00929	0	6.3635e-05	0.08957		-0.102	0	0.00637	0.12115		-0.00388	-0.000305577	4.72618e-05	0.07862
-0.48871	0	0.0053	0.21016		-0.00252	0	5.0852e-05	0.11357		-0.00929	0	6.44295e-05	0.09096		-0.102	0	0.00645	0.12156		-0.00387	-0.000305577	4.78504e-05	0.08123
-0.48841	0	0.00537	0.21181		-0.00252	0	5.14752e-05	0.11448		-0.00928	0	6.52239e-05	0.09226		-0.101	0	0.00653	0.1221		-0.00387	-0.000305577	4.8439e-05	0.08354
-0.48841	0	0.00543	0.21328		-0.00252	0	5.20984e-05	0.1152		-0.00928	0	6.60184e-05	0.09351		-0.101	0	0.00661	0.12272		-0.00387	-0.000305577	4.90276e-05	0.08554
-0.4881	0	0.0055	0.21444		-0.00252	0	5.27216e-05	0.11579		-0.00928	0	6.68128e-05	0.09472		-0.101	0	0.00669	0.12341		-0.00387	-0.000305577	4.96162e-05	0.08725
-0.4881	0	0.00556	0.2157		-0.00251	0	5.33448e-05	0.11632		-0.00928	0	6.76073e-05	0.09587		-0.101	0	0.00677	0.12407		-0.00387	-0.000305577	5.02048e-05	0.08872
-0.4881	0	0.00563	0.21705		-0.00251	0	5.3968e-05	0.11679		-0.00928	0	6.84018e-05	0.09694		-0.101	0	0.00685	0.1247		-0.00387	-0.000305577	5.07933e-05	0.09003
-0.4878	0	0.00569	0.21859		-0.00251	0	5.45912e-05	0.11725		-0.00928	0	6.91962e-05	0.09796		-0.101	0	0.00693	0.12534		-0.00387	-0.000305577	5.13819e-05	0.09117
-0.4878	0	0.00576	0.22038		-0.00251	0	5.52144e-05	0.11763		-0.00928	0	6.99907e-05	0.09895		-0.101	0	0.00701	0.12596		-0.00387	-0.000305577	5.19705e-05	0.09222
-0.48749	0	0.00582	0.22217		-0.00251	0	5.58376e-05	0.11801		-0.00927	0	7.07852e-05	0.0998		-0.1	0	0.00709	0.12655		-0.00387	-0.000305577	5.25591e-05	0.09333
-0.48749	0	0.00589	0.22415		-0.00251	0	5.64608e-05	0.11845		-0.00927	0	7.15796e-05	0.10054		-0.1	0	0.00717	0.12708		-0.00386	-0.000305577	5.31477e-05	0.09395
-0.48719	0	0.00595	0.22609		-0.00251	0	5.7084e-05	0.11904		-0.00927	-0.000305577	7.23741e-05	0.10127		-0.1	0	0.00725	0.12758		-0.00386	-0.000305577	5.37363e-05	0.09452
-0.48719	0	0.00602	0.22831		-0.0025	0	5.77072e-05	0.1197		-0.00927	0	7.31686e-05	0.10209		-0.09988	0	0.00732	0.12794		-0.00386	-0.000305577	5.43249e-05	0.09519
-0.48688	0	0.00608	0.23073		-0.0025	0	5.83304e-05	0.12034		-0.00927	0	7.3963e-05	0.10311		-0.09988	0	0.0074	0.1282		-0.00386	-0.000305577	5.49135e-05	0.09582
-0.48688	0	0.00615	0.23301		-0.0025	0	5.89536e-05	0.12086		-0.00927	0	7.47575e-05	0.10416		-0.09988	0	0.00748	0.12838		-0.00386	-0.000305577	5.55021e-05	0.09644
-0.48658	0	0.00621	0.23517		-0.0025	0	5.95768e-05	0.1213		-0.00927	0	7.5552e-05	0.10519		-0.09958	0	0.00756	0.12853		-0.00386	-0.000305577	5.60907e-05	0.09697
-0.48658	0	0.00628	0.2372		-0.0025	0.000305577	6.02e-05	0.12174		-0.00927	0	7.63464e-05	0.10615		-0.09958	0.000305577	0.00764	0.1287		-0.00385	-0.000305577	5.66793e-05	0.09735
-0.48627	0	0.00635	0.23917		-0.0025	0.000305577	6.08232e-05	0.12214		-0.00926	0	7.71409e-05	0.107		-0.09927	0.000305577	0.00772	0.12901		-0.00385	-0.000305577	5.72679e-05	0.09767
-0.48627	0	0.00641	0.24093		-0.00249	0.000305577	6.14464e-05	0.12242		-0.00926	0	7.79353e-05	0.10772		-0.09927	0	0.0078	0.12949		-0.00385	-0.000305577	5.78565e-05	0.09797
-0.48597	0	0.00648	0.24233		-0.00249	0.000305577	6.20696e-05	0.12273		-0.00926	0	7.87298e-05	0.10839		-0.09897	0	0.00788	0.13011		-0.00385	0	5.84451e-05	0.09833
-0.48597	0	0.00654	0.2433		-0.00249	0.000305577	6.26928e-05	0.12304		-0.00926	0	7.95243e-05	0.10902		-0.09897	0	0.00796	0.13076		-0.00385	-0.000305577	5.90337e-05	0.09863
-0.48597	0	0.00661	0.24385		-0.00249	0.000305577	6.3316e-05	0.12343		-0.00926	0	8.03187e-05	0.10965		-0.09866	0	0.00804	0.1314		-0.00385	-0.000305577	5.96223e-05	0.09897
-0.48566	0	0.00667	0.24409		-0.00249	0.000305577	6.39392e-05	0.1238		-0.00926	0	8.11132e-05	0.1102		-0.09866	0	0.00812	0.1321		-0.00384	-0.000305577	6.02109e-05	0.09937
-0.48566	0	0.00674	0.24409		-0.00249	0	6.45624e-05	0.12421		-0.00926	0	8.19077e-05	0.1107		-0.09836	0	0.0082	0.133		-0.00384	-0.000305577	6.07995e-05	0.09979
-0.48536	0	0.0068	0.24397		-0.00249	0	6.51856e-05	0.12463		-0.00925	0	8.27021e-05	0.11113		-0.09836	0	0.00828	0.13446		-0.00384	-0.000305577	6.13881e-05	0.10024
-0.48536	0	0.00687	0.24358		-0.00249	0	6.58088e-05	0.12501		-0.00925	0	8.34966e-05	0.11149		-0.09836	0	0.00836	0.13653		-0.00384	-0.000305577	6.19767e-05	0.1007
-0.48505	0	0.00693	0.24303		-0.00249	0	6.6432e-05	0.12537		-0.00925	0	8.42911e-05	0.11178		-0.09805	0	0.00844	0.139		-0.00384	-0.000305577	6.25653e-05	0.10116
-0.48505	0	0.007	0.24232		-0.00248	0	6.70552e-05	0.12576		-0.00925	0	8.50855e-05	0.11204		-0.09805	0	0.00852	0.14186		-0.00384	-0.000305577	6.31539e-05	0.1016
-0.48475	0	0.00706	0.24177		-0.00248	0	6.76784e-05	0.12616		-0.00925	0	8.588e-05	0.11228		-0.09775	0	0.0086	0.14524		-0.00384	-0.000305577	6.37425e-05	0.10206
-0.48475	0	0.00713	0.24146		-0.00248	0	6.83016e-05	0.12652		-0.00925	0	8.66745e-05	0.11244		-0.09775	0	0.00868	0.14886		-0.00384	-0.000611155	6.43311e-05	0.10253
-0.48444	0	0.00719	0.24093		-0.00248	0	6.89248e-05	0.12684		-0.00924	0	8.74689e-05	0.11246		-0.09744	0	0.00876	0.15233		-0.00384	-0.000305577	6.49197e-05	0.1029
-0.48444	0	0.00726	0.2403		-0.00248	0	6.9548e-05	0.12717		-0.00924	0	8.82634e-05	0.11242		-0.09744	0	0.00883	0.15564		-0.00383	-0.000305577	6.55083e-05	0.10314
-0.48413	0	0.00733	0.24021		-0.00248	0	7.01712e-05	0.1275		-0.00924	0	8.90579e-05	0.11224		-0.09713	0	0.00891	0.15873		-0.00383	-0.000305577	6.60969e-05	0.10334
-0.48413	0	0.00739	0.24116		-0.00247	0	7.07944e-05	0.12783		-0.00924	0	8.98523e-05	0.11192		-0.09713	0	0.00899	0.16164		-0.00383	-0.000611155	6.66855e-05	0.10368
-0.48383	0	0.00746	0.24355		-0.00247	0	7.14175e-05	0.12819		-0.00924	0	9.06468e-05	0.11136		-0.09683	0	0.00907	0.1643		-0.00383	-0.000305577	6.72741e-05	0.10391
-0.48383	0	0.00752	0.24713		-0.00247	0	7.20407e-05	0.1286		-0.00924	0	9.14413e-05	0.11069		-0.09683	0	0.00915	0.16678		-0.00383	-0.000611155	6.78627e-05	0.1038
-0.48352	0	0.00759	0.25112		-0.00247	0	7.26639e-05	0.12905		-0.00924	0	9.22357e-05	0.11006		-0.09652	0	0.00923	0.16899		-0.00383	-0.000611155	6.84513e-05	0.10387
-0.48352	0	0.00765	0.25516		-0.00247	0	7.32871e-05	0.12948		-0.00924	0	9.30302e-05	0.10946		-0.09652	0	0.00931	0.171		-0.00382	-0.000611155	6.90399e-05	0.10397
-0.48352	0	0.00772	0.25922		-0.00247	0	7.39103e-05	0.1299		-0.00923	0	9.38247e-05	0.10902		-0.09622	0	0.00939	0.17281		-0.00382	-0.000611155	6.96285e-05	0.10407
-0.48322	0	0.00778	0.26338		-0.00246	0	7.45335e-05	0.13028		-0.00923	-0.000305577	9.46191e-05	0.10917		-0.09622	0.000305577	0.00947	0.17445		-0.00382	-0.000611155	7.02171e-05	0.10418
-0.48322	0	0.00785	0.26757		-0.00246	0	7.51567e-05	0.13065		-0.00923	0	9.54136e-05	0.10977		-0.09591	0.000305577	0.00955	0.17594		-0.00382	-0.000305577	7.08057e-05	0.10435
-0.48291	0	0.00791	0.27165		-0.00246	0	7.57799e-05	0.13104		-0.00923	0	9.62081e-05	0.11063		-0.09591	0.000305577	0.00963	0.17753		-0.00382	-0.000305577	7.13943e-05	0.10457
-0.48291	0	0.00798	0.27575		-0.00246	0	7.64031e-05	0.13152		-0.00923	0	9.70025e-05	0.11169		-0.09591	0.000305577	0.00971	0.17907		-0.00382	-0.000305577	7.19829e-05	0.10476
-0.48261	0	0.00804	0.27962		-0.00246	0	7.70263e-05	0.13213		-0.00923	0	9.7797e-05	0.11288		-0.09561	0.000305577	0.00979	0.1803		-0.00382	-0.000305577	7.25715e-05	0.1049
-0.48261	0	0.00811	0.28321		-0.00246	0	7.76495e-05	0.13286		-0.00923	-0.000305577	9.85915e-05	0.11414		-0.09561	0	0.00987	0.18141		-0.00381	-0.000305577	7.31601e-05	0.1051
-0.4823	0	0.00818	0.28651		-0.00246	0	7.82727e-05	0.13366		-0.00922	-0.000305577	9.93859e-05	0.11546		-0.0953	0	0.00995	0.1826		-0.00381	-0.000305577	7.37487e-05	0.10535
-0.4823	0	0.00824	0.28962		-0.00245	0	7.88959e-05	0.1345		-0.00922	0	0.00010018	0.11694		-0.0953	0	0.01003	0.1837		-0.00381	-0.000305577	7.43373e-05	0.10556
-0.482	0	0.00831	0.29272		-0.00245	0.000305577	7.95191e-05	0.13543		-0.00922	0	0.000100975	0.11861		-0.095	0	0.01011	0.1847		-0.00381	-0.000305577	7.49259e-05	0.10574
-0.482	0	0.00837	0.29593		-0.00245	0.000305577	8.01423e-05	0.13646		-0.00922	0	0.000101769	0.12044		-0.095	0	0.01019	0.18581		-0.00381	-0.000305577	7.55145e-05	0.1059
-0.48169	0	0.00844	0.29909		-0.00245	0	8.07655e-05	0.13758		-0.00922	0	0.000102564	0.1223		-0.09469	0.000305577	0.01026	0.18683		-0.00381	-0.000305577	7.61031e-05	0.10606
-0.48169	0	0.0085	0.30219		-0.00245	0.000305577	8.13887e-05	0.13883		-0.00922	0	0.000103358	0.12416		-0.09469	0.000305577	0.01034	0.18775		-0.0038	-0.000305577	7.66917e-05	0.10622
-0.48139	0	0.00857	0.30534		-0.00245	0.000305577	8.20119e-05	0.14023		-0.00921	0	0.000104153	0.12595		-0.09439	0	0.01042	0.18876		-0.0038	-0.000305577	7.72803e-05	0.1064
-0.48139	0	0.00863	0.30841		-0.00245	0	8.26351e-05	0.14184		-0.00921	0	0.000104947	0.12767		-0.09439	0.000305577	0.0105	0.18968		-0.0038	-0.000305577	7.78689e-05	0.10655
-0.48108	0	0.0087	0.31137		-0.00245	0	8.32583e-05	0.14378		-0.00921	0	0.000105742	0.12935		-0.09408	0	0.01058	0.19057		-0.0038	-0.000305577	7.84575e-05	0.10666
-0.48108	0	0.00876	0.31427		-0.00244	0	8.38815e-05	0.14604		-0.00921	-0.000305577	0.000106536	0.13099		-0.09408	0	0.01066	0.19142		-0.0038	-0.000305577	7.90461e-05	0.10675
-0.48078	0	0.00883	0.31716		-0.00244	0	8.45047e-05	0.14861		-0.00921	0	0.000107331	0.13255		-0.09378	0	0.01074	0.19221		-0.0038	-0.000305577	7.96347e-05	0.10683
-0.48078	0	0.00889	0.31986		-0.00244	0	8.51279e-05	0.15142		-0.00921	0	0.000108125	0.13411		-0.09378	0	0.01082	0.19301		-0.0038	-0.000305577	8.02233e-05	0.10687
-0.48078	0	0.00896	0.32234		-0.00244	0	8.57511e-05	0.15427		-0.00921	0	0.00010892	0.13562		-0.09378	0	0.0109	0.1938		-0.0038	-0.000305577	8.08119e-05	0.10691
-0.48047	0	0.00902	0.32471		-0.00244	0	8.63742e-05	0.15706		-0.0092	0	0.000109714	0.13714		-0.09347	0	0.01098	0.19454		-0.0038	-0.000305577	8.14005e-05	0.10693
-0.48047	0	0.00909	0.32723		-0.00244	0	8.69974e-05	0.15974		-0.0092	0	0.000110508	0.13869		-0.09347	0	0.01106	0.1953		-0.00379	-0.000611155	8.19891e-05	0.10697
-0.48017	0	0.00916	0.32983		-0.00244	0	8.76206e-05	0.16226		-0.0092	0	0.000111303	0.14022		-0.09317	0	0.01114	0.19608		-0.00379	-0.000611155	8.25777e-05	0.10708
-0.48017	0	0.00922	0.33247		-0.00243	0	8.82438e-05	0.16456		-0.0092	0	0.000112097	0.14173		-0.09317	0.000305577	0.01122	0.19685		-0.00379	-0.000611155	8.31663e-05	0.10723
-0.47986	0	0.00929	0.33506		-0.00243	0	8.8867e-05	0.1667		-0.0092	0	0.000112892	0.14322		-0.09286	0.000305577	0.0113	0.19756		-0.00379	-0.000611155	8.37549e-05	0.10741
-0.47986	0	0.00935	0.33772		-0.00243	0	8.94902e-05	0.16866		-0.0092	0	0.000113686	0.14468		-0.09286	0	0.01138	0.1982		-0.00379	-0.000611155	8.43435e-05	0.10758
-0.47956	0	0.00942	0.34069		-0.00243	0	9.01134e-05	0.17046		-0.0092	0	0.000114481	0.14605		-0.09256	0	0.01146	0.19883		-0.00379	-0.000611155	8.49321e-05	0.10775
-0.47956	0	0.00948	0.34401		-0.00243	0.000305577	9.07366e-05	0.17212		-0.0092	0	0.000115275	0.14737		-0.09256	0	0.01154	0.1994		-0.00378	-0.000611155	8.55207e-05	0.10796
-0.47925	0	0.00955	0.34625		-0.00243	0	9.13598e-05	0.17363		-0.00919	0	0.00011607	0.14868		-0.09225	0.000305577	0.01162	0.19993		-0.00378	-0.000611155	8.61093e-05	0.10833
-0.47925	0	0.00961	0.34916		-0.00242	0	9.1983e-05	0.17499		-0.00919	0	0.000116864	0.15006		-0.09225	0	0.01169	0.20039		-0.00378	-0.000611155	8.66979e-05	0.10925
-0.47925	0	0.00968	0.35201		-0.00242	0.000305577	9.26062e-05	0.17626		-0.00919	0	0.000117659	0.15146		-0.09195	0.000305577	0.01177	0.20082		-0.00378	-0.000305577	8.72865e-05	0.1111
-0.47895	0	0.00974	0.35491		-0.00242	0	9.32294e-05	0.17749		-0.00919	0	0.000118453	0.15286		-0.09195	0.000305577	0.01185	0.20127		-0.00378	-0.000305577	8.78751e-05	0.11407
-0.47895	0	0.00981	0.35771		-0.00242	0.000305577	9.38526e-05	0.17865		-0.00919	-0.000305577	0.000119248	0.1542		-0.09164	0.000305577	0.01193	0.20177		-0.00378	-0.000305577	8.84637e-05	0.11784
-0.47864	-0.000305577	0.00987	0.36042		-0.00242	0.000305577	9.44758e-05	0.17975		-0.00919	-0.000305577	0.000120042	0.15549		-0.09164	0	0.01201	0.2024		-0.00377	-0.000305577	8.90523e-05	0.1217
-0.47834	0	0.00994	0.36306		-0.00242	0	9.5099e-05	0.18078		-0.00918	-0.000305577	0.000120837	0.15675		-0.09134	0	0.01209	0.20316		-0.00377	-0.000305577	8.96409e-05	0.12545
-0.47834	-0.000305577	0.01	0.36567		-0.00242	0	9.57222e-05	0.18175		-0.00918	-0.000305577	0.000121631	0.15795		-0.09134	0	0.01217	0.20406		-0.00377	-0.000305577	9.02295e-05	0.12896
-0.47834	0	0.01007	0.36818		-0.00242	0	9.63454e-05	0.18267		-0.00918	-0.000305577	0.000122425	0.15909		-0.09103	0	0.01225	0.20494		-0.00377	-0.000305577	9.08181e-05	0.13197
-0.47803	0	0.01014	0.37053		-0.00242	0.000305577	9.69685e-05	0.18356		-0.00918	0	0.00012322	0.16017		-0.09103	0	0.01233	0.20584		-0.00377	-0.000611155	9.14067e-05	0.13471
-0.47803	0	0.0102	0.37247		-0.00241	0.000305577	9.75917e-05	0.18437		-0.00918	0	0.000124014	0.16121		-0.09103	0	0.01241	0.20686		-0.00377	-0.000611155	9.19953e-05	0.13716
-0.47773	0	0.01027	0.37401		-0.00241	0	9.82149e-05	0.18516		-0.00918	0	0.000124809	0.16221		-0.09073	0	0.01249	0.20817		-0.00377	-0.000305577	9.25839e-05	0.13931
-0.47773	0	0.01033	0.37522		-0.00241	0	9.88381e-05	0.18595		-0.00918	-0.000305577	0.000125603	0.16311		-0.09073	0	0.01257	0.20978		-0.00377	-0.000305577	9.31725e-05	0.14118
-0.47742	0	0.0104	0.37615		-0.00241	0	9.94613e-05	0.18672		-0.00917	-0.000305577	0.000126398	0.16392		-0.09042	0	0.01265	0.21166		-0.00377	-0.000305577	9.37611e-05	0.14283
-0.47742	0	0.01046	0.37682		-0.00241	0	0.000100085	0.18749		-0.00917	-0.000305577	0.000127192	0.16472		-0.09042	0.000305577	0.01273	0.2138		-0.00376	-0.000305577	9.43497e-05	0.14432
-0.47712	-0.000305577	0.01053	0.37711		-0.00241	0	0.000100708	0.18825		-0.00917	-0.000305577	0.000127987	0.16554		-0.09012	0.000305577	0.01281	0.21614		-0.00376	-0.000305577	9.49383e-05	0.14565
-0.47712	-0.000305577	0.01059	0.37707		-0.0024	0	0.000101331	0.18898		-0.00917	-0.000305577	0.000128781	0.16635		-0.09012	0	0.01289	0.21857		-0.00376	-0.000611155	9.55269e-05	0.14686
-0.47681	0	0.01066	0.37691		-0.0024	0	0.000101954	0.18972		-0.00917	-0.000305577	0.000129576	0.16708		-0.08981	0	0.01297	0.22102		-0.00376	-0.000611155	9.61155e-05	0.14799
-0.47681	0	0.01072	0.37663		-0.0024	0.000305577	0.000102577	0.19042		-0.00917	-0.000305577	0.00013037	0.16764		-0.08981	0.000305577	0.01305	0.2235		-0.00376	-0.000611155	9.67042e-05	0.149
-0.47651	0	0.01079	0.37633		-0.0024	0.000305577	0.0001032	0.19113		-0.00917	-0.000305577	0.000131165	0.16804		-0.08951	0.000305577	0.01312	0.22595		-0.00376	-0.000305577	9.72928e-05	0.14993
-0.47651	0	0.01085	0.37609		-0.0024	0.000305577	0.000103824	0.19178		-0.00917	-0.000305577	0.000131959	0.16833		-0.08951	0.000305577	0.0132	0.22833		-0.00375	-0.000305577	9.78814e-05	0.15078
-0.4762	0	0.01092	0.37603		-0.0024	0.000305577	0.000104447	0.19236		-0.00916	-0.000305577	0.000132754	0.16866		-0.0892	0.000305577	0.01328	0.23067		-0.00375	-0.000611155	9.847e-05	0.15156
-0.4762	0	0.01099	0.37614		-0.00239	0	0.00010507	0.1929		-0.00916	-0.000305577	0.000133548	0.16889		-0.0892	0.000305577	0.01336	0.23294		-0.00375	-0.000305577	9.90586e-05	0.15225
-0.4759	0	0.01105	0.3763		-0.00239	0	0.000105693	0.19341		-0.00916	-0.000305577	0.000134343	0.16909		-0.0889	0.000305577	0.01344	0.23509		-0.00375	-0.000611155	9.96472e-05	0.15286
-0.4759	0	0.01112	0.37661		-0.00239	0	0.000106316	0.194		-0.00916	-0.000305577	0.000135137	0.16924		-0.0889	0.000305577	0.01352	0.23714		-0.00375	-0.000305577	0.000100236	0.15346
-0.4759	0	0.01118	0.3773		-0.00239	0	0.00010694	0.19467		-0.00916	0	0.000135931	0.16942		-0.08859	0.000305577	0.0136	0.23908		-0.00375	-0.000305577	0.000100824	0.15401
-0.47559	0	0.01125	0.37864		-0.00239	0	0.000107563	0.19539		-0.00916	0	0.000136726	0.16969		-0.08859	0.000305577	0.01368	0.2409		-0.00375	-0.000305577	0.000101413	0.15451
-0.47559	0	0.01131	0.38069		-0.00239	0	0.000108186	0.19611		-0.00916	-0.000305577	0.00013752	0.16996		-0.08859	0.000305577	0.01376	0.24263		-0.00374	-0.000305577	0.000102002	0.15505
-0.47529	0	0.01138	0.38322		-0.00239	0	0.000108809	0.1968		-0.00915	-0.000305577	0.000138315	0.17013		-0.08829	0.000305577	0.01384	0.24424		-0.00374	-0.000305577	0.00010259	0.1556
-0.47529	0	0.01144	0.38586		-0.00238	0.000305577	0.000109432	0.19739		-0.00915	-0.000305577	0.000139109	0.17027		-0.08829	0.000305577	0.01392	0.24577		-0.00374	-0.000305577	0.000103179	0.15616
-0.47498	0	0.01151	0.38871		-0.00238	0.000305577	0.000110056	0.19793		-0.00915	-0.000305577	0.000139904	0.17041		-0.08798	0.000305577	0.014	0.24721		-0.00374	-0.000305577	0.000103767	0.15674
-0.47498	0	0.01157	0.39173		-0.00238	0	0.000110679	0.19846		-0.00915	-0.000305577	0.000140698	0.17062		-0.08768	0.000305577	0.01408	0.24861		-0.00374	-0.000305577	0.000104356	0.15733
-0.47468	0	0.01164	0.39472		-0.00238	0.000305577	0.000111302	0.19897		-0.00915	-0.000305577	0.000141493	0.1709		-0.08768	0.000305577	0.01416	0.24997		-0.00374	-0.000305577	0.000104945	0.15791
-0.47468	0	0.0117	0.39759		-0.00238	0.000305577	0.000111925	0.19944		-0.00915	-0.000305577	0.000142287	0.17127		-0.08768	0.000305577	0.01424	0.25131		-0.00373	-0.000305577	0.000105533	0.15848
-0.47437	0	0.01177	0.40033		-0.00238	0	0.000112548	0.19997		-0.00914	-0.000305577	0.000143082	0.17175		-0.08737	0	0.01432	0.25258		-0.00373	-0.000305577	0.000106122	0.15906
-0.47437	0	0.01183	0.4029		-0.00238	0	0.000113172	0.20047		-0.00914	-0.000305577	0.000143876	0.1723		-0.08737	0	0.0144	0.25381		-0.00373	-0.000305577	0.000106711	0.15961
-0.47407	0	0.0119	0.40538		-0.00238	0	0.000113795	0.20104		-0.00914	-0.000305577	0.000144671	0.17296		-0.08707	0	0.01448	0.25515		-0.00373	-0.000305577	0.000107299	0.16014
-0.47407	0	0.01197	0.40799		-0.00237	0	0.000114418	0.20172		-0.00914	-0.000305577	0.000145465	0.17366		-0.08707	0	0.01455	0.25635		-0.00373	-0.000611155	0.000107888	0.16064
-0.47376	0	0.01203	0.41083		-0.00237	0.000305577	0.000115041	0.20241		-0.00914	-0.000305577	0.00014626	0.17442		-0.08676	0	0.01463	0.25736		-0.00373	-0.000305577	0.000108476	0.16111
-0.47376	0	0.0121	0.41372		-0.00237	0.000305577	0.000115664	0.20311		-0.00914	-0.000305577	0.000147054	0.17517		-0.08676	0	0.01471	0.25847		-0.00373	-0.000305577	0.000109065	0.16153
-0.47346	0	0.01216	0.41665		-0.00237	0.000305577	0.000116288	0.2038		-0.00913	-0.000305577	0.000147848	0.17592		-0.08646	0	0.01479	0.25952		-0.00373	-0.000305577	0.000109654	0.16191
-0.47346	0	0.01223	0.41954		-0.00237	0	0.000116911	0.20447		-0.00913	-0.000305577	0.000148643	0.17674		-0.08646	0	0.01487	0.26058		-0.00372	-0.000305577	0.000110242	0.16234
-0.47346	0	0.01229	0.42239		-0.00237	0	0.000117534	0.20512		-0.00913	-0.000305577	0.000149437	0.17762		-0.08646	0	0.01495	0.2616		-0.00372	-0.000305577	0.000110831	0.16261
-0.47315	0	0.01236	0.42522		-0.00236	0	0.000118157	0.2058		-0.00913	-0.000305577	0.000150232	0.17859		-0.08615	0.000305577	0.01503	0.2626		-0.00372	-0.000611155	0.000111419	0.16274
-0.47315	0	0.01242	0.42807		-0.00236	0	0.00011878	0.20659		-0.00913	-0.000305577	0.000151026	0.17962		-0.08585	0.000305577	0.01511	0.26354		-0.00372	-0.000611155	0.000112008	0.16296
-0.47285	0	0.01249	0.43092		-0.00236	0.000305577	0.000119403	0.20747		-0.00913	-0.000305577	0.000151821	0.18069		-0.08585	0.000305577	0.01519	0.26456		-0.00372	-0.000611155	0.000112597	0.16317
-0.47285	0	0.01255	0.43373		-0.00236	0.000305577	0.000120027	0.20844		-0.00913	-0.000305577	0.000152615	0.18181		-0.08585	0	0.01527	0.26561		-0.00372	-0.000305577	0.000113185	0.16338
-0.47254	0	0.01262	0.43672		-0.00236	0.000305577	0.00012065	0.20948		-0.00913	-0.000305577	0.00015341	0.18294		-0.08554	0.000305577	0.01535	0.26662		-0.00372	-0.000611155	0.000113774	0.16365
-0.47254	0	0.01268	0.43992		-0.00236	0.000305577	0.000121273	0.21058		-0.00913	-0.000611155	0.000154204	0.18407		-0.08554	0.000305577	0.01543	0.26754		-0.00371	-0.000305577	0.000114362	0.16395
-0.47224	0	0.01275	0.44347		-0.00236	0.000305577	0.000121896	0.21172		-0.00912	-0.000305577	0.000154999	0.18523		-0.08524	0	0.01551	0.26841		-0.00371	-0.000305577	0.000114951	0.16428
-0.47224	0	0.01281	0.44729		-0.00235	0.000305577	0.000122519	0.21297		-0.00912	-0.000305577	0.000155793	0.18643		-0.08524	0	0.01559	0.26923		-0.00371	-0.000305577	0.00011554	0.16463
-0.47193	0	0.01288	0.45124		-0.00235	0.000305577	0.000123143	0.21428		-0.00912	-0.000305577	0.000156588	0.18767		-0.08493	0	0.01567	0.27004		-0.00371	-0.000305577	0.000116128	0.16497
-0.47193	0	0.01295	0.45513		-0.00235	0.000305577	0.000123766	0.21572		-0.00912	-0.000305577	0.000157382	0.18894		-0.08493	0	0.01575	0.27078		-0.00371	-0.000305577	0.000116717	0.16532
-0.47163	0	0.01301	0.45884		-0.00235	0.000305577	0.000124389	0.21733		-0.00912	-0.000305577	0.000158177	0.19027		-0.08463	0	0.01583	0.27144		-0.00371	-0.000305577	0.000117305	0.16564
-0.47163	0	0.01308	0.4625		-0.00235	0.000305577	0.000125012	0.21925		-0.00912	-0.000305577	0.000158971	0.19169		-0.08463	0	0.01591	0.27205		-0.0037	-0.000611155	0.000117894	0.16596
-0.47132	0	0.01314	0.46595		-0.00235	0.000305577	0.000125635	0.2213		-0.00911	-0.000305577	0.000159766	0.1932		-0.08432	0.000305577	0.01598	0.27271		-0.0037	-0.000305577	0.000118483	0.16629
-0.47132	0	0.01321	0.46919		-0.00235	0.000305577	0.000126259	0.22333		-0.00911	-0.000305577	0.00016056	0.19475		-0.08432	0.000305577	0.01606	0.27345		-0.0037	-0.000305577	0.000119071	0.1666
-0.47102	0	0.01327	0.47224		-0.00235	0.000305577	0.000126882	0.22531		-0.00911	-0.000305577	0.000161354	0.19629		-0.08402	0.000305577	0.01614	0.27414		-0.0037	-0.000305577	0.00011966	0.16687
-0.47102	0	0.01334	0.4752		-0.00235	0.000305577	0.000127505	0.2272		-0.00911	-0.000305577	0.000162149	0.19784		-0.08402	0	0.01622	0.27488		-0.0037	-0.000305577	0.000120249	0.16709
-0.47102	0	0.0134	0.47804		-0.00234	0.000305577	0.000128128	0.22923		-0.00911	-0.000305577	0.000162943	0.19935		-0.08402	0	0.0163	0.27573		-0.0037	-0.000305577	0.000120837	0.16733
-0.47071	0	0.01347	0.48071		-0.00234	0.000305577	0.000128751	0.23122		-0.00911	-0.000305577	0.000163738	0.20085		-0.08371	0.000305577	0.01638	0.27659		-0.00369	-0.000305577	0.000121426	0.16754
-0.47071	0	0.01353	0.48325		-0.00234	0.000305577	0.000129375	0.23314		-0.00911	-0.000305577	0.000164532	0.20232		-0.08371	0.000305577	0.01646	0.27754		-0.00369	-0.000611155	0.000122014	0.1678
-0.47041	0	0.0136	0.48581		-0.00234	0	0.000129998	0.23491		-0.0091	-0.000305577	0.000165327	0.20376		-0.08341	0	0.01654	0.2786		-0.00369	-0.000611155	0.000122603	0.16814
-0.47041	0	0.01366	0.48831		-0.00234	0.000305577	0.000130621	0.23669		-0.0091	0	0.000166121	0.20513		-0.0831	0	0.01662	0.27966		-0.00369	-0.000611155	0.000123192	0.16842
-0.4701	0	0.01373	0.49075		-0.00234	0.000305577	0.000131244	0.23837		-0.0091	-0.000305577	0.000166916	0.20647		-0.0831	0	0.0167	0.28076		-0.00369	-0.000611155	0.00012378	0.16861
-0.4701	0	0.0138	0.49318		-0.00233	0	0.000131867	0.24		-0.0091	-0.000305577	0.00016771	0.20776		-0.0831	0	0.01678	0.28194		-0.00369	-0.000611155	0.000124369	0.16871
-0.4698	0	0.01386	0.49548		-0.00233	0	0.000132491	0.24157		-0.0091	-0.000305577	0.000168505	0.209		-0.0828	0	0.01686	0.28325		-0.00369	-0.000611155	0.000124957	0.1689
-0.4698	0	0.01393	0.49781		-0.00233	0.000305577	0.000133114	0.24306		-0.0091	-0.000305577	0.000169299	0.21022		-0.0828	0	0.01694	0.2849		-0.00369	-0.000611155	0.000125546	0.16915
-0.46949	0	0.01399	0.50001		-0.00233	0.000305577	0.000133737	0.24445		-0.00909	-0.000305577	0.000170094	0.21139		-0.08249	0	0.01702	0.28674		-0.00369	-0.000611155	0.000126135	0.16936
-0.46949	0	0.01406	0.50206		-0.00233	0	0.00013436	0.24578		-0.00909	-0.000305577	0.000170888	0.21254		-0.08249	0	0.0171	0.28865		-0.00368	-0.000305577	0.000126723	0.16953
-0.46918	0	0.01412	0.5039		-0.00233	0	0.000134983	0.24704		-0.00909	-0.000305577	0.000171683	0.21363		-0.08218	0.000305577	0.01718	0.29055		-0.00368	-0.000305577	0.000127312	0.16973
-0.46918	0	0.01419	0.50549		-0.00232	0	0.000135606	0.24825		-0.00909	-0.000305577	0.000172477	0.21467		-0.08218	0	0.01726	0.29252		-0.00368	-0.000305577	0.0001279	0.16993
-0.46888	0	0.01425	0.50683		-0.00232	0	0.00013623	0.24944		-0.00909	-0.000611155	0.000173272	0.21567		-0.08188	0	0.01734	0.2946		-0.00368	-0.000305577	0.000128489	0.1701
-0.46888	0	0.01432	0.50781		-0.00232	0.000305577	0.000136853	0.25056		-0.00909	-0.000611155	0.000174066	0.2166		-0.08188	0	0.01741	0.29674		-0.00368	-0.000305577	0.000129078	0.17024
-0.46888	0	0.01438	0.50857		-0.00232	0	0.000137476	0.25162		-0.00909	-0.000611155	0.00017486	0.21751		-0.08157	0	0.01749	0.29892		-0.00368	-0.000305577	0.000129666	0.17041
-0.46857	0	0.01445	0.50922		-0.00232	0	0.000138099	0.25261		-0.00909	-0.000611155	0.000175655	0.21838		-0.08157	0	0.01757	0.30106		-0.00367	-0.000611155	0.000130255	0.17066
-0.46857	0	0.01451	0.5098		-0.00232	0.000305577	0.000138722	0.25358		-0.00909	-0.000305577	0.000176449	0.21924		-0.08127	0	0.01765	0.30318		-0.00367	-0.000611155	0.000130844	0.17129
-0.46827	0	0.01458	0.51039		-0.00232	0.000305577	0.000139346	0.25451		-0.00908	-0.000305577	0.000177244	0.22008		-0.08127	0	0.01773	0.30524		-0.00367	-0.000611155	0.000131432	0.17269
-0.46827	0	0.01464	0.51097		-0.00231	0.000305577	0.000139969	0.25543		-0.00908	-0.000305577	0.000178038	0.22092		-0.08127	0	0.01781	0.30724		-0.00367	-0.000611155	0.000132021	0.17514
-0.46796	0	0.01471	0.51153		-0.00231	0.000305577	0.000140592	0.2563		-0.00908	-0.000305577	0.000178833	0.22172		-0.08096	0.000305577	0.01789	0.30919		-0.00367	-0.000305577	0.000132609	0.17824
-0.46796	0	0.01478	0.51217		-0.00231	0	0.000141215	0.25713		-0.00908	-0.000305577	0.000179627	0.2225		-0.08096	0	0.01797	0.31107		-0.00367	-0.000305577	0.000133198	0.18149
-0.46766	0	0.01484	0.51285		-0.00231	0	0.000141838	0.25795		-0.00908	-0.000305577	0.000180422	0.22326		-0.08066	0.000305577	0.01805	0.31285		-0.00367	-0.000305577	0.000133787	0.18448
-0.46766	0	0.01491	0.51374		-0.00231	0	0.000142462	0.25873		-0.00908	-0.000305577	0.000181216	0.22395		-0.08066	0.000305577	0.01813	0.31455		-0.00366	-0.000305577	0.000134375	0.18724
-0.46735	0	0.01497	0.51484		-0.00231	0	0.000143085	0.25948		-0.00907	-0.000305577	0.000182011	0.22464		-0.08035	0.000305577	0.01821	0.31618		-0.00366	-0.000305577	0.000134964	0.18981
-0.46735	0	0.01504	0.51581		-0.00231	0.000305577	0.000143708	0.26022		-0.00907	-0.000305577	0.000182805	0.22526		-0.08035	0.000305577	0.01829	0.31773		-0.00366	-0.000305577	0.000135552	0.19213
-0.46705	0	0.0151	0.51696		-0.00231	0	0.000144331	0.26095		-0.00907	-0.000305577	0.0001836	0.22585		-0.08005	0	0.01837	0.31922		-0.00366	-0.000305577	0.000136141	0.1942
-0.46705	0	0.01517	0.51841		-0.0023	0.000305577	0.000144954	0.26165		-0.00907	-0.000305577	0.000184394	0.22643		-0.08005	0	0.01845	0.32064		-0.00366	-0.000305577	0.00013673	0.19608
-0.46674	0	0.01523	0.5201		-0.0023	0.000305577	0.000145577	0.26235		-0.00907	-0.000611155	0.000185189	0.22701		-0.07974	0	0.01853	0.32205		-0.00366	-0.000305577	0.000137318	0.1978
-0.46674	0	0.0153	0.52197		-0.0023	0.000305577	0.000146201	0.26303		-0.00907	-0.000305577	0.000185983	0.22756		-0.07974	0.000305577	0.01861	0.32342		-0.00366	-0.000305577	0.000137907	0.19934
-0.46644	0	0.01536	0.52387		-0.0023	0	0.000146824	0.26368		-0.00906	-0.000305577	0.000186778	0.22809		-0.07944	0.000305577	0.01869	0.32475		-0.00366	-0.000305577	0.000138496	0.20077
-0.46644	0	0.01543	0.52581		-0.0023	0.000305577	0.000147447	0.26436		-0.00906	-0.000305577	0.000187572	0.22859		-0.07944	0.000305577	0.01877	0.32603		-0.00365	-0.000305577	0.000139084	0.20209
-0.46644	0	0.01549	0.52799		-0.0023	0.000305577	0.00014807	0.26505		-0.00906	-0.000305577	0.000188367	0.22909		-0.07913	0.000305577	0.01885	0.32727		-0.00365	-0.000305577	0.000139673	0.20331
-0.46613	0	0.01556	0.5302		-0.00229	0.000305577	0.000148693	0.26572		-0.00906	-0.000305577	0.000189161	0.22965		-0.07913	0.000305577	0.01892	0.3285		-0.00365	-0.000305577	0.000140261	0.20444
-0.46613	0	0.01562	0.53248		-0.00229	0.000305577	0.000149317	0.26637		-0.00906	-0.000305577	0.000189955	0.23028		-0.07883	0.000305577	0.019	0.32973		-0.00365	-0.000305577	0.00014085	0.2055
-0.46583	0	0.01569	0.53471		-0.00229	0.000305577	0.00014994	0.26706		-0.00906	-0.000305577	0.00019075	0.23093		-0.07883	0.000305577	0.01908	0.33092		-0.00365	-0.000305577	0.000141439	0.20649
-0.46583	0	0.01576	0.53686		-0.00229	0.000305577	0.000150563	0.26783		-0.00906	-0.000305577	0.000191544	0.23161		-0.07852	0.000305577	0.01916	0.33211		-0.00365	0	0.000142027	0.20743
-0.46552	0	0.01582	0.53893		-0.00229	0.000305577	0.000151186	0.26863		-0.00906	0	0.000192339	0.2323		-0.07852	0	0.01924	0.33327		-0.00365	0	0.000142616	0.20833
-0.46552	0	0.01589	0.54096		-0.00229	0.000305577	0.000151809	0.26942		-0.00906	0	0.000193133	0.23301		-0.07852	0	0.01932	0.3344		-0.00364	-0.000305577	0.000143204	0.20921
-0.46522	0	0.01595	0.54299		-0.00229	0	0.000152433	0.27019		-0.00905	-0.000305577	0.000193928	0.23369		-0.07822	0	0.0194	0.33549		-0.00364	0	0.000143793	0.21004
-0.46522	0	0.01602	0.54502		-0.00228	0	0.000153056	0.27098		-0.00905	-0.000305577	0.000194722	0.23436		-0.07791	0	0.01948	0.33655		-0.00364	-0.000305577	0.000144382	0.21085
-0.46491	0	0.01608	0.54727		-0.00228	0.000305577	0.000153679	0.27175		-0.00905	-0.000305577	0.000195517	0.23507		-0.07791	0	0.01956	0.33757		-0.00364	-0.000305577	0.00014497	0.21162
-0.46491	0	0.01615	0.54972		-0.00228	0	0.000154302	0.27248		-0.00905	-0.000305577	0.000196311	0.23586		-0.07791	0.000305577	0.01964	0.33858		-0.00364	0	0.000145559	0.21236
-0.46461	0	0.01621	0.55242		-0.00228	0	0.000154925	0.27323		-0.00905	-0.000305577	0.000197106	0.23655		-0.07761	0.000305577	0.01972	0.33957		-0.00364	0	0.000146148	0.21307
-0.46461	0	0.01628	0.55529		-0.00228	0	0.000155549	0.27397		-0.00905	-0.000305577	0.0001979	0.23714		-0.07761	0	0.0198	0.34055		-0.00363	-0.000305577	0.000146736	0.21377
-0.4643	0	0.01634	0.5584		-0.00228	0	0.000156172	0.27473		-0.00904	-0.000305577	0.000198695	0.23772		-0.0773	0.000305577	0.01988	0.34152		-0.00363	-0.000305577	0.000147325	0.21456
-0.4643	0	0.01641	0.56175		-0.00227	0	0.000156795	0.27549		-0.00904	-0.000305577	0.000199489	0.23843		-0.0773	0.000305577	0.01996	0.34246		-0.00363	-0.000305577	0.000147913	0.21527
-0.464	0	0.01647	0.56523		-0.00227	0	0.000157418	0.27627		-0.00904	-0.000305577	0.000200284	0.23916		-0.077	0.000305577	0.02004	0.34337		-0.00363	-0.000305577	0.000148502	0.21579
-0.464	0	0.01654	0.56872		-0.00227	0	0.000158041	0.27704		-0.00904	-0.000305577	0.000201078	0.2399		-0.077	0.000305577	0.02012	0.34424		-0.00363	0	0.000149091	0.21642
-0.46369	0	0.01661	0.5724		-0.00227	0.000305577	0.000158664	0.27784		-0.00904	-0.000305577	0.000201873	0.24062		-0.07669	0.000305577	0.0202	0.3451		-0.00363	-0.000305577	0.000149679	0.21705
-0.46369	0	0.01667	0.57614		-0.00227	0.000305577	0.000159288	0.27865		-0.00904	-0.000305577	0.000202667	0.24139		-0.07669	0.000305577	0.02028	0.34591		-0.00362	-0.000305577	0.000150268	0.21769
-0.46369	0	0.01674	0.57985		-0.00227	0.000305577	0.000159911	0.27945		-0.00904	-0.000305577	0.000203462	0.24226		-0.07639	0.000305577	0.02035	0.3467		-0.00362	-0.000305577	0.000150857	0.21832
-0.46339	0	0.0168	0.58353		-0.00227	0.000305577	0.000160534	0.28032		-0.00903	-0.000305577	0.000204256	0.24327		-0.07639	0.000305577	0.02043	0.34753		-0.00362	-0.000305577	0.000151445	0.21892
-0.46339	0	0.01687	0.58707		-0.00227	0.000305577	0.000161157	0.28128		-0.00903	-0.000305577	0.00020505	0.24438		-0.07608	0.000305577	0.02051	0.34846		-0.00362	-0.000305577	0.000152034	0.21948
-0.46308	0	0.01693	0.59051		-0.00227	0	0.00016178	0.28234		-0.00903	-0.000305577	0.000205845	0.24553		-0.07608	0.000305577	0.02059	0.34944		-0.00362	-0.000305577	0.000152622	0.22002
-0.46308	0	0.017	0.59384		-0.00226	0	0.000162404	0.28348		-0.00903	-0.000305577	0.000206639	0.24673		-0.07578	0.000305577	0.02067	0.35043		-0.00362	-0.000305577	0.000153211	0.22055
-0.46278	0	0.01706	0.597		-0.00226	0	0.000163027	0.28467		-0.00903	0	0.000207434	0.24798		-0.07578	0.000305577	0.02075	0.35139		-0.00362	-0.000305577	0.0001538	0.22104
-0.46278	0	0.01713	0.60003		-0.00226	0	0.00016365	0.2859		-0.00903	-0.000305577	0.000208228	0.24923		-0.07547	0.000305577	0.02083	0.35236		-0.00362	-0.000305577	0.000154388	0.22149
-0.46247	0	0.01719	0.6029		-0.00226	0.000305577	0.000164273	0.28716		-0.00902	0	0.000209023	0.25056		-0.07547	0.000305577	0.02091	0.35335		-0.00362	-0.000305577	0.000154977	0.2219
-0.46247	0	0.01726	0.60564		-0.00226	0.000305577	0.000164896	0.28847		-0.00902	-0.000305577	0.000209817	0.2519		-0.07547	0.000305577	0.02099	0.35444		-0.00361	-0.000305577	0.000155566	0.2224
-0.46217	0	0.01732	0.60832		-0.00226	0.000305577	0.00016552	0.28984		-0.00902	0	0.000210612	0.25333		-0.07517	0.000305577	0.02107	0.35564		-0.00361	-0.000305577	0.000156154	0.22273
-0.46217	0	0.01739	0.61086		-0.00225	0.000305577	0.000166143	0.29131		-0.00902	0	0.000211406	0.25475		-0.07517	0.000305577	0.02115	0.35698		-0.00361	-0.000305577	0.000156743	0.22297
-0.46186	0	0.01745	0.61328		-0.00225	0	0.000166766	0.29282		-0.00902	-0.000305577	0.000212201	0.25616		-0.07486	0.000305577	0.02123	0.35838		-0.00361	-0.000305577	0.000157331	0.22331
-0.46186	0	0.01752	0.61566		-0.00225	0.000305577	0.000167389	0.29436		-0.00902	-0.000305577	0.000212995	0.25758		-0.07486	0.000305577	0.02131	0.35991		-0.00361	-0.000305577	0.00015792	0.22367
-0.46186	0	0.01759	0.61799		-0.00225	0.000305577	0.000168012	0.29594		-0.00902	0	0.00021379	0.25898		-0.07456	0.000305577	0.02139	0.36155		-0.00361	-0.000305577	0.000158509	0.22404
-0.46156	0	0.01765	0.62024		-0.00225	0.000305577	0.000168635	0.29755		-0.00902	-0.000305577	0.000214584	0.26037		-0.07456	0.000305577	0.02147	0.36329		-0.0036	-0.000305577	0.000159097	0.22443
-0.46125	0	0.01772	0.62249		-0.00225	0.000305577	0.000169259	0.29919		-0.00901	0	0.000215379	0.26171		-0.07425	0.000305577	0.02155	0.3651		-0.0036	-0.000305577	0.000159686	0.22482
-0.46125	0	0.01778	0.62465		-0.00225	0	0.000169882	0.30083		-0.00901	0	0.000216173	0.263		-0.07425	0.000305577	0.02163	0.36694		-0.0036	0	0.000160274	0.22521
-0.46125	0	0.01785	0.6268		-0.00224	0	0.000170505	0.30246		-0.00901	0	0.000216968	0.26428		-0.07395	0.000305577	0.02171	0.3688		-0.0036	-0.000305577	0.000160863	0.2256
-0.46095	0	0.01791	0.62882		-0.00224	0	0.000171128	0.30406		-0.00901	0	0.000217762	0.26552		-0.07395	0.000305577	0.02178	0.37069		-0.0036	-0.000305577	0.000161452	0.22599
-0.46095	0	0.01798	0.63077		-0.00224	0	0.000171751	0.30565		-0.00901	-0.000305577	0.000218557	0.26673		-0.07364	0.000305577	0.02186	0.37257		-0.0036	-0.000305577	0.00016204	0.22638
-0.46064	0	0.01804	0.63259		-0.00224	0.000305577	0.000172375	0.30719		-0.00901	-0.000305577	0.000219351	0.26791		-0.07364	0	0.02194	0.37445		-0.0036	-0.000611155	0.000162629	0.22673
-0.46064	0	0.01811	0.63431		-0.00224	0	0.000172998	0.30868		-0.00901	-0.000305577	0.000220146	0.26905		-0.07364	0.000305577	0.02202	0.37632		-0.00359	-0.000611155	0.000163218	0.22711
-0.46034	0	0.01817	0.63603		-0.00224	0	0.000173621	0.31011		-0.009	-0.000305577	0.00022094	0.27018		-0.07334	0.000305577	0.0221	0.37818		-0.00359	-0.000611155	0.000163806	0.22751
-0.46034	0	0.01824	0.63766		-0.00224	0	0.000174244	0.31152		-0.009	-0.000305577	0.000221734	0.27124		-0.07303	0.000305577	0.02218	0.38001		-0.00359	-0.000611155	0.000164395	0.22778
-0.46003	0	0.0183	0.63924		-0.00224	0	0.000174867	0.31287		-0.009	-0.000305577	0.000222529	0.27227		-0.07303	0.000305577	0.02226	0.38181		-0.00359	-0.000611155	0.000164983	0.22815
-0.46003	0	0.01837	0.6408		-0.00223	0.000305577	0.000175491	0.31417		-0.009	0	0.000223323	0.27325		-0.07303	0.000305577	0.02234	0.38357		-0.00359	-0.000611155	0.000165572	0.2286
-0.45973	0	0.01844	0.6424		-0.00223	0.000305577	0.000176114	0.31544		-0.009	0	0.000224118	0.27424		-0.07273	0.000305577	0.02242	0.38526		-0.00359	-0.000611155	0.000166161	0.22904
-0.45973	0	0.0185	0.64383		-0.00223	0.000305577	0.000176737	0.31667		-0.009	0	0.000224912	0.27518		-0.07273	0.000305577	0.0225	0.38691		-0.00359	-0.000611155	0.000166749	0.22948
-0.45942	0	0.01857	0.64512		-0.00223	0.000305577	0.00017736	0.31787		-0.00899	0	0.000225707	0.27611		-0.07242	0.000305577	0.02258	0.38852		-0.00359	-0.000611155	0.000167338	0.22992
-0.45942	0	0.01863	0.64638		-0.00223	0.000305577	0.000177983	0.31903		-0.00899	0	0.000226501	0.27701		-0.07242	0.000305577	0.02266	0.39007		-0.00358	-0.000611155	0.000167927	0.23031
-0.45942	0	0.0187	0.64763		-0.00223	0.000305577	0.000178606	0.32016		-0.00899	0	0.000227296	0.27786		-0.07212	0.000305577	0.02274	0.39159		-0.00358	-0.000611155	0.000168515	0.23067
-0.45912	0	0.01876	0.64903		-0.00222	0.000305577	0.00017923	0.32126		-0.00899	-0.000305577	0.00022809	0.27871		-0.07212	0.000305577	0.02282	0.39307		-0.00358	-0.000305577	0.000169104	0.23101
-0.45912	0	0.01883	0.65049		-0.00222	0.000611155	0.000179853	0.32232		-0.00899	-0.000305577	0.000228885	0.27956		-0.07181	0.000305577	0.0229	0.39449		-0.00358	-0.000611155	0.000169692	0.23131
-0.45881	0	0.01889	0.65199		-0.00222	0.000305577	0.000180476	0.32338		-0.00899	0	0.000229679	0.28041		-0.07181	0.000305577	0.02298	0.39588		-0.00358	-0.000305577	0.000170281	0.23154
-0.45881	0	0.01896	0.65354		-0.00222	0.000305577	0.000181099	0.32443		-0.00899	0	0.000230474	0.28128		-0.07151	0.000305577	0.02306	0.39723		-0.00358	-0.000305577	0.00017087	0.23173
-0.45851	0	0.01902	0.65512		-0.00222	0.000305577	0.000181722	0.32545		-0.00899	0	0.000231268	0.28216		-0.07151	0.000305577	0.02314	0.39855		-0.00357	-0.000305577	0.000171458	0.2319
-0.45851	0	0.01909	0.6568		-0.00222	0.000305577	0.000182346	0.32647		-0.00899	0	0.000232063	0.28303		-0.0712	0.000305577	0.02321	0.39985		-0.00357	-0.000305577	0.000172047	0.23214
-0.4582	0	0.01915	0.65848		-0.00222	0.000305577	0.000182969	0.32745		-0.00898	0	0.000232857	0.28391		-0.0712	0.000305577	0.02329	0.40111		-0.00357	-0.000305577	0.000172636	0.23233
-0.4582	0	0.01922	0.66016		-0.00221	0.000305577	0.000183592	0.32842		-0.00898	0	0.000233652	0.28479		-0.0709	0.000305577	0.02337	0.40235		-0.00357	0	0.000173224	0.23244
-0.4579	0	0.01928	0.66183		-0.00221	0.000305577	0.000184215	0.32935		-0.00898	-0.000305577	0.000234446	0.28567		-0.0709	0.000305577	0.02345	0.40357		-0.00357	-0.000305577	0.000173813	0.23267
-0.4579	0	0.01935	0.66347		-0.00221	0.000305577	0.000184838	0.33027		-0.00898	-0.000305577	0.000235241	0.28656		-0.07059	0.000305577	0.02353	0.40476		-0.00357	-0.000305577	0.000174401	0.23301
-0.45759	0	0.01942	0.6651		-0.00221	0.000305577	0.000185461	0.33115		-0.00898	-0.000305577	0.000236035	0.28741		-0.07059	0.000305577	0.02361	0.4059		-0.00357	-0.000305577	0.00017499	0.23355
-0.45759	0	0.01948	0.66672		-0.00221	0.000305577	0.000186085	0.33201		-0.00898	-0.000305577	0.000236829	0.28825		-0.07059	0.000305577	0.02369	0.40704		-0.00356	0	0.000175579	0.23463
-0.45729	0	0.01955	0.66832		-0.00221	0.000305577	0.000186708	0.33283		-0.00897	-0.000305577	0.000237624	0.28905		-0.07029	0.000305577	0.02377	0.40816		-0.00356	0	0.000176167	0.23649
-0.45729	0	0.01961	0.66995		-0.0022	0.000305577	0.00018733	0.33366		-0.00897	-0.000305577	0.000238417	0.28985		-0.07029	0.000305577	0.02385	0.40927		-0.00356	0	0.000176754	0.23886
-0.45698	0	0.01968	0.67164		-0.0022	0.000305577	0.000187953	0.33447		-0.00897	-0.000305577	0.000239212	0.29063		-0.06998	0.000305577	0.02393	0.41033		-0.00356	0	0.000177343	0.2414
-0.45698	0	0.01974	0.67337		-0.0022	0.000305577	0.000188576	0.33527		-0.00897	-0.000305577	0.000240006	0.29138		-0.06998	0.000305577	0.02401	0.41137		-0.00356	0	0.000177931	0.24389
-0.45698	0	0.01981	0.67514		-0.0022	0.000305577	0.000189199	0.33605		-0.00897	-0.000305577	0.000240801	0.29212		-0.06968	0.000305577	0.02409	0.41243		-0.00356	-0.000305577	0.00017852	0.24617
-0.45668	0	0.01987	0.677		-0.0022	0.000305577	0.000189823	0.33685		-0.00897	0	0.000241595	0.29283		-0.06968	0.000305577	0.02417	0.41349		-0.00355	-0.000305577	0.000179109	0.24847
-0.45668	0	0.01994	0.67893		-0.0022	0.000305577	0.000190446	0.33762		-0.00896	0	0.000242389	0.2935		-0.06937	0.000305577	0.02425	0.41454		-0.00355	-0.000305577	0.000179697	0.25041
-0.45637	0	0.02	0.68092		-0.0022	0.000305577	0.000191069	0.33843		-0.00896	0	0.000243184	0.29416		-0.06937	0.000305577	0.02433	0.41558		-0.00355	-0.000305577	0.000180286	0.25211
-0.45637	0	0.02007	0.68308		-0.0022	0	0.000191692	0.33928		-0.00896	-0.000305577	0.000243978	0.29483		-0.06907	0.000305577	0.02441	0.41662		-0.00355	0	0.000180874	0.2538
-0.45607	0	0.02013	0.68557		-0.0022	0	0.000192315	0.34014		-0.00896	-0.000305577	0.000244773	0.29553		-0.06907	0.000305577	0.02449	0.41765		-0.00355	-0.000305577	0.000181463	0.25532
-0.45607	0	0.0202	0.68831		-0.00219	0.000305577	0.000192939	0.34099		-0.00896	-0.000305577	0.000245567	0.29622		-0.06876	0.000305577	0.02457	0.41865		-0.00355	-0.000305577	0.000182052	0.25696
-0.45576	0	0.02026	0.69124		-0.00219	0.000305577	0.000193562	0.34186		-0.00896	-0.000305577	0.000246362	0.29691		-0.06876	0.000305577	0.02464	0.41966		-0.00355	-0.000305577	0.00018264	0.25834
-0.45576	0	0.02033	0.69434		-0.00219	0.000305577	0.000194185	0.34274		-0.00896	-0.000305577	0.000247156	0.29758		-0.06846	0.000305577	0.02472	0.42066		-0.00355	-0.000305577	0.000183229	0.25954
-0.45546	0	0.0204	0.69757		-0.00219	0.000305577	0.000194808	0.34364		-0.00895	-0.000305577	0.000247951	0.29828		-0.06846	0.000305577	0.0248	0.42165		-0.00355	-0.000305577	0.000183818	0.26089
-0.45546	0	0.02046	0.70084		-0.00219	0.000305577	0.000195431	0.34452		-0.00895	-0.000305577	0.000248745	0.29895		-0.06815	0.000305577	0.02488	0.42263		-0.00354	0	0.000184406	0.26215
-0.45515	0	0.02053	0.70411		-0.00219	0.000305577	0.000196054	0.34541		-0.00895	-0.000305577	0.00024954	0.29965		-0.06815	0.000305577	0.02496	0.4236		-0.00354	0	0.000184995	0.26321
-0.45515	0	0.02059	0.70741		-0.00218	0.000305577	0.000196678	0.34628		-0.00895	-0.000305577	0.000250334	0.30035		-0.06815	0.000305577	0.02504	0.42457		-0.00354	0	0.000185583	0.26432
-0.45515	0	0.02066	0.71067		-0.00218	0.000305577	0.000197301	0.34716		-0.00895	-0.000305577	0.000251129	0.30109		-0.06785	0.000305577	0.02512	0.42556		-0.00354	0	0.000186172	0.26539
-0.45485	0	0.02072	0.71384		-0.00218	0.000305577	0.000197924	0.34805		-0.00895	-0.000305577	0.000251923	0.30186		-0.06785	0.000305577	0.0252	0.42656		-0.00354	0	0.000186761	0.2663
-0.45485	0	0.02079	0.71698		-0.00218	0.000305577	0.000198547	0.34893		-0.00895	0	0.000252718	0.3027		-0.06754	0	0.02528	0.42764		-0.00354	0	0.000187349	0.2672
-0.45454	0	0.02085	0.72007		-0.00218	0.000305577	0.00019917	0.3498		-0.00895	0	0.000253512	0.30358		-0.06754	0	0.02536	0.42881		-0.00353	-0.000305577	0.000187938	0.26809
-0.45454	0	0.02092	0.72314		-0.00218	0	0.000199794	0.35065		-0.00894	0	0.000254307	0.30446		-0.06724	0.000305577	0.02544	0.43007		-0.00353	-0.000305577	0.000188527	0.26889
-0.45424	0	0.02098	0.72622		-0.00218	0	0.000200417	0.35157		-0.00894	0	0.000255101	0.30535		-0.06724	0.000305577	0.02552	0.43143		-0.00353	-0.000305577	0.000189115	0.26966
-0.45424	0	0.02105	0.72924		-0.00217	0	0.00020104	0.35251		-0.00894	0	0.000255896	0.30627		-0.06693	0.000305577	0.0256	0.43289		-0.00353	-0.000305577	0.000189704	0.27047
-0.45393	0	0.02111	0.73221		-0.00217	0	0.000201663	0.35348		-0.00894	0	0.00025669	0.30724		-0.06693	0.000305577	0.02568	0.43442		-0.00353	0	0.000190293	0.27121
-0.45393	0	0.02118	0.73508		-0.00217	0	0.000202286	0.35453		-0.00894	0	0.000257485	0.30826		-0.06662	0.000305577	0.02576	0.436		-0.00353	-0.000305577	0.000190881	0.27191
-0.45362	0	0.02125	0.73783		-0.00217	0	0.00020291	0.35563		-0.00894	0	0.000258279	0.3093		-0.06662	0	0.02584	0.43763		-0.00353	-0.000305577	0.00019147	0.27265
-0.45362	0	0.02131	0.74049		-0.00217	0	0.000203533	0.35678		-0.00894	0	0.000259074	0.31035		-0.06662	0	0.02592	0.43928		-0.00352	-0.000305577	0.000192058	0.27337
-0.45332	0	0.02138	0.74306		-0.00217	0	0.000204156	0.35798		-0.00893	0	0.000259868	0.31142		-0.06632	0	0.026	0.44099		-0.00352	-0.000305577	0.000192647	0.27405
-0.45332	0	0.02144	0.74552		-0.00217	0.000305577	0.000204779	0.35918		-0.00893	0	0.000260662	0.31251		-0.06601	0.000305577	0.02607	0.44274		-0.00352	-0.000305577	0.000193236	0.2748
-0.45301	0	0.02151	0.7479		-0.00217	0	0.000205402	0.36038		-0.00893	0	0.000261457	0.31364		-0.06601	0.000305577	0.02615	0.44451		-0.00352	-0.000305577	0.000193824	0.27556
-0.45301	0	0.02157	0.75025		-0.00216	0	0.000206025	0.36158		-0.00893	-0.000305577	0.000262251	0.31478		-0.06571	0.000305577	0.02623	0.4463		-0.00352	-0.000305577	0.000194413	0.27628
-0.45271	0	0.02164	0.75262		-0.00216	0	0.000206649	0.36279		-0.00893	-0.000305577	0.000263046	0.31591		-0.06571	0	0.02631	0.44813		-0.00352	-0.000305577	0.000195002	0.277
-0.45271	0	0.0217	0.75498		-0.00216	0	0.000207272	0.36405		-0.00893	-0.000305577	0.00026384	0.31704		-0.06571	0.000305577	0.02639	0.44994		-0.00351	0	0.00019559	0.27772
-0.45271	0	0.02177	0.75721		-0.00216	0	0.000207895	0.36534		-0.00892	-0.000305577	0.000264635	0.31814		-0.0654	0.000305577	0.02647	0.45173		-0.00351	0	0.000196179	0.27837
-0.4524	0	0.02183	0.75931		-0.00216	0	0.000208518	0.36668		-0.00892	0	0.000265429	0.31924		-0.0654	0.000305577	0.02655	0.45348		-0.00351	0	0.000196767	0.27899
-0.4524	0	0.0219	0.76132		-0.00216	0	0.000209141	0.36805		-0.00892	0	0.000266224	0.32033		-0.0651	0.000305577	0.02663	0.4552		-0.00351	-0.000305577	0.000197356	0.27962
-0.4521	0	0.02196	0.76334		-0.00215	0.000305577	0.000209765	0.36942		-0.00892	0	0.000267018	0.32143		-0.0651	0.000305577	0.02671	0.4569		-0.00351	-0.000305577	0.000197945	0.28018
-0.4521	0	0.02203	0.76534		-0.00215	0.000305577	0.000210388	0.37078		-0.00892	0	0.000267813	0.32252		-0.06479	0.000305577	0.02679	0.45855		-0.00351	0	0.000198533	0.28071
-0.45179	0	0.02209	0.76732		-0.00215	0.000305577	0.000211011	0.37215		-0.00892	0	0.000268607	0.32363		-0.06479	0.000305577	0.02687	0.46021		-0.00351	0	0.000199122	0.28123
-0.45179	0	0.02216	0.76935		-0.00215	0	0.000211634	0.37361		-0.00891	0	0.000269402	0.32474		-0.06449	0	0.02695	0.46184		-0.00351	0	0.000199711	0.28171
-0.45149	0	0.02223	0.77138		-0.00215	0	0.000212257	0.37515		-0.00891	0	0.000270196	0.32586		-0.06449	0.000305577	0.02703	0.46341		-0.0035	0	0.000200299	0.28216
-0.45149	0	0.02229	0.7734		-0.00215	0	0.00021288	0.37654		-0.00891	0	0.000270991	0.32699		-0.06418	0.000305577	0.02711	0.46495		-0.0035	0	0.000200888	0.28263
-0.45118	0	0.02236	0.77537		-0.00215	0.000305577	0.000213504	0.37798		-0.00891	0	0.000271785	0.32811		-0.06418	0.000305577	0.02719	0.46645		-0.0035	0	0.000201477	0.28305
-0.45118	0	0.02242	0.7773		-0.00214	0.000305577	0.000214127	0.37932		-0.00891	0	0.00027258	0.32927		-0.06418	0.000305577	0.02727	0.4679		-0.0035	0	0.000202065	0.28344
-0.45088	0	0.02249	0.77993		-0.00214	0	0.00021475	0.38062		-0.00891	0	0.000273374	0.33039		-0.06388	0.000305577	0.02735	0.46929		-0.0035	0	0.000202654	0.28387
-0.45088	0	0.02255	0.78132		-0.00214	0.000305577	0.000215373	0.38203		-0.00891	0	0.000274169	0.33151		-0.06388	0	0.02743	0.47066		-0.0035	0	0.000203242	0.28432
-0.45057	0.000305577	0.02262	0.78326		-0.00214	0.000305577	0.000215996	0.38337		-0.00891	0	0.000274963	0.33259		-0.06357	0.000305577	0.0275	0.472		-0.0035	-0.000305577	0.000203831	0.28481
-0.45057	0	0.02268	0.78515		-0.00214	0.000305577	0.00021662	0.38472		-0.00891	0	0.000275758	0.33367		-0.06357	0.000305577	0.02758	0.47331		-0.00349	-0.000305577	0.00020442	0.28534
-0.45027	0	0.02275	0.78699		-0.00214	0.000305577	0.000217243	0.38606		-0.0089	0	0.000276552	0.33472		-0.06327	0	0.02766	0.47458		-0.00349	-0.000305577	0.000205008	0.28587
-0.45027	0	0.02281	0.78879		-0.00213	0	0.000217866	0.38732		-0.0089	0	0.000277347	0.33575		-0.06327	0	0.02774	0.47584		-0.00349	0	0.000205597	0.28638
-0.45027	0	0.02288	0.79055		-0.00213	0	0.000218489	0.38853		-0.0089	0	0.000278141	0.33679		-0.06296	0	0.02782	0.47705		-0.00349	0	0.000206186	0.28687
-0.44996	0	0.02294	0.79225		-0.00213	0	0.000219112	0.38973		-0.0089	0	0.000278935	0.33779		-0.06296	0	0.0279	0.47822		-0.00349	-0.000305577	0.000206774	0.28738
-0.44996	0	0.02301	0.79393		-0.00213	0.000305577	0.000219735	0.39089		-0.0089	0	0.00027973	0.3388		-0.06266	0	0.02798	0.47938		-0.00349	-0.000305577	0.000207363	0.2879
-0.44966	0	0.02307	0.79563		-0.00213	0	0.000220359	0.39206		-0.0089	0	0.000280524	0.33979		-0.06266	0.000305577	0.02806	0.48052		-0.00348	-0.000305577	0.000207952	0.28839
-0.44966	0	0.02314	0.7973		-0.00213	0	0.000220982	0.39322		-0.00889	0	0.000281319	0.34079		-0.06235	0.000305577	0.02814	0.48165		-0.00348	-0.000305577	0.00020854	0.28885
-0.44935	0	0.02321	0.79893		-0.00213	0	0.000221605	0.39436		-0.00889	0	0.000282113	0.34179		-0.06235	0	0.02822	0.48275		-0.00348	-0.000305577	0.000209129	0.28935
-0.44935	0	0.02327	0.80049		-0.00213	0	0.000222228	0.39544		-0.00889	0	0.000282908	0.34278		-0.06205	0	0.0283	0.48386		-0.00348	0	0.000209717	0.28982
-0.44905	0	0.02334	0.80201		-0.00213	0	0.000222851	0.39651		-0.00889	0	0.000283702	0.34376		-0.06205	0	0.02838	0.48496		-0.00348	-0.000305577	0.000210306	0.29029
-0.44905	0	0.0234	0.80351		-0.00212	0	0.000223475	0.39753		-0.00889	0	0.000284497	0.34471		-0.06174	0	0.02846	0.48603		-0.00348	-0.000305577	0.000210895	0.29071
-0.44874	0	0.02347	0.80501		-0.00212	0	0.000224098	0.39856		-0.00889	0	0.000285291	0.34563		-0.06174	0.000305577	0.02854	0.48712		-0.00348	-0.000305577	0.000211483	0.29111
-0.44874	0	0.02353	0.8065		-0.00212	0	0.000224721	0.39955		-0.00889	-0.000305577	0.000286086	0.34656		-0.06144	0.000305577	0.02862	0.48818		-0.00348	-0.000305577	0.000212072	0.29148
-0.44844	0	0.0236	0.80801		-0.00212	0	0.000225344	0.40056		-0.00888	-0.000305577	0.00028688	0.34747		-0.06144	0.000305577	0.0287	0.48927		-0.00348	-0.000305577	0.000212661	0.29184
-0.44844	0	0.02366	0.8096		-0.00212	0	0.000225967	0.40155		-0.00888	0	0.000287675	0.3484		-0.06113	0	0.02878	0.49034		-0.00347	0	0.000213249	0.29217
-0.44813	0	0.02373	0.8112		-0.00212	0	0.00022659	0.4025		-0.00888	0	0.000288469	0.3493		-0.06113	0.000305577	0.02886	0.4914		-0.00347	0	0.000213838	0.29247
-0.44813	0	0.02379	0.81284		-0.00211	0	0.000227214	0.40342		-0.00888	0	0.000289264	0.35015		-0.06083	0.000305577	0.02894	0.49246		-0.00347	0	0.000214427	0.29273
-0.44813	0	0.02386	0.81458		-0.00211	0	0.000227837	0.4043		-0.00888	0	0.000290058	0.35096		-0.06083	0	0.02901	0.49353		-0.00347	0	0.000215015	0.29296
-0.44783	0	0.02392	0.81642		-0.00211	0	0.00022846	0.40521		-0.00888	0	0.000290853	0.35177		-0.06083	0.000305577	0.02909	0.49461		-0.00347	0	0.000215604	0.29318
-0.44783	0	0.02399	0.81839		-0.00211	0	0.000229083	0.4061		-0.00888	0	0.000291647	0.35254		-0.06052	0.000305577	0.02917	0.49568		-0.00347	0	0.000216192	0.29341
-0.44752	0.000305577	0.02406	0.82049		-0.00211	0	0.000229706	0.40698		-0.00888	0	0.000292442	0.35331		-0.06052	0.000305577	0.02925	0.49673		-0.00346	0	0.000216781	0.29366
-0.44752	0	0.02412	0.82275		-0.00211	0	0.00023033	0.40782		-0.00887	0	0.000293236	0.35409		-0.06022	0.000305577	0.02933	0.49779		-0.00346	-0.000305577	0.00021737	0.29395
-0.44722	0	0.02419	0.82524		-0.00211	0	0.000230953	0.40864		-0.00887	0	0.000294031	0.35487		-0.06022	0.000305577	0.02941	0.49886		-0.00346	0	0.000217958	0.29429
-0.44722	0	0.02425	0.82792		-0.0021	0.000305577	0.000231576	0.40945		-0.00887	0	0.000294825	0.35564		-0.05991	0.000305577	0.02949	0.49996		-0.00346	0	0.000218547	0.29467
-0.44691	0	0.02432	0.83078		-0.0021	0.000305577	0.000232199	0.41028		-0.00887	0	0.00029562	0.3564		-0.05991	0.000305577	0.02957	0.50108		-0.00346	0	0.000219136	0.29521
-0.44691	0	0.02438	0.83375		-0.0021	0	0.000232822	0.41111		-0.00887	0	0.000296414	0.35719		-0.05961	0.000305577	0.02965	0.5023		-0.00346	0	0.000219724	0.29607
-0.44661	0	0.02445	0.8368		-0.0021	0.000305577	0.000233445	0.41196		-0.00887	0	0.000297209	0.35798		-0.05961	0.000611155	0.02973	0.50374		-0.00345	-0.000305577	0.000220313	0.29736
-0.44661	0	0.02451	0.83988		-0.0021	0.000305577	0.000234069	0.41284		-0.00887	0	0.000298003	0.35877		-0.0593	0.000305577	0.02981	0.50505		-0.00345	0	0.000220902	0.29913
-0.4463	0	0.02458	0.84292		-0.0021	0.000305577	0.000234692	0.41374		-0.00886	0	0.000298797	0.35954		-0.0593	0.000305577	0.02989	0.5065		-0.00345	0	0.00022149	0.30114
-0.4463	0	0.02464	0.84589		-0.00209	0.000305577	0.000235315	0.41468		-0.00886	0	0.000299592	0.36031		-0.059	0.000305577	0.02997	0.50783		-0.00345	0	0.000222079	0.30318
-0.446	0	0.02471	0.84878		-0.00209	0.000305577	0.000235938	0.41564		-0.00886	-0.000305577	0.000300386	0.36108		-0.059	0.000305577	0.03005	0.50932		-0.00345	0	0.000222667	0.30514
-0.446	0	0.02477	0.85166		-0.00209	0	0.000236561	0.41659		-0.00886	-0.000305577	0.000301181	0.36184		-0.05869	0	0.03013	0.51083		-0.00345	0	0.000223256	0.30699
-0.44569	0	0.02484	0.85453		-0.00209	0.000305577	0.000237185	0.41756		-0.00886	-0.000305577	0.000301975	0.3626		-0.05869	0	0.03021	0.51242		-0.00345	0	0.000223845	0.30873
-0.44569	0.000305577	0.0249	0.8574		-0.00209	0.000305577	0.000237808	0.41851		-0.00886	-0.000305577	0.00030277	0.36339		-0.05839	0	0.03029	0.51398		-0.00344	0	0.000224433	0.31038
-0.44539	0	0.02497	0.86021		-0.00209	0.000305577	0.000238431	0.41947		-0.00885	-0.000305577	0.000303564	0.36421		-0.05839	0.000305577	0.03037	0.51563		-0.00344	0	0.000225022	0.31195
-0.44539	0	0.02504	0.86304		-0.00209	0.000611155	0.000239054	0.42042		-0.00885	0	0.000304359	0.36509		-0.05839	0	0.03044	0.51732		-0.00344	0	0.000225611	0.31344
-0.44539	0	0.0251	0.86583		-0.00209	0.000305577	0.000239677	0.42136		-0.00885	0	0.000305153	0.36599		-0.05808	0	0.03052	0.51901		-0.00344	0	0.000226199	0.31487
-0.44508	0	0.02517	0.86852		-0.00208	0.000305577	0.0002403	0.42232		-0.00885	0	0.000305948	0.36694		-0.05808	0	0.0306	0.52069		-0.00344	0	0.000226788	0.31622
-0.44508	0	0.02523	0.8711		-0.00208	0.000305577	0.000240924	0.42327		-0.00885	0	0.000306742	0.36788		-0.05778	0.000305577	0.03068	0.52239		-0.00344	-0.000305577	0.000227377	0.3175
-0.44478	0	0.0253	0.87368		-0.00208	0.000305577	0.000241547	0.42423		-0.00885	0	0.000307537	0.36882		-0.05778	0.000305577	0.03076	0.52406		-0.00344	-0.000305577	0.000227965	0.31873
-0.44478	0	0.02536	0.87622		-0.00208	0.000305577	0.00024217	0.4252		-0.00884	0	0.000308331	0.36979		-0.05747	0	0.03084	0.52575		-0.00344	-0.000305577	0.000228554	0.3199
-0.44447	0	0.02543	0.87867		-0.00208	0.000305577	0.000242793	0.42621		-0.00884	-0.000305577	0.000309126	0.37075		-0.05747	0	0.03092	0.5274		-0.00343	-0.000305577	0.000229142	0.321
-0.44447	0	0.02549	0.88107		-0.00208	0	0.000243416	0.42726		-0.00884	0	0.00030992	0.37173		-0.05717	0	0.031	0.52904		-0.00343	-0.000305577	0.000229731	0.32204
-0.44417	0	0.02556	0.88348		-0.00208	0	0.00024404	0.42836		-0.00884	0	0.000310715	0.37272		-0.05717	0	0.03108	0.53067		-0.00343	-0.000305577	0.00023032	0.32303
-0.44417	0	0.02562	0.88583		-0.00207	0.000305577	0.000244663	0.42947		-0.00884	0	0.000311509	0.37372		-0.05686	0	0.03116	0.53226		-0.00343	-0.000305577	0.000230908	0.32396
-0.44386	0	0.02569	0.88815		-0.00207	0.000305577	0.000245286	0.4306		-0.00884	-0.000305577	0.000312304	0.37473		-0.05686	0	0.03124	0.53384		-0.00343	0	0.000231497	0.32487
-0.44386	0	0.02575	0.89049		-0.00207	0.000305577	0.000245909	0.43174		-0.00884	-0.000305577	0.000313098	0.37574		-0.05656	0	0.03132	0.53535		-0.00343	0	0.000232086	0.32578
-0.44356	0	0.02582	0.8928		-0.00207	0	0.000246532	0.43289		-0.00884	-0.000305577	0.000313893	0.37675		-0.05656	0	0.0314	0.53682		-0.00343	0	0.000232674	0.32668
-0.44356	0	0.02589	0.8951		-0.00207	0	0.000247155	0.43406		-0.00884	-0.000305577	0.000314687	0.37777		-0.05625	0	0.03148	0.53827		-0.00342	0	0.000233263	0.32754
-0.44325	0	0.02595	0.89738		-0.00207	0	0.000247779	0.43522		-0.00883	-0.000305577	0.000315482	0.37881		-0.05625	0	0.03156	0.53969		-0.00342	0	0.000233852	0.32839
-0.44325	0	0.02602	0.8996		-0.00206	0	0.000248402	0.43638		-0.00883	-0.000305577	0.000316276	0.37984		-0.05595	0.000305577	0.03164	0.54108		-0.00342	0	0.00023444	0.32924
-0.44295	0	0.02608	0.9018		-0.00206	0	0.000249025	0.43753		-0.00883	0	0.000317071	0.38089		-0.05595	0	0.03172	0.54245		-0.00342	0	0.000235029	0.3301
-0.44295	0	0.02615	0.90405		-0.00206	0	0.000249648	0.43869		-0.00883	0	0.000317865	0.38195		-0.05595	0	0.0318	0.54381		-0.00342	0	0.000235618	0.33096
-0.44295	0	0.02621	0.90632		-0.00206	0	0.000250271	0.43984		-0.00883	0	0.00031866	0.38299		-0.05564	0.000305577	0.03187	0.54513		-0.00342	-0.000305577	0.000236206	0.33182
-0.44264	0	0.02628	0.90861		-0.00206	0	0.000250895	0.44099		-0.00883	0	0.000319454	0.38405		-0.05564	0.000305577	0.03195	0.54643		-0.00341	0	0.000236795	0.33267
-0.44264	0	0.02634	0.91088		-0.00206	0	0.000251518	0.44216		-0.00883	0	0.000320249	0.38511		-0.05534	0.000305577	0.03203	0.54774		-0.00341	-0.000305577	0.000237383	0.33352
-0.44234	0	0.02641	0.91315		-0.00206	0	0.000252141	0.44335		-0.00882	0	0.000321043	0.38619		-0.05534	0.000305577	0.03211	0.54904		-0.00341	0	0.000237972	0.33439
-0.44234	0	0.02647	0.9154		-0.00206	0	0.000252764	0.44455		-0.00882	0	0.000321837	0.38727		-0.05503	0.000305577	0.03219	0.55032		-0.00341	-0.000305577	0.000238561	0.3354
-0.44203	0	0.02654	0.91761		-0.00206	0	0.000253387	0.44579		-0.00882	0	0.000322632	0.38833		-0.05503	0.000305577	0.03227	0.55155		-0.00341	0	0.000239149	0.33634
-0.44203	0	0.0266	0.9198		-0.00205	0	0.00025401	0.44707		-0.00882	0	0.000323426	0.38941		-0.05473	0.000305577	0.03235	0.55277		-0.00341	0	0.000239738	0.33714
-0.44173	0	0.02667	0.92191		-0.00205	0	0.000254634	0.44837		-0.00882	0	0.000324221	0.39046		-0.05473	0	0.03243	0.55397		-0.00341	0	0.000240327	0.33783
-0.44173	0	0.02673	0.92397		-0.00205	0	0.000255257	0.4497		-0.00882	0	0.000325015	0.39151		-0.05442	0	0.03251	0.55514		-0.00341	0	0.000240915	0.33838
-0.44142	0	0.0268	0.92595		-0.00205	0	0.00025588	0.45103		-0.00881	0	0.00032581	0.39254		-0.05442	0.000305577	0.03259	0.55631		-0.00341	0	0.000241504	0.33894
-0.44142	0	0.02687	0.92788		-0.00205	0.000305577	0.000256503	0.45234		-0.00881	0	0.000326604	0.39356		-0.05412	0.000305577	0.03267	0.55748		-0.0034	0	0.000242093	0.33961
-0.44142	0	0.02693	0.92977		-0.00205	0.000305577	0.000257126	0.45364		-0.00881	-0.000305577	0.000327399	0.39456		-0.05412	0.000305577	0.03275	0.55864		-0.0034	0	0.000242681	0.34027
-0.44112	0	0.027	0.9316		-0.00204	0.000305577	0.00025775	0.45493		-0.00881	-0.000305577	0.000328193	0.39553		-0.05381	0.000305577	0.03283	0.55978		-0.0034	0	0.00024327	0.34089
-0.44112	0	0.02706	0.93337		-0.00204	0.000305577	0.000258373	0.4562		-0.00881	-0.000305577	0.000328988	0.39652		-0.05381	0.000305577	0.03291	0.5609		-0.0034	0	0.000243859	0.34148
-0.44081	0	0.02713	0.93505		-0.00204	0.000305577	0.000258996	0.45747		-0.00881	-0.000305577	0.000329782	0.39751		-0.05381	0.000305577	0.03299	0.562		-0.0034	0	0.000244447	0.34206
-0.44051	0	0.02719	0.93664		-0.00204	0.000305577	0.000259619	0.45872		-0.00881	-0.000305577	0.000330577	0.39849		-0.05351	0.000305577	0.03307	0.56308		-0.0034	0	0.000245036	0.34265
-0.44051	0	0.02726	0.93815		-0.00204	0.000305577	0.000260242	0.45995		-0.00881	0	0.000331371	0.39945		-0.05351	0.000305577	0.03315	0.56412		-0.00339	-0.000305577	0.000245624	0.34325
-0.44051	0.000305577	0.02732	0.93962		-0.00204	0.000305577	0.000260865	0.46117		-0.0088	0	0.000332166	0.40043		-0.0532	0	0.03323	0.56517		-0.00339	-0.000305577	0.000246213	0.34385
-0.4402	0	0.02739	0.94109		-0.00203	0.000305577	0.000261489	0.46238		-0.0088	0	0.00033296	0.40144		-0.0532	0	0.0333	0.56623		-0.00339	-0.000305577	0.000246802	0.34443
-0.4402	0	0.02745	0.94258		-0.00203	0	0.000262112	0.46357		-0.0088	0	0.000333755	0.40246		-0.0529	0	0.03338	0.5673		-0.00339	-0.000611155	0.00024739	0.34497
-0.4399	0	0.02752	0.94406		-0.00203	0	0.000262735	0.46475		-0.0088	-0.000305577	0.000334549	0.40348		-0.0529	0	0.03346	0.56837		-0.00339	-0.000305577	0.000247979	0.34548
-0.4399	0	0.02758	0.94554		-0.00203	0	0.000263358	0.4659		-0.0088	-0.000305577	0.000335344	0.4045		-0.05259	0.000305577	0.03354	0.56943		-0.00339	-0.000305577	0.000248568	0.34602
-0.43959	0	0.02765	0.94705		-0.00203	0	0.000263981	0.46702		-0.0088	-0.000305577	0.000336138	0.4055		-0.05259	0.000305577	0.03362	0.57048		-0.00338	-0.000305577	0.000249156	0.34659
-0.43959	0	0.02771	0.94862		-0.00203	0	0.000264605	0.46812		-0.0088	-0.000305577	0.000336933	0.4065		-0.05229	0.000305577	0.0337	0.57153		-0.00338	0	0.000249745	0.34718
-0.43929	0	0.02778	0.9503		-0.00203	0	0.000265228	0.46921		-0.00879	0	0.000337727	0.4075		-0.05229	0.000305577	0.03378	0.57258		-0.00338	-0.000305577	0.000250334	0.3478
-0.43929	0	0.02785	0.95207		-0.00202	0	0.000265851	0.47028		-0.00879	0	0.000338522	0.40848		-0.05198	0	0.03386	0.57366		-0.00338	0	0.000250922	0.34843
-0.43898	0	0.02791	0.95395		-0.00202	0	0.000266474	0.47135		-0.00879	0	0.000339316	0.40945		-0.05198	0	0.03394	0.57484		-0.00338	0	0.000251511	0.34908
-0.43898	0	0.02798	0.95602		-0.00202	0	0.000267097	0.47242		-0.00879	0	0.000340111	0.41043		-0.05167	0	0.03402	0.57611		-0.00338	0	0.0002521	0.34974
-0.43898	0	0.02804	0.95822		-0.00202	0	0.00026772	0.47348		-0.00879	0	0.000340905	0.41141		-0.05167	0	0.0341	0.57748		-0.00338	0	0.000252688	0.35036
-0.43867	0	0.02811	0.9605		-0.00202	0	0.000268344	0.47452		-0.00879	0	0.0003417	0.41235		-0.05137	0	0.03418	0.57892		-0.00337	0	0.000253277	0.35093
-0.43867	0	0.02817	0.96288		-0.00202	0	0.000268967	0.47554		-0.00878	0	0.000342494	0.41326		-0.05137	0	0.03426	0.58036		-0.00337	0	0.000253865	0.35146
-0.43837	0	0.02824	0.96534		-0.00202	0.000305577	0.00026959	0.47654		-0.00878	-0.000305577	0.000343289	0.41417		-0.05137	0	0.03434	0.58182		-0.00337	0	0.000254454	0.35193
-0.43837	0	0.0283	0.96784		-0.00202	0.000305577	0.000270213	0.47753		-0.00878	-0.000305577	0.000344083	0.41506		-0.05106	0	0.03442	0.58331		-0.00337	0	0.000255043	0.35234
-0.43806	0	0.02837	0.97039		-0.00201	0.000305577	0.000270836	0.47849		-0.00878	-0.000305577	0.000344877	0.41595		-0.05106	0	0.0345	0.58484		-0.00337	0	0.000255631	0.35272
-0.43806	0	0.02843	0.97302		-0.00201	0.000305577	0.000271459	0.47946		-0.00878	0	0.000345672	0.41683		-0.05076	0	0.03458	0.58639		-0.00337	-0.000305577	0.00025622	0.35308
-0.43776	0	0.0285	0.97576		-0.00201	0.000305577	0.000272083	0.48042		-0.00878	-0.000305577	0.000346466	0.41771		-0.05076	0.000305577	0.03466	0.58796		-0.00337	-0.000305577	0.000256809	0.35342
-0.43776	0	0.02856	0.97849		-0.00201	0.000305577	0.000272706	0.48137		-0.00878	-0.000305577	0.000347261	0.41861		-0.05045	0.000305577	0.03473	0.58952		-0.00337	0	0.000257397	0.35376
-0.43745	0	0.02863	0.98118		-0.00201	0.000305577	0.000273329	0.48232		-0.00877	-0.000305577	0.000348055	0.41948		-0.05045	0.000305577	0.03481	0.59112		-0.00337	-0.000305577	0.000257986	0.35409
-0.43745	0	0.0287	0.98386		-0.00201	0.000305577	0.000273952	0.48324		-0.00877	0	0.00034885	0.42035		-0.05015	0.000305577	0.03489	0.59272		-0.00336	-0.000305577	0.000258575	0.35439
-0.43715	0	0.02876	0.98655		-0.00201	0.000305577	0.000274575	0.48416		-0.00877	0	0.000349644	0.42122		-0.05015	0.000305577	0.03497	0.59435		-0.00336	-0.000305577	0.000259163	0.35468
-0.43715	0	0.02883	0.98923		-0.002	0.000305577	0.000275199	0.48508		-0.00877	0	0.000350439	0.42207		-0.04984	0.000305577	0.03505	0.596		-0.00336	0	0.000259752	0.35496
-0.43684	0	0.02889	0.9919		-0.002	0.000305577	0.000275822	0.48602		-0.00877	-0.000305577	0.000351233	0.42291		-0.04984	0.000305577	0.03513	0.59767		-0.00336	-0.000305577	0.000260341	0.35521
-0.43684	0	0.02896	0.9945		-0.002	0.000305577	0.000276445	0.48695		-0.00877	0	0.000352028	0.42376		-0.04954	0.000611155	0.03521	0.59932		-0.00336	-0.000305577	0.000260929	0.35547
-0.43654	0	0.02902	0.99714		-0.002	0.000305577	0.000277068	0.48787		-0.00877	0	0.000352822	0.42459		-0.04954	0.000305577	0.03529	0.60094		-0.00336	-0.000305577	0.000261518	0.35574
-0.43654	0	0.02909	0.99979		-0.002	0.000305577	0.000277691	0.48882		-0.00877	-0.000305577	0.000353617	0.42544		-0.04923	0.000305577	0.03537	0.60252		-0.00335	0	0.000262107	0.35605
-0.43623	0	0.02915	1.00248		-0.002	0.000305577	0.000278314	0.48979		-0.00876	-0.000305577	0.000354411	0.42627		-0.04923	0.000305577	0.03545	0.60411		-0.00335	0	0.000262695	0.35643
-0.43623	0	0.02922	1.00513		-0.00199	0.000305577	0.000278938	0.49078		-0.00876	0	0.000355206	0.42712		-0.04893	0.000305577	0.03553	0.60568		-0.00335	0	0.000263284	0.35698
-0.43623	0	0.02928	1.00777		-0.00199	0.000305577	0.000279561	0.49179		-0.00876	-0.000305577	0.000356	0.42798		-0.04893	0.000305577	0.03561	0.60723		-0.00335	-0.000305577	0.000263872	0.35773
-0.43593	0	0.02935	1.01036		-0.00199	0.000305577	0.000280184	0.49282		-0.00876	-0.000305577	0.000356795	0.42885		-0.04862	0.000305577	0.03569	0.60877		-0.00335	-0.000305577	0.000264461	0.35869
-0.43593	0	0.02941	1.01295		-0.00199	0	0.000280807	0.49385		-0.00876	-0.000305577	0.000357589	0.42972		-0.04862	0.000305577	0.03577	0.6103		-0.00335	-0.000305577	0.00026505	0.35987
-0.43562	0	0.02948	1.01553		-0.00199	0	0.00028143	0.49488		-0.00876	-0.000305577	0.000358384	0.4306		-0.04862	0.000305577	0.03585	0.61181		-0.00334	-0.000305577	0.000265638	0.36132
-0.43562	0	0.02954	1.01814		-0.00199	0	0.000282054	0.49593		-0.00875	-0.000305577	0.000359178	0.43149		-0.04832	0.000305577	0.03593	0.61328		-0.00334	-0.000305577	0.000266227	0.36298
-0.43532	0	0.02961	1.02069		-0.00199	0.000305577	0.000282677	0.49698		-0.00875	-0.000305577	0.000359973	0.43237		-0.04832	0.000305577	0.03601	0.61472		-0.00334	-0.000305577	0.000266816	0.36469
-0.43532	0	0.02968	1.02326		-0.00199	0	0.0002833	0.49804		-0.00875	0	0.000360767	0.43326		-0.04801	0.000305577	0.03609	0.61611		-0.00334	-0.000305577	0.000267404	0.36635
-0.43501	0	0.02974	1.02594		-0.00199	0	0.000283923	0.49908		-0.00875	0	0.000361562	0.43416		-0.04801	0.000305577	0.03617	0.61747		-0.00334	-0.000305577	0.000267993	0.36793
-0.43501	0	0.02981	1.0286		-0.00198	0	0.000284546	0.50015		-0.00875	0	0.000362356	0.43509		-0.04771	0.000305577	0.03624	0.61881		-0.00334	-0.000305577	0.000268582	0.36943
-0.43471	0	0.02987	1.03126		-0.00198	0	0.000285169	0.50122		-0.00875	0	0.000363151	0.43603		-0.04771	0.000305577	0.03632	0.62012		-0.00334	-0.000305577	0.00026917	0.37086
-0.43471	0	0.02994	1.03397		-0.00198	0	0.000285793	0.50229		-0.00875	0	0.000363945	0.43697		-0.0474	0	0.0364	0.6214		-0.00333	-0.000305577	0.000269759	0.37222
-0.4344	0	0.03	1.03669		-0.00198	0	0.000286416	0.50337		-0.00874	0	0.00036474	0.43792		-0.0474	0.000305577	0.03648	0.62267		-0.00333	-0.000305577	0.000270348	0.37351
-0.4344	0	0.03007	1.03935		-0.00198	0	0.000287039	0.50447		-0.00874	0	0.000365534	0.43889		-0.0471	0.000305577	0.03656	0.62392		-0.00333	-0.000305577	0.000270936	0.37475
-0.4344	0	0.03013	1.04188		-0.00198	0	0.000287662	0.50557		-0.00874	0	0.000366329	0.43986		-0.0471	0.000305577	0.03664	0.62516		-0.00333	-0.000305577	0.000271525	0.37594
-0.4341	0	0.0302	1.04435		-0.00197	0	0.000288285	0.50668		-0.00874	0	0.000367123	0.44084		-0.04679	0.000611155	0.03672	0.62638		-0.00333	-0.000305577	0.000272114	0.37707
-0.43379	0	0.03026	1.04673		-0.00197	0.000305577	0.000288908	0.50779		-0.00874	0	0.000367918	0.44181		-0.04679	0.000611155	0.0368	0.62758		-0.00333	-0.000305577	0.000272702	0.37813
-0.43379	0	0.03033	1.04906		-0.00197	0.000305577	0.000289532	0.5089		-0.00874	0	0.000368712	0.44282		-0.04649	0.000611155	0.03688	0.62877		-0.00333	0	0.000273291	0.37915
-0.43379	0	0.03039	1.0513		-0.00197	0.000305577	0.000290155	0.51001		-0.00873	0	0.000369507	0.44384		-0.04649	0.000305577	0.03696	0.62996		-0.00333	0	0.00027388	0.38012
-0.43349	0	0.03046	1.05352		-0.00197	0.000305577	0.000290778	0.51112		-0.00873	0	0.000370301	0.44487		-0.04618	0.000305577	0.03704	0.63113		-0.00332	-0.000305577	0.000274468	0.38107
-0.43349	0	0.03053	1.05565		-0.00197	0	0.000291401	0.51223		-0.00873	0	0.000371096	0.44592		-0.04618	0.000305577	0.03712	0.6323		-0.00332	-0.000305577	0.000275057	0.38202
-0.43318	0	0.03059	1.05791		-0.00196	0.000305577	0.000292024	0.51334		-0.00873	0	0.00037189	0.44695		-0.04618	0.000305577	0.0372	0.63346		-0.00332	-0.000305577	0.000275645	0.38297
-0.43318	0	0.03066	1.06004		-0.00196	0.000305577	0.000292648	0.51443		-0.00873	0	0.000372684	0.448		-0.04588	0.000305577	0.03728	0.63463		-0.00332	-0.000305577	0.000276234	0.38389
-0.43288	0	0.03072	1.06216		-0.00196	0	0.000293271	0.51553		-0.00873	0	0.000373479	0.44904		-0.04588	0.000305577	0.03736	0.6358		-0.00332	-0.000305577	0.000276823	0.3848
-0.43288	0	0.03079	1.06413		-0.00196	0	0.000293894	0.51665		-0.00873	0	0.000374273	0.45008		-0.04557	0.000305577	0.03744	0.63695		-0.00332	-0.000305577	0.000277411	0.38571
-0.43257	0	0.03085	1.06605		-0.00196	0	0.000294517	0.51779		-0.00873	0	0.000375068	0.45112		-0.04557	0	0.03752	0.63809		-0.00332	-0.000305577	0.000278	0.38663
-0.43257	0	0.03092	1.06779		-0.00196	0	0.00029514	0.51894		-0.00873	0	0.000375862	0.45215		-0.04527	0	0.0376	0.6392		-0.00331	0	0.000278589	0.38754
-0.43227	0	0.03098	1.06954		-0.00196	0	0.000295763	0.5201		-0.00872	0	0.000376657	0.45318		-0.04527	0	0.03767	0.6403		-0.00331	0	0.000279177	0.38845
-0.43227	0	0.03105	1.0713		-0.00195	0	0.000296387	0.52128		-0.00872	0	0.000377451	0.4542		-0.04496	0	0.03775	0.64142		-0.00331	0	0.000279766	0.38935
-0.43196	0	0.03111	1.073		-0.00195	0	0.00029701	0.52248		-0.00872	0	0.000378246	0.4552		-0.04496	0.000305577	0.03783	0.64254		-0.00331	0	0.000280355	0.39024
-0.43196	0	0.03118	1.07464		-0.00195	0.000305577	0.000297633	0.52372		-0.00872	0	0.00037904	0.45619		-0.04466	0	0.03791	0.64368		-0.00331	0	0.000280943	0.39111
-0.43166	0	0.03124	1.07621		-0.00195	0.000305577	0.000298256	0.52495		-0.00872	0	0.000379835	0.45718		-0.04466	0.000305577	0.03799	0.64485		-0.00331	0	0.000281532	0.39198
-0.43166	0	0.03131	1.0778		-0.00195	0	0.000298879	0.5262		-0.00872	0	0.000380629	0.45819		-0.04435	0	0.03807	0.64605		-0.0033	0	0.000282121	0.39283
-0.43166	0	0.03137	1.07946		-0.00195	0	0.000299502	0.52743		-0.00871	0	0.000381424	0.45924		-0.04435	0	0.03815	0.64728		-0.0033	-0.000305577	0.000282709	0.39367
-0.43135	0	0.03144	1.08119		-0.00195	0	0.000300126	0.52865		-0.00871	0	0.000382218	0.46027		-0.04405	0.000305577	0.03823	0.64853		-0.0033	-0.000305577	0.000283298	0.39446
-0.43135	0	0.03151	1.08288		-0.00195	0	0.000300749	0.52987		-0.00871	0	0.000383013	0.46131		-0.04405	0.000305577	0.03831	0.64983		-0.0033	-0.000305577	0.000283887	0.39524
-0.43105	0	0.03157	1.08461		-0.00194	0	0.000301372	0.53111		-0.00871	0	0.000383807	0.46232		-0.04374	0.000305577	0.03839	0.65114		-0.0033	-0.000305577	0.000284475	0.39601
-0.43074	0	0.03164	1.08636		-0.00194	0	0.000301995	0.53234		-0.00871	0	0.000384602	0.46333		-0.04374	0.000305577	0.03847	0.65247		-0.0033	-0.000305577	0.000285064	0.39676
-0.43074	0.000305577	0.0317	1.08816		-0.00194	0	0.000302618	0.53356		-0.00871	0	0.000385396	0.46433		-0.04374	0.000305577	0.03855	0.65382		-0.0033	0	0.000285653	0.3975
-0.43074	0.000305577	0.03177	1.09006		-0.00194	0.000305577	0.000303242	0.53477		-0.0087	0	0.000386191	0.4653		-0.04344	0.000305577	0.03863	0.6552		-0.0033	0	0.000286241	0.39822
-0.43044	0	0.03183	1.09206		-0.00194	0	0.000303865	0.53596		-0.0087	0	0.000386985	0.46627		-0.04344	0.000305577	0.03871	0.65656		-0.0033	-0.000305577	0.00028683	0.39896
-0.43044	0	0.0319	1.09416		-0.00194	0	0.000304488	0.53713		-0.0087	0	0.00038778	0.46721		-0.04313	0.000611155	0.03879	0.65794		-0.00329	-0.000305577	0.000287419	0.39971
-0.43013	0	0.03196	1.09626		-0.00194	0	0.000305111	0.53828		-0.0087	0	0.000388574	0.46814		-0.04313	0.000305577	0.03887	0.65934		-0.00329	-0.000305577	0.000288007	0.40045
-0.43013	0	0.03203	1.09838		-0.00193	0	0.000305734	0.53941		-0.0087	0	0.000389369	0.46906		-0.04283	0.000305577	0.03895	0.66077		-0.00329	0	0.000288596	0.4012
-0.42983	0	0.03209	1.1005		-0.00193	0	0.000306357	0.54052		-0.0087	0	0.000390163	0.46995		-0.04283	0.000305577	0.03903	0.66221		-0.00329	0	0.000289185	0.40192
-0.42983	0	0.03216	1.10262		-0.00193	0	0.000306981	0.54163		-0.0087	0	0.000390958	0.47084		-0.04252	0.000305577	0.0391	0.66366		-0.00329	-0.000305577	0.000289773	0.40264
-0.42952	0	0.03222	1.10474		-0.00193	0	0.000307604	0.54273		-0.0087	0	0.000391752	0.47173		-0.04252	0.000305577	0.03918	0.66516		-0.00329	-0.000305577	0.000290362	0.40339
-0.42952	0	0.03229	1.10685		-0.00193	0	0.000308227	0.54384		-0.0087	0	0.000392547	0.4726		-0.04222	0.000305577	0.03926	0.66666		-0.00328	-0.000305577	0.00029095	0.40414
-0.42922	0	0.03236	1.10895		-0.00193	0	0.00030885	0.54492		-0.00869	0	0.000393341	0.47349		-0.04222	0.000305577	0.03934	0.66819		-0.00328	0	0.000291539	0.40488
-0.42922	0	0.03242	1.1111		-0.00192	0	0.000309473	0.546		-0.00869	0	0.000394136	0.47439		-0.04191	0.000305577	0.03942	0.6697		-0.00328	-0.000305577	0.000292128	0.40562
-0.42922	0	0.03249	1.11325		-0.00192	0	0.000310096	0.54705		-0.00869	0	0.00039493	0.47529		-0.04191	0.000305577	0.0395	0.67124		-0.00328	-0.000305577	0.000292716	0.40635
-0.42891	0	0.03255	1.1154		-0.00192	0	0.00031072	0.5481		-0.00869	0	0.000395725	0.47619		-0.04161	0.000305577	0.03958	0.67276		-0.00328	0	0.000293305	0.40708
-0.42891	0	0.03262	1.1176		-0.00192	0	0.000311343	0.54914		-0.00869	0	0.000396519	0.47707		-0.04161	0.000305577	0.03966	0.67432		-0.00328	0	0.000293894	0.40778
-0.42861	0	0.03268	1.11986		-0.00192	0	0.000311966	0.55016		-0.00869	0	0.000397314	0.47795		-0.0413	0.000611155	0.03974	0.67586		-0.00327	0	0.000294482	0.40846
-0.42861	0	0.03275	1.12216		-0.00192	0	0.000312589	0.55119		-0.00868	0	0.000398108	0.47881		-0.0413	0.000305577	0.03982	0.67738		-0.00327	-0.000305577	0.000295071	0.40912
-0.4283	0	0.03281	1.12447		-0.00191	0	0.000313212	0.55221		-0.00868	0	0.000398903	0.47968		-0.041	0.000305577	0.0399	0.67895		-0.00327	-0.000305577	0.00029566	0.40976
-0.4283	0	0.03288	1.12679		-0.00191	0	0.000313836	0.55321		-0.00868	0	0.000399697	0.48056		-0.041	0.000305577	0.03998	0.68078		-0.00327	0	0.000296248	0.41039
-0.428	0	0.03294	1.12919		-0.00191	0	0.000314459	0.55419		-0.00868	0	0.000400492	0.48144		-0.041	0.000305577	0.04006	0.68243		-0.00327	-0.000305577	0.000296837	0.41099
-0.428	0	0.03301	1.13165		-0.00191	0	0.000315082	0.55519		-0.00868	0	0.000401286	0.48231		-0.04069	0.000305577	0.04014	0.68385		-0.00327	-0.000305577	0.000297426	0.41157
-0.42769	0	0.03307	1.13413		-0.00191	0.000305577	0.000315705	0.55619		-0.00868	0	0.000402081	0.4832		-0.04039	0.000305577	0.04022	0.68521		-0.00327	-0.000305577	0.000298014	0.41213
-0.42769	0	0.03314	1.13663		-0.00191	0	0.000316328	0.55719		-0.00868	0	0.000402875	0.48407		-0.04039	0.000305577	0.0403	0.68672		-0.00326	0	0.000298603	0.41266
-0.42739	0	0.0332	1.13917		-0.00191	0.000305577	0.000316951	0.55818		-0.00867	-0.000305577	0.000403669	0.48497		-0.04008	0.000305577	0.04038	0.68819		-0.00326	0	0.000299192	0.41319
-0.42739	0	0.03327	1.14171		-0.00191	0	0.000317575	0.55917		-0.00867	0	0.000404464	0.48584		-0.04008	0.000305577	0.04046	0.68946		-0.00326	0	0.00029978	0.4137
-0.42708	0	0.03334	1.1443		-0.00191	0.000305577	0.000318198	0.56017		-0.00867	0	0.000405258	0.48674		-0.04008	0.000611155	0.04053	0.69092		-0.00326	0	0.000300369	0.41418
-0.42708	0	0.0334	1.14697		-0.0019	0	0.000318821	0.56118		-0.00867	0	0.000406053	0.48765		-0.03978	0.000305577	0.04061	0.69234		-0.00326	0	0.000300958	0.41464
-0.42678	0	0.03347	1.14964		-0.0019	0	0.000319444	0.56218		-0.00867	0	0.000406847	0.48856		-0.03978	0.000611155	0.04069	0.69369		-0.00326	0	0.000301546	0.41508
-0.42678	0	0.03353	1.15236		-0.0019	0	0.000320067	0.56319		-0.00867	0	0.000407642	0.48947		-0.03947	0.000611155	0.04077	0.69506		-0.00326	0	0.000302135	0.41586
-0.42678	0	0.0336	1.15509		-0.0019	0	0.00032069	0.56422		-0.00866	0	0.000408436	0.49038		-0.03947	0.000611155	0.04085	0.69644		-0.00326	0	0.000302724	0.41606
-0.42647	0	0.03366	1.15776		-0.0019	0	0.000321314	0.56524		-0.00866	0	0.000409231	0.49131		-0.03917	0.000611155	0.04093	0.69776		-0.00325	0	0.000303312	0.41625
-0.42647	0	0.03373	1.16046		-0.0019	0.000305577	0.000321937	0.56626		-0.00866	0	0.000410025	0.49226		-0.03917	0.000611155	0.04101	0.69908		-0.00325	0	0.000303901	0.41658
-0.42617	0	0.03379	1.16313		-0.00189	0.000305577	0.00032256	0.56729		-0.00866	-0.000305577	0.00041082	0.49322		-0.03886	0.000611155	0.04109	0.7004		-0.00325	0	0.00030449	0.41688
-0.42617	0	0.03386	1.16575		-0.00189	0.000305577	0.000323183	0.56834		-0.00866	-0.000305577	0.000411614	0.49417		-0.03886	0.000611155	0.04117	0.70166		-0.00325	0	0.000305078	0.41717
-0.42586	0	0.03392	1.16832		-0.00189	0	0.000323806	0.56941		-0.00866	0	0.000412409	0.49514		-0.03856	0.000611155	0.04125	0.70287		-0.00325	0	0.000305667	0.41749
-0.42586	0	0.03399	1.17087		-0.00189	0	0.00032443	0.57048		-0.00866	-0.000305577	0.000413203	0.4961		-0.03856	0.000611155	0.04133	0.70406		-0.00325	0	0.000306256	0.41785
-0.42556	0	0.03405	1.17335		-0.00189	0	0.000325053	0.57155		-0.00866	0	0.000413998	0.49707		-0.03856	0.000305577	0.04141	0.70524		-0.00325	0	0.000306844	0.41828
-0.42556	0.000305577	0.03412	1.17575		-0.00189	0	0.000325676	0.57263		-0.00866	0	0.000414792	0.49804		-0.03825	0.000611155	0.04149	0.70645		-0.00324	-0.000305577	0.000307433	0.41877
-0.42525	0	0.03418	1.17813		-0.00189	0	0.000326299	0.57372		-0.00865	0	0.000415587	0.49903		-0.03825	0.000611155	0.04157	0.70763		-0.00324	-0.000305577	0.000308022	0.41939
-0.42525	0	0.03425	1.18047		-0.00188	0	0.000326922	0.57479		-0.00865	0	0.000416381	0.50001		-0.03795	0.000611155	0.04165	0.7088		-0.00324	-0.000305577	0.00030861	0.42018
-0.42495	0	0.03432	1.18272		-0.00188	0	0.000327545	0.57588		-0.00865	0	0.000417176	0.50099		-0.03795	0.000305577	0.04173	0.70998		-0.00324	-0.000305577	0.000309199	0.42116
-0.42495	0	0.03438	1.18492		-0.00188	0	0.000328169	0.57697		-0.00865	0	0.00041797	0.50198		-0.03764	0.000305577	0.04181	0.71114		-0.00324	0	0.000309788	0.42234
-0.42464	0	0.03445	1.18712		-0.00188	0	0.000328792	0.57805		-0.00865	0	0.000418765	0.50296		-0.03764	0.000305577	0.04189	0.71228		-0.00324	0	0.000310376	0.4237
-0.42464	0	0.03451	1.18935		-0.00188	0	0.000329415	0.57916		-0.00865	0	0.000419559	0.50395		-0.03734	0.000611155	0.04197	0.71344		-0.00323	0	0.000310965	0.42515
-0.42464	0	0.03458	1.19155		-0.00188	0	0.000330038	0.58025		-0.00864	0	0.000420354	0.50502		-0.03734	0.000611155	0.04204	0.71459		-0.00323	-0.000305577	0.000311554	0.42661
-0.42434	0	0.03464	1.19376		-0.00188	0	0.000330661	0.58134		-0.00864	0	0.000421148	0.50616		-0.03703	0.000611155	0.04212	0.71576		-0.00323	-0.000305577	0.000312142	0.42798
-0.42434	0	0.03471	1.19598		-0.00188	0	0.000331284	0.58242		-0.00864	0	0.000421943	0.50729		-0.03703	0.000611155	0.0422	0.71693		-0.00323	0	0.000312731	0.42926
-0.42403	0	0.03477	1.19822		-0.00187	0	0.000331908	0.5835		-0.00864	0	0.000422737	0.5084		-0.03673	0.000611155	0.04228	0.71814		-0.00323	0	0.00031332	0.43045
-0.42403	0	0.03484	1.20042		-0.00187	0	0.000332531	0.58456		-0.00864	0	0.000423532	0.50948		-0.03673	0.000611155	0.04236	0.71933		-0.00323	0	0.000313908	0.43158
-0.42373	0	0.0349	1.20254		-0.00187	0	0.000333154	0.58564		-0.00864	0	0.000424326	0.51053		-0.03642	0.000611155	0.04244	0.72054		-0.00323	0	0.000314497	0.4327
-0.42373	0.000305577	0.03497	1.20459		-0.00187	0	0.000333777	0.58669		-0.00863	-0.000305577	0.000425121	0.51156		-0.03642	0.000611155	0.04252	0.7218		-0.00323	-0.000305577	0.000315086	0.4338
-0.42342	0.000305577	0.03503	1.20659		-0.00187	0	0.0003344	0.58776		-0.00863	-0.000305577	0.000425915	0.51257		-0.03611	0.000611155	0.0426	0.72307		-0.00322	0	0.000315674	0.43487
-0.42342	0.000305577	0.0351	1.20858		-0.00187	0	0.000335023	0.58881		-0.00863	-0.000305577	0.00042671	0.51357		-0.03611	0.000611155	0.04268	0.72437		-0.00322	0	0.000316263	0.43592
-0.42311	0	0.03517	1.21057		-0.00186	0	0.000335647	0.58991		-0.00863	0	0.000427504	0.51459		-0.03581	0.000611155	0.04276	0.72569		-0.00322	0	0.000316851	0.43694
-0.42311	0	0.03523	1.21245		-0.00186	0	0.00033627	0.59113		-0.00863	0	0.000428299	0.5156		-0.03581	0.000611155	0.04284	0.72702		-0.00322	0	0.00031744	0.43794
-0.42281	0	0.0353	1.21434		-0.00186	0	0.000336893	0.59226		-0.00863	0	0.000429093	0.51661		-0.03581	0.000611155	0.04292	0.72838		-0.00322	0	0.000318029	0.43894
-0.42281	0.000305577	0.03536	1.21625		-0.00186	0	0.000337516	0.59333		-0.00863	-0.000305577	0.000429888	0.51761		-0.0355	0.000611155	0.043	0.72973		-0.00322	0	0.000318617	0.43994
-0.4225	0	0.03543	1.21815		-0.00186	0	0.000338139	0.59445		-0.00863	-0.000305577	0.000430682	0.51858		-0.0355	0.000611155	0.04308	0.73108		-0.00322	-0.000305577	0.000319206	0.44094
-0.4225	0	0.03549	1.22011		-0.00186	0	0.000338763	0.59562		-0.00863	-0.000305577	0.000431477	0.51956		-0.0352	0.000611155	0.04316	0.7324		-0.00321	0	0.000319795	0.44194
-0.4222	0	0.03556	1.22205		-0.00186	0	0.000339386	0.59677		-0.00862	-0.000305577	0.000432271	0.52054		-0.0352	0.000611155	0.04324	0.73374		-0.00321	0	0.000320383	0.44293
-0.4222	0	0.03562	1.22402		-0.00185	0	0.000340009	0.59791		-0.00862	-0.000305577	0.000433066	0.5215		-0.03489	0.000916732	0.04332	0.7351		-0.00321	0	0.000320972	0.44389
-0.4222	0	0.03569	1.22598		-0.00185	0	0.000340632	0.59911		-0.00862	-0.000305577	0.00043386	0.52245		-0.03489	0.000916732	0.0434	0.73646		-0.00321	0	0.000321561	0.44519
-0.42189	0	0.03575	1.22793		-0.00185	0	0.000341255	0.60031		-0.00862	-0.000305577	0.000434655	0.52339		-0.03459	0.000611155	0.04347	0.73782		-0.00321	0	0.000322149	0.44629
-0.42189	0	0.03582	1.22994		-0.00185	0	0.000341878	0.6015		-0.00862	-0.000305577	0.000435449	0.52431		-0.03459	0.000916732	0.04355	0.7392		-0.00321	-0.000305577	0.000322738	0.44675
-0.42159	0	0.03588	1.23195		-0.00185	0	0.000342502	0.60273		-0.00862	-0.000305577	0.000436244	0.52524		-0.03428	0.000916732	0.04363	0.74063		-0.00321	0	0.000323327	0.44745
-0.42159	0	0.03595	1.23394		-0.00185	0	0.000343125	0.60398		-0.00861	-0.000305577	0.000437038	0.52615		-0.03428	0.000916732	0.04371	0.74209		-0.0032	0	0.000323915	0.44831
-0.42128	0	0.03601	1.23594		-0.00184	0	0.000343748	0.60519		-0.00861	-0.000305577	0.000437833	0.52706		-0.03398	0.000916732	0.04379	0.74358		-0.0032	0	0.000324504	0.44918
-0.42128	0	0.03608	1.23792		-0.00184	0	0.000344371	0.60638		-0.00861	0	0.000438627	0.52797		-0.03398	0.000916732	0.04387	0.74508		-0.0032	0	0.000325093	0.45004
-0.42098	0	0.03615	1.23989		-0.00184	0	0.000344994	0.60756		-0.00861	0	0.000439422	0.52887		-0.03367	0.000916732	0.04395	0.74659		-0.0032	0	0.000325681	0.45089
-0.42098	0	0.03621	1.24192		-0.00184	0	0.000345617	0.60873		-0.00861	0	0.000440216	0.52977		-0.03367	0.000916732	0.04403	0.74813		-0.0032	-0.000305577	0.00032627	0.45174
-0.42067	0	0.03628	1.24398		-0.00184	0	0.000346241	0.60992		-0.00861	0	0.000441011	0.53066		-0.03337	0.000916732	0.04411	0.74967		-0.0032	-0.000305577	0.000326859	0.45259
-0.42067	0	0.03634	1.24604		-0.00184	0	0.000346864	0.61107		-0.00861	0	0.000441805	0.53156		-0.03337	0.000916732	0.04419	0.7512		-0.00319	-0.000305577	0.000327447	0.45345
-0.42037	0	0.03641	1.24808		-0.00184	0	0.000347487	0.6122		-0.0086	0	0.0004426	0.53245		-0.03306	0.000916732	0.04427	0.75271		-0.00319	-0.000305577	0.000328036	0.4543
-0.42037	0.000305577	0.03647	1.25009		-0.00184	0	0.00034811	0.61333		-0.0086	0	0.000443394	0.53336		-0.03306	0.000916732	0.04435	0.75421		-0.00319	-0.000305577	0.000328625	0.45516
-0.42006	0	0.03654	1.2521		-0.00184	0	0.000348733	0.61444		-0.0086	0	0.000444189	0.5343		-0.03276	0.000916732	0.04443	0.7557		-0.00319	-0.000305577	0.000329213	0.45601
-0.42006	0	0.0366	1.25412		-0.00183	0	0.000349356	0.61556		-0.0086	0	0.000444983	0.53523		-0.03276	0.00122	0.04451	0.75717		-0.00319	-0.000305577	0.000329802	0.45684
-0.41976	0	0.03667	1.25612		-0.00183	0	0.00034998	0.61668		-0.0086	0	0.000445777	0.53618		-0.03276	0.00122	0.04459	0.75862		-0.00319	0	0.000330391	0.45768
-0.41976	0	0.03673	1.25817		-0.00183	0	0.000350603	0.61778		-0.0086	0	0.000446572	0.53713		-0.03245	0.00122	0.04467	0.76007		-0.00319	-0.000305577	0.000330979	0.4585
-0.41976	0.000305577	0.0368	1.26026		-0.00183	0	0.000351226	0.61888		-0.00859	0	0.000447366	0.5381		-0.03245	0.00122	0.04475	0.76149		-0.00319	-0.000305577	0.000331568	0.4593
-0.41945	0.000305577	0.03686	1.26245		-0.00183	0	0.000351849	0.61998		-0.00859	0	0.000448161	0.53906		-0.03215	0.00122	0.04483	0.76289		-0.00318	-0.000305577	0.000332157	0.46009
-0.41945	0	0.03693	1.26477		-0.00183	0	0.000352472	0.62107		-0.00859	0	0.000448955	0.54003		-0.03215	0.00122	0.0449	0.76429		-0.00318	0	0.000332745	0.46087
-0.41915	0	0.037	1.26715		-0.00182	0	0.000353096	0.62215		-0.00859	-0.000305577	0.00044975	0.54102		-0.03184	0.00122	0.04498	0.76569		-0.00318	-0.000305577	0.000333334	0.46166
-0.41915	0.000305577	0.03706	1.26964		-0.00182	0	0.000353719	0.62321		-0.00859	-0.000305577	0.000450544	0.54199		-0.03184	0.00122	0.04506	0.76708		-0.00318	-0.000305577	0.000333923	0.46246
-0.41884	0	0.03713	1.27224		-0.00182	0	0.000354342	0.62426		-0.00859	0	0.000451339	0.54296		-0.03154	0.00122	0.04514	0.76845		-0.00318	0	0.000334511	0.46327
-0.41884	0	0.03719	1.27491		-0.00182	0	0.000354965	0.62531		-0.00859	0	0.000452133	0.54391		-0.03154	0.00122	0.04522	0.76978		-0.00318	-0.000305577	0.0003351	0.46407
-0.41854	0	0.03726	1.27758		-0.00182	0	0.000355588	0.62636		-0.00859	-0.000305577	0.000452928	0.54489		-0.03123	0.00122	0.0453	0.7711		-0.00318	-0.000305577	0.000335689	0.46488
-0.41854	0	0.03732	1.28024		-0.00182	0	0.000356211	0.6274		-0.00859	0	0.000453722	0.54591		-0.03123	0.00122	0.04538	0.77239		-0.00317	-0.000305577	0.000336277	0.46568
-0.41823	0	0.03739	1.28285		-0.00181	0	0.000356835	0.62845		-0.00858	0	0.000454517	0.54691		-0.03093	0.00122	0.04546	0.77369		-0.00317	-0.000305577	0.000336866	0.46647
-0.41823	0	0.03745	1.28544		-0.00181	0	0.000357458	0.62948		-0.00858	0	0.000455311	0.5479		-0.03093	0.00122	0.04554	0.77497		-0.00317	-0.000305577	0.000337455	0.46725
-0.41793	0	0.03752	1.28801		-0.00181	0	0.000358081	0.63052		-0.00858	-0.000305577	0.000456106	0.54886		-0.03062	0.00122	0.04562	0.77623		-0.00317	-0.000305577	0.000338043	0.468
-0.41793	0	0.03758	1.29058		-0.00181	0	0.000358704	0.63157		-0.00858	-0.000305577	0.0004569	0.54979		-0.03062	0.00153	0.0457	0.7775		-0.00317	0	0.000338632	0.46872
-0.41762	0	0.03765	1.29314		-0.00181	0	0.000359327	0.63262		-0.00858	-0.000305577	0.000457695	0.5507		-0.03032	0.00153	0.04578	0.77874		-0.00317	0	0.000339221	0.46942
-0.41762	0	0.03771	1.2957		-0.00181	0	0.00035995	0.63368		-0.00858	-0.000305577	0.000458489	0.55159		-0.03032	0.00153	0.04586	0.77997		-0.00316	0	0.000339809	0.47009
-0.41732	0	0.03778	1.29826		-0.00181	0.000305577	0.000360574	0.63473		-0.00857	0	0.000459284	0.5525		-0.03001	0.00153	0.04594	0.78122		-0.00316	0	0.000340398	0.47076
-0.41732	0	0.03784	1.30079		-0.00181	0	0.000361197	0.63579		-0.00857	0	0.000460078	0.55343		-0.03001	0.00153	0.04602	0.78248		-0.00316	0	0.000340987	0.47142
-0.41732	0	0.03791	1.30328		-0.00181	0	0.00036182	0.63684		-0.00857	0	0.000460873	0.55436		-0.03001	0.00153	0.0461	0.78372		-0.00316	0	0.000341575	0.47207
-0.41701	0	0.03798	1.30572		-0.0018	0	0.000362443	0.63788		-0.00857	0	0.000461667	0.55529		-0.02971	0.00153	0.04618	0.78498		-0.00316	0	0.000342164	0.47271
-0.41701	0	0.03804	1.30813		-0.0018	0	0.000363066	0.63892		-0.00857	0	0.000462462	0.55623		-0.02971	0.00183	0.04626	0.78624		-0.00316	0	0.000342753	0.47333
-0.41671	0	0.03811	1.31049		-0.0018	0	0.000363689	0.63996		-0.00857	0	0.000463256	0.55715		-0.0294	0.00183	0.04633	0.7875		-0.00316	0	0.000343341	0.47394
-0.41671	0	0.03817	1.31282		-0.0018	0	0.000364313	0.64103		-0.00856	0	0.000464051	0.55808		-0.0294	0.00183	0.04641	0.78877		-0.00315	0	0.00034393	0.47453
-0.4164	0	0.03824	1.31512		-0.0018	0	0.000364936	0.64209		-0.00856	-0.000305577	0.000464845	0.55902		-0.0291	0.00183	0.04649	0.79003		-0.00315	0	0.000344519	0.47509
-0.4164	0	0.0383	1.31739		-0.0018	0	0.000365559	0.64316		-0.00856	-0.000305577	0.00046564	0.55993		-0.0291	0.00183	0.04657	0.79129		-0.00315	0	0.000345107	0.47563
-0.4161	0	0.03837	1.31962		-0.00179	0	0.000366182	0.64423		-0.00856	-0.000305577	0.000466434	0.56082		-0.02879	0.00183	0.04665	0.79256		-0.00315	-0.000305577	0.000345696	0.47612
-0.4161	0	0.03843	1.32186		-0.00179	0	0.000366805	0.6453		-0.00856	-0.000305577	0.000467229	0.5617		-0.02879	0.00183	0.04673	0.79383		-0.00315	-0.000305577	0.000346285	0.47659
-0.41579	0	0.0385	1.32414		-0.00179	0	0.000367428	0.64637		-0.00856	-0.000305577	0.000468023	0.5626		-0.02849	0.00214	0.04681	0.79511		-0.00315	-0.000305577	0.000346873	0.47704
-0.41579	0	0.03856	1.32637		-0.00179	0	0.000368052	0.64745		-0.00856	-0.000305577	0.000468818	0.56352		-0.02849	0.00214	0.04689	0.79638		-0.00315	-0.000305577	0.000347462	0.47746
-0.41549	0	0.03863	1.32859		-0.00179	0	0.000368675	0.64853		-0.00855	0	0.000469612	0.56445		-0.02818	0.00214	0.04697	0.79766		-0.00315	-0.000305577	0.000348051	0.47787
-0.41549	0	0.03869	1.33078		-0.00179	0	0.000369298	0.64961		-0.00855	0	0.000470407	0.56541		-0.02818	0.00214	0.04705	0.79892		-0.00314	-0.000305577	0.000348639	0.47827
-0.41518	0	0.03876	1.33296		-0.00179	0	0.000369921	0.65069		-0.00855	0	0.000471201	0.56638		-0.02788	0.00214	0.04713	0.80016		-0.00314	-0.000305577	0.000349228	0.47866
-0.41518	0	0.03883	1.33515		-0.00178	0	0.000370544	0.65177		-0.00855	0	0.000471996	0.56738		-0.02788	0.00214	0.04721	0.8014		-0.00314	0	0.000349817	0.47907
-0.41488	0	0.03889	1.33733		-0.00178	0	0.000371168	0.65284		-0.00855	0	0.00047279	0.56839		-0.02788	0.00214	0.04729	0.80263		-0.00314	0	0.000350405	0.47952
-0.41488	0	0.03896	1.33955		-0.00178	0	0.000371791	0.6539		-0.00855	0	0.000473585	0.56939		-0.02757	0.00214	0.04737	0.80388		-0.00314	0	0.000350994	0.48003
-0.41488	0	0.03902	1.34174		-0.00178	0	0.000372414	0.65495		-0.00855	0	0.000474379	0.57037		-0.02757	0.00214	0.04745	0.80513		-0.00314	-0.000305577	0.000351583	0.48062
-0.41457	0	0.03909	1.34394		-0.00178	0	0.000373037	0.656		-0.00855	0	0.000475174	0.57135		-0.02727	0.00214	0.04753	0.80642		-0.00314	0	0.000352172	0.48137
-0.41457	0	0.03915	1.34616		-0.00178	0	0.00037366	0.65705		-0.00854	0	0.000475968	0.57231		-0.02727	0.00214	0.04761	0.80775		-0.00313	0	0.00035276	0.48221
-0.41427	0	0.03922	1.34838		-0.00177	0	0.000374283	0.65808		-0.00854	0	0.000476763	0.57327		-0.02696	0.00214	0.04769	0.80909		-0.00313	-0.000305577	0.000353349	0.48308
-0.41427	0	0.03928	1.35057		-0.00177	0	0.000374907	0.65913		-0.00854	0	0.000477557	0.57423		-0.02696	0.00214	0.04777	0.81045		-0.00313	0	0.000353938	0.48396
-0.41396	0	0.03935	1.35276		-0.00177	0	0.00037553	0.66017		-0.00854	0	0.000478352	0.57518		-0.02666	0.00244	0.04784	0.81183		-0.00313	-0.000305577	0.000354526	0.48486
-0.41396	0	0.03941	1.35495		-0.00177	0	0.000376153	0.66123		-0.00854	0	0.000479146	0.57613		-0.02666	0.00214	0.04792	0.81323		-0.00313	-0.000305577	0.000355115	0.48577
-0.41366	0	0.03948	1.35717		-0.00177	0	0.000376776	0.66227		-0.00854	0	0.000479941	0.57705		-0.02635	0.00214	0.048	0.81463		-0.00313	0	0.000355704	0.48671
-0.41366	0	0.03954	1.35945		-0.00177	0	0.000377399	0.66329		-0.00854	0	0.000480735	0.57798		-0.02635	0.00244	0.04808	0.81606		-0.00312	0	0.000356292	0.48771
-0.41335	0	0.03961	1.36172		-0.00177	0	0.000378022	0.66432		-0.00853	0	0.00048153	0.57892		-0.02635	0.00244	0.04816	0.81751		-0.00312	-0.000305577	0.000356881	0.48878
-0.41335	0	0.03967	1.364		-0.00177	0	0.000378646	0.66535		-0.00853	0	0.000482324	0.57988		-0.02605	0.00244	0.04824	0.81897		-0.00312	0	0.00035747	0.48988
-0.41305	0	0.03974	1.36621		-0.00177	0	0.000379269	0.6664		-0.00853	0	0.000483119	0.58086		-0.02605	0.00244	0.04832	0.82044		-0.00312	0	0.000358058	0.49096
-0.41305	0	0.03981	1.36833		-0.00176	0	0.000379892	0.66752		-0.00853	0	0.000483913	0.58182		-0.02574	0.00275	0.0484	0.82191		-0.00312	0	0.000358647	0.49203
-0.41274	0	0.03987	1.37039		-0.00176	0	0.000380515	0.66865		-0.00853	0	0.000484708	0.58278		-0.02574	0.00244	0.04848	0.82337		-0.00312	0	0.000359236	0.49309
-0.41274	0	0.03994	1.37242		-0.00176	0	0.000381138	0.66981		-0.00853	0	0.000485502	0.58371		-0.02544	0.00244	0.04856	0.82483		-0.00312	0	0.000359824	0.49413
-0.41244	0	0.04	1.37439		-0.00176	0.000305577	0.000381761	0.67098		-0.00852	0	0.000486297	0.58466		-0.02544	0.00275	0.04864	0.82628		-0.00312	0	0.000360413	0.49515
-0.41244	0	0.04007	1.37636		-0.00176	0.000305577	0.000382385	0.67216		-0.00852	0	0.000487091	0.58563		-0.02544	0.00275	0.04872	0.82772		-0.00311	0	0.000361002	0.49615
-0.41244	0	0.04013	1.3783		-0.00176	0.000305577	0.000383008	0.67335		-0.00852	-0.000305577	0.000487886	0.58659		-0.02513	0.00275	0.0488	0.82915		-0.00311	0	0.00036159	0.49712
-0.41213	0	0.0402	1.38017		-0.00175	0.000305577	0.000383631	0.67453		-0.00852	0	0.00048868	0.58755		-0.02513	0.00275	0.04888	0.83058		-0.00311	-0.000305577	0.000362179	0.49808
-0.41213	0	0.04026	1.38208		-0.00175	0.000305577	0.000384254	0.67571		-0.00852	0	0.000489475	0.5885		-0.02483	0.00275	0.04896	0.83202		-0.00311	-0.000305577	0.000362768	0.49902
-0.41183	0	0.04033	1.38398		-0.00175	0	0.000384877	0.67689		-0.00852	0	0.000490269	0.58944		-0.02483	0.00275	0.04904	0.83344		-0.00311	-0.000305577	0.000363356	0.49995
-0.41183	0	0.04039	1.38593		-0.00175	0.000305577	0.0003855	0.67807		-0.00852	0	0.000491064	0.59038		-0.02452	0.00306	0.04912	0.83486		-0.00311	0	0.000363945	0.50085
-0.41152	0	0.04046	1.38789		-0.00175	0.000305577	0.000386124	0.67925		-0.00852	0	0.000491858	0.59135		-0.02452	0.00306	0.0492	0.83628		-0.00311	-0.000305577	0.000364534	0.50174
-0.41152	0	0.04052	1.3899		-0.00175	0.000305577	0.000386747	0.68042		-0.00851	0	0.000492653	0.59234		-0.02422	0.00306	0.04927	0.83768		-0.0031	-0.000305577	0.000365122	0.50264
-0.41122	0	0.04059	1.39193		-0.00174	0	0.00038737	0.68157		-0.00851	0	0.000493447	0.59334		-0.02422	0.00306	0.04935	0.83909		-0.0031	-0.000305577	0.000365711	0.50353
-0.41122	0	0.04065	1.3945		-0.00174	0	0.000387993	0.68272		-0.00851	0	0.000494242	0.59434		-0.02391	0.00306	0.04943	0.84048		-0.0031	0	0.0003663	0.50442
-0.41091	0	0.04072	1.39619		-0.00174	0	0.000388616	0.6839		-0.00851	0	0.000495036	0.59533		-0.02391	0.00306	0.04951	0.84185		-0.0031	-0.000305577	0.000366888	0.50531
-0.41091	0	0.04079	1.39838		-0.00174	0	0.000389239	0.68506		-0.00851	0	0.000495831	0.59632		-0.02361	0.00306	0.04959	0.8432		-0.0031	-0.000305577	0.000367477	0.50621
-0.41061	0	0.04085	1.40066		-0.00174	0	0.000389863	0.68621		-0.00851	0	0.000496625	0.5973		-0.02361	0.00336	0.04967	0.84453		-0.0031	-0.000305577	0.000368066	0.50711
-0.41061	0	0.04092	1.403		-0.00174	0	0.000390486	0.68735		-0.00851	0	0.00049742	0.59825		-0.0233	0.00306	0.04975	0.84585		-0.00309	-0.000305577	0.000368654	0.50801
-0.4103	0	0.04098	1.4054		-0.00174	0	0.000391109	0.68848		-0.0085	0	0.000498214	0.59918		-0.0233	0.00336	0.04983	0.84715		-0.00309	-0.000305577	0.000369243	0.50892
-0.4103	0	0.04105	1.40778		-0.00173	0	0.000391732	0.68961		-0.0085	0	0.000499009	0.60009		-0.023	0.00336	0.04991	0.84845		-0.00309	-0.000305577	0.000369832	0.50982
-0.41	0	0.04111	1.4102		-0.00173	0.000305577	0.000392355	0.69073		-0.0085	0	0.000499803	0.60099		-0.023	0.00336	0.04999	0.84974		-0.00309	-0.000305577	0.00037042	0.5107
-0.41	0	0.04118	1.41263		-0.00173	0	0.000392979	0.69185		-0.0085	0	0.000500598	0.60189		-0.02269	0.00336	0.05007	0.85102		-0.00309	-0.000305577	0.000371009	0.51158
-0.40969	0	0.04124	1.41503		-0.00173	0	0.000393602	0.69295		-0.0085	0	0.000501392	0.60278		-0.02269	0.00336	0.05015	0.85229		-0.00309	-0.000305577	0.000371598	0.51246
-0.40969	0	0.04131	1.4174		-0.00173	0	0.000394225	0.69406		-0.0085	0	0.000502187	0.60367		-0.02269	0.00336	0.05023	0.85356		-0.00308	0	0.000372186	0.51333
-0.40969	0	0.04137	1.41974		-0.00173	0	0.000394848	0.69515		-0.0085	0	0.000502981	0.60456		-0.02239	0.00336	0.05031	0.85481		-0.00308	0	0.000372775	0.5142
-0.40939	0	0.04144	1.42205		-0.00173	0	0.000395471	0.69626		-0.00849	0	0.000503776	0.60546		-0.02239	0.00336	0.05039	0.85607		-0.00308	0	0.000373364	0.51507
-0.40939	0	0.0415	1.42435		-0.00173	0	0.000396094	0.69736		-0.00849	0	0.00050457	0.60636		-0.02208	0.00367	0.05047	0.85734		-0.00308	-0.000305577	0.000373952	0.51595
-0.40908	0	0.04157	1.42667		-0.00173	0	0.000396718	0.69843		-0.00849	0	0.000505365	0.60726		-0.02208	0.00367	0.05055	0.85862		-0.00308	-0.000305577	0.000374541	0.51682
-0.40908	0	0.04164	1.42899		-0.00172	0	0.000397341	0.69951		-0.00849	0	0.000506159	0.60819		-0.02178	0.00397	0.05063	0.85989		-0.00308	0	0.00037513	0.51768
-0.40878	0	0.0417	1.43129		-0.00172	0	0.000397964	0.70059		-0.00849	0	0.000506954	0.60913		-0.02178	0.00397	0.0507	0.86116		-0.00308	0	0.000375719	0.51854
-0.40878	0	0.04177	1.43365		-0.00172	0	0.000398587	0.70165		-0.00849	0	0.000507748	0.6101		-0.02147	0.00397	0.05078	0.86244		-0.00308	-0.000305577	0.000376307	0.51939
-0.40847	0	0.04183	1.43606		-0.00172	0.000305577	0.00039921	0.70272		-0.00848	0	0.000508543	0.61105		-0.02147	0.00397	0.05086	0.86372		-0.00308	0	0.000376896	0.52022
-0.40847	0	0.0419	1.43846		-0.00172	0.000305577	0.000399833	0.70377		-0.00848	0	0.000509337	0.61202		-0.02116	0.00397	0.05094	0.865		-0.00307	-0.000305577	0.000377485	0.52105
-0.40816	0	0.04196	1.44083		-0.00172	0.000305577	0.000400457	0.70483		-0.00848	0	0.000510132	0.61298		-0.02116	0.00397	0.05102	0.86627		-0.00307	-0.000305577	0.000378073	0.52187
-0.40816	0	0.04203	1.44317		-0.00171	0.000305577	0.00040108	0.7059		-0.00848	0	0.000510926	0.61394		-0.02086	0.00397	0.0511	0.86755		-0.00307	0	0.000378662	0.52268
-0.40786	0	0.04209	1.44548		-0.00171	0.000305577	0.000401703	0.70698		-0.00848	0	0.000511721	0.6149		-0.02086	0.00397	0.05118	0.86883		-0.00307	0	0.000379251	0.52348
-0.40786	0.000305577	0.04216	1.4478		-0.00171	0	0.000402326	0.70804		-0.00848	0	0.000512515	0.61585		-0.02055	0.00428	0.05126	0.8701		-0.00307	0	0.000379839	0.52428
-0.40755	0.000305577	0.04222	1.45015		-0.00171	0	0.000402949	0.70912		-0.00848	0	0.00051331	0.61681		-0.02055	0.00428	0.05134	0.87136		-0.00307	0	0.000380428	0.52507
-0.40755	0.000305577	0.04229	1.45247		-0.00171	0	0.000403572	0.71018		-0.00848	0	0.000514104	0.61776		-0.02025	0.00428	0.05142	0.87264		-0.00306	-0.000305577	0.000381017	0.52585
-0.40755	0	0.04235	1.45477		-0.00171	0	0.000404196	0.71124		-0.00847	0	0.000514899	0.61872		-0.02025	0.00428	0.0515	0.87391		-0.00306	0	0.000381605	0.52663
-0.40725	0	0.04242	1.45706		-0.0017	0	0.000404819	0.71229		-0.00847	0	0.000515693	0.61971		-0.02025	0.00458	0.05158	0.8752		-0.00306	0	0.000382194	0.52741
-0.40725	0.000305577	0.04248	1.45935		-0.0017	0	0.000405442	0.71335		-0.00847	0	0.000516487	0.62069		-0.01994	0.00458	0.05166	0.8765		-0.00306	-0.000305577	0.000382783	0.52819
-0.40694	0.000305577	0.04255	1.46162		-0.0017	0	0.000406065	0.71442		-0.00847	0	0.000517282	0.62166		-0.01994	0.00458	0.05174	0.87782		-0.00306	0	0.000383371	0.52897
-0.40694	0	0.04262	1.4639		-0.0017	0.000305577	0.000406688	0.71549		-0.00847	0	0.000518076	0.62263		-0.01964	0.00458	0.05182	0.87916		-0.00306	0	0.00038396	0.52975
-0.40664	0	0.04268	1.46615		-0.0017	0	0.000407311	0.71657		-0.00847	0	0.000518871	0.62359		-0.01964	0.00458	0.0519	0.88052		-0.00306	0	0.000384549	0.53054
-0.40664	0	0.04275	1.46842		-0.0017	0.000305577	0.000407935	0.71765		-0.00847	0	0.000519665	0.62455		-0.01933	0.00458	0.05198	0.88217		-0.00305	0	0.000385137	0.53132
-0.40633	0	0.04281	1.4707		-0.0017	0.000305577	0.000408558	0.71874		-0.00846	0	0.00052046	0.6255		-0.01933	0.00458	0.05206	0.88324		-0.00305	0	0.000385726	0.53211
-0.40633	0	0.04288	1.47297		-0.0017	0.000305577	0.000409181	0.71983		-0.00846	0	0.000521254	0.62648		-0.01903	0.00458	0.05213	0.88461		-0.00305	0	0.000386315	0.53298
-0.40603	0	0.04294	1.47522		-0.00169	0.000305577	0.000409804	0.72091		-0.00846	0	0.000522049	0.62746		-0.01903	0.00489	0.05221	0.88598		-0.00305	-0.000305577	0.000386903	0.53388
-0.40603	0	0.04301	1.47746		-0.00169	0.000305577	0.000410427	0.72199		-0.00846	0	0.000522843	0.62845		-0.01872	0.00489	0.05229	0.88739		-0.00305	-0.000305577	0.000387492	0.53474
-0.40572	0	0.04307	1.4797		-0.00169	0	0.00041105	0.72306		-0.00846	0	0.000523638	0.62943		-0.01872	0.00519	0.05237	0.88881		-0.00305	-0.000305577	0.000388081	0.53556
-0.40572	0	0.04314	1.48196		-0.00169	0	0.000411674	0.72415		-0.00846	0	0.000524432	0.63041		-0.01842	0.00519	0.05245	0.89024		-0.00305	-0.000305577	0.000388669	0.53633
-0.40542	0	0.0432	1.48424		-0.00169	0	0.000412297	0.72523		-0.00845	0	0.000525227	0.63138		-0.01842	0.00519	0.05253	0.89168		-0.00305	-0.000305577	0.000389258	0.53705
-0.40542	0	0.04327	1.48652		-0.00169	0	0.00041292	0.72629		-0.00845	0	0.000526021	0.63234		-0.01811	0.00519	0.05261	0.89311		-0.00304	-0.000305577	0.000389847	0.53771
-0.40542	0	0.04333	1.48878		-0.00169	0	0.000413543	0.72734		-0.00845	0	0.000526816	0.6333		-0.01811	0.00519	0.05269	0.89455		-0.00304	-0.000305577	0.000390436	0.53829
-0.40511	0	0.0434	1.49109		-0.00168	0	0.000414166	0.7284		-0.00845	0	0.00052761	0.63427		-0.01811	0.00519	0.05277	0.896		-0.00304	0	0.000391024	0.5388
-0.40511	0	0.04347	1.49337		-0.00168	0	0.000414789	0.72953		-0.00845	0	0.000528405	0.63524		-0.01781	0.00519	0.05285	0.89743		-0.00304	0	0.000391613	0.53927
-0.40481	0	0.04353	1.49563		-0.00168	0	0.000415413	0.73095		-0.00845	0	0.000529199	0.63621		-0.01781	0.00519	0.05293	0.89887		-0.00304	-0.000305577	0.000392202	0.53973
-0.40481	0	0.0436	1.49786		-0.00168	0	0.000416036	0.73226		-0.00845	0	0.000529994	0.63719		-0.0175	0.0055	0.05301	0.9003		-0.00304	-0.000305577	0.00039279	0.54018
-0.4045	0	0.04366	1.50008		-0.00168	0	0.000416659	0.73335		-0.00845	0	0.000530788	0.63818		-0.0172	0.00519	0.05309	0.90175		-0.00304	0	0.000393379	0.54062
-0.4045	0	0.04373	1.50227		-0.00168	0	0.000417282	0.73428		-0.00845	0	0.000531583	0.63916		-0.0172	0.00519	0.05317	0.9032		-0.00303	-0.000305577	0.000393968	0.54107
-0.4042	0	0.04379	1.50444		-0.00168	0	0.000417905	0.73512		-0.00844	0	0.000532377	0.64014		-0.01689	0.0055	0.05325	0.90465		-0.00303	0	0.000394556	0.54155
-0.4042	0	0.04386	1.50655		-0.00167	0	0.000418528	0.73612		-0.00844	0	0.000533172	0.64112		-0.01689	0.00519	0.05333	0.90607		-0.00303	-0.000305577	0.000395145	0.54208
-0.40389	0	0.04392	1.50862		-0.00167	0.000305577	0.000419152	0.73725		-0.00844	0	0.000533966	0.64209		-0.01689	0.0055	0.05341	0.9075		-0.00303	0	0.000395734	0.54269
-0.40389	0	0.04399	1.51067		-0.00167	0.000305577	0.000419775	0.73832		-0.00844	0	0.000534761	0.64306		-0.01659	0.00581	0.05349	0.90891		-0.00303	0	0.000396322	0.54333
-0.40359	0	0.04405	1.51268		-0.00167	0	0.000420398	0.73941		-0.00844	0	0.000535555	0.64403		-0.01659	0.00581	0.05357	0.91032		-0.00303	0	0.000396911	0.54402
-0.40359	0.000305577	0.04412	1.51468		-0.00167	0	0.000421021	0.74052		-0.00844	0	0.00053635	0.64499		-0.01628	0.00581	0.05364	0.91171		-0.00302	0	0.0003975	0.54473
-0.40359	0.000305577	0.04418	1.51664		-0.00167	0	0.000421644	0.74159		-0.00843	0	0.000537144	0.64594		-0.01628	0.00581	0.05372	0.91309		-0.00302	-0.000305577	0.000398088	0.54549
-0.40328	0	0.04425	1.51863		-0.00166	0	0.000422267	0.7427		-0.00843	0	0.000537939	0.64688		-0.01598	0.00611	0.0538	0.91446		-0.00302	-0.000305577	0.000398677	0.54629
-0.40298	0	0.04431	1.52062		-0.00166	0	0.000422891	0.74375		-0.00843	0	0.000538733	0.64782		-0.01598	0.00642	0.05388	0.91582		-0.00302	0	0.000399266	0.54713
-0.40298	0	0.04438	1.52266		-0.00166	0	0.000423514	0.7449		-0.00843	-0.000305577	0.000539528	0.64878		-0.01567	0.00642	0.05396	0.91716		-0.00302	0	0.000399854	0.54798
-0.40298	0	0.04445	1.52472		-0.00166	0.000305577	0.000424137	0.74602		-0.00843	-0.000305577	0.000540322	0.64975		-0.01567	0.00642	0.05404	0.91847		-0.00302	0	0.000400443	0.54883
-0.40267	0.000305577	0.04451	1.52681		-0.00166	0.000305577	0.00042476	0.74711		-0.00843	0	0.000541117	0.65071		-0.01537	0.00642	0.05412	0.91979		-0.00301	0	0.000401032	0.54969
-0.40267	0.000305577	0.04458	1.5289		-0.00166	0.000305577	0.000425383	0.74825		-0.00843	0	0.000541911	0.65167		-0.01537	0.00642	0.0542	0.92109		-0.00301	-0.000305577	0.000401621	0.55057
-0.40237	0	0.04464	1.531		-0.00166	0.000305577	0.000426006	0.74939		-0.00842	0	0.000542706	0.65264		-0.01537	0.00642	0.05428	0.92237		-0.00301	0	0.000402209	0.55147
-0.40237	0	0.04471	1.53311		-0.00166	0.000305577	0.00042663	0.75051		-0.00842	0	0.0005435	0.65361		-0.01506	0.00642	0.05436	0.92365		-0.00301	0	0.000402798	0.55239
-0.40206	0	0.04477	1.5352		-0.00165	0.000305577	0.000427253	0.7517		-0.00842	0	0.000544295	0.65458		-0.01506	0.00642	0.05444	0.92495		-0.00301	0	0.000403387	0.55331
-0.40206	0	0.04484	1.5373		-0.00165	0.000305577	0.000427876	0.75288		-0.00842	0	0.000545089	0.65555		-0.01476	0.00672	0.05452	0.92623		-0.00301	0	0.000403975	0.55424
-0.40176	0	0.0449	1.53943		-0.00165	0.000305577	0.000428499	0.75402		-0.00842	0	0.000545884	0.65653		-0.01445	0.00703	0.0546	0.92752		-0.00301	0	0.000404564	0.55518
-0.40176	0	0.04497	1.54159		-0.00165	0.000305577	0.000429122	0.75515		-0.00842	0	0.000546678	0.65753		-0.01445	0.00703	0.05468	0.92881		-0.00301	0	0.000405153	0.55612
-0.40145	0.000305577	0.04503	1.54375		-0.00165	0.000305577	0.000429745	0.75628		-0.00841	0	0.000547473	0.65852		-0.01445	0.00703	0.05476	0.93009		-0.00301	0	0.000405741	0.55704
-0.40145	0.000305577	0.0451	1.54596		-0.00165	0.000305577	0.000430369	0.75744		-0.00841	0	0.000548267	0.6595		-0.01415	0.00733	0.05484	0.9314		-0.003	0	0.00040633	0.55795
-0.40115	0.000305577	0.04516	1.54823		-0.00165	0.000305577	0.000430992	0.75859		-0.00841	0	0.000549062	0.66048		-0.01415	0.00733	0.05492	0.93273		-0.003	0	0.000406919	0.55885
-0.40115	0	0.04523	1.55055		-0.00164	0.000305577	0.000431615	0.75971		-0.00841	0	0.000549856	0.66144		-0.01384	0.00733	0.055	0.93404		-0.003	0	0.000407507	0.55972
-0.40115	0.000305577	0.0453	1.5529		-0.00164	0.000305577	0.000432238	0.76086		-0.00841	0	0.000550651	0.66239		-0.01384	0.00733	0.05507	0.93534		-0.003	0	0.000408096	0.56059
-0.40084	0.000305577	0.04536	1.55527		-0.00164	0.000305577	0.000432861	0.762		-0.00841	0	0.000551445	0.66334		-0.01354	0.00733	0.05515	0.93664		-0.003	0	0.000408685	0.56147
-0.40084	0	0.04543	1.55766		-0.00164	0.000305577	0.000433484	0.76318		-0.00841	0	0.00055224	0.66427		-0.01354	0.00733	0.05523	0.93794		-0.003	0	0.000409273	0.56235
-0.40054	0	0.04549	1.56009		-0.00164	0.000305577	0.000434108	0.76434		-0.00841	0	0.000553034	0.66519		-0.01323	0.00764	0.05531	0.93923		-0.00299	0	0.000409862	0.56322
-0.40054	0	0.04556	1.56259		-0.00164	0.000305577	0.000434731	0.76546		-0.00841	0	0.000553829	0.66611		-0.01323	0.00764	0.05539	0.94052		-0.00299	0	0.000410451	0.5641
-0.40023	0	0.04562	1.5651		-0.00163	0.000305577	0.000435354	0.76659		-0.0084	0	0.000554623	0.66704		-0.01293	0.00764	0.05547	0.94181		-0.00299	0	0.000411039	0.56498
-0.40023	0	0.04569	1.56754		-0.00163	0.000305577	0.000435977	0.76773		-0.0084	0	0.000555418	0.66796		-0.01293	0.00764	0.05555	0.94311		-0.00299	0	0.000411628	0.56586
-0.39993	0	0.04575	1.56994		-0.00163	0.000305577	0.0004366	0.76885		-0.0084	0	0.000556212	0.66887		-0.01262	0.00795	0.05563	0.9444		-0.00299	-0.000305577	0.000412217	0.56674
-0.39993	0	0.04582	1.57238		-0.00163	0.000305577	0.000437223	0.76995		-0.0084	0	0.000557007	0.66979		-0.01262	0.00795	0.05571	0.94569		-0.00299	-0.000305577	0.000412806	0.56761
-0.39962	0.000305577	0.04588	1.57479		-0.00163	0.000305577	0.000437847	0.77104		-0.0084	0	0.000557801	0.67074		-0.01232	0.00825	0.05579	0.94697		-0.00299	-0.000305577	0.000413394	0.56847
-0.39962	0.000305577	0.04595	1.57719		-0.00163	0.000305577	0.00043847	0.77214		-0.0084	0	0.000558596	0.67168		-0.01232	0.00825	0.05587	0.94826		-0.00298	-0.000305577	0.000413983	0.56932
-0.39932	0	0.04601	1.57954		-0.00163	0.000305577	0.000439093	0.77324		-0.0084	0	0.00055939	0.67262		-0.01201	0.00856	0.05595	0.94956		-0.00298	-0.000305577	0.000414572	0.57015
-0.39932	0	0.04608	1.58187		-0.00163	0.000305577	0.000439716	0.77431		-0.00839	0	0.000560185	0.67358		-0.01201	0.00856	0.05603	0.95086		-0.00298	-0.000305577	0.00041516	0.57099
-0.39901	0	0.04614	1.58416		-0.00163	0.000305577	0.000440339	0.77537		-0.00839	0	0.000560979	0.6746		-0.01201	0.00856	0.05611	0.95217		-0.00298	0	0.000415749	0.57183
-0.39901	0	0.04621	1.58647		-0.00162	0.000305577	0.000440962	0.77643		-0.00839	0	0.000561774	0.67565		-0.01171	0.00856	0.05619	0.95351		-0.00298	-0.000305577	0.000416338	0.57268
-0.39871	0	0.04628	1.5888		-0.00162	0.000305577	0.000441586	0.77753		-0.00839	0	0.000562568	0.67669		-0.01171	0.00886	0.05627	0.95485		-0.00298	-0.000305577	0.000416926	0.57353
-0.39871	0	0.04634	1.59115		-0.00162	0.000305577	0.000442209	0.77859		-0.00839	0	0.000563363	0.67772		-0.0114	0.00886	0.05635	0.95621		-0.00297	0	0.000417515	0.57436
-0.39871	0.000305577	0.04641	1.59347		-0.00162	0.000305577	0.000442832	0.77964		-0.00839	0	0.000564157	0.67874		-0.0114	0.00886	0.05643	0.95759		-0.00297	-0.000305577	0.000418104	0.57518
-0.3984	0	0.04647	1.59575		-0.00162	0.000305577	0.000443455	0.78069		-0.00838	0	0.000564952	0.67974		-0.0111	0.00886	0.0565	0.95897		-0.00297	-0.000305577	0.000418692	0.57602
-0.3984	0	0.04654	1.59807		-0.00162	0	0.000444078	0.78177		-0.00838	0	0.000565746	0.68075		-0.0111	0.00917	0.05658	0.96037		-0.00297	0	0.000419281	0.57685
-0.3981	0	0.0466	1.60042		-0.00161	0	0.000444701	0.78284		-0.00838	0	0.000566541	0.68173		-0.01079	0.00947	0.05666	0.96176		-0.00297	0	0.00041987	0.57771
-0.3981	0	0.04667	1.60277		-0.00161	0.000305577	0.000445325	0.78391		-0.00838	0	0.000567335	0.6827		-0.01079	0.00947	0.05674	0.96315		-0.00297	0	0.000420458	0.57858
-0.39779	0	0.04673	1.60514		-0.00161	0.000305577	0.000445948	0.78496		-0.00838	0	0.00056813	0.68368		-0.01049	0.00947	0.05682	0.96455		-0.00297	-0.000305577	0.000421047	0.57945
-0.39779	0	0.0468	1.60749		-0.00161	0.000305577	0.000446571	0.78604		-0.00838	0	0.000568924	0.68467		-0.01049	0.00978	0.0569	0.96598		-0.00297	0	0.000421636	0.58032
-0.39749	0	0.04686	1.60986		-0.00161	0.000305577	0.000447194	0.78711		-0.00838	0	0.000569719	0.68564		-0.01018	0.00978	0.05698	0.9674		-0.00297	0	0.000422225	0.58117
-0.39749	0	0.04693	1.6122		-0.00161	0.000305577	0.000447817	0.78818		-0.00837	0	0.000570513	0.68657		-0.01018	0.01008	0.05706	0.96882		-0.00296	-0.000305577	0.000422813	0.58203
-0.39718	0	0.04699	1.61452		-0.0016	0.000611155	0.00044844	0.78924		-0.00837	0	0.000571308	0.68747		-0.00988	0.01008	0.05714	0.97024		-0.00296	0	0.000423402	0.58288
-0.39718	0	0.04706	1.61684		-0.0016	0.000611155	0.000449064	0.79029		-0.00837	0	0.000572102	0.68837		-0.00988	0.01008	0.05722	0.97166		-0.00296	0	0.000423991	0.58374
-0.39688	0	0.04713	1.61914		-0.0016	0.000305577	0.000449687	0.79135		-0.00837	0	0.000572897	0.68923		-0.00957	0.01008	0.0573	0.97308		-0.00296	0	0.000424579	0.58461
-0.39688	0	0.04719	1.62143		-0.0016	0.000305577	0.00045031	0.7924		-0.00837	0	0.000573691	0.69012		-0.00957	0.01039	0.05738	0.97449		-0.00296	0	0.000425168	0.58548
-0.39657	0	0.04726	1.62369		-0.0016	0.000305577	0.000450933	0.79344		-0.00837	0	0.000574486	0.69102		-0.00957	0.0107	0.05746	0.97591		-0.00296	0	0.000425757	0.58635
-0.39657	0	0.04732	1.62597		-0.0016	0.000305577	0.000451556	0.79446		-0.00837	0	0.00057528	0.69195		-0.00927	0.0107	0.05754	0.97734		-0.00295	0	0.000426345	0.58721
-0.39657	0.000305577	0.04739	1.62826		-0.0016	0.000305577	0.000452179	0.7955		-0.00837	0	0.000576075	0.69289		-0.00927	0.0107	0.05762	0.97876		-0.00295	0	0.000426934	0.58807
-0.39627	0	0.04745	1.63053		-0.00159	0.000305577	0.000452803	0.79655		-0.00836	0	0.000576869	0.69382		-0.00896	0.011	0.0577	0.98018		-0.00295	0	0.000427523	0.58893
-0.39627	0	0.04752	1.63283		-0.00159	0.000305577	0.000453426	0.79758		-0.00836	0	0.000577664	0.69475		-0.00896	0.011	0.05778	0.9816		-0.00295	-0.000305577	0.000428111	0.5898
-0.39596	0	0.04758	1.63512		-0.00159	0.000305577	0.000454049	0.79863		-0.00836	0	0.000578458	0.69567		-0.00866	0.01131	0.05786	0.98301		-0.00295	-0.000305577	0.0004287	0.59067
-0.39596	0	0.04765	1.63752		-0.00159	0.000305577	0.000454672	0.79966		-0.00836	0	0.000579253	0.6966		-0.00866	0.01161	0.05793	0.98442		-0.00295	-0.000305577	0.000429289	0.59153
-0.39566	0	0.04771	1.64		-0.00159	0.000305577	0.000455295	0.8007		-0.00836	0	0.000580047	0.69753		-0.00835	0.01161	0.05801	0.98582		-0.00294	-0.000305577	0.000429878	0.59239
-0.39566	0	0.04778	1.64247		-0.00159	0.000305577	0.000455918	0.80177		-0.00836	0	0.000580842	0.69846		-0.00835	0.01161	0.05809	0.98721		-0.00294	-0.000305577	0.000430466	0.59323
-0.39535	0	0.04784	1.64489		-0.00159	0.000305577	0.000456542	0.80283		-0.00835	0	0.000581636	0.69939		-0.00805	0.01192	0.05817	0.98858		-0.00294	0	0.000431055	0.59406
-0.39535	0	0.04791	1.64726		-0.00159	0.000305577	0.000457165	0.80389		-0.00835	0	0.000582431	0.70035		-0.00805	0.01222	0.05825	0.98994		-0.00294	-0.000305577	0.000431644	0.59488
-0.39505	0	0.04797	1.6495		-0.00158	0.000305577	0.000457788	0.80495		-0.00835	0	0.000583225	0.70131		-0.00774	0.01222	0.05833	0.99128		-0.00294	-0.000305577	0.000432232	0.59568
-0.39505	0	0.04804	1.65156		-0.00158	0.000305577	0.000458411	0.80602		-0.00835	0	0.00058402	0.7023		-0.00774	0.01253	0.05841	0.99263		-0.00294	-0.000305577	0.000432821	0.59645
-0.39474	0	0.04811	1.65352		-0.00158	0.000305577	0.000459034	0.8071		-0.00835	0	0.000584814	0.70328		-0.00744	0.01253	0.05849	0.99398		-0.00294	0	0.00043341	0.59721
-0.39474	0	0.04817	1.65556		-0.00158	0.000305577	0.000459657	0.80815		-0.00835	0	0.000585609	0.70426		-0.00744	0.01283	0.05857	0.9953		-0.00294	0	0.000433998	0.59794
-0.39444	0	0.04824	1.65754		-0.00158	0.000305577	0.000460281	0.80921		-0.00835	0	0.000586403	0.70523		-0.00713	0.01283	0.05865	0.99662		-0.00294	0	0.000434587	0.59864
-0.39444	0	0.0483	1.65949		-0.00158	0.000305577	0.000460904	0.81027		-0.00834	0	0.000587198	0.70617		-0.00713	0.01314	0.05873	0.99793		-0.00293	0	0.000435176	0.5993
-0.39413	0	0.04837	1.66146		-0.00158	0.000305577	0.000461527	0.81134		-0.00834	0	0.000587992	0.7071		-0.00713	0.01314	0.05881	0.99921		-0.00293	0	0.000435764	0.59993
-0.39413	0	0.04843	1.66348		-0.00157	0.000305577	0.00046215	0.81241		-0.00834	0	0.000588787	0.70804		-0.00683	0.01314	0.05889	1.0005		-0.00293	0	0.000436353	0.60053
-0.39413	0	0.0485	1.66549		-0.00157	0.000611155	0.000462773	0.81349		-0.00834	0	0.000589581	0.70898		-0.00683	0.01345	0.05897	1.0018		-0.00293	0	0.000436942	0.60112
-0.39383	0	0.04856	1.66746		-0.00157	0.000305577	0.000463396	0.81456		-0.00834	0	0.000590376	0.70991		-0.00652	0.01375	0.05905	1.00308		-0.00293	0	0.000437531	0.6017
-0.39383	0	0.04863	1.66941		-0.00157	0.000611155	0.00046402	0.81566		-0.00834	0	0.00059117	0.71084		-0.00652	0.01375	0.05913	1.00436		-0.00293	0	0.000438119	0.60227
-0.39352	0	0.04869	1.67135		-0.00157	0.000305577	0.000464643	0.81677		-0.00834	0	0.000591965	0.71175		-0.00622	0.01406	0.05921	1.00564		-0.00292	0	0.000438708	0.60286
-0.39352	0	0.04876	1.67332		-0.00157	0.000611155	0.000465266	0.81787		-0.00834	0	0.000592759	0.71268		-0.00622	0.01406	0.05929	1.0069		-0.00292	-0.000305577	0.000439297	0.60347
-0.39322	0	0.04882	1.6753		-0.00156	0.000611155	0.000465889	0.81899		-0.00834	0	0.000593554	0.71359		-0.00591	0.01436	0.05937	1.00814		-0.00292	-0.000305577	0.000439885	0.60409
-0.39322	0	0.04889	1.67732		-0.00156	0.000611155	0.000466512	0.82012		-0.00833	0	0.000594348	0.71451		-0.00591	0.01467	0.05944	1.0094		-0.00292	0	0.000440474	0.60476
-0.39291	0	0.04896	1.67939		-0.00156	0.000305577	0.000467135	0.82123		-0.00833	0	0.000595143	0.71542		-0.0056	0.01467	0.05952	1.01066		-0.00292	0	0.000441063	0.60547
-0.39291	0	0.04902	1.6815		-0.00156	0.000305577	0.000467759	0.82236		-0.00833	0	0.000595937	0.71635		-0.0056	0.01497	0.0596	1.01194		-0.00292	0	0.000441651	0.60619
-0.3926	0	0.04909	1.68368		-0.00156	0.000305577	0.000468382	0.82351		-0.00833	0	0.000596732	0.71729		-0.0053	0.01528	0.05968	1.01322		-0.00292	0	0.00044224	0.60691
-0.3926	0	0.04915	1.68584		-0.00156	0.000611155	0.000469005	0.82466		-0.00833	0	0.000597526	0.71824		-0.0053	0.01528	0.05976	1.01451		-0.00291	0	0.000442829	0.60763
-0.3923	0	0.04922	1.68811		-0.00156	0.000611155	0.000469628	0.8258		-0.00833	0	0.000598321	0.71919		-0.00499	0.01558	0.05984	1.0158		-0.00291	0	0.000443417	0.60835
-0.3923	0	0.04928	1.69038		-0.00155	0.000305577	0.000470251	0.82694		-0.00832	0	0.000599116	0.72015		-0.00499	0.01558	0.05992	1.0171		-0.00291	0	0.000444006	0.60908
-0.39199	0	0.04935	1.69263		-0.00155	0.000611155	0.000470874	0.82807		-0.00832	0	0.00059991	0.7211		-0.00499	0.01558	0.06	1.01841		-0.00291	0	0.000444595	0.60982
-0.39199	0	0.04941	1.69494		-0.00155	0.000611155	0.000471498	0.82922		-0.00832	0	0.000600705	0.72206		-0.00469	0.01589	0.06008	1.01973		-0.00291	0	0.000445184	0.61057
-0.39169	0	0.04948	1.69727		-0.00155	0.000611155	0.000472121	0.83036		-0.00832	0	0.000601499	0.72301		-0.00469	0.0162	0.06016	1.02104		-0.00291	0	0.000445772	0.61133
-0.39169	0	0.04954	1.6996		-0.00155	0.000611155	0.000472744	0.83151		-0.00832	0	0.000602294	0.72399		-0.00438	0.0162	0.06024	1.02236		-0.0029	0	0.000446361	0.61211
-0.39169	0	0.04961	1.70196		-0.00155	0.000611155	0.000473367	0.83266		-0.00832	0	0.000603088	0.72498		-0.00438	0.0162	0.06032	1.02368		-0.0029	0	0.00044695	0.61291
-0.39138	0	0.04967	1.70432		-0.00155	0.000611155	0.00047399	0.83382		-0.00831	0	0.000603883	0.72599		-0.00408	0.01681	0.0604	1.02501		-0.0029	0	0.000447538	0.61372
-0.39138	0.000305577	0.04974	1.70664		-0.00155	0.000611155	0.000474613	0.83498		-0.00831	0	0.000604677	0.72698		-0.00408	0.01681	0.06048	1.02636		-0.0029	-0.000305577	0.000448127	0.61456
-0.39108	0.000305577	0.0498	1.70894		-0.00154	0.000611155	0.000475237	0.83613		-0.00831	0	0.000605472	0.72801		-0.00377	0.01711	0.06056	1.0277		-0.0029	-0.000305577	0.000448716	0.61541
-0.39108	0.000305577	0.04987	1.71123		-0.00154	0.000611155	0.00047586	0.83727		-0.00831	0	0.000606266	0.72902		-0.00377	0.01711	0.06064	1.02904		-0.0029	-0.000611155	0.000449304	0.61626
-0.39077	0	0.04994	1.71351		-0.00154	0.000305577	0.000476483	0.8384		-0.00831	0	0.000607061	0.73003		-0.00347	0.01742	0.06072	1.03037		-0.0029	-0.000305577	0.000449893	0.6171
-0.39077	0	0.05	1.71582		-0.00154	0.000305577	0.000477106	0.83954		-0.00831	0	0.000607855	0.73103		-0.00347	0.01772	0.0608	1.03174		-0.0029	-0.000305577	0.000450482	0.61793
-0.39047	0	0.05007	1.71814		-0.00154	0.000611155	0.000477729	0.8407		-0.0083	0	0.00060865	0.73202		-0.00316	0.01772	0.06087	1.03312		-0.00289	-0.000305577	0.000451071	0.61875
-0.39047	0	0.05013	1.72049		-0.00154	0.000611155	0.000478352	0.84186		-0.0083	0	0.000609444	0.733		-0.00316	0.01803	0.06095	1.03451		-0.00289	-0.000305577	0.000451659	0.61956
-0.39016	0	0.0502	1.72282		-0.00154	0.000611155	0.000478976	0.84299		-0.0083	0	0.000610239	0.73398		-0.00286	0.01803	0.06103	1.03591		-0.00289	-0.000305577	0.000452248	0.62037
-0.39016	0	0.05026	1.72515		-0.00153	0.000611155	0.000479599	0.8441		-0.0083	0	0.000611033	0.73496		-0.00286	0.01833	0.06111	1.03731		-0.00289	-0.000305577	0.000452837	0.62117
-0.38986	0	0.05033	1.72748		-0.00153	0.000611155	0.000480222	0.84522		-0.0083	0.000305577	0.000611828	0.73594		-0.00255	0.01864	0.06119	1.03871		-0.00289	0	0.000453425	0.62198
-0.38986	0	0.05039	1.72978		-0.00153	0.000611155	0.000480845	0.84632		-0.0083	0.000305577	0.000612622	0.7369		-0.00255	0.01864	0.06127	1.04009		-0.00289	0	0.000454014	0.6228
-0.38955	0	0.05046	1.73208		-0.00153	0.000611155	0.000481468	0.8474		-0.0083	0	0.000613417	0.73786		-0.00225	0.01895	0.06135	1.04146		-0.00289	0	0.000454603	0.62362
-0.38955	0	0.05052	1.73439		-0.00153	0.000611155	0.000482091	0.84849		-0.0083	0.000305577	0.000614211	0.73881		-0.00225	0.01925	0.06143	1.04284		-0.00288	0	0.000455191	0.62444
-0.38925	0	0.05059	1.7367		-0.00153	0.000611155	0.000482715	0.84957		-0.0083	0	0.000615006	0.73973		-0.00225	0.01925	0.06151	1.04422		-0.00288	-0.000305577	0.00045578	0.62527
-0.38925	0	0.05065	1.73904		-0.00152	0.000611155	0.000483338	0.85064		-0.00829	0	0.0006158	0.74066		-0.00194	0.01956	0.06159	1.04559		-0.00288	-0.000305577	0.000456369	0.62611
-0.38925	0	0.05072	1.74134		-0.00152	0.000611155	0.000483961	0.85171		-0.00829	0	0.000616595	0.74159		-0.00194	0.01956	0.06167	1.047		-0.00288	-0.000305577	0.000456957	0.62694
-0.38894	0	0.05079	1.74363		-0.00152	0.000611155	0.000484584	0.85276		-0.00829	0	0.000617389	0.74252		-0.00164	0.01986	0.06175	1.04842		-0.00288	-0.000305577	0.000457546	0.62779
-0.38894	0	0.05085	1.74593		-0.00152	0.000611155	0.000485207	0.85381		-0.00829	0	0.000618184	0.74345		-0.00164	0.02017	0.06183	1.04985		-0.00288	-0.000305577	0.000458135	0.62864
-0.38864	0	0.05092	1.74816		-0.00152	0.000611155	0.00048583	0.85487		-0.00829	0	0.000618978	0.74438		-0.00133	0.02017	0.06191	1.05129		-0.00287	-0.000305577	0.000458724	0.62949
-0.38864	0	0.05098	1.7504		-0.00152	0.000611155	0.000486454	0.85595		-0.00829	0	0.000619773	0.74531		-0.00133	0.02047	0.06199	1.05273		-0.00287	-0.000305577	0.000459312	0.63034
-0.38833	0	0.05105	1.75263		-0.00152	0.000611155	0.000487077	0.85701		-0.00829	0	0.000620567	0.74622		-0.00103	0.02047	0.06207	1.05417		-0.00287	-0.000305577	0.000459901	0.6312
-0.38833	0.000305577	0.05111	1.75495		-0.00152	0.000611155	0.0004877	0.85808		-0.00828	0	0.000621362	0.74714		-0.00103	0.02078	0.06215	1.05559		-0.00287	-0.000305577	0.00046049	0.63207
-0.38803	0.000305577	0.05118	1.75721		-0.00151	0.000611155	0.000488323	0.85915		-0.00828	0	0.000622156	0.74808		-0.0007232	0.02108	0.06223	1.05702		-0.00287	0	0.000461078	0.63295
-0.38803	0	0.05124	1.75952		-0.00151	0.000611155	0.000488946	0.86021		-0.00828	0	0.000622951	0.74904		-0.0007232	0.02139	0.0623	1.05843		-0.00287	0	0.000461667	0.63385
-0.38772	0	0.05131	1.76188		-0.00151	0.000916732	0.000489569	0.86127		-0.00828	0	0.000623745	0.75004		-0.0004181	0.02139	0.06238	1.05983		-0.00287	0	0.000462256	0.63474
-0.38772	0	0.05137	1.76426		-0.00151	0.000916732	0.000490193	0.86234		-0.00828	0	0.00062454	0.75107		-0.0004181	0.02139	0.06246	1.06122		-0.00287	0	0.000462844	0.63564
-0.38742	0	0.05144	1.76663		-0.00151	0.000916732	0.000490816	0.86342		-0.00828	0	0.000625334	0.75209		-0.000113	0.0217	0.06254	1.06259		-0.00287	0	0.000463433	0.63654
-0.38742	0	0.0515	1.76901		-0.00151	0.000916732	0.000491439	0.86449		-0.00827	0	0.000626129	0.75312		-0.000113	0.022	0.06262	1.06394		-0.00286	0	0.000464022	0.63746
-0.38711	0	0.05157	1.77138		-0.00151	0.000916732	0.000492062	0.86556		-0.00827	0	0.000626923	0.75416		0.0001921	0.02231	0.0627	1.06529		-0.00286	0	0.000464611	0.63837
-0.38711	0	0.05163	1.77377		-0.0015	0.000916732	0.000492685	0.86663		-0.00827	0	0.000627718	0.75518		0.0001921	0.02231	0.06278	1.06664		-0.00286	0	0.000465199	0.63927
-0.38681	0	0.0517	1.77616		-0.0015	0.000916732	0.000493308	0.86769		-0.00827	0	0.000628512	0.75621		0.0001921	0.02261	0.06286	1.06798		-0.00286	0	0.000465788	0.64016
-0.38681	0	0.05177	1.77859		-0.0015	0.000916732	0.000493931	0.86876		-0.00827	0	0.000629307	0.75723		0.0004972	0.02292	0.06294	1.0693		-0.00286	0	0.000466377	0.64103
-0.38681	0	0.05183	1.78108		-0.0015	0.000916732	0.000494555	0.86983		-0.00827	0	0.000630101	0.75824		0.0004972	0.02322	0.06302	1.07062		-0.00286	0	0.000466965	0.6419
-0.3865	0	0.0519	1.78353		-0.0015	0.000916732	0.000495178	0.87091		-0.00827	0	0.000630896	0.75928		0.0008023	0.02353	0.0631	1.07194		-0.00285	0	0.000467554	0.64275
-0.3865	0	0.05196	1.78588		-0.0015	0.00122	0.000495801	0.87198		-0.00827	0	0.00063169	0.76031		0.0008023	0.02384	0.06318	1.07326		-0.00285	0	0.000468143	0.64361
-0.3862	0	0.05203	1.78817		-0.00149	0.000916732	0.000496424	0.87305		-0.00827	0	0.000632485	0.76136		0.00111	0.02414	0.06326	1.07457		-0.00285	0	0.000468732	0.64447
-0.3862	0	0.05209	1.79048		-0.00149	0.000916732	0.000497047	0.87413		-0.00826	0	0.000633279	0.76256		0.00111	0.02414	0.06334	1.07589		-0.00285	0	0.00046932	0.64535
-0.38589	0	0.05216	1.79272		-0.00149	0.000916732	0.00049767	0.87519		-0.00826	0	0.000634074	0.7637		0.00141	0.02414	0.06342	1.0772		-0.00285	0	0.000469909	0.64626
-0.38589	0	0.05222	1.79488		-0.00149	0.000916732	0.000498294	0.87626		-0.00826	0	0.000634868	0.76482		0.00141	0.02445	0.0635	1.0785		-0.00285	0	0.000470498	0.64716
-0.38559	0	0.05229	1.79708		-0.00149	0.000916732	0.000498917	0.87733		-0.00826	0	0.000635663	0.76586		0.00172	0.02445	0.06358	1.07981		-0.00284	0	0.000471086	0.64806
-0.38559	0	0.05235	1.79934		-0.00149	0.00122	0.00049954	0.87874		-0.00826	0	0.000636457	0.76688		0.00172	0.02475	0.06366	1.08111		-0.00284	0	0.000471675	0.64895
-0.38528	0	0.05242	1.80156		-0.00148	0.00122	0.000500163	0.87948		-0.00826	0	0.000637252	0.76789		0.00202	0.02475	0.06373	1.08242		-0.00284	0	0.000472264	0.64986
-0.38528	0	0.05248	1.80367		-0.00148	0.00122	0.000500786	0.88056		-0.00825	0.000305577	0.000638046	0.76886		0.00202	0.02506	0.06381	1.08373		-0.00284	0	0.000472852	0.65076
-0.38498	0	0.05255	1.80562		-0.00148	0.00122	0.000501409	0.88164		-0.00825	0	0.000638841	0.76983		0.00233	0.02506	0.06389	1.08503		-0.00284	0	0.000473441	0.65167
-0.38498	0	0.05262	1.80758		-0.00148	0.00122	0.000502033	0.8827		-0.00825	0	0.000639635	0.77071		0.00233	0.02536	0.06397	1.08633		-0.00284	-0.000305577	0.00047403	0.65257
-0.38467	0	0.05268	1.80962		-0.00148	0.00122	0.000502656	0.88377		-0.00825	0	0.00064043	0.77164		0.00263	0.02567	0.06405	1.08762		-0.00284	-0.000305577	0.000474619	0.65345
-0.38467	0	0.05275	1.81162		-0.00148	0.000916732	0.000503279	0.88483		-0.00825	0	0.000641224	0.77258		0.00263	0.02597	0.06413	1.08891		-0.00283	-0.000305577	0.000475207	0.65433
-0.38437	0	0.05281	1.81361		-0.00148	0.000916732	0.000503902	0.8859		-0.00825	0	0.000642019	0.77352		0.00294	0.02628	0.06421	1.09021		-0.00283	0	0.000475796	0.6552
-0.38437	0	0.05288	1.81558		-0.00148	0.000916732	0.000504525	0.88696		-0.00824	0	0.000642813	0.77443		0.00294	0.02659	0.06429	1.09151		-0.00283	0	0.000476385	0.65605
-0.38437	0	0.05294	1.81758		-0.00148	0.000916732	0.000505148	0.88801		-0.00824	0	0.000643608	0.77536		0.00294	0.02659	0.06437	1.0928		-0.00283	0	0.000476973	0.65689
-0.38406	0	0.05301	1.81963		-0.00147	0.000916732	0.000505772	0.88906		-0.00824	0	0.000644402	0.77632		0.00324	0.02689	0.06445	1.0941		-0.00283	0	0.000477562	0.65772
-0.38406	0	0.05307	1.8217		-0.00147	0.000916732	0.000506395	0.89011		-0.00824	0	0.000645197	0.77726		0.00324	0.02689	0.06453	1.09541		-0.00283	-0.000305577	0.000478151	0.65854
-0.38376	0	0.05314	1.82379		-0.00147	0.000916732	0.000507018	0.89115		-0.00824	0	0.000645991	0.77815		0.00355	0.0272	0.06461	1.09674		-0.00283	-0.000305577	0.000478739	0.65933
-0.38376	0	0.0532	1.82586		-0.00147	0.000916732	0.000507641	0.89221		-0.00824	0	0.000646786	0.77905		0.00355	0.0275	0.06469	1.09806		-0.00283	-0.000305577	0.000479328	0.66011
-0.38345	0	0.05327	1.82798		-0.00147	0.000916732	0.000508264	0.89329		-0.00824	0	0.00064758	0.77998		0.00385	0.02781	0.06477	1.09936		-0.00282	0	0.000479917	0.66087
-0.38345	0	0.05333	1.83012		-0.00147	0.00122	0.000508887	0.89441		-0.00823	0	0.000648375	0.78091		0.00385	0.02781	0.06485	1.10066		-0.00282	0	0.000480506	0.66161
-0.38315	0	0.0534	1.83233		-0.00147	0.00122	0.000509511	0.89554		-0.00823	0	0.000649169	0.7818		0.00416	0.02811	0.06493	1.10196		-0.00282	0	0.000481094	0.66232
-0.38315	0	0.05346	1.83458		-0.00146	0.00122	0.000510134	0.89668		-0.00823	0	0.000649964	0.78271		0.00416	0.02842	0.06501	1.10328		-0.00282	0	0.000481683	0.66301
-0.38284	0	0.05353	1.83683		-0.00146	0.00122	0.000510757	0.89784		-0.00823	0	0.000650758	0.78361		0.00446	0.02872	0.06509	1.1046		-0.00282	0	0.000482272	0.66368
-0.38284	0	0.0536	1.83907		-0.00146	0.00122	0.00051138	0.89898		-0.00823	0	0.000651553	0.7845		0.00446	0.02872	0.06517	1.10591		-0.00282	0	0.00048286	0.66434
-0.38284	0	0.05366	1.84129		-0.00146	0.00122	0.000512003	0.90014		-0.00823	0	0.000652347	0.78539		0.00477	0.02903	0.06524	1.10723		-0.00282	0	0.000483449	0.665
-0.38254	0	0.05373	1.8435		-0.00146	0.00122	0.000512626	0.9013		-0.00823	0	0.000653142	0.78629		0.00477	0.02934	0.06532	1.10856		-0.00281	0	0.000484038	0.66573
-0.38254	0	0.05379	1.8457		-0.00146	0.00122	0.00051325	0.90247		-0.00823	0	0.000653936	0.7872		0.00507	0.02964	0.0654	1.10989		-0.00281	0	0.000484627	0.66649
-0.38223	0	0.05386	1.84792		-0.00145	0.00122	0.000513873	0.90363		-0.00822	0	0.000654731	0.78812		0.00507	0.02995	0.06548	1.11122		-0.00281	0	0.000485215	0.66723
-0.38193	0	0.05392	1.85013		-0.00145	0.00122	0.000514496	0.9048		-0.00822	0	0.000655525	0.78904		0.00507	0.02995	0.06556	1.11255		-0.00281	0	0.000485804	0.66797
-0.38193	0	0.05399	1.85233		-0.00145	0.00122	0.000515119	0.90596		-0.00822	0	0.00065632	0.78996		0.00538	0.03056	0.06564	1.11391		-0.00281	0	0.000486393	0.66867
-0.38193	0	0.05405	1.85452		-0.00145	0.00122	0.000515742	0.90713		-0.00822	0	0.000657114	0.79093		0.00538	0.03086	0.06572	1.11528		-0.00281	0	0.000486981	0.66936
-0.38162	0	0.05412	1.85669		-0.00145	0.00122	0.000516365	0.90829		-0.00822	0	0.000657909	0.7919		0.00568	0.03086	0.0658	1.11665		-0.0028	0	0.00048757	0.67004
-0.38162	0	0.05418	1.85885		-0.00145	0.00122	0.000516988	0.90944		-0.00822	0	0.000658703	0.79287		0.00568	0.03086	0.06588	1.11803		-0.0028	0	0.000488159	0.6707
-0.38132	0	0.05425	1.86101		-0.00145	0.00122	0.000517612	0.91059		-0.00822	0	0.000659498	0.79387		0.00599	0.03147	0.06596	1.11942		-0.0028	0	0.000488748	0.67138
-0.38132	0	0.05431	1.86313		-0.00145	0.00122	0.000518235	0.91172		-0.00821	0	0.000660292	0.79486		0.00599	0.03178	0.06604	1.12082		-0.0028	0	0.000489336	0.67205
-0.38101	0	0.05438	1.86526		-0.00144	0.00122	0.000518858	0.91286		-0.00821	0	0.000661087	0.79585		0.00629	0.03178	0.06612	1.12223		-0.0028	0	0.000489925	0.67275
-0.38101	0	0.05445	1.86744		-0.00144	0.00122	0.000519481	0.91399		-0.00821	0	0.000661881	0.79682		0.00629	0.03209	0.0662	1.12365		-0.0028	0	0.000490514	0.67347
-0.38071	0	0.05451	1.86968		-0.00144	0.00153	0.000520104	0.91511		-0.00821	0	0.000662676	0.79775		0.0066	0.03209	0.06628	1.12507		-0.00279	0	0.000491102	0.6742
-0.38071	0	0.05458	1.87202		-0.00144	0.00153	0.000520727	0.91623		-0.00821	0	0.00066347	0.79868		0.0066	0.0327	0.06636	1.12648		-0.00279	0	0.000491691	0.67493
-0.3804	0	0.05464	1.87443		-0.00144	0.00122	0.000521351	0.91734		-0.00821	0	0.000664265	0.7996		0.0069	0.0327	0.06644	1.1279		-0.00279	0	0.00049228	0.67567
-0.3804	0	0.05471	1.87677		-0.00144	0.00153	0.000521974	0.91843		-0.0082	0	0.000665059	0.80051		0.0069	0.033	0.06652	1.1293		-0.00279	0	0.000492868	0.67642
-0.3804	0	0.05477	1.87915		-0.00144	0.00153	0.000522597	0.91951		-0.0082	0	0.000665854	0.8014		0.00721	0.03331	0.0666	1.13071		-0.00279	0	0.000493457	0.67717
-0.3801	0	0.05484	1.88162		-0.00143	0.00153	0.00052322	0.9206		-0.0082	0	0.000666648	0.80226		0.00721	0.03331	0.06667	1.1321		-0.00279	-0.000305577	0.000494046	0.67793
-0.3801	0	0.0549	1.88405		-0.00143	0.00153	0.000523843	0.92168		-0.0082	0	0.000667443	0.80313		0.00751	0.03361	0.06675	1.13349		-0.00279	-0.000305577	0.000494635	0.6787
-0.37979	0	0.05497	1.88649		-0.00143	0.00153	0.000524466	0.92278		-0.0082	0	0.000668237	0.80399		0.00751	0.03392	0.06683	1.13488		-0.00279	-0.000305577	0.000495223	0.67948
-0.37979	0	0.05503	1.88892		-0.00143	0.00153	0.00052509	0.92387		-0.0082	0	0.000669032	0.80485		0.00751	0.03422	0.06691	1.13627		-0.00279	0	0.000495812	0.68025
-0.37949	0	0.0551	1.89131		-0.00143	0.00153	0.000525713	0.92496		-0.00819	0	0.000669827	0.80572		0.00782	0.03422	0.06699	1.13765		-0.00278	0	0.000496401	0.68103
-0.37949	0	0.05516	1.89373		-0.00143	0.00153	0.000526336	0.92604		-0.00819	0	0.000670621	0.80658		0.00782	0.03453	0.06707	1.13903		-0.00278	0	0.000496989	0.6818
-0.37918	0	0.05523	1.89615		-0.00142	0.00153	0.000526959	0.92711		-0.00819	0	0.000671416	0.80743		0.00812	0.03453	0.06715	1.14041		-0.00278	0	0.000497578	0.68256
-0.37918	0	0.05529	1.89861		-0.00142	0.00153	0.000527582	0.92818		-0.00819	0	0.00067221	0.8083		0.00812	0.03484	0.06723	1.14179		-0.00278	0	0.000498167	0.68332
-0.37888	0	0.05536	1.90108		-0.00142	0.00153	0.000528205	0.92924		-0.00819	0	0.000673005	0.80921		0.00843	0.03514	0.06731	1.14316		-0.00278	0	0.000498756	0.68407
-0.37888	0	0.05543	1.90351		-0.00142	0.00183	0.000528829	0.9303		-0.00819	0	0.000673799	0.81016		0.00843	0.03514	0.06739	1.14453		-0.00278	0	0.000499344	0.68485
-0.37857	0	0.05549	1.90587		-0.00142	0.00183	0.000529452	0.93139		-0.00819	0	0.000674594	0.81115		0.00873	0.03575	0.06747	1.14588		-0.00277	0	0.000499933	0.68566
-0.37857	0	0.05556	1.90822		-0.00142	0.00183	0.000530075	0.93246		-0.00819	0	0.000675388	0.81215		0.00873	0.03575	0.06755	1.14724		-0.00277	0	0.000500522	0.68649
-0.37827	0	0.05562	1.91051		-0.00142	0.00153	0.000530698	0.93353		-0.00819	0	0.000676183	0.81314		0.00904	0.03606	0.06763	1.14857		-0.00277	0	0.00050111	0.68732
-0.37827	0	0.05569	1.91275		-0.00141	0.00153	0.000531321	0.9346		-0.00818	0	0.000676977	0.81411		0.00904	0.03636	0.06771	1.14989		-0.00277	0	0.000501699	0.68816
-0.37796	0	0.05575	1.91498		-0.00141	0.00153	0.000531944	0.93567		-0.00818	0	0.000677772	0.8151		0.00935	0.03667	0.06779	1.15122		-0.00277	0	0.000502288	0.689
-0.37796	0	0.05582	1.91726		-0.00141	0.00183	0.000532568	0.93676		-0.00818	0	0.000678566	0.81609		0.00935	0.03697	0.06787	1.15255		-0.00277	0	0.000502877	0.68985
-0.37796	0	0.05588	1.91949		-0.00141	0.00183	0.000533191	0.93783		-0.00818	0	0.000679361	0.81709		0.00965	0.03728	0.06795	1.15387		-0.00277	0	0.000503465	0.6907
-0.37765	0	0.05595	1.92169		-0.00141	0.00183	0.000533814	0.93891		-0.00818	0	0.000680155	0.81809		0.00965	0.03728	0.06803	1.1552		-0.00276	0	0.000504054	0.69157
-0.37765	0	0.05601	1.92381		-0.00141	0.00183	0.000534437	0.93999		-0.00818	0	0.00068095	0.8191		0.00996	0.03759	0.0681	1.15653		-0.00276	-0.000305577	0.000504643	0.69243
-0.37735	0	0.05608	1.92593		-0.00141	0.00183	0.00053506	0.94107		-0.00817	0	0.000681744	0.8201		0.00996	0.03789	0.06818	1.15787		-0.00276	-0.000305577	0.000505231	0.6933
-0.37735	0	0.05614	1.92805		-0.00141	0.00183	0.000535683	0.94215		-0.00817	0	0.000682539	0.82111		0.00996	0.0382	0.06826	1.15919		-0.00276	-0.000305577	0.00050582	0.69417
-0.37704	0	0.05621	1.9302		-0.0014	0.00183	0.000536306	0.94323		-0.00817	0	0.000683333	0.82214		0.01026	0.0385	0.06834	1.16051		-0.00276	-0.000305577	0.000506409	0.69503
-0.37704	0	0.05628	1.9323		-0.0014	0.00214	0.00053693	0.94431		-0.00817	0	0.000684128	0.82315		0.01026	0.0385	0.06842	1.16184		-0.00276	-0.000305577	0.000506997	0.69589
-0.37674	0	0.05634	1.93439		-0.0014	0.00214	0.000537553	0.94539		-0.00817	0	0.000684922	0.82416		0.01057	0.03881	0.0685	1.16316		-0.00276	0	0.000507586	0.69674
-0.37674	0	0.05641	1.93645		-0.0014	0.00214	0.000538176	0.94647		-0.00817	0	0.000685717	0.82515		0.01057	0.03911	0.06858	1.16448		-0.00276	-0.000305577	0.000508175	0.69758
-0.37643	0.000305577	0.05647	1.93854		-0.0014	0.00214	0.000538799	0.94755		-0.00817	0	0.000686511	0.82616		0.01087	0.03942	0.06866	1.16579		-0.00275	-0.000305577	0.000508764	0.69843
-0.37643	0.000305577	0.05654	1.94067		-0.0014	0.00214	0.000539422	0.94863		-0.00816	0	0.000687306	0.82718		0.01087	0.03973	0.06874	1.16711		-0.00275	-0.000305577	0.000509352	0.69928
-0.37613	0	0.0566	1.94279		-0.0014	0.00214	0.000540045	0.94971		-0.00816	0.000305577	0.0006881	0.82819		0.01118	0.03973	0.06882	1.16842		-0.00275	-0.000305577	0.000509941	0.70015
-0.37613	0	0.05667	1.94491		-0.00139	0.00214	0.000540669	0.95079		-0.00816	0.000305577	0.000688895	0.82921		0.01118	0.04003	0.0689	1.16973		-0.00275	-0.000305577	0.00051053	0.701
-0.37582	0	0.05673	1.94706		-0.00139	0.00214	0.000541292	0.95186		-0.00816	0.000305577	0.000689689	0.83021		0.01148	0.04034	0.06898	1.17105		-0.00275	-0.000305577	0.000511118	0.70186
-0.37582	0	0.0568	1.94925		-0.00139	0.00214	0.000541915	0.95293		-0.00816	0.000305577	0.000690484	0.8312		0.01148	0.04064	0.06906	1.17235		-0.00275	-0.000305577	0.000511707	0.70272
-0.37582	0.000305577	0.05686	1.95144		-0.00139	0.00214	0.000542538	0.954		-0.00816	0.000305577	0.000691278	0.83217		0.01179	0.04095	0.06914	1.17365		-0.00274	0	0.000512296	0.70358
-0.37552	0	0.05693	1.95366		-0.00139	0.00214	0.000543161	0.95507		-0.00816	0.000305577	0.000692073	0.83312		0.01179	0.04125	0.06922	1.17496		-0.00274	0	0.000512885	0.70443
-0.37552	0	0.05699	1.95584		-0.00139	0.00214	0.000543784	0.95613		-0.00816	0.000305577	0.000692867	0.83405		0.01179	0.04125	0.0693	1.17628		-0.00274	0	0.000513473	0.7053
-0.37521	0	0.05706	1.95798		-0.00138	0.00214	0.000544408	0.95719		-0.00815	0	0.000693662	0.83498		0.01209	0.04186	0.06938	1.1776		-0.00274	0	0.000514062	0.70618
-0.37521	0	0.05712	1.96022		-0.00138	0.00244	0.000545031	0.95825		-0.00815	0	0.000694456	0.83591		0.01209	0.04186	0.06946	1.17891		-0.00274	-0.000305577	0.000514651	0.7071
-0.37491	0	0.05719	1.96246		-0.00138	0.00244	0.000545654	0.95931		-0.00815	0	0.000695251	0.83684		0.0124	0.04186	0.06954	1.18023		-0.00274	-0.000305577	0.000515239	0.70804
-0.37491	0	0.05726	1.96467		-0.00138	0.00244	0.000546277	0.96036		-0.00815	0	0.000696045	0.83775		0.0124	0.04217	0.06961	1.18154		-0.00274	-0.000305577	0.000515828	0.70898
-0.3746	0	0.05732	1.96683		-0.00138	0.00214	0.0005469	0.96141		-0.00815	0	0.00069684	0.83867		0.0127	0.04248	0.06969	1.18286		-0.00273	0	0.000516417	0.70991
-0.3746	0	0.05739	1.96897		-0.00138	0.00214	0.000547523	0.96246		-0.00815	0	0.000697634	0.8396		0.0127	0.04278	0.06977	1.18419		-0.00273	-0.000305577	0.000517006	0.71084
-0.3743	0	0.05745	1.97116		-0.00137	0.00244	0.000548146	0.96351		-0.00815	0	0.000698429	0.84052		0.01301	0.04309	0.06985	1.18552		-0.00273	-0.000305577	0.000517594	0.71175
-0.3743	0	0.05752	1.97338		-0.00137	0.00244	0.00054877	0.96458		-0.00814	0	0.000699223	0.84146		0.01301	0.04339	0.06993	1.18686		-0.00273	-0.000305577	0.000518183	0.71264
-0.37399	0	0.05758	1.97558		-0.00137	0.00244	0.000549393	0.96563		-0.00814	0	0.000700018	0.84241		0.01331	0.0437	0.07001	1.18821		-0.00273	-0.000305577	0.000518772	0.71352
-0.37399	0	0.05765	1.97774		-0.00137	0.00244	0.000550016	0.9667		-0.00814	0	0.000700812	0.84339		0.01331	0.044	0.07009	1.1896		-0.00273	-0.000305577	0.00051936	0.7144
-0.37369	0	0.05771	1.97993		-0.00137	0.00244	0.000550639	0.96779		-0.00814	0	0.000701607	0.84439		0.01362	0.04431	0.07017	1.19101		-0.00272	-0.000305577	0.000519949	0.71528
-0.37369	0	0.05778	1.98213		-0.00137	0.00244	0.000551262	0.9689		-0.00814	0	0.000702401	0.84537		0.01362	0.04431	0.07025	1.19243		-0.00272	0	0.000520538	0.71615
-0.37338	0	0.05784	1.98433		-0.00137	0.00244	0.000551885	0.97002		-0.00814	0	0.000703196	0.84636		0.01392	0.04461	0.07033	1.19385		-0.00272	0	0.000521127	0.71701
-0.37338	0	0.05791	1.98651		-0.00137	0.00244	0.000552509	0.97116		-0.00813	0	0.00070399	0.84734		0.01392	0.04492	0.07041	1.19526		-0.00272	0	0.000521715	0.71787
-0.37338	0	0.05797	1.98865		-0.00137	0.00244	0.000553132	0.97231		-0.00813	0	0.000704785	0.84832		0.01423	0.04523	0.07049	1.19667		-0.00272	0	0.000522304	0.71871
-0.37308	0	0.05804	1.9908		-0.00136	0.00275	0.000553755	0.97348		-0.00813	0	0.000705579	0.84928		0.01423	0.04553	0.07057	1.19806		-0.00272	0	0.000522893	0.71955
-0.37308	0	0.05811	1.99295		-0.00136	0.00275	0.000554378	0.97464		-0.00813	0	0.000706374	0.85023		0.01453	0.04584	0.07065	1.19946		-0.00272	0	0.000523481	0.72037
-0.37277	0	0.05817	1.99513		-0.00136	0.00275	0.000555001	0.97581		-0.00813	0	0.000707168	0.85116		0.01453	0.04614	0.07073	1.20086		-0.00272	0	0.00052407	0.72119
-0.37277	0	0.05824	1.99736		-0.00136	0.00275	0.000555624	0.97697		-0.00813	0	0.000707963	0.85208		0.01484	0.04614	0.07081	1.20226		-0.00272	0	0.000524659	0.72198
-0.37247	0.000305577	0.0583	1.99962		-0.00136	0.00275	0.000556248	0.97814		-0.00812	0	0.000708757	0.85298		0.01484	0.04645	0.07089	1.20365		-0.00271	0	0.000525248	0.72278
-0.37247	0.000305577	0.05837	2.00194		-0.00136	0.00275	0.000556871	0.97929		-0.00812	0	0.000709552	0.85389		0.01484	0.04706	0.07097	1.20505		-0.00271	0	0.000525836	0.72356
-0.37216	0.000305577	0.05843	2.00432		-0.00135	0.00275	0.000557494	0.98044		-0.00812	0	0.000710347	0.85478		0.01514	0.04736	0.07104	1.20643		-0.00271	0	0.000526425	0.72433
-0.37216	0.000305577	0.0585	2.00676		-0.00135	0.00275	0.000558117	0.9816		-0.00812	0	0.000711141	0.85566		0.01514	0.04767	0.07112	1.20782		-0.00271	0	0.000527014	0.72511
-0.37186	0.000305577	0.05856	2.00919		-0.00135	0.00275	0.00055874	0.98275		-0.00812	0	0.000711936	0.85655		0.01545	0.04767	0.0712	1.20921		-0.00271	0	0.000527603	0.72586
-0.37186	0	0.05863	2.0116		-0.00135	0.00306	0.000559363	0.98389		-0.00812	0	0.00071273	0.85744		0.01545	0.04798	0.07128	1.21061		-0.00271	0	0.000528191	0.7266
-0.37155	0.000305577	0.05869	2.01403		-0.00135	0.00275	0.000559987	0.98503		-0.00812	0	0.000713525	0.85834		0.01575	0.04798	0.07136	1.21201		-0.0027	0	0.00052878	0.72731
-0.37155	0	0.05876	2.01643		-0.00135	0.00275	0.00056061	0.98616		-0.00812	0.000305577	0.000714319	0.85923		0.01575	0.04828	0.07144	1.21338		-0.0027	0	0.000529369	0.72801
-0.37125	0	0.05882	2.01881		-0.00135	0.00275	0.000561233	0.9873		-0.00812	0.000305577	0.000715114	0.86012		0.01606	0.04859	0.07152	1.21476		-0.0027	0	0.000529957	0.72869
-0.37125	0	0.05889	2.02114		-0.00134	0.00306	0.000561856	0.98843		-0.00811	0.000305577	0.000715908	0.86102		0.01606	0.04889	0.0716	1.21612		-0.0027	0	0.000530546	0.72936
-0.37094	0	0.05895	2.02343		-0.00134	0.00306	0.000562479	0.98956		-0.00811	0.000305577	0.000716703	0.86193		0.01636	0.0495	0.07168	1.21749		-0.0027	0	0.000531135	0.73002
-0.37094	0	0.05902	2.02571		-0.00134	0.00306	0.000563102	0.99068		-0.00811	0	0.000717497	0.86284		0.01636	0.04981	0.07176	1.21883		-0.0027	0	0.000531724	0.73067
-0.37094	0	0.05909	2.02799		-0.00134	0.00306	0.000563725	0.99179		-0.00811	0.000305577	0.000718292	0.86377		0.01667	0.04981	0.07184	1.22019		-0.00269	0	0.000532312	0.73132
-0.37064	0	0.05915	2.03026		-0.00134	0.00306	0.000564349	0.99289		-0.00811	0	0.000719086	0.86471		0.01667	0.05011	0.07192	1.22154		-0.00269	-0.000305577	0.000532901	0.73197
-0.37064	0	0.05922	2.03251		-0.00134	0.00306	0.000564972	0.994		-0.00811	0	0.000719881	0.86565		0.01697	0.05042	0.072	1.22288		-0.00269	0	0.00053349	0.73262
-0.37033	0	0.05928	2.03476		-0.00134	0.00306	0.000565595	0.9951		-0.0081	0	0.000720675	0.86659		0.01697	0.05042	0.07208	1.22424		-0.00269	0	0.000534078	0.73327
-0.37033	0	0.05935	2.03701		-0.00134	0.00306	0.000566218	0.99619		-0.0081	0	0.00072147	0.86752		0.01728	0.05073	0.07216	1.22557		-0.00269	-0.000305577	0.000534667	0.73393
-0.37003	0	0.05941	2.03923		-0.00133	0.00306	0.000566841	0.99729		-0.0081	0	0.000722264	0.86844		0.01728	0.05103	0.07224	1.22689		-0.00269	-0.000305577	0.000535256	0.73462
-0.37003	0	0.05948	2.04145		-0.00133	0.00306	0.000567464	0.99837		-0.0081	0	0.000723059	0.86936		0.01728	0.05134	0.07232	1.22823		-0.00269	0	0.000535845	0.73534
-0.36972	0	0.05954	2.04366		-0.00133	0.00306	0.000568088	0.99946		-0.0081	0.000305577	0.000723853	0.87029		0.01758	0.05164	0.0724	1.22957		-0.00269	0	0.000536433	0.73608
-0.36972	0	0.05961	2.04584		-0.00133	0.00306	0.000568711	1.00055		-0.0081	0	0.000724648	0.87125		0.01758	0.05195	0.07247	1.2309		-0.00269	0	0.000537022	0.73682
-0.36942	0	0.05967	2.04804		-0.00133	0.00336	0.000569334	1.00161		-0.00809	0.000305577	0.000725442	0.87225		0.01789	0.05225	0.07255	1.23222		-0.00268	0	0.000537611	0.73757
-0.36942	0	0.05974	2.05023		-0.00133	0.00336	0.000569957	1.00269		-0.00809	0.000305577	0.000726237	0.87327		0.01789	0.05225	0.07263	1.23354		-0.00268	0	0.000538199	0.73832
-0.36911	0	0.0598	2.05245		-0.00133	0.00336	0.00057058	1.00377		-0.00809	0.000305577	0.000727031	0.87431		0.01819	0.05256	0.07271	1.23486		-0.00268	0	0.000538788	0.73907
-0.36911	0	0.05987	2.05465		-0.00132	0.00367	0.000571203	1.00485		-0.00809	0.000305577	0.000727826	0.87534		0.01819	0.05286	0.07279	1.23617		-0.00268	-0.000305577	0.000539377	0.73984
-0.36881	0	0.05994	2.05689		-0.00132	0.00367	0.000571827	1.00592		-0.00809	0.000305577	0.00072862	0.87638		0.0185	0.05317	0.07287	1.23749		-0.00268	0	0.000539966	0.74061
-0.36881	0	0.06	2.05913		-0.00132	0.00367	0.00057245	1.00701		-0.00809	0.000305577	0.000729415	0.87742		0.0185	0.05348	0.07295	1.23878		-0.00268	0	0.000540554	0.74139
-0.3685	0	0.06007	2.06138		-0.00132	0.00367	0.000573073	1.0081		-0.00809	0	0.000730209	0.87844		0.0188	0.05378	0.07303	1.2401		-0.00267	0	0.000541143	0.74218
-0.3685	0	0.06013	2.06363		-0.00132	0.00367	0.000573696	1.00919		-0.00809	0.000305577	0.000731004	0.87946		0.0188	0.05409	0.07311	1.24139		-0.00267	0	0.000541732	0.74298
-0.3682	0	0.0602	2.06584		-0.00132	0.00367	0.000574319	1.01029		-0.00809	0	0.000731798	0.88048		0.01911	0.05439	0.07319	1.24267		-0.00267	0	0.00054232	0.74378
-0.3682	0	0.06026	2.06804		-0.00131	0.00367	0.000574942	1.01137		-0.00808	0	0.000732593	0.88148		0.01911	0.05439	0.07327	1.24395		-0.00267	0	0.000542909	0.7446
-0.3682	0	0.06033	2.07022		-0.00131	0.00367	0.000575565	1.01245		-0.00808	0.000305577	0.000733387	0.88248		0.01941	0.055	0.07335	1.24523		-0.00267	0	0.000543498	0.7454
-0.36789	0	0.06039	2.07238		-0.00131	0.00367	0.000576189	1.01354		-0.00808	0.000305577	0.000734182	0.88349		0.01941	0.05531	0.07343	1.24651		-0.00267	0	0.000544087	0.74622
-0.36789	0	0.06046	2.07452		-0.00131	0.00397	0.000576812	1.01463		-0.00808	0.000305577	0.000734976	0.88448		0.01972	0.05531	0.07351	1.24778		-0.00267	0	0.000544675	0.74703
-0.36759	0	0.06052	2.07668		-0.00131	0.00397	0.000577435	1.0157		-0.00808	0	0.000735771	0.88547		0.01972	0.05562	0.07359	1.24907		-0.00266	0	0.000545264	0.74783
-0.36759	0	0.06059	2.07884		-0.00131	0.00397	0.000578058	1.01679		-0.00808	0	0.000736565	0.88646		0.01972	0.05592	0.07367	1.25036		-0.00266	0	0.000545853	0.74865
-0.36728	0	0.06065	2.08101		-0.0013	0.00397	0.000578681	1.01788		-0.00807	0	0.00073736	0.88742		0.02002	0.05623	0.07375	1.25165		-0.00266	0	0.000546442	0.74946
-0.36728	0	0.06072	2.0832		-0.0013	0.00397	0.000579304	1.01897		-0.00807	0.000305577	0.000738154	0.88838		0.02002	0.05653	0.07383	1.25295		-0.00266	0	0.00054703	0.75027
-0.36698	0	0.06078	2.08544		-0.0013	0.00397	0.000579928	1.02007		-0.00807	0.000305577	0.000738949	0.88933		0.02033	0.05684	0.07391	1.25424		-0.00266	0	0.000547619	0.75107
-0.36698	0	0.06085	2.08771		-0.0013	0.00397	0.000580551	1.02116		-0.00807	0.000305577	0.000739743	0.89028		0.02033	0.05684	0.07398	1.25556		-0.00266	0	0.000548208	0.75187
-0.36667	0	0.06092	2.08994		-0.0013	0.00428	0.000581174	1.02227		-0.00807	0	0.000740538	0.89121		0.02063	0.05714	0.07406	1.25689		-0.00265	-0.000305577	0.000548796	0.75267
-0.36667	0	0.06098	2.0922		-0.0013	0.00397	0.000581797	1.02336		-0.00807	0.000305577	0.000741333	0.89212		0.02063	0.05775	0.07414	1.25822		-0.00265	-0.000305577	0.000549385	0.75349
-0.36637	0	0.06105	2.09444		-0.0013	0.00397	0.00058242	1.02445		-0.00807	0.000305577	0.000742127	0.89303		0.02094	0.05775	0.07422	1.25956		-0.00265	0	0.000549974	0.75431
-0.36637	0.000305577	0.06111	2.09667		-0.0013	0.00428	0.000583043	1.02554		-0.00806	0.000305577	0.000742922	0.89393		0.02094	0.05806	0.0743	1.26093		-0.00265	0	0.000550563	0.75513
-0.36606	0.000305577	0.06118	2.09891		-0.0013	0.00428	0.000583666	1.02663		-0.00806	0.000305577	0.000743716	0.89482		0.02124	0.05837	0.07438	1.26229		-0.00265	0	0.000551151	0.75596
-0.36606	0.000305577	0.06124	2.10115		-0.00129	0.00428	0.00058429	1.02771		-0.00806	0.000305577	0.000744511	0.89573		0.02124	0.05867	0.07446	1.26365		-0.00265	0	0.00055174	0.7568
-0.36606	0	0.06131	2.10338		-0.00129	0.00428	0.000584913	1.02879		-0.00806	0	0.000745305	0.89665		0.02155	0.05898	0.07454	1.26503		-0.00265	0	0.000552329	0.75765
-0.36576	0	0.06137	2.10563		-0.00129	0.00428	0.000585536	1.02987		-0.00806	0	0.0007461	0.8976		0.02155	0.05898	0.07462	1.26641		-0.00265	0	0.000552917	0.7585
-0.36576	0	0.06144	2.10786		-0.00129	0.00428	0.000586159	1.03094		-0.00806	0	0.000746894	0.89856		0.02185	0.05928	0.0747	1.2678		-0.00264	0	0.000553506	0.75936
-0.36545	0	0.0615	2.11008		-0.00129	0.00428	0.000586782	1.03201		-0.00805	0	0.000747689	0.89953		0.02185	0.05959	0.07478	1.26918		-0.00264	0	0.000554095	0.76022
-0.36545	0	0.06157	2.1123		-0.00129	0.00428	0.000587405	1.03308		-0.00805	0	0.000748483	0.90051		0.02216	0.05989	0.07486	1.27057		-0.00264	0	0.000554684	0.76109
-0.36515	0	0.06163	2.11452		-0.00129	0.00428	0.000588029	1.03414		-0.00805	0	0.000749278	0.90148		0.02216	0.0602	0.07494	1.27196		-0.00264	0	0.000555272	0.76195
-0.36515	0	0.0617	2.11674		-0.00128	0.00428	0.000588652	1.0352		-0.00805	0	0.000750072	0.90247		0.02246	0.0605	0.07502	1.27335		-0.00264	0	0.000555861	0.76284
-0.36484	0	0.06177	2.11896		-0.00128	0.00428	0.000589275	1.03626		-0.00805	0	0.000750867	0.90346		0.02246	0.06081	0.0751	1.27477		-0.00264	-0.000305577	0.00055645	0.76376
-0.36484	0	0.06183	2.12118		-0.00128	0.00428	0.000589898	1.03732		-0.00805	0	0.000751661	0.90445		0.02246	0.06112	0.07518	1.27631		-0.00264	0	0.000557039	0.76461
-0.36454	0	0.0619	2.1234		-0.00128	0.00458	0.000590521	1.03839		-0.00805	0	0.000752456	0.90544		0.02277	0.06112	0.07526	1.2777		-0.00263	-0.000305577	0.000557627	0.76549
-0.36454	0	0.06196	2.12561		-0.00128	0.00458	0.000591144	1.03947		-0.00805	0	0.00075325	0.90643		0.02277	0.06142	0.07534	1.27917		-0.00263	-0.000305577	0.000558216	0.76639
-0.36423	0	0.06203	2.1278		-0.00128	0.00458	0.000591768	1.04054		-0.00805	0.000305577	0.000754045	0.90741		0.02307	0.06142	0.07541	1.28054		-0.00263	-0.000305577	0.000558805	0.76732
-0.36423	0.000305577	0.06209	2.12996		-0.00127	0.00458	0.000592391	1.0416		-0.00804	0.000305577	0.000754839	0.90839		0.02307	0.06203	0.07549	1.28199		-0.00263	-0.000305577	0.000559393	0.76822
-0.36393	0.000305577	0.06216	2.13215		-0.00127	0.00458	0.000593014	1.04268		-0.00804	0	0.000755634	0.90939		0.02338	0.06234	0.07557	1.28342		-0.00263	-0.000305577	0.000559982	0.76912
-0.36393	0	0.06222	2.13436		-0.00127	0.00489	0.000593637	1.04376		-0.00804	0	0.000756428	0.91037		0.02338	0.06234	0.07565	1.28484		-0.00263	0	0.000560571	0.77006
-0.36362	0	0.06229	2.13655		-0.00127	0.00458	0.00059426	1.04485		-0.00804	0	0.000757223	0.91135		0.02368	0.06295	0.07573	1.2862		-0.00262	0	0.00056116	0.77101
-0.36362	0	0.06235	2.13877		-0.00127	0.00458	0.000594883	1.04595		-0.00804	0	0.000758017	0.91232		0.02368	0.06325	0.07581	1.28761		-0.00262	0	0.000561748	0.77194
-0.36362	0	0.06242	2.14101		-0.00127	0.00458	0.000595506	1.04709		-0.00804	0	0.000758812	0.91331		0.02399	0.06356	0.07589	1.28899		-0.00262	0	0.000562337	0.77288
-0.36332	0	0.06248	2.14326		-0.00127	0.00489	0.00059613	1.04826		-0.00803	0	0.000759606	0.91428		0.02399	0.06387	0.07597	1.29036		-0.00262	0	0.000562926	0.7738
-0.36332	0	0.06255	2.14552		-0.00127	0.00458	0.000596753	1.04944		-0.00803	0	0.000760401	0.91525		0.0243	0.06417	0.07605	1.29174		-0.00262	0	0.000563515	0.7747
-0.36301	0	0.06261	2.14779		-0.00126	0.00489	0.000597376	1.05062		-0.00803	0.000305577	0.000761195	0.91621		0.0243	0.06417	0.07613	1.29314		-0.00262	0	0.000564103	0.7756
-0.36301	0	0.06268	2.15008		-0.00126	0.00489	0.000597999	1.05179		-0.00803	0.000305577	0.00076199	0.91717		0.0243	0.06448	0.07621	1.29449		-0.00261	0	0.000564692	0.77649
-0.36271	0	0.06275	2.15239		-0.00126	0.00489	0.000598622	1.05296		-0.00803	0	0.000762784	0.91813		0.0246	0.06478	0.07629	1.29586		-0.00261	0	0.000565281	0.77736
-0.36271	0	0.06281	2.1547		-0.00126	0.00489	0.000599245	1.05414		-0.00803	0	0.000763579	0.91908		0.0246	0.06509	0.07637	1.29718		-0.00261	0	0.000565869	0.77822
-0.3624	0	0.06288	2.15698		-0.00126	0.00489	0.000599869	1.05529		-0.00802	0	0.000764373	0.92002		0.02491	0.06539	0.07645	1.29853		-0.00261	0	0.000566458	0.77908
-0.3624	0	0.06294	2.15926		-0.00126	0.00519	0.000600492	1.05644		-0.00802	0	0.000765168	0.92098		0.02491	0.0657	0.07653	1.29986		-0.00261	0	0.000567047	0.77992
-0.36209	0	0.06301	2.16153		-0.00126	0.00519	0.000601115	1.05757		-0.00802	0	0.000765962	0.92193		0.02521	0.066	0.07661	1.30122		-0.00261	0	0.000567636	0.78075
-0.36209	0	0.06307	2.16379		-0.00125	0.00519	0.000601738	1.05871		-0.00802	0	0.000766757	0.9229		0.02521	0.06631	0.07669	1.30256		-0.00261	0	0.000568224	0.78158
-0.36179	0	0.06314	2.16607		-0.00125	0.00519	0.000602361	1.05982		-0.00802	0.000305577	0.000767551	0.92388		0.02552	0.06631	0.07677	1.3039		-0.00261	0	0.000568813	0.7824
-0.36179	0	0.0632	2.16835		-0.00125	0.00519	0.000602984	1.06095		-0.00802	0	0.000768346	0.92485		0.02552	0.06662	0.07684	1.30523		-0.00261	0	0.000569402	0.78321
-0.36148	0.000305577	0.06327	2.17063		-0.00125	0.00519	0.000603607	1.06207		-0.00802	0	0.000769141	0.92582		0.02582	0.06723	0.07692	1.30657		-0.0026	0	0.000569991	0.78402
-0.36148	0.000305577	0.06333	2.17291		-0.00125	0.00519	0.000604231	1.06319		-0.00801	0	0.000769935	0.9268		0.02582	0.06753	0.077	1.30788		-0.0026	0	0.000570579	0.78483
-0.36118	0.000305577	0.0634	2.17519		-0.00125	0.00519	0.000604854	1.06428		-0.00801	0	0.00077073	0.92777		0.02613	0.06784	0.07708	1.30919		-0.0026	0	0.000571168	0.78563
-0.36118	0.000305577	0.06346	2.17749		-0.00124	0.0055	0.000605477	1.0654		-0.00801	0	0.000771524	0.92873		0.02613	0.06814	0.07716	1.31051		-0.0026	0	0.000571757	0.78642
-0.36118	0	0.06353	2.17976		-0.00124	0.0055	0.0006061	1.0665		-0.00801	0	0.000772319	0.9297		0.02643	0.06845	0.07724	1.31182		-0.0026	0	0.000572345	0.78719
-0.36087	0	0.0636	2.18202		-0.00124	0.0055	0.000606723	1.06761		-0.00801	0	0.000773113	0.93067		0.02643	0.06875	0.07732	1.31312		-0.0026	0	0.000572934	0.78795
-0.36087	0	0.06366	2.18428		-0.00124	0.0055	0.000607346	1.06872		-0.00801	0.000305577	0.000773908	0.93163		0.02674	0.06906	0.0774	1.31443		-0.0026	0	0.000573523	0.78869
-0.36057	0	0.06373	2.18653		-0.00124	0.0055	0.00060797	1.06982		-0.00801	0.000305577	0.000774702	0.93258		0.02674	0.06906	0.07748	1.31574		-0.00259	0	0.000574112	0.78941
-0.36057	0	0.06379	2.18884		-0.00124	0.0055	0.000608593	1.07092		-0.00801	0	0.000775497	0.93352		0.02674	0.06937	0.07756	1.31703		-0.00259	0	0.0005747	0.79012
-0.36026	0	0.06386	2.19116		-0.00124	0.00581	0.000609216	1.07201		-0.00801	0	0.000776291	0.93444		0.02704	0.06937	0.07764	1.31831		-0.00259	-0.000305577	0.000575289	0.79081
-0.36026	0	0.06392	2.19347		-0.00123	0.00581	0.000609839	1.07308		-0.008	0	0.000777086	0.93537		0.02704	0.06998	0.07772	1.31959		-0.00259	-0.000305577	0.000575878	0.79148
-0.35996	0	0.06399	2.19578		-0.00123	0.0055	0.000610462	1.07415		-0.008	0	0.00077788	0.93628		0.02735	0.07028	0.0778	1.32087		-0.00259	-0.000305577	0.000576467	0.79214
-0.35996	0	0.06405	2.19845		-0.00123	0.0055	0.000611085	1.07524		-0.008	0	0.000778675	0.93718		0.02735	0.07059	0.07788	1.32218		-0.00259	0	0.000577055	0.7928
-0.35965	0	0.06412	2.20039		-0.00123	0.0055	0.000611708	1.07631		-0.008	0	0.000779469	0.93808		0.02765	0.07089	0.07796	1.32349		-0.00258	0	0.000577644	0.79346
-0.35965	0	0.06418	2.20273		-0.00123	0.00581	0.000612332	1.07741		-0.008	0	0.000780264	0.93896		0.02765	0.0712	0.07804	1.32481		-0.00258	-0.000305577	0.000578233	0.79414
-0.35935	0	0.06425	2.2051		-0.00123	0.00581	0.000612955	1.07852		-0.008	0	0.000781058	0.93985		0.02796	0.07151	0.07812	1.32612		-0.00258	0	0.000578822	0.79483
-0.35935	0	0.06431	2.20748		-0.00123	0.00581	0.000613578	1.07963		-0.00799	0	0.000781853	0.94075		0.02796	0.07151	0.0782	1.32744		-0.00258	0	0.00057941	0.79555
-0.35935	0	0.06438	2.20988		-0.00123	0.00611	0.000614201	1.08074		-0.00799	0	0.000782647	0.94164		0.02826	0.07212	0.07828	1.32876		-0.00258	0	0.000579999	0.79627
-0.35904	0	0.06444	2.21229		-0.00122	0.00611	0.000614824	1.08183		-0.00799	0.000305577	0.000783442	0.94255		0.02826	0.07242	0.07835	1.33007		-0.00258	0	0.000580588	0.79701
-0.35904	0	0.06451	2.21468		-0.00122	0.00611	0.000615447	1.08292		-0.00799	0.000305577	0.000784236	0.94345		0.02857	0.07273	0.07843	1.33137		-0.00258	0	0.000581176	0.79776
-0.35874	0	0.06458	2.21705		-0.00122	0.00611	0.000616071	1.084		-0.00799	0	0.000785031	0.94436		0.02857	0.07334	0.07851	1.33268		-0.00258	0	0.000581765	0.79852
-0.35874	0	0.06464	2.21942		-0.00122	0.00611	0.000616694	1.08508		-0.00799	0	0.000785825	0.94528		0.02857	0.07334	0.07859	1.334		-0.00257	0	0.000582354	0.79928
-0.35843	0	0.06471	2.22171		-0.00122	0.00611	0.000617317	1.08617		-0.00798	0	0.00078662	0.94621		0.02887	0.07364	0.07867	1.33531		-0.00257	-0.000305577	0.000582943	0.80006
-0.35843	0	0.06477	2.22399		-0.00122	0.00611	0.00061794	1.08725		-0.00798	0	0.000787414	0.94714		0.02887	0.07395	0.07875	1.33662		-0.00257	-0.000305577	0.000583531	0.80083
-0.35813	0	0.06484	2.22621		-0.00122	0.00611	0.000618563	1.08832		-0.00798	0	0.000788209	0.94807		0.02918	0.07456	0.07883	1.33793		-0.00257	0	0.00058412	0.8016
-0.35813	0	0.0649	2.2284		-0.00121	0.00611	0.000619186	1.0894		-0.00798	0	0.000789003	0.94906		0.02948	0.07487	0.07891	1.33925		-0.00257	0	0.000584709	0.80238
-0.35782	0	0.06497	2.23055		-0.00121	0.00611	0.000619809	1.09048		-0.00798	0	0.000789798	0.9501		0.02948	0.07487	0.07899	1.34058		-0.00257	0	0.000585298	0.80317
-0.35782	0	0.06503	2.23268		-0.00121	0.00642	0.000620433	1.09155		-0.00798	0	0.000790592	0.95115		0.02948	0.07517	0.07907	1.34192		-0.00257	0	0.000585886	0.80395
-0.35752	0	0.0651	2.23478		-0.00121	0.00611	0.000621056	1.09262		-0.00798	0	0.000791387	0.95219		0.02979	0.07517	0.07915	1.34328		-0.00256	0	0.000586475	0.80473
-0.35752	0	0.06516	2.23687		-0.00121	0.00611	0.000621679	1.0937		-0.00798	0	0.000792181	0.9532		0.02979	0.07548	0.07923	1.34467		-0.00256	0	0.000587064	0.8055
-0.35721	0	0.06523	2.23893		-0.00121	0.00642	0.000622302	1.09478		-0.00798	0	0.000792976	0.95418		0.03009	0.07609	0.07931	1.34608		-0.00256	0	0.000587653	0.80627
-0.35721	0	0.06529	2.241		-0.0012	0.00642	0.000622925	1.09587		-0.00797	0	0.000793771	0.95517		0.03009	0.07639	0.07939	1.34752		-0.00256	0	0.000588241	0.80704
-0.35691	0	0.06536	2.24306		-0.0012	0.00672	0.000623548	1.09696		-0.00797	0	0.000794565	0.95618		0.0304	0.0767	0.07947	1.34897		-0.00256	0	0.00058883	0.80781
-0.35691	0	0.06543	2.24514		-0.0012	0.00672	0.000624172	1.09805		-0.00797	0	0.00079536	0.9572		0.0304	0.07701	0.07955	1.3504		-0.00256	0	0.000589419	0.80858
-0.35691	0	0.06549	2.2472		-0.0012	0.00672	0.000624795	1.09913		-0.00797	0	0.000796154	0.95823		0.0307	0.07731	0.07963	1.35182		-0.00255	0	0.000590007	0.80936
-0.3566	0	0.06556	2.2493		-0.0012	0.00672	0.000625418	1.10022		-0.00797	0	0.000796949	0.95924		0.0307	0.07792	0.07971	1.35324		-0.00255	0	0.000590596	0.81014
-0.3566	0	0.06562	2.25142		-0.0012	0.00672	0.000626041	1.1013		-0.00797	0	0.000797743	0.96027		0.03101	0.07823	0.07978	1.35466		-0.00255	0	0.000591185	0.81093
-0.3563	0	0.06569	2.25354		-0.00119	0.00672	0.000626664	1.1024		-0.00796	0	0.000798538	0.96128		0.03101	0.07853	0.07986	1.35607		-0.00255	0	0.000591774	0.81173
-0.3563	0	0.06575	2.25567		-0.00119	0.00672	0.000627287	1.10348		-0.00796	0	0.000799332	0.96227		0.03101	0.07884	0.07994	1.3575		-0.00255	0	0.000592362	0.81253
-0.35599	0	0.06582	2.25779		-0.00119	0.00703	0.00062791	1.10457		-0.00796	0	0.000800127	0.96326		0.03131	0.07914	0.08002	1.35893		-0.00255	0	0.000592951	0.81335
-0.35599	0	0.06588	2.25991		-0.00119	0.00703	0.000628534	1.10564		-0.00796	0	0.000800921	0.96425		0.03131	0.07914	0.0801	1.36035		-0.00254	0	0.00059354	0.81419
-0.35569	0	0.06595	2.26208		-0.00119	0.00703	0.000629157	1.10673		-0.00796	0.000305577	0.000801716	0.96526		0.03162	0.07945	0.08018	1.36175		-0.00254	0	0.000594129	0.81503
-0.35569	0	0.06601	2.26427		-0.00119	0.00703	0.00062978	1.10781		-0.00796	0.000305577	0.00080251	0.96629		0.03162	0.08006	0.08026	1.36315		-0.00254	0	0.000594717	0.81588
-0.35538	0	0.06608	2.26651		-0.00119	0.00703	0.000630403	1.10888		-0.00796	0.000305577	0.000803305	0.96733		0.03192	0.08037	0.08034	1.36453		-0.00254	0	0.000595306	0.81672
-0.35538	0	0.06614	2.26876		-0.00119	0.00703	0.000631026	1.10995		-0.00795	0	0.000804099	0.96837		0.03192	0.08067	0.08042	1.36589		-0.00254	0	0.000595895	0.81757
-0.35508	0	0.06621	2.27103		-0.00119	0.00703	0.000631649	1.11103		-0.00795	0	0.000804894	0.96941		0.03223	0.08067	0.0805	1.36725		-0.00254	0	0.000596484	0.81842
-0.35508	0	0.06627	2.27327		-0.00118	0.00703	0.000632273	1.1121		-0.00795	0	0.000805688	0.97044		0.03223	0.08098	0.08058	1.36861		-0.00254	0	0.000597072	0.81927
-0.35477	0	0.06634	2.27552		-0.00118	0.00703	0.000632896	1.11317		-0.00795	0	0.000806483	0.97145		0.03253	0.08159	0.08066	1.36996		-0.00254	0	0.000597661	0.8201
-0.35477	0	0.06641	2.27776		-0.00118	0.00703	0.000633519	1.11425		-0.00795	0	0.000807277	0.97241		0.03253	0.08189	0.08074	1.37131		-0.00254	0	0.00059825	0.82095
-0.35447	0	0.06647	2.28001		-0.00118	0.00703	0.000634142	1.11533		-0.00795	0	0.000808072	0.97335		0.03284	0.0822	0.08082	1.37266		-0.00253	0	0.000598838	0.82179
-0.35447	0	0.06654	2.28227		-0.00118	0.00703	0.000634765	1.1164		-0.00794	0	0.000808866	0.97429		0.03284	0.08251	0.0809	1.374		-0.00253	0	0.000599427	0.82263
-0.35416	0	0.0666	2.28454		-0.00118	0.00703	0.000635388	1.11749		-0.00794	0	0.000809661	0.9752		0.03314	0.08281	0.08098	1.37534		-0.00253	0	0.000600016	0.82349
-0.35416	0	0.06667	2.2868		-0.00117	0.00703	0.000636011	1.1186		-0.00794	0	0.000810455	0.97612		0.03314	0.08312	0.08106	1.37668		-0.00253	0	0.000600605	0.82436
-0.35386	0	0.06673	2.28907		-0.00117	0.00733	0.000636635	1.1197		-0.00794	0	0.00081125	0.97705		0.03345	0.08342	0.08114	1.378		-0.00253	0	0.000601193	0.82523
-0.35386	0	0.0668	2.29134		-0.00117	0.00733	0.000637258	1.1208		-0.00794	0	0.000812044	0.97797		0.03345	0.08373	0.08121	1.37932		-0.00253	0	0.000601782	0.82611
-0.35386	0	0.06686	2.29362		-0.00117	0.00733	0.000637881	1.12189		-0.00794	0	0.000812839	0.97889		0.03375	0.08403	0.08129	1.38063		-0.00252	0	0.000602371	0.82699
-0.35355	0	0.06693	2.29589		-0.00117	0.00764	0.000638504	1.12298		-0.00794	0	0.000813633	0.97981		0.03375	0.08403	0.08137	1.38196		-0.00252	0	0.00060296	0.82786
-0.35355	0	0.06699	2.29816		-0.00117	0.00764	0.000639127	1.12408		-0.00794	0	0.000814428	0.98073		0.03375	0.08464	0.08145	1.3833		-0.00252	0	0.000603548	0.82873
-0.35325	0	0.06706	2.30041		-0.00117	0.00764	0.00063975	1.12518		-0.00794	0	0.000815223	0.98166		0.03406	0.08526	0.08153	1.38462		-0.00252	0	0.000604137	0.82961
-0.35325	0	0.06712	2.30265		-0.00116	0.00764	0.000640374	1.12628		-0.00793	0	0.000816017	0.98258		0.03406	0.08556	0.08161	1.38596		-0.00252	0	0.000604726	0.83049
-0.35294	0.000305577	0.06719	2.3049		-0.00116	0.00764	0.000640997	1.1274		-0.00793	0	0.000816812	0.98351		0.03436	0.08556	0.08169	1.38729		-0.00252	0	0.000605315	0.83137
-0.35294	0	0.06726	2.30713		-0.00116	0.00764	0.00064162	1.12853		-0.00793	0	0.000817606	0.98445		0.03436	0.08587	0.08177	1.38861		-0.00252	0	0.000605903	0.83225
-0.35264	0	0.06732	2.30934		-0.00116	0.00764	0.000642243	1.12966		-0.00793	0	0.000818401	0.98541		0.03467	0.08617	0.08185	1.38995		-0.00251	0	0.000606492	0.83314
-0.35264	0	0.06739	2.31156		-0.00116	0.00795	0.000642866	1.13079		-0.00793	0	0.000819195	0.9864		0.03467	0.08648	0.08193	1.39126		-0.00251	0	0.000607081	0.83402
-0.35233	0	0.06745	2.31384		-0.00116	0.00795	0.000643489	1.13191		-0.00793	0	0.00081999	0.98742		0.03497	0.08678	0.08201	1.39258		-0.00251	0	0.00060767	0.83491
-0.35233	0	0.06752	2.31619		-0.00116	0.00795	0.000644112	1.13304		-0.00792	0	0.000820784	0.98843		0.03497	0.08709	0.08209	1.3939		-0.00251	0	0.000608258	0.8358
-0.35203	0	0.06758	2.31856		-0.00116	0.00825	0.000644736	1.13417		-0.00792	0	0.000821579	0.98942		0.03528	0.0874	0.08217	1.39521		-0.00251	0	0.000608847	0.83668
-0.35203	0	0.06765	2.32094		-0.00115	0.00825	0.000645359	1.13529		-0.00792	0	0.000822373	0.9904		0.03528	0.0877	0.08225	1.39653		-0.00251	0	0.000609436	0.83755
-0.35203	0	0.06771	2.32332		-0.00115	0.00825	0.000645982	1.13641		-0.00792	0	0.000823168	0.99136		0.03558	0.08801	0.08233	1.39783		-0.00251	0	0.000610024	0.83842
-0.35172	0	0.06778	2.32567		-0.00115	0.00825	0.000646605	1.13753		-0.00792	0	0.000823962	0.99233		0.03558	0.08831	0.08241	1.39912		-0.00251	0	0.000610613	0.83928
-0.35142	0	0.06784	2.32801		-0.00115	0.00825	0.000647228	1.13863		-0.00792	0	0.000824757	0.99328		0.03589	0.08892	0.08249	1.40041		-0.0025	0	0.000611202	0.84013
-0.35142	0	0.06791	2.33036		-0.00115	0.00795	0.000647851	1.13973		-0.00791	0	0.000825551	0.99423		0.03589	0.08923	0.08257	1.4017		-0.0025	0	0.000611791	0.84097
-0.35142	0	0.06797	2.33267		-0.00115	0.00825	0.000648475	1.14083		-0.00791	0	0.000826346	0.99518		0.03619	0.08953	0.08265	1.40299		-0.0025	0	0.000612379	0.84181
-0.35111	0	0.06804	2.335		-0.00115	0.00825	0.000649098	1.14192		-0.00791	0	0.00082714	0.99611		0.03619	0.08984	0.08272	1.4043		-0.0025	0	0.000612968	0.84264
-0.35111	0	0.0681	2.33729		-0.00114	0.00825	0.000649721	1.14302		-0.00791	0	0.000827935	0.99704		0.03619	0.09015	0.0828	1.40567		-0.0025	0	0.000613557	0.84346
-0.35081	0	0.06817	2.33955		-0.00114	0.00825	0.000650344	1.14411		-0.00791	0	0.000828729	0.99795		0.0365	0.09045	0.08288	1.40707		-0.0025	0	0.000614146	0.84428
-0.35081	0	0.06824	2.34181		-0.00114	0.00825	0.000650967	1.1452		-0.00791	0	0.000829524	0.99889		0.0368	0.09076	0.08296	1.40846		-0.00249	0	0.000614734	0.84508
-0.3505	0	0.0683	2.34405		-0.00114	0.00825	0.00065159	1.14631		-0.00791	0	0.000830318	0.99982		0.0368	0.09106	0.08304	1.40984		-0.00249	0	0.000615323	0.84586
-0.3505	0	0.06837	2.3463		-0.00114	0.00825	0.000652213	1.14741		-0.00791	0	0.000831113	1.00077		0.0368	0.09167	0.08312	1.41121		-0.00249	0	0.000615912	0.84664
-0.3502	0	0.06843	2.34854		-0.00114	0.00825	0.000652837	1.14852		-0.00791	0	0.000831907	1.00172		0.03711	0.09198	0.0832	1.41256		-0.00249	0	0.000616501	0.84742
-0.3502	0	0.0685	2.35075		-0.00113	0.00856	0.00065346	1.14962		-0.0079	0	0.000832702	1.00266		0.03711	0.09198	0.08328	1.41392		-0.00249	0	0.000617089	0.84819
-0.34989	0	0.06856	2.353		-0.00113	0.00856	0.000654083	1.15071		-0.0079	0	0.000833496	1.00361		0.03741	0.09259	0.08336	1.41529		-0.00249	0	0.000617678	0.84895
-0.34989	0	0.06863	2.35519		-0.00113	0.00856	0.000654706	1.15181		-0.0079	0	0.000834291	1.00456		0.03741	0.09259	0.08344	1.41671		-0.00249	0	0.000618267	0.8497
-0.34959	0	0.06869	2.3574		-0.00113	0.00856	0.000655329	1.1529		-0.0079	0	0.000835086	1.00551		0.03772	0.0929	0.08352	1.41812		-0.00248	0	0.000618856	0.85044
-0.34959	0	0.06876	2.35958		-0.00113	0.00886	0.000655952	1.15399		-0.0079	0	0.00083588	1.00646		0.03772	0.0932	0.0836	1.41953		-0.00248	0	0.000619444	0.85117
-0.34928	0	0.06882	2.36176		-0.00113	0.00886	0.000656575	1.15509		-0.0079	0	0.000836675	1.00741		0.03802	0.09381	0.08368	1.42093		-0.00248	0	0.000620033	0.85191
-0.34928	0	0.06889	2.36394		-0.00113	0.00886	0.000657199	1.15618		-0.00789	0	0.000837469	1.00835		0.03802	0.09412	0.08376	1.42232		-0.00248	0	0.000620622	0.85265
-0.34928	0	0.06895	2.36612		-0.00112	0.00886	0.000657822	1.15726		-0.00789	0	0.000838264	1.00929		0.03833	0.09442	0.08384	1.4237		-0.00248	0	0.000621211	0.85337
-0.34898	0	0.06902	2.36832		-0.00112	0.00886	0.000658445	1.15833		-0.00789	0	0.000839058	1.01024		0.03833	0.09473	0.08392	1.42508		-0.00248	0	0.000621799	0.85411
-0.34898	0	0.06909	2.37054		-0.00112	0.00886	0.000659068	1.15942		-0.00789	0	0.000839853	1.0112		0.03833	0.09503	0.084	1.42645		-0.00247	0	0.000622388	0.85483
-0.34867	0	0.06915	2.37277		-0.00112	0.00917	0.000659691	1.16049		-0.00789	0	0.000840647	1.01217		0.03863	0.09534	0.08408	1.42802		-0.00247	0	0.000622977	0.85556
-0.34867	0	0.06922	2.37499		-0.00112	0.00917	0.000660314	1.16158		-0.00789	0	0.000841442	1.01313		0.03863	0.09565	0.08415	1.4296		-0.00247	0	0.000623566	0.85631
-0.34837	0	0.06928	2.3772		-0.00112	0.00917	0.000660938	1.16266		-0.00789	0	0.000842236	1.01408		0.03894	0.09595	0.08423	1.43115		-0.00247	0	0.000624154	0.85706
-0.34837	0	0.06935	2.3794		-0.00112	0.00947	0.000661561	1.16374		-0.00788	0	0.000843031	1.01501		0.03924	0.09656	0.08431	1.43259		-0.00247	0	0.000624743	0.8578
-0.34806	0	0.06941	2.38162		-0.00112	0.00917	0.000662184	1.16484		-0.00788	0	0.000843825	1.01593		0.03924	0.09687	0.08439	1.43392		-0.00247	0	0.000625332	0.85855
-0.34806	0	0.06948	2.38385		-0.00111	0.00917	0.000662807	1.16594		-0.00788	0	0.00084462	1.01684		0.03924	0.09748	0.08447	1.43527		-0.00247	0	0.00062592	0.85929
-0.34776	0	0.06954	2.38608		-0.00111	0.00917	0.00066343	1.16704		-0.00788	-0.000305577	0.000845414	1.01774		0.03955	0.09778	0.08455	1.43658		-0.00247	0	0.000626509	0.86003
-0.34776	0	0.06961	2.38833		-0.00111	0.00917	0.000664053	1.16814		-0.00788	-0.000305577	0.000846209	1.01863		0.03955	0.09778	0.08463	1.4379		-0.00247	0	0.000627098	0.86078
-0.34745	0	0.06967	2.39056		-0.00111	0.00917	0.000664676	1.16923		-0.00788	-0.000305577	0.000847003	1.01954		0.03986	0.0984	0.08471	1.43922		-0.00246	0	0.000627687	0.86153
-0.34745	0	0.06974	2.39278		-0.00111	0.00947	0.0006653	1.17035		-0.00787	0	0.000847798	1.02046		0.03986	0.0987	0.08479	1.44055		-0.00246	0	0.000628275	0.86229
-0.34714	0	0.0698	2.39501		-0.00111	0.00947	0.000665923	1.17145		-0.00787	0	0.000848592	1.02139		0.04016	0.09901	0.08487	1.44191		-0.00246	-0.000305577	0.000628864	0.86305
-0.34714	0	0.06987	2.39725		-0.00111	0.00947	0.000666546	1.17256		-0.00787	0	0.000849387	1.02232		0.04016	0.09962	0.08495	1.44328		-0.00246	-0.000305577	0.000629453	0.86381
-0.34684	0	0.06993	2.3995		-0.0011	0.00978	0.000667169	1.17368		-0.00787	0	0.000850181	1.02323		0.04047	0.09962	0.08503	1.44464		-0.00246	0	0.000630042	0.86459
-0.34684	0	0.07	2.40173		-0.0011	0.00947	0.000667792	1.17479		-0.00787	0	0.000850976	1.02414		0.04047	0.09992	0.08511	1.44601		-0.00246	0	0.00063063	0.86536
-0.34684	0	0.07007	2.40394		-0.0011	0.00947	0.000668415	1.17591		-0.00787	0	0.00085177	1.02506		0.04077	0.10023	0.08519	1.4473		-0.00245	0	0.000631219	0.86613
-0.34653	0	0.07013	2.40614		-0.0011	0.00978	0.000669038	1.17702		-0.00787	0	0.000852565	1.02597		0.04077	0.10084	0.08527	1.44861		-0.00245	0	0.000631808	0.86691
-0.34653	0	0.0702	2.40834		-0.0011	0.00978	0.000669662	1.17813		-0.00787	0	0.00085336	1.02694		0.04077	0.10115	0.08535	1.4499		-0.00245	0	0.000632397	0.86769
-0.34623	0	0.07026	2.41056		-0.0011	0.00978	0.000670285	1.17922		-0.00787	0	0.000854154	1.02791		0.04108	0.10145	0.08543	1.45123		-0.00245	0	0.000632985	0.86847
-0.34623	0	0.07033	2.41279		-0.00109	0.00978	0.000670908	1.18032		-0.00786	0	0.000854949	1.02888		0.04108	0.10176	0.08551	1.45252		-0.00245	0	0.000633574	0.86925
-0.34592	0	0.07039	2.415		-0.00109	0.01008	0.000671531	1.18141		-0.00786	0	0.000855743	1.02984		0.04138	0.10206	0.08558	1.45377		-0.00245	0	0.000634163	0.87004
-0.34592	0	0.07046	2.41722		-0.00109	0.01008	0.000672154	1.1825		-0.00786	0	0.000856538	1.0308		0.04138	0.10237	0.08566	1.45507		-0.00245	0	0.000634752	0.87082
-0.34562	0	0.07052	2.41941		-0.00109	0.01008	0.000672777	1.18358		-0.00786	0	0.000857332	1.03177		0.04169	0.10267	0.08574	1.45635		-0.00244	0	0.00063534	0.87161
-0.34562	0	0.07059	2.42163		-0.00109	0.01039	0.000673401	1.18467		-0.00786	0	0.000858127	1.03278		0.04169	0.10298	0.08582	1.45765		-0.00244	0	0.000635929	0.87239
-0.34531	0	0.07065	2.42388		-0.00109	0.01039	0.000674024	1.18576		-0.00786	0	0.000858921	1.03381		0.04199	0.10359	0.0859	1.459		-0.00244	0	0.000636518	0.87318
-0.34531	0	0.07072	2.42611		-0.00109	0.01039	0.000674647	1.18685		-0.00785	0	0.000859716	1.03486		0.04199	0.1039	0.08598	1.46033		-0.00244	0	0.000637107	0.87397
-0.34501	0	0.07078	2.42837		-0.00109	0.01039	0.00067527	1.18792		-0.00785	0	0.00086051	1.03592		0.0423	0.1042	0.08606	1.46165		-0.00244	0	0.000637695	0.87476
-0.34501	0	0.07085	2.4306		-0.00108	0.01039	0.000675893	1.18901		-0.00785	0	0.000861305	1.03698		0.0423	0.10451	0.08614	1.46299		-0.00244	-0.000305577	0.000638284	0.87556
-0.34501	0	0.07092	2.43285		-0.00108	0.01039	0.000676516	1.19009		-0.00785	0	0.000862099	1.03805		0.0426	0.10512	0.08622	1.46432		-0.00243	0	0.000638873	0.87636
-0.3447	0	0.07098	2.43509		-0.00108	0.01039	0.000677139	1.19119		-0.00785	0	0.000862894	1.03912		0.0426	0.10542	0.0863	1.46567		-0.00243	0	0.000639462	0.87716
-0.3444	0	0.07105	2.43735		-0.00108	0.01039	0.000677763	1.19228		-0.00785	0	0.000863688	1.04017		0.04291	0.10542	0.08638	1.46702		-0.00243	0	0.00064005	0.878
-0.3444	0	0.07111	2.43959		-0.00108	0.01039	0.000678386	1.19337		-0.00785	0	0.000864483	1.0412		0.04291	0.10604	0.08646	1.46836		-0.00243	0	0.000640639	0.87883
-0.3444	0	0.07118	2.44183		-0.00108	0.01039	0.000679009	1.19447		-0.00784	0	0.000865277	1.04223		0.04321	0.10634	0.08654	1.46968		-0.00243	-0.000305577	0.000641228	0.87968
-0.34409	0	0.07124	2.44408		-0.00108	0.01039	0.000679632	1.19557		-0.00784	0	0.000866072	1.04326		0.04321	0.10665	0.08662	1.47102		-0.00243	0	0.000641817	0.88053
-0.34409	0	0.07131	2.44635		-0.00107	0.01039	0.000680255	1.19667		-0.00784	0	0.000866866	1.04427		0.04321	0.10695	0.0867	1.47235		-0.00243	0	0.000642405	0.88138
-0.34379	0	0.07137	2.44862		-0.00107	0.0107	0.000680878	1.19776		-0.00784	0	0.000867661	1.04529		0.04352	0.10726	0.08678	1.47367		-0.00243	0	0.000642994	0.88223
-0.34379	0	0.07144	2.45089		-0.00107	0.0107	0.000681501	1.19886		-0.00784	0	0.000868455	1.0463		0.04352	0.10787	0.08686	1.47501		-0.00243	0	0.000643583	0.88312
-0.34348	0	0.0715	2.45316		-0.00107	0.0107	0.000682125	1.19994		-0.00784	0	0.00086925	1.0473		0.04382	0.10787	0.08694	1.47637		-0.00242	0	0.000644172	0.88399
-0.34348	0	0.07157	2.4554		-0.00107	0.0107	0.000682748	1.20103		-0.00783	0	0.000870044	1.04829		0.04382	0.10848	0.08702	1.4777		-0.00242	-0.000305577	0.00064476	0.88478
-0.34318	0	0.07163	2.45762		-0.00107	0.0107	0.000683371	1.20213		-0.00783	0	0.000870839	1.04925		0.04413	0.10879	0.08709	1.47901		-0.00242	0	0.000645349	0.88565
-0.34318	0	0.0717	2.45986		-0.00106	0.011	0.000683994	1.20325		-0.00783	0	0.000871634	1.05021		0.04413	0.1094	0.08717	1.48034		-0.00242	0	0.000645938	0.88654
-0.34287	0.000305577	0.07177	2.46212		-0.00106	0.011	0.000684617	1.20436		-0.00783	-0.000305577	0.000872428	1.05117		0.04443	0.1097	0.08725	1.48168		-0.00242	0	0.000646527	0.88738
-0.34287	0.000305577	0.07183	2.46437		-0.00106	0.011	0.00068524	1.20548		-0.00783	-0.000305577	0.000873223	1.05212		0.04443	0.11001	0.08733	1.48302		-0.00242	0	0.000647115	0.88822
-0.34257	0	0.0719	2.46661		-0.00106	0.011	0.000685864	1.20659		-0.00783	0	0.000874017	1.05306		0.04474	0.11031	0.08741	1.48437		-0.00241	0	0.000647704	0.88911
-0.34257	0	0.07196	2.46889		-0.00106	0.011	0.000686487	1.20771		-0.00783	-0.000305577	0.000874812	1.054		0.04474	0.11062	0.08749	1.48573		-0.00241	0	0.000648293	0.88996
-0.34257	0	0.07203	2.47117		-0.00106	0.011	0.00068711	1.20884		-0.00783	-0.000305577	0.000875606	1.05494		0.04504	0.11123	0.08757	1.48705		-0.00241	0	0.000648882	0.8908
-0.34226	0	0.07209	2.47345		-0.00105	0.011	0.000687733	1.20996		-0.00782	0	0.000876401	1.05587		0.04504	0.11154	0.08765	1.48837		-0.00241	0	0.00064947	0.89169
-0.34226	0	0.07216	2.47572		-0.00105	0.01131	0.000688356	1.21107		-0.00782	0	0.000877195	1.05678		0.04535	0.11184	0.08773	1.48968		-0.00241	-0.000305577	0.000650059	0.89256
-0.34196	0	0.07222	2.47798		-0.00105	0.01131	0.000688979	1.21219		-0.00782	0	0.00087799	1.05769		0.04535	0.11245	0.08781	1.49098		-0.00241	0	0.000650648	0.89339
-0.34165	0	0.07229	2.48024		-0.00105	0.01161	0.000689602	1.21329		-0.00782	0	0.000878784	1.0586		0.04565	0.11245	0.08789	1.49227		-0.0024	0	0.000651237	0.89427
-0.34165	0	0.07235	2.4825		-0.00105	0.01161	0.000690226	1.2144		-0.00782	0	0.000879579	1.05951		0.04565	0.11306	0.08797	1.4936		-0.0024	0	0.000651825	0.89514
-0.34165	0	0.07242	2.48478		-0.00105	0.01161	0.000690849	1.21552		-0.00782	0	0.000880373	1.06042		0.04565	0.11337	0.08805	1.49495		-0.0024	0	0.000652414	0.896
-0.34135	0	0.07248	2.48704		-0.00105	0.01161	0.000691472	1.21663		-0.00782	0	0.000881168	1.06133		0.04596	0.11398	0.08813	1.49634		-0.0024	0	0.000653003	0.89687
-0.34135	0.000305577	0.07255	2.4893		-0.00105	0.01192	0.000692095	1.21771		-0.00781	0	0.000881962	1.06225		0.04626	0.11459	0.08821	1.49775		-0.0024	0	0.000653592	0.89776
-0.34104	0.000305577	0.07261	2.49153		-0.00105	0.01192	0.000692718	1.21879		-0.00781	0	0.000882757	1.06315		0.04626	0.1149	0.08829	1.49918		-0.0024	0	0.00065418	0.89861
-0.34104	0	0.07268	2.49376		-0.00104	0.01192	0.000693341	1.21987		-0.00781	0	0.000883551	1.06404		0.04657	0.1152	0.08837	1.50061		-0.0024	0	0.000654769	0.89947
-0.34074	0	0.07275	2.49596		-0.00104	0.01192	0.000693964	1.22097		-0.00781	0	0.000884346	1.06497		0.04657	0.1152	0.08845	1.50203		-0.0024	-0.000305577	0.000655358	0.90034
-0.34074	0	0.07281	2.49816		-0.00104	0.01192	0.000694588	1.22205		-0.00781	0	0.00088514	1.06588		0.04657	0.11551	0.08852	1.50342		-0.0024	-0.000305577	0.000655947	0.90118
-0.34043	0	0.07288	2.50038		-0.00104	0.01222	0.000695211	1.22312		-0.00781	0	0.000885935	1.06681		0.04687	0.11612	0.0886	1.5048		-0.00239	-0.000305577	0.000656535	0.90201
-0.34043	0	0.07294	2.50259		-0.00104	0.01222	0.000695834	1.22421		-0.0078	0	0.000886729	1.06774		0.04687	0.11612	0.08868	1.50619		-0.00239	0	0.000657124	0.90285
-0.34013	0	0.07301	2.50481		-0.00104	0.01222	0.000696457	1.22529		-0.0078	0	0.000887524	1.06868		0.04718	0.11673	0.08876	1.50759		-0.00239	0	0.000657713	0.90368
-0.34013	0	0.07307	2.50705		-0.00103	0.01222	0.00069708	1.22637		-0.0078	0	0.000888319	1.06962		0.04718	0.11704	0.08884	1.50898		-0.00239	0	0.000658302	0.9045
-0.33982	0	0.07314	2.50932		-0.00103	0.01222	0.000697703	1.22745		-0.0078	0.000305577	0.000889113	1.07054		0.04718	0.11734	0.08892	1.51036		-0.00239	0	0.00065889	0.90535
-0.33982	0	0.0732	2.5116		-0.00103	0.01222	0.000698326	1.22854		-0.0078	0	0.000889908	1.07148		0.04748	0.11795	0.089	1.51173		-0.00239	-0.000305577	0.000659479	0.90617
-0.33952	0	0.07327	2.51387		-0.00103	0.01222	0.00069895	1.22962		-0.0078	0	0.000890702	1.07241		0.04748	0.11795	0.08908	1.5131		-0.00238	-0.000305577	0.000660068	0.90697
-0.33952	0	0.07333	2.51616		-0.00103	0.01222	0.000699573	1.23071		-0.0078	0.000305577	0.000891497	1.07334		0.04779	0.11826	0.08916	1.51447		-0.00238	0	0.000660657	0.90779
-0.33952	0	0.0734	2.51843		-0.00103	0.01222	0.000700196	1.23181		-0.0078	0.000305577	0.000892291	1.07426		0.04779	0.11856	0.08924	1.51582		-0.00238	0	0.000661245	0.90859
-0.33921	0	0.07346	2.52071		-0.00102	0.01222	0.000700819	1.23289		-0.00779	0	0.000893086	1.0752		0.04809	0.11887	0.08932	1.51719		-0.00238	0	0.000661834	0.90938
-0.33921	0	0.07353	2.52298		-0.00102	0.01253	0.000701442	1.23397		-0.00779	0	0.00089388	1.07612		0.04809	0.11948	0.0894	1.51851		-0.00238	0	0.000662423	0.91018
-0.33891	0.000305577	0.0736	2.52527		-0.00102	0.01253	0.000702065	1.23505		-0.00779	0	0.000894675	1.07706		0.04809	0.11979	0.08948	1.51984		-0.00238	0	0.000663012	0.91097
-0.33891	0.000305577	0.07366	2.52756		-0.00102	0.01253	0.000702689	1.23615		-0.00779	0	0.000895469	1.07799		0.0484	0.12009	0.08956	1.52115		-0.00238	0	0.0006636	0.91175
-0.3386	0	0.07373	2.52984		-0.00102	0.01253	0.000703312	1.23724		-0.00779	0	0.000896264	1.07892		0.0484	0.1207	0.08964	1.52243		-0.00237	0	0.000664189	0.91254
-0.3386	0	0.07379	2.53212		-0.00102	0.01283	0.000703935	1.23834		-0.00779	0.000305577	0.000897058	1.07986		0.0487	0.12101	0.08972	1.52373		-0.00237	0	0.000664778	0.91331
-0.3383	0	0.07386	2.53438		-0.00102	0.01283	0.000704558	1.23946		-0.00779	0.000305577	0.000897853	1.08081		0.0487	0.12131	0.0898	1.52501		-0.00237	0	0.000665367	0.91408
-0.3383	0	0.07392	2.53662		-0.00101	0.01283	0.000705181	1.24057		-0.00778	0.000305577	0.000898647	1.08177		0.04901	0.12193	0.08988	1.52633		-0.00237	0	0.000665955	0.91485
-0.33799	0	0.07399	2.53887		-0.00101	0.01283	0.000705804	1.24167		-0.00778	0.000305577	0.000899442	1.08275		0.04901	0.12223	0.08995	1.52765		-0.00237	0	0.000666544	0.9156
-0.33799	0	0.07405	2.5411		-0.00101	0.01283	0.000706427	1.24277		-0.00778	0.000305577	0.000900236	1.08373		0.04931	0.12254	0.09003	1.52898		-0.00237	0	0.000667133	0.91635
-0.33769	0	0.07412	2.54331		-0.00101	0.01283	0.000707051	1.24389		-0.00778	0.000305577	0.000901031	1.08471		0.04931	0.12284	0.09011	1.53032		-0.00236	0	0.000667722	0.91709
-0.33769	0	0.07418	2.5455		-0.00101	0.01283	0.000707674	1.24501		-0.00778	0.000305577	0.000901825	1.08569		0.04962	0.12345	0.09019	1.53167		-0.00236	0	0.00066831	0.91784
-0.33738	0	0.07425	2.54767		-0.00101	0.01314	0.000708297	1.24612		-0.00778	0.000305577	0.00090262	1.08668		0.04962	0.12376	0.09027	1.53303		-0.00236	0	0.000668899	0.91858
-0.33738	0	0.07431	2.54985		-0.00101	0.01314	0.00070892	1.24724		-0.00777	0.000611155	0.000903415	1.08767		0.04992	0.12406	0.09035	1.53439		-0.00236	0	0.000669488	0.91933
-0.33708	0	0.07438	2.55202		-0.00101	0.01314	0.000709543	1.24836		-0.00777	0.000611155	0.000904209	1.08867		0.04992	0.12437	0.09043	1.53574		-0.00236	0	0.000670077	0.92008
-0.33708	0	0.07444	2.55419		-0.00101	0.01345	0.000710166	1.24945		-0.00777	0.000611155	0.000905004	1.08967		0.05023	0.12498	0.09051	1.53709		-0.00236	0	0.000670665	0.92082
-0.33677	0	0.07451	2.55632		-0.001	0.01345	0.000710789	1.25057		-0.00777	0.000611155	0.000905798	1.09066		0.05023	0.12559	0.09059	1.53845		-0.00236	0	0.000671254	0.92158
-0.33677	0.000305577	0.07458	2.55845		-0.000999615	0.01345	0.000711413	1.25168		-0.00777	0.000611155	0.000906593	1.09166		0.05053	0.1259	0.09067	1.53979		-0.00236	0	0.000671843	0.92233
-0.33677	0.000305577	0.07464	2.5606		-0.000999615	0.01345	0.000712036	1.25279		-0.00777	0.000611155	0.000907387	1.09266		0.05053	0.1262	0.09075	1.54114		-0.00236	0	0.000672432	0.92309
-0.33647	0.000305577	0.07471	2.56277		-0.000996564	0.01345	0.000712659	1.2539		-0.00777	0.000611155	0.000908182	1.09365		0.05084	0.12651	0.09083	1.5425		-0.00235	0	0.00067302	0.92385
-0.33647	0.000305577	0.07477	2.56493		-0.000996564	0.01345	0.000713282	1.25501		-0.00776	0.000611155	0.000908976	1.09464		0.05084	0.12712	0.09091	1.54385		-0.00235	0	0.000673609	0.92461
-0.33616	0	0.07484	2.56707		-0.000996564	0.01345	0.000713905	1.25611		-0.00776	0.000611155	0.000909771	1.09564		0.05114	0.12743	0.09099	1.54518		-0.00235	0	0.000674198	0.92537
-0.33616	0.000305577	0.0749	2.56926		-0.000993513	0.01375	0.000714528	1.25721		-0.00776	0.000611155	0.000910565	1.09663		0.05114	0.12773	0.09107	1.54649		-0.00235	0	0.000674787	0.92613
-0.33586	0	0.07497	2.57146		-0.000993513	0.01375	0.000715151	1.25831		-0.00776	0.000916732	0.00091136	1.09761		0.05145	0.12804	0.09115	1.54781		-0.00235	-0.000305577	0.000675375	0.9269
-0.33586	0	0.07503	2.57365		-0.000990462	0.01406	0.000715775	1.2594		-0.00776	0.000916732	0.000912154	1.09859		0.05145	0.12865	0.09123	1.54913		-0.00235	-0.000305577	0.000675964	0.92768
-0.33555	0	0.0751	2.57586		-0.000990462	0.01406	0.000716398	1.26049		-0.00776	0.000916732	0.000912949	1.09957		0.05145	0.12895	0.09131	1.55046		-0.00234	-0.000305577	0.000676553	0.92846
-0.33555	0	0.07516	2.57809		-0.000987411	0.01406	0.000717021	1.26161		-0.00776	0.000916732	0.000913743	1.10054		0.05175	0.12926	0.09139	1.55181		-0.00234	-0.000305577	0.000677142	0.92924
-0.33525	0	0.07523	2.58036		-0.000987411	0.01406	0.000717644	1.26274		-0.00776	0.000916732	0.000914538	1.1015		0.05175	0.12987	0.09146	1.55317		-0.00234	-0.000305577	0.00067773	0.93003
-0.33525	0	0.07529	2.58264		-0.00098436	0.01406	0.000718267	1.26386		-0.00775	0.000611155	0.000915332	1.10243		0.05206	0.13018	0.09154	1.55451		-0.00234	0	0.000678319	0.93082
-0.33494	0	0.07536	2.58492		-0.00098436	0.01406	0.00071889	1.26499		-0.00775	0.000916732	0.000916127	1.10339		0.05206	0.13048	0.09162	1.55585		-0.00234	0	0.000678908	0.9316
-0.33494	0	0.07543	2.58721		-0.000981309	0.01406	0.000719513	1.26611		-0.00775	0.000916732	0.000916921	1.10434		0.05236	0.13079	0.0917	1.5572		-0.00234	0	0.000679497	0.93239
-0.33464	0	0.07549	2.5895		-0.000981309	0.01436	0.000720137	1.26723		-0.00775	0.000916732	0.000917716	1.1053		0.05236	0.1314	0.09178	1.55853		-0.00233	0	0.000680086	0.93319
-0.33464	0	0.07556	2.59177		-0.000981309	0.01436	0.00072076	1.26835		-0.00775	0.000916732	0.000918511	1.10627		0.05267	0.1317	0.09186	1.55986		-0.00233	0	0.000680674	0.934
-0.33433	0	0.07562	2.59404		-0.000978258	0.01436	0.000721383	1.26948		-0.00775	0.000916732	0.000919305	1.10724		0.05267	0.13232	0.09194	1.56119		-0.00233	0	0.000681263	0.93484
-0.33433	0	0.07569	2.59632		-0.000978258	0.01436	0.000722006	1.2706		-0.00774	0.000916732	0.0009201	1.10821		0.05297	0.13262	0.09202	1.56253		-0.00233	0	0.000681852	0.93569
-0.33433	0	0.07575	2.59859		-0.000975207	0.01467	0.000722629	1.2717		-0.00774	0.000916732	0.000920894	1.10919		0.05297	0.13293	0.0921	1.56385		-0.00233	0	0.000682441	0.93654
-0.33403	0	0.07582	2.60085		-0.000975207	0.01467	0.000723252	1.2728		-0.00774	0.000916732	0.000921689	1.11026		0.05328	0.13354	0.09218	1.56518		-0.00233	0	0.000683029	0.93739
-0.33403	0	0.07588	2.60313		-0.000972156	0.01467	0.000723876	1.2739		-0.00774	0.000916732	0.000922483	1.11143		0.05328	0.13384	0.09226	1.56651		-0.00233	0	0.000683618	0.93823
-0.33372	0	0.07595	2.60539		-0.000972156	0.01467	0.000724499	1.275		-0.00774	0.000916732	0.000923278	1.11261		0.05358	0.13415	0.09234	1.56785		-0.00233	0	0.000684207	0.93907
-0.33372	0	0.07601	2.60767		-0.000969105	0.01497	0.000725122	1.27608		-0.00774	0.000916732	0.000924072	1.11377		0.05358	0.13476	0.09242	1.5692		-0.00233	-0.000305577	0.000684796	0.9399
-0.33342	0	0.07608	2.60992		-0.000969105	0.01467	0.000725745	1.27718		-0.00774	0.000916732	0.000924867	1.11488		0.05389	0.13507	0.0925	1.57053		-0.00232	0	0.000685384	0.94072
-0.33342	0	0.07614	2.61218		-0.000966054	0.01497	0.000726368	1.27827		-0.00773	0.00122	0.000925661	1.11594		0.05389	0.13537	0.09258	1.57188		-0.00232	0	0.000685973	0.94154
-0.33311	0	0.07621	2.61444		-0.000966054	0.01497	0.000726991	1.27937		-0.00773	0.00122	0.000926456	1.11694		0.05389	0.13568	0.09266	1.57322		-0.00232	0	0.000686562	0.94235
-0.33311	0	0.07627	2.6167		-0.000963003	0.01497	0.000727614	1.28047		-0.00773	0.00122	0.00092725	1.11789		0.05419	0.13629	0.09274	1.57457		-0.00232	0	0.000687151	0.94318
-0.33281	0	0.07634	2.61896		-0.000963003	0.01497	0.000728238	1.28158		-0.00773	0.00122	0.000928045	1.11878		0.05419	0.1369	0.09282	1.57593		-0.00232	0	0.000687739	0.94401
-0.33281	0	0.07641	2.62123		-0.000959952	0.01497	0.000728861	1.28269		-0.00773	0.000916732	0.000928839	1.11961		0.0545	0.13751	0.09289	1.5773		-0.00232	0	0.000688328	0.94483
-0.3325	0	0.07647	2.62349		-0.000959952	0.01528	0.000729484	1.28381		-0.00773	0.00122	0.000929634	1.12046		0.0545	0.13751	0.09297	1.57867		-0.00231	0	0.000688917	0.94565
-0.3325	0	0.07654	2.62575		-0.000959952	0.01528	0.000730107	1.28492		-0.00773	0.00122	0.000930428	1.12139		0.05481	0.13812	0.09305	1.58003		-0.00231	0	0.000689506	0.94648
-0.3325	0	0.0766	2.62803		-0.000956901	0.01528	0.00073073	1.28603		-0.00773	0.000916732	0.000931223	1.12233		0.05481	0.13843	0.09313	1.58139		-0.00231	0	0.000690094	0.94731
-0.3322	0	0.07667	2.63038		-0.000956901	0.01528	0.000731353	1.28714		-0.00772	0.000916732	0.000932017	1.1233		0.05511	0.13904	0.09321	1.58274		-0.00231	0	0.000690683	0.94815
-0.3322	0	0.07673	2.63282		-0.00095385	0.01528	0.000731976	1.28825		-0.00772	0.000916732	0.000932812	1.12427		0.05511	0.13934	0.09329	1.5841		-0.00231	0	0.000691272	0.94899
-0.33189	0	0.0768	2.63528		-0.00095385	0.01528	0.0007326	1.28935		-0.00772	0.00122	0.000933607	1.12523		0.05542	0.13965	0.09337	1.58544		-0.00231	0	0.000691861	0.94982
-0.33189	0	0.07686	2.63772		-0.000950799	0.01528	0.000733223	1.29045		-0.00772	0.00122	0.000934401	1.12622		0.05542	0.14026	0.09345	1.58678		-0.00231	0	0.000692449	0.95066
-0.33158	0	0.07693	2.64013		-0.000950799	0.01558	0.000733846	1.29154		-0.00772	0.00122	0.000935196	1.1272		0.05572	0.14026	0.09353	1.58813		-0.0023	0	0.000693038	0.95149
-0.33158	0	0.07699	2.64263		-0.000947748	0.01558	0.000734469	1.29262		-0.00772	0.00122	0.00093599	1.1282		0.05572	0.14087	0.09361	1.58947		-0.0023	0	0.000693627	0.95233
-0.33128	0	0.07706	2.64509		-0.000947748	0.01558	0.000735092	1.29371		-0.00772	0.00122	0.000936785	1.12918		0.05603	0.14118	0.09369	1.59082		-0.0023	-0.000305577	0.000694216	0.95317
-0.33128	0.000305577	0.07712	2.64748		-0.000944697	0.01558	0.000735715	1.29478		-0.00771	0.00153	0.000937579	1.13013		0.05603	0.14179	0.09377	1.59217		-0.0023	-0.000305577	0.000694804	0.954
-0.33097	0.000305577	0.07719	2.64979		-0.000944697	0.01558	0.000736338	1.29586		-0.00771	0.00153	0.000938374	1.13108		0.05633	0.14209	0.09385	1.59351		-0.0023	-0.000305577	0.000695393	0.95483
-0.33097	0	0.07726	2.65213		-0.000941646	0.01589	0.000736962	1.29694		-0.00771	0.00153	0.000939168	1.13203		0.05633	0.1424	0.09393	1.59485		-0.0023	-0.000305577	0.000695982	0.95567
-0.33067	0.000305577	0.07732	2.6544		-0.000941646	0.01589	0.000737585	1.29802		-0.00771	0.00153	0.000939963	1.13295		0.05633	0.14301	0.09401	1.59619		-0.00229	-0.000305577	0.000696571	0.9565
-0.33067	0.000305577	0.07739	2.65664		-0.000938595	0.01589	0.000738208	1.29911		-0.00771	0.00153	0.000940757	1.13388		0.05664	0.14362	0.09409	1.59753		-0.00229	0	0.00069716	0.95735
-0.33036	0.000305577	0.07745	2.6589		-0.000938595	0.01589	0.000738831	1.30021		-0.00771	0.00183	0.000941552	1.13478		0.05664	0.14393	0.09417	1.59888		-0.00229	0	0.000697748	0.95821
-0.33036	0.000305577	0.07752	2.66112		-0.000935544	0.01589	0.000739454	1.30131		-0.00771	0.00153	0.000942346	1.1357		0.05694	0.14423	0.09425	1.60023		-0.00229	0	0.000698337	0.95907
-0.33006	0	0.07758	2.66336		-0.000935544	0.0162	0.000740077	1.30241		-0.0077	0.00183	0.000943141	1.13665		0.05694	0.14484	0.09433	1.60158		-0.00229	0	0.000698926	0.95992
-0.33006	0	0.07765	2.66559		-0.000935544	0.0162	0.0007407	1.30351		-0.0077	0.00183	0.000943935	1.13759		0.05725	0.14515	0.0944	1.60293		-0.00229	0	0.000699515	0.96078
-0.33006	0	0.07771	2.66782		-0.000932493	0.0162	0.000741324	1.3046		-0.0077	0.00183	0.00094473	1.13853		0.05725	0.14545	0.09448	1.60429		-0.00229	0	0.000700103	0.96163
-0.32975	0.000305577	0.07778	2.67002		-0.000932493	0.0162	0.000741947	1.3057		-0.0077	0.00153	0.000945524	1.13946		0.05755	0.14607	0.09456	1.60567		-0.00229	0	0.000700692	0.96247
-0.32975	0	0.07784	2.67219		-0.000929442	0.0162	0.00074257	1.30679		-0.0077	0.00183	0.000946319	1.14039		0.05755	0.14637	0.09464	1.60704		-0.00228	0	0.000701281	0.96331
-0.32945	0	0.07791	2.67432		-0.000929442	0.0165	0.000743193	1.30789		-0.0077	0.00183	0.000947114	1.1413		0.05786	0.14698	0.09472	1.60842		-0.00228	0	0.00070187	0.96415
-0.32945	0	0.07797	2.67641		-0.000926391	0.0165	0.000743816	1.30899		-0.00769	0.00183	0.000947908	1.1422		0.05786	0.14729	0.0948	1.60979		-0.00228	0	0.000702458	0.96498
-0.32914	0	0.07804	2.6785		-0.000926391	0.0165	0.000744439	1.3101		-0.00769	0.00183	0.000948703	1.14308		0.05816	0.14759	0.09488	1.61115		-0.00228	-0.000305577	0.000703047	0.96581
-0.32914	0.000305577	0.0781	2.68063		-0.00092334	0.0165	0.000745062	1.3112		-0.00769	0.00183	0.000949497	1.14398		0.05816	0.14821	0.09496	1.61251		-0.00228	-0.000305577	0.000703636	0.96664
-0.32884	0	0.07817	2.68276		-0.00092334	0.01681	0.000745686	1.31229		-0.00769	0.00183	0.000950292	1.14486		0.05847	0.14851	0.09504	1.61387		-0.00228	-0.000305577	0.000704225	0.96747
-0.32884	0	0.07824	2.68491		-0.000920289	0.01681	0.000746309	1.31339		-0.00769	0.00183	0.000951086	1.14577		0.05847	0.14912	0.09512	1.61523		-0.00228	0	0.000704813	0.96829
-0.32853	0	0.0783	2.68706		-0.000920289	0.01681	0.000746932	1.31449		-0.00769	0.00214	0.000951881	1.14669		0.05847	0.14943	0.0952	1.6166		-0.00227	0	0.000705402	0.96911
-0.32853	0	0.07837	2.68922		-0.000917238	0.01681	0.000747555	1.31558		-0.00769	0.00214	0.000952675	1.14763		0.05877	0.14973	0.09528	1.61798		-0.00227	0	0.000705991	0.96992
-0.32823	0	0.07843	2.69141		-0.000917238	0.01711	0.000748178	1.31667		-0.00769	0.00214	0.00095347	1.14856		0.05877	0.15034	0.09536	1.61936		-0.00227	0	0.00070658	0.97073
-0.32823	0	0.0785	2.69359		-0.000914187	0.01711	0.000748801	1.31777		-0.00768	0.00183	0.000954264	1.14948		0.05908	0.15065	0.09544	1.62073		-0.00227	0	0.000707169	0.97153
-0.32792	0	0.07856	2.69582		-0.000914187	0.01742	0.000749424	1.31888		-0.00768	0.00183	0.000955059	1.15039		0.05908	0.15126	0.09552	1.62208		-0.00227	0	0.000707757	0.97233
-0.32792	0	0.07863	2.69807		-0.000911136	0.01742	0.000750048	1.31999		-0.00768	0.00214	0.000955853	1.1513		0.05938	0.15157	0.0956	1.62343		-0.00227	0	0.000708346	0.97314
-0.32762	0	0.07869	2.70032		-0.000911136	0.01742	0.000750671	1.32109		-0.00768	0.00214	0.000956648	1.15224		0.05938	0.15218	0.09568	1.62476		-0.00226	0	0.000708935	0.97393
-0.32762	0	0.07876	2.70256		-0.000911136	0.01772	0.000751294	1.32218		-0.00768	0.00214	0.000957442	1.15317		0.05969	0.15248	0.09576	1.62614		-0.00226	0	0.000709524	0.97471
-0.32731	0	0.07882	2.70476		-0.000908085	0.01772	0.000751917	1.32328		-0.00768	0.00214	0.000958237	1.15413		0.05969	0.15279	0.09583	1.62758		-0.00226	0	0.000710112	0.97549
-0.32731	0	0.07889	2.70695		-0.000908085	0.01772	0.00075254	1.32437		-0.00768	0.00183	0.000959031	1.15509		0.05999	0.1534	0.09591	1.62903		-0.00226	0	0.000710701	0.97625
-0.32701	0.000305577	0.07895	2.70913		-0.000905034	0.01772	0.000753163	1.32547		-0.00767	0.00183	0.000959826	1.15604		0.05999	0.15401	0.09599	1.63046		-0.00226	0	0.00071129	0.977
-0.32701	0.000305577	0.07902	2.71129		-0.000905034	0.01803	0.000753786	1.32657		-0.00767	0.00183	0.000960621	1.15703		0.0603	0.15432	0.09607	1.63187		-0.00226	0	0.000711879	0.97776
-0.32701	0.000305577	0.07909	2.71345		-0.000901983	0.01803	0.00075441	1.32766		-0.00767	0.00214	0.000961415	1.158		0.0603	0.15462	0.09615	1.63325		-0.00225	0	0.000712467	0.9785
-0.3267	0.000305577	0.07915	2.71561		-0.000901983	0.01803	0.000755033	1.32875		-0.00767	0.00214	0.00096221	1.15897		0.0606	0.15523	0.09623	1.63462		-0.00225	0	0.000713056	0.97925
-0.3267	0	0.07922	2.71781		-0.000898932	0.01803	0.000755656	1.32983		-0.00767	0.00214	0.000963004	1.15995		0.0606	0.15554	0.09631	1.63596		-0.00225	0	0.000713645	0.97999
-0.3264	0	0.07928	2.72001		-0.000898932	0.01833	0.000756279	1.3309		-0.00767	0.00214	0.000963799	1.16094		0.06091	0.15615	0.09639	1.63728		-0.00225	0	0.000714234	0.98074
-0.3264	0	0.07935	2.7222		-0.000895881	0.01833	0.000756902	1.33197		-0.00766	0.00214	0.000964593	1.16193		0.06091	0.15646	0.09647	1.63863		-0.00225	0	0.000714822	0.98148
-0.32609	0	0.07941	2.7244		-0.000895881	0.01833	0.000757525	1.33306		-0.00766	0.00244	0.000965388	1.16292		0.06121	0.15707	0.09655	1.63997		-0.00225	0	0.000715411	0.98222
-0.32609	0	0.07948	2.72657		-0.000895881	0.01833	0.000758148	1.33415		-0.00766	0.00244	0.000966182	1.16391		0.06121	0.15737	0.09663	1.64133		-0.00225	0	0.000716	0.98297
-0.32579	0	0.07954	2.72875		-0.00089283	0.01833	0.000758772	1.33523		-0.00766	0.00244	0.000966977	1.1649		0.06121	0.15768	0.09671	1.6427		-0.00225	-0.000305577	0.000716589	0.98371
-0.32579	0	0.07961	2.73092		-0.000889779	0.01833	0.000759395	1.3363		-0.00766	0.00244	0.000967771	1.16588		0.06152	0.15829	0.09679	1.64407		-0.00225	-0.000305577	0.000717178	0.98446
-0.32548	0	0.07967	2.73311		-0.000889779	0.01833	0.000760018	1.33737		-0.00766	0.00214	0.000968566	1.16687		0.06152	0.1589	0.09687	1.64543		-0.00224	-0.000305577	0.000717766	0.98522
-0.32548	0	0.07974	2.73529		-0.000886728	0.01864	0.000760641	1.33845		-0.00766	0.00244	0.00096936	1.16786		0.06182	0.15951	0.09695	1.6468		-0.00224	0	0.000718355	0.98598
-0.32548	0	0.0798	2.73749		-0.000886728	0.01833	0.000761264	1.33952		-0.00765	0.00244	0.000970155	1.16885		0.06182	0.15982	0.09703	1.64816		-0.00224	-0.000305577	0.000718944	0.98675
-0.32518	0	0.07987	2.73971		-0.000886728	0.01833	0.000761887	1.3406		-0.00765	0.00244	0.000970949	1.16985		0.06213	0.16012	0.09711	1.64953		-0.00224	0	0.000719533	0.98753
-0.32518	0	0.07994	2.74193		-0.000883677	0.01833	0.00076251	1.3417		-0.00765	0.00244	0.000971744	1.17084		0.06213	0.16043	0.09719	1.6509		-0.00224	0	0.000720121	0.98831
-0.32487	0.000305577	0.08	2.74415		-0.000883677	0.01864	0.000763134	1.34279		-0.00765	0.00275	0.000972538	1.17184		0.06243	0.16073	0.09726	1.65225		-0.00224	0	0.00072071	0.9891
-0.32457	0.000305577	0.08007	2.7464		-0.000880626	0.01864	0.000763757	1.34388		-0.00765	0.00275	0.000973333	1.17283		0.06243	0.16134	0.09734	1.65362		-0.00223	0	0.000721299	0.98989
-0.32457	0	0.08013	2.74872		-0.000880626	0.01895	0.00076438	1.34497		-0.00765	0.00244	0.000974128	1.17383		0.06274	0.16196	0.09742	1.65496		-0.00223	0	0.000721888	0.99069
-0.32457	0	0.0802	2.75108		-0.000877575	0.01895	0.000765003	1.34606		-0.00765	0.00244	0.000974922	1.17483		0.06274	0.16257	0.0975	1.65631		-0.00223	0	0.000722476	0.99148
-0.32426	0.000305577	0.08026	2.75346		-0.000877575	0.01895	0.000765626	1.34715		-0.00765	0.00244	0.000975717	1.17581		0.06304	0.16318	0.09758	1.65765		-0.00223	0	0.000723065	0.99229
-0.32426	0	0.08033	2.75585		-0.000874524	0.01895	0.000766249	1.34824		-0.00764	0.00244	0.000976511	1.17679		0.06304	0.16318	0.09766	1.659		-0.00223	0	0.000723654	0.9931
-0.32396	0	0.08039	2.75827		-0.000874524	0.01895	0.000766872	1.34934		-0.00764	0.00244	0.000977306	1.17775		0.06335	0.16379	0.09774	1.66035		-0.00223	0	0.000724243	0.99392
-0.32396	0	0.08046	2.76066		-0.000871473	0.01925	0.000767496	1.35044		-0.00764	0.00275	0.0009781	1.1787		0.06335	0.1641	0.09782	1.66168		-0.00223	0	0.000724832	0.99474
-0.32365	0	0.08052	2.76303		-0.000871473	0.01925	0.000768119	1.35152		-0.00764	0.00275	0.000978895	1.17966		0.06365	0.16471	0.0979	1.66301		-0.00222	0	0.00072542	0.99558
-0.32365	0	0.08059	2.76537		-0.000868422	0.01925	0.000768742	1.35262		-0.00764	0.00275	0.000979689	1.18062		0.06365	0.16501	0.09798	1.66434		-0.00222	0	0.000726009	0.99641
-0.32335	0	0.08065	2.76769		-0.000868422	0.01925	0.000769365	1.3537		-0.00764	0.00275	0.000980484	1.18158		0.06396	0.16562	0.09806	1.66566		-0.00222	0	0.000726598	0.99724
-0.32335	0	0.08072	2.76999		-0.000865371	0.01956	0.000769988	1.3548		-0.00763	0.00275	0.000981278	1.18254		0.06396	0.16623	0.09814	1.66698		-0.00222	0	0.000727187	0.99807
-0.32304	0	0.08078	2.77227		-0.000865371	0.01956	0.000770611	1.35589		-0.00763	0.00244	0.000982073	1.18348		0.06396	0.16654	0.09822	1.6683		-0.00222	0	0.000727775	0.99891
-0.32304	0	0.08085	2.77453		-0.000865371	0.01956	0.000771234	1.35698		-0.00763	0.00275	0.000982867	1.18442		0.06426	0.16715	0.0983	1.66962		-0.00222	0	0.000728364	0.99975
-0.32274	0	0.08092	2.7768		-0.00086232	0.01956	0.000771858	1.35808		-0.00763	0.00275	0.000983662	1.18538		0.06426	0.16776	0.09838	1.67091		-0.00222	0	0.000728953	1.00058
-0.32274	0	0.08098	2.77904		-0.00086232	0.01986	0.000772481	1.35919		-0.00763	0.00244	0.000984456	1.18634		0.06457	0.16807	0.09846	1.6722		-0.00222	0	0.000729542	1.00141
-0.32243	0	0.08105	2.78129		-0.000859269	0.01986	0.000773104	1.36029		-0.00763	0.00244	0.000985251	1.1873		0.06457	0.16837	0.09854	1.67349		-0.00221	0	0.00073013	1.00224
-0.32243	0	0.08111	2.78352		-0.000859269	0.02017	0.000773727	1.36141		-0.00763	0.00244	0.000986046	1.18824		0.06487	0.16898	0.09862	1.67478		-0.00221	0	0.000730719	1.00307
-0.32243	0	0.08118	2.78575		-0.000856218	0.02017	0.00077435	1.36253		-0.00762	0.00244	0.00098684	1.18919		0.06487	0.16929	0.0987	1.67608		-0.00221	0	0.000731308	1.00388
-0.32213	0.000305577	0.08124	2.78798		-0.000856218	0.02017	0.000774973	1.36365		-0.00762	0.00244	0.000987635	1.19013		0.06518	0.17021	0.09877	1.67742		-0.00221	0	0.000731897	1.0047
-0.32213	0.000305577	0.08131	2.79018		-0.000853167	0.02017	0.000775596	1.36478		-0.00762	0.00275	0.000988429	1.19107		0.06518	0.17051	0.09885	1.67878		-0.00221	0	0.000732486	1.00551
-0.32182	0.000305577	0.08137	2.79236		-0.000853167	0.02047	0.00077622	1.36592		-0.00762	0.00244	0.000989224	1.19202		0.06548	0.17082	0.09893	1.68014		-0.00221	0	0.000733074	1.00633
-0.32182	0.000305577	0.08144	2.79453		-0.000850116	0.02047	0.000776843	1.36705		-0.00762	0.00275	0.000990018	1.19298		0.06548	0.17143	0.09901	1.68148		-0.00221	0	0.000733663	1.00716
-0.32152	0	0.0815	2.79669		-0.000850116	0.02047	0.000777466	1.36817		-0.00762	0.00275	0.000990813	1.19393		0.06579	0.17173	0.09909	1.68282		-0.0022	0	0.000734252	1.00797
-0.32152	0	0.08157	2.79885		-0.000847065	0.02047	0.000778089	1.3693		-0.00762	0.00275	0.000991607	1.19489		0.06579	0.17204	0.09917	1.68417		-0.0022	0	0.000734841	1.0088
-0.32121	0	0.08163	2.80105		-0.000847065	0.02047	0.000778712	1.37041		-0.00762	0.00275	0.000992402	1.19583		0.06609	0.17296	0.09925	1.68553		-0.0022	0	0.000735429	1.00962
-0.32121	0	0.0817	2.80327		-0.000844014	0.02047	0.000779335	1.37152		-0.00761	0.00275	0.000993196	1.19677		0.06609	0.17326	0.09933	1.68688		-0.0022	0	0.000736018	1.01045
-0.32091	0.000305577	0.08177	2.80552		-0.000844014	0.02047	0.000779958	1.37263		-0.00761	0.00275	0.000993991	1.1977		0.06609	0.17357	0.09941	1.68825		-0.0022	0	0.000736607	1.01127
-0.32091	0.000305577	0.08183	2.80776		-0.000844014	0.02047	0.000780582	1.37374		-0.00761	0.00275	0.000994785	1.19865		0.0664	0.17387	0.09949	1.6896		-0.0022	0	0.000737196	1.01208
-0.3206	0.000305577	0.0819	2.81003		-0.000840963	0.02078	0.000781205	1.37485		-0.00761	0.00275	0.00099558	1.19958		0.0664	0.17448	0.09957	1.69097		-0.00219	0	0.000737784	1.0129
-0.3206	0.000305577	0.08196	2.81229		-0.000837912	0.02078	0.000781828	1.37596		-0.00761	0.00275	0.000996374	1.2005		0.0664	0.17479	0.09965	1.69233		-0.00219	0	0.000738373	1.01371
-0.3203	0.000305577	0.08203	2.81454		-0.000837912	0.02108	0.000782451	1.37706		-0.00761	0.00275	0.000997169	1.20142		0.0667	0.1751	0.09973	1.6937		-0.00219	0	0.000738962	1.01452
-0.3203	0	0.08209	2.81681		-0.000837912	0.02108	0.000783074	1.37816		-0.00761	0.00306	0.000997964	1.20235		0.0667	0.17571	0.09981	1.69507		-0.00219	0	0.000739551	1.01533
-0.31999	0	0.08216	2.81905		-0.000834861	0.02108	0.000783697	1.37927		-0.0076	0.00306	0.000998758	1.20328		0.06701	0.17632	0.09989	1.69646		-0.00219	0	0.00074014	1.01615
-0.31999	0	0.08222	2.82129		-0.000834861	0.02108	0.00078432	1.38038		-0.0076	0.00306	0.000999553	1.20423		0.06701	0.17662	0.09997	1.69786		-0.00219	0	0.000740728	1.01697
-0.31999	0	0.08229	2.82351		-0.00083181	0.02139	0.000784944	1.38149		-0.0076	0.00275	0.001	1.20517		0.06731	0.17723	0.10005	1.69924		-0.00218	0	0.000741317	1.0178
-0.31969	0	0.08235	2.82573		-0.00083181	0.02139	0.000785567	1.38262		-0.0076	0.00275	0.001	1.20612		0.06731	0.17754	0.10013	1.70063		-0.00218	0	0.000741906	1.01862
-0.31969	0	0.08242	2.82793		-0.000828759	0.02139	0.00078619	1.38375		-0.0076	0.00275	0.001	1.20708		0.06762	0.17815	0.1002	1.702		-0.00218	0	0.000742495	1.01946
-0.31938	0	0.08248	2.83012		-0.000828759	0.02139	0.000786813	1.38488		-0.0076	0.00275	0.001	1.20803		0.06762	0.17846	0.10028	1.70338		-0.00218	0	0.000743083	1.02029
-0.31938	0	0.08255	2.83233		-0.000825708	0.0217	0.000787436	1.386		-0.00759	0.00275	0.001	1.20899		0.06792	0.17907	0.10036	1.70477		-0.00218	0	0.000743672	1.02112
-0.31908	0.000305577	0.08261	2.83455		-0.000825708	0.0217	0.000788059	1.38713		-0.00759	0.00275	0.001	1.20993		0.06792	0.17968	0.10044	1.70613		-0.00218	0	0.000744261	1.02196
-0.31908	0	0.08268	2.83678		-0.000822657	0.0217	0.000788682	1.38827		-0.00759	0.00275	0.00101	1.21087		0.06823	0.17968	0.10052	1.7075		-0.00218	0	0.00074485	1.0228
-0.31877	0	0.08275	2.83901		-0.000822657	0.0217	0.000789306	1.38941		-0.00759	0.00306	0.00101	1.21183		0.06823	0.17999	0.1006	1.70885		-0.00218	0	0.000745439	1.02365
-0.31877	0.000305577	0.08281	2.84125		-0.000819606	0.022	0.000789929	1.39054		-0.00759	0.00306	0.00101	1.21278		0.06853	0.1809	0.10068	1.7102		-0.00218	0	0.000746027	1.02449
-0.31847	0.000305577	0.08288	2.84349		-0.000819606	0.022	0.000790552	1.39167		-0.00759	0.00306	0.00101	1.21372		0.06853	0.18151	0.10076	1.71156		-0.00217	0	0.000746616	1.02533
-0.31847	0.000305577	0.08294	2.84572		-0.000819606	0.02231	0.000791175	1.3928		-0.00758	0.00306	0.00101	1.21466		0.06884	0.18212	0.10084	1.71289		-0.00217	0	0.000747205	1.02617
-0.31816	0	0.08301	2.84793		-0.000816555	0.02231	0.000791798	1.39391		-0.00758	0.00306	0.00101	1.2156		0.06884	0.18243	0.10092	1.71421		-0.00217	0	0.000747794	1.02701
-0.31816	0	0.08307	2.85011		-0.000816555	0.02231	0.000792421	1.39501		-0.00758	0.00275	0.00101	1.21654		0.06914	0.18304	0.101	1.71553		-0.00217	0	0.000748382	1.02785
-0.31786	0	0.08314	2.85228		-0.000813504	0.02231	0.000793044	1.39612		-0.00758	0.00275	0.00101	1.21748		0.06914	0.18335	0.10108	1.71683		-0.00217	0	0.000748971	1.02868
-0.31786	0	0.0832	2.85448		-0.000813504	0.02231	0.000793668	1.39724		-0.00758	0.00275	0.00101	1.21842		0.06945	0.18396	0.10116	1.71812		-0.00217	0	0.00074956	1.0295
-0.31755	0	0.08327	2.85672		-0.000810453	0.02261	0.000794291	1.39835		-0.00758	0.00275	0.00101	1.21936		0.06945	0.18426	0.10124	1.71944		-0.00216	0	0.000750149	1.03032
-0.31755	0	0.08333	2.85897		-0.000810453	0.02261	0.000794914	1.39945		-0.00758	0.00275	0.00101	1.2203		0.06975	0.18487	0.10132	1.72076		-0.00216	0	0.000750738	1.03114
-0.31725	0.000305577	0.0834	2.86126		-0.000807402	0.02261	0.000795537	1.40056		-0.00758	0.00275	0.00101	1.22125		0.06975	0.18518	0.1014	1.72211		-0.00216	0	0.000751326	1.03196
-0.31725	0	0.08346	2.86352		-0.000807402	0.02261	0.00079616	1.40166		-0.00758	0.00275	0.00101	1.2222		0.06975	0.18579	0.10148	1.72344		-0.00216	0	0.000751915	1.03276
-0.31725	0.000305577	0.08353	2.86575		-0.000804351	0.02261	0.000796783	1.40275		-0.00757	0.00275	0.00102	1.22315		0.07006	0.1864	0.10156	1.72477		-0.00216	0	0.000752504	1.03356
-0.31694	0.000305577	0.0836	2.86795		-0.000804351	0.02261	0.000797406	1.40384		-0.00757	0.00244	0.00102	1.22412		0.07006	0.18701	0.10163	1.72609		-0.00216	0	0.000753093	1.03436
-0.31694	0	0.08366	2.87017		-0.0008013	0.02292	0.00079803	1.40498		-0.00757	0.00244	0.00102	1.2251		0.07037	0.18732	0.10171	1.72743		-0.00216	0	0.000753681	1.03516
-0.31663	0.000305577	0.08373	2.8724		-0.0008013	0.02292	0.000798653	1.40618		-0.00757	0.00275	0.00102	1.22608		0.07037	0.18762	0.10179	1.72876		-0.00215	0	0.00075427	1.03595
-0.31663	0	0.08379	2.87464		-0.0008013	0.02322	0.000799276	1.40725		-0.00757	0.00275	0.00102	1.22707		0.07067	0.18854	0.10187	1.73009		-0.00215	0	0.000754859	1.03674
-0.31633	0	0.08386	2.87686		-0.000798249	0.02322	0.000799899	1.40838		-0.00757	0.00244	0.00102	1.22806		0.07067	0.18885	0.10195	1.73143		-0.00215	0	0.000755448	1.03752
-0.31633	0	0.08392	2.87908		-0.000798249	0.02322	0.000800522	1.40944		-0.00757	0.00275	0.00102	1.22905		0.07098	0.18915	0.10203	1.73276		-0.00215	0	0.000756037	1.0383
-0.31602	0.000305577	0.08399	2.88137		-0.000795198	0.02322	0.000801145	1.41046		-0.00756	0.00275	0.00102	1.23005		0.07098	0.18976	0.10211	1.73409		-0.00215	0	0.000756625	1.03908
-0.31602	0	0.08405	2.88366		-0.000792147	0.02322	0.000801768	1.41157		-0.00756	0.00275	0.00102	1.23104		0.07128	0.19037	0.10219	1.73541		-0.00215	0	0.000757214	1.03985
-0.31572	0	0.08412	2.88592		-0.000792147	0.02322	0.000802392	1.41265		-0.00756	0.00306	0.00102	1.23202		0.07128	0.19099	0.10227	1.73674		-0.00214	0	0.000757803	1.04063
-0.31572	0.000305577	0.08418	2.88815		-0.000792147	0.02353	0.000803015	1.41376		-0.00756	0.00306	0.00102	1.23302		0.07128	0.19129	0.10235	1.73807		-0.00214	0	0.000758392	1.04139
-0.31572	0.000305577	0.08425	2.89042		-0.000789096	0.02353	0.000803638	1.41487		-0.00756	0.00306	0.00102	1.23401		0.07159	0.1919	0.10243	1.73939		-0.00214	0	0.00075898	1.04215
-0.31541	0.000305577	0.08431	2.89267		-0.000789096	0.02353	0.000804261	1.41595		-0.00756	0.00275	0.00102	1.23499		0.07159	0.19221	0.10251	1.74071		-0.00214	0	0.000759569	1.04291
-0.31541	0.000305577	0.08438	2.89498		-0.000786045	0.02384	0.000804884	1.41701		-0.00755	0.00275	0.00103	1.23596		0.07189	0.19282	0.10259	1.74202		-0.00214	0	0.000760158	1.04367
-0.31511	0.000305577	0.08444	2.89724		-0.000786045	0.02384	0.000805507	1.41808		-0.00755	0.00275	0.00103	1.23693		0.0722	0.19343	0.10267	1.74333		-0.00214	0	0.000760747	1.04449
-0.31511	0	0.08451	2.89949		-0.000782994	0.02384	0.00080613	1.41914		-0.00755	0.00275	0.00103	1.23789		0.0722	0.19374	0.10275	1.74465		-0.00214	0	0.000761336	1.04538
-0.3148	0	0.08458	2.90176		-0.000782994	0.02414	0.000806754	1.42021		-0.00755	0.00275	0.00103	1.23885		0.0722	0.19435	0.10283	1.74598		-0.00214	0	0.000761924	1.04627
-0.3148	0	0.08464	2.90404		-0.000779943	0.02414	0.000807377	1.42131		-0.00755	0.00275	0.00103	1.2398		0.0725	0.19465	0.10291	1.74733		-0.00214	0	0.000762513	1.04714
-0.3145	0	0.08471	2.90631		-0.000779943	0.02414	0.000808	1.42239		-0.00755	0.00275	0.00103	1.24074		0.0725	0.19526	0.10299	1.74869		-0.00213	0	0.000763102	1.04799
-0.3145	0	0.08477	2.90857		-0.000776892	0.02414	0.000808623	1.42345		-0.00754	0.00275	0.00103	1.24169		0.07281	0.19588	0.10307	1.75007		-0.00213	0	0.000763691	1.04883
-0.31419	0	0.08484	2.9108		-0.000776892	0.02445	0.000809246	1.42451		-0.00754	0.00275	0.00103	1.24265		0.07281	0.19649	0.10314	1.75143		-0.00213	0	0.000764279	1.04965
-0.31419	0	0.0849	2.91303		-0.000773841	0.02445	0.000809869	1.42555		-0.00754	0.00306	0.00103	1.24361		0.07311	0.1971	0.10322	1.7528		-0.00213	0	0.000764868	1.05043
-0.31389	0	0.08497	2.91528		-0.000773841	0.02445	0.000810492	1.42662		-0.00754	0.00306	0.00103	1.24458		0.07311	0.1974	0.1033	1.75417		-0.00213	0.000305577	0.000765457	1.0512
-0.31389	0	0.08503	2.91753		-0.000773841	0.02445	0.000811116	1.42767		-0.00754	0.00306	0.00103	1.24555		0.07342	0.19801	0.10338	1.75554		-0.00213	0	0.000766046	1.05198
-0.31358	0	0.0851	2.91979		-0.00077079	0.02445	0.000811739	1.42876		-0.00754	0.00306	0.00103	1.24655		0.07342	0.19832	0.10346	1.75691		-0.00212	0	0.000766635	1.05278
-0.31358	0.000305577	0.08516	2.92206		-0.00077079	0.02445	0.000812362	1.42983		-0.00754	0.00306	0.00104	1.24753		0.07372	0.19893	0.10354	1.75828		-0.00212	0	0.000767223	1.05359
-0.31328	0	0.08523	2.92431		-0.000767739	0.02475	0.000812985	1.43089		-0.00754	0.00306	0.00104	1.24852		0.07372	0.19924	0.10362	1.75967		-0.00212	0	0.000767812	1.0544
-0.31328	0	0.08529	2.92655		-0.000767739	0.02475	0.000813608	1.43198		-0.00754	0.00336	0.00104	1.24951		0.07372	0.19985	0.1037	1.76105		-0.00212	0	0.000768401	1.0552
-0.31328	0	0.08536	2.92881		-0.000764688	0.02506	0.000814231	1.43305		-0.00753	0.00336	0.00104	1.25052		0.07403	0.20046	0.10378	1.76243		-0.00212	0	0.00076899	1.05601
-0.31297	0	0.08543	2.93107		-0.000764688	0.02506	0.000814854	1.43413		-0.00753	0.00336	0.00104	1.25152		0.07403	0.20076	0.10386	1.76381		-0.00212	0	0.000769578	1.05683
-0.31297	0	0.08549	2.93334		-0.000761637	0.02506	0.000815478	1.43522		-0.00753	0.00336	0.00104	1.25251		0.07433	0.20138	0.10394	1.76519		-0.00211	0	0.000770167	1.05766
-0.31267	0.000305577	0.08556	2.93558		-0.000761637	0.02536	0.000816101	1.43633		-0.00753	0.00336	0.00104	1.2535		0.07433	0.20168	0.10402	1.76657		-0.00211	0	0.000770756	1.0585
-0.31267	0.000305577	0.08562	2.93784		-0.000758586	0.02536	0.000816724	1.43744		-0.00753	0.00367	0.00104	1.25448		0.07464	0.2026	0.1041	1.76795		-0.00211	0	0.000771345	1.05933
-0.31236	0.000305577	0.08569	2.94009		-0.000758586	0.02536	0.000817347	1.43853		-0.00753	0.00367	0.00104	1.25545		0.07464	0.2029	0.10418	1.76933		-0.00211	0	0.000771934	1.06015
-0.31236	0	0.08575	2.94235		-0.000755535	0.02536	0.00081797	1.43963		-0.00752	0.00367	0.00104	1.25643		0.07494	0.20351	0.10426	1.77069		-0.00211	0	0.000772522	1.06095
-0.31206	0	0.08582	2.94458		-0.000755535	0.02536	0.000818593	1.44073		-0.00752	0.00336	0.00104	1.2574		0.07494	0.20413	0.10434	1.77206		-0.00211	0	0.000773111	1.06176
-0.31206	0	0.08588	2.94682		-0.000752484	0.02567	0.000819216	1.44184		-0.00752	0.00367	0.00104	1.25836		0.07525	0.20474	0.10442	1.77344		-0.00211	0	0.0007737	1.06258
-0.31175	0	0.08595	2.94909		-0.000752484	0.02567	0.000819839	1.44295		-0.00752	0.00336	0.00104	1.25932		0.07525	0.20535	0.1045	1.77481		-0.00211	0	0.000774289	1.0634
-0.31175	0	0.08601	2.95134		-0.000749433	0.02567	0.000820463	1.44407		-0.00752	0.00367	0.00105	1.26026		0.07555	0.20535	0.10457	1.77617		-0.00211	0	0.000774877	1.06423
-0.31145	0	0.08608	2.95363		-0.000749433	0.02567	0.000821086	1.44518		-0.00752	0.00367	0.00105	1.26121		0.07555	0.20565	0.10465	1.77752		-0.0021	0	0.000775466	1.06507
-0.31145	0	0.08614	2.9559		-0.000749433	0.02567	0.000821709	1.44636		-0.00751	0.00367	0.00105	1.26214		0.07586	0.20657	0.10473	1.77886		-0.0021	0	0.000776055	1.06589
-0.31114	0	0.08621	2.95819		-0.000746382	0.02597	0.000822332	1.44763		-0.00751	0.00397	0.00105	1.26306		0.07586	0.20688	0.10481	1.78019		-0.0021	0	0.000776644	1.06671
-0.31114	0	0.08628	2.96047		-0.000746382	0.02567	0.000822955	1.44886		-0.00751	0.00397	0.00105	1.26398		0.07616	0.20749	0.10489	1.78152		-0.0021	0	0.000777233	1.06753
-0.31084	0	0.08634	2.96274		-0.000743331	0.02597	0.000823578	1.45009		-0.00751	0.00397	0.00105	1.2649		0.07616	0.2081	0.10497	1.78286		-0.0021	0	0.000777821	1.06835
-0.31084	0	0.08641	2.96501		-0.000743331	0.02597	0.000824201	1.45127		-0.00751	0.00397	0.00105	1.26582		0.07647	0.20871	0.10505	1.78419		-0.0021	0	0.00077841	1.06918
-0.31084	0	0.08647	2.96728		-0.00074028	0.02597	0.000824825	1.45242		-0.00751	0.00397	0.00105	1.26674		0.07647	0.20902	0.10513	1.78552		-0.0021	0	0.000778999	1.06999
-0.31053	0	0.08654	2.96955		-0.00074028	0.02628	0.000825448	1.45357		-0.00751	0.00397	0.00105	1.26765		0.07647	0.20963	0.10521	1.78684		-0.00209	0	0.000779588	1.0708
-0.31053	0	0.0866	2.9718		-0.000737229	0.02628	0.000826071	1.45471		-0.00751	0.00428	0.00105	1.26857		0.07677	0.21024	0.10529	1.78817		-0.00209	0	0.000780177	1.07161
-0.31023	0	0.08667	2.97404		-0.000737229	0.02628	0.000826694	1.45581		-0.00751	0.00428	0.00105	1.26948		0.07677	0.21085	0.10537	1.7895		-0.00209	0	0.000780765	1.07241
-0.31023	0	0.08673	2.97627		-0.000734178	0.02628	0.000827317	1.45698		-0.0075	0.00428	0.00105	1.27041		0.07708	0.21146	0.10545	1.79084		-0.00209	0	0.000781354	1.07322
-0.30992	0	0.0868	2.97849		-0.000734178	0.02628	0.00082794	1.45811		-0.0075	0.00428	0.00106	1.27133		0.07708	0.21177	0.10553	1.79218		-0.00209	0	0.000781943	1.07403
-0.30992	0	0.08686	2.9807		-0.000731127	0.02628	0.000828563	1.45919		-0.0075	0.00458	0.00106	1.27226		0.07738	0.21238	0.10561	1.79353		-0.00209	0	0.000782532	1.07484
-0.30962	0	0.08693	2.98289		-0.000731127	0.02659	0.000829187	1.46028		-0.0075	0.00458	0.00106	1.27321		0.07738	0.21268	0.10569	1.79487		-0.00208	0	0.00078312	1.07565
-0.30962	0.000305577	0.08699	2.98508		-0.000728076	0.02628	0.00082981	1.46138		-0.0075	0.00428	0.00106	1.27415		0.07769	0.21299	0.10577	1.79621		-0.00208	0	0.000783709	1.07646
-0.30931	0	0.08706	2.98723		-0.000728076	0.02659	0.000830433	1.46248		-0.0075	0.00458	0.00106	1.27512		0.07769	0.2139	0.10585	1.79757		-0.00208	0	0.000784298	1.07728
-0.30931	0	0.08712	2.98938		-0.000728076	0.02659	0.000831056	1.46359		-0.0075	0.00428	0.00106	1.27608		0.07799	0.21452	0.10593	1.79892		-0.00208	0	0.000784887	1.07811
-0.30901	0.000305577	0.08719	2.99153		-0.000725025	0.02659	0.000831679	1.46469		-0.00749	0.00428	0.00106	1.27705		0.07799	0.21513	0.10601	1.80029		-0.00208	0	0.000785476	1.07895
-0.30901	0	0.08726	2.99368		-0.000725025	0.02689	0.000832302	1.46581		-0.00749	0.00458	0.00106	1.27812		0.0783	0.21543	0.10608	1.80165		-0.00208	0	0.000786064	1.07979
-0.3087	0	0.08732	2.99584		-0.000721974	0.02689	0.000832925	1.46691		-0.00749	0.00458	0.00106	1.27902		0.0783	0.21604	0.10616	1.80303		-0.00207	0	0.000786653	1.08062
-0.3087	0	0.08739	2.998		-0.000721974	0.02689	0.000833549	1.46803		-0.00749	0.00489	0.00106	1.28		0.0786	0.21665	0.10624	1.80442		-0.00207	0	0.000787242	1.08145
-0.3087	0	0.08745	3.00019		-0.000718923	0.0272	0.000834172	1.46915		-0.00749	0.00489	0.00106	1.281		0.0786	0.21727	0.10632	1.80579		-0.00207	0	0.000787831	1.08228
-0.3084	0	0.08752	3.00239		-0.000718923	0.0272	0.000834795	1.47028		-0.00749	0.00489	0.00106	1.282		0.07891	0.21788	0.1064	1.80715		-0.00207	0	0.000788419	1.08311
-0.3084	0	0.08758	3.00458		-0.000715872	0.0272	0.000835418	1.4714		-0.00748	0.00489	0.00106	1.28299		0.07891	0.21818	0.10648	1.80851		-0.00207	0	0.000789008	1.08394
-0.30809	0	0.08765	3.00678		-0.000715872	0.0272	0.000836041	1.4725		-0.00748	0.00489	0.00107	1.28397		0.07921	0.21879	0.10656	1.80986		-0.00207	0	0.000789597	1.08477
-0.30809	0	0.08771	3.009		-0.000712821	0.0272	0.000836664	1.47361		-0.00748	0.00519	0.00107	1.28493		0.07921	0.2191	0.10664	1.81121		-0.00207	0	0.000790186	1.08559
-0.30779	0	0.08778	3.01123		-0.000712821	0.0275	0.000837287	1.47468		-0.00748	0.00519	0.00107	1.28589		0.07952	0.21971	0.10672	1.81257		-0.00207	0	0.000790775	1.08641
-0.30779	0	0.08784	3.01348		-0.00070977	0.02781	0.000837911	1.47572		-0.00748	0.00519	0.00107	1.28685		0.07952	0.22032	0.1068	1.81393		-0.00207	0	0.000791363	1.08723
-0.30748	0	0.08791	3.01573		-0.00070977	0.02781	0.000838534	1.47679		-0.00748	0.00519	0.00107	1.28779		0.07952	0.22093	0.10688	1.81528		-0.00206	0.000305577	0.000791952	1.08805
-0.30748	0	0.08797	3.01799		-0.000706719	0.02811	0.000839157	1.47786		-0.00747	0.00519	0.00107	1.28875		0.07982	0.22154	0.10696	1.81664		-0.00206	0.000305577	0.000792541	1.08885
-0.30718	0	0.08804	3.02025		-0.000706719	0.02781	0.00083978	1.47897		-0.00747	0.00519	0.00107	1.28971		0.07982	0.22185	0.10704	1.81799		-0.00206	0.000305577	0.00079313	1.08967
-0.30718	0	0.08811	3.02251		-0.000703668	0.02781	0.000840403	1.48008		-0.00747	0.00519	0.00107	1.29066		0.08013	0.22246	0.10712	1.81936		-0.00206	0.000305577	0.000793719	1.09047
-0.30687	0	0.08817	3.02475		-0.000703668	0.02781	0.000841026	1.48117		-0.00747	0.00519	0.00107	1.29163		0.08013	0.22307	0.1072	1.82071		-0.00206	0.000305577	0.000794307	1.09127
-0.30687	0	0.08824	3.02697		-0.000703668	0.02811	0.000841649	1.48226		-0.00747	0.0055	0.00107	1.29259		0.08043	0.22368	0.10728	1.82208		-0.00206	0.000305577	0.000794896	1.09207
-0.30657	0	0.0883	3.02919		-0.000700617	0.02811	0.000842272	1.48334		-0.00747	0.0055	0.00107	1.29357		0.08043	0.22399	0.10736	1.82345		-0.00205	0	0.000795485	1.09285
-0.30657	0	0.08837	3.03142		-0.000700617	0.02811	0.000842896	1.48446		-0.00747	0.0055	0.00107	1.29455		0.08074	0.22491	0.10744	1.8248		-0.00205	0	0.000796074	1.09362
-0.30626	0	0.08843	3.03365		-0.000697566	0.02811	0.000843519	1.48555		-0.00747	0.0055	0.00108	1.29553		0.08074	0.22552	0.10751	1.82615		-0.00205	0	0.000796663	1.09439
-0.30626	0	0.0885	3.03592		-0.000697566	0.02811	0.000844142	1.48665		-0.00747	0.00581	0.00108	1.29651		0.08104	0.22552	0.10759	1.82752		-0.00205	0	0.000797251	1.09516
-0.30626	0	0.08856	3.03819		-0.000694515	0.02842	0.000844765	1.48775		-0.00746	0.00581	0.00108	1.29748		0.08104	0.22613	0.10767	1.82888		-0.00205	0	0.00079784	1.09593
-0.30596	0	0.08863	3.04047		-0.000694515	0.02842	0.000845388	1.48885		-0.00746	0.00581	0.00108	1.29844		0.08104	0.22704	0.10775	1.83024		-0.00205	0	0.000798429	1.09668
-0.30596	0	0.08869	3.04273		-0.000691464	0.02872	0.000846011	1.48993		-0.00746	0.00581	0.00108	1.29941		0.08135	0.22766	0.10783	1.8316		-0.00204	0	0.000799018	1.09745
-0.30565	0	0.08876	3.045		-0.000691464	0.02872	0.000846634	1.49099		-0.00746	0.00581	0.00108	1.30038		0.08135	0.22796	0.10791	1.83295		-0.00204	0	0.000799606	1.09821
-0.30565	0	0.08882	3.04727		-0.000688413	0.02872	0.000847258	1.49208		-0.00746	0.00581	0.00108	1.30136		0.08165	0.22857	0.10799	1.83432		-0.00204	0	0.000800195	1.09896
-0.30535	0	0.08889	3.04953		-0.000688413	0.02872	0.000847881	1.49316		-0.00746	0.00581	0.00108	1.30235		0.08165	0.22888	0.10807	1.83567		-0.00204	0	0.000800784	1.09972
-0.30535	0.000305577	0.08895	3.05179		-0.000688413	0.02903	0.000848504	1.49422		-0.00745	0.00611	0.00108	1.30335		0.08196	0.22949	0.10815	1.83703		-0.00204	0	0.000801373	1.10047
-0.30504	0.000305577	0.08902	3.05405		-0.000685362	0.02903	0.000849127	1.49527		-0.00745	0.00611	0.00108	1.30433		0.08196	0.23041	0.10823	1.83838		-0.00204	0	0.000801962	1.10123
-0.30504	0	0.08909	3.05633		-0.000682311	0.02934	0.00084975	1.49634		-0.00745	0.00581	0.00108	1.30529		0.08226	0.23071	0.10831	1.83974		-0.00204	0	0.00080255	1.10199
-0.30474	0	0.08915	3.05862		-0.000682311	0.02934	0.000850373	1.49738		-0.00745	0.00611	0.00108	1.30627		0.08226	0.23132	0.10839	1.84108		-0.00204	0	0.000803139	1.10275
-0.30474	0	0.08922	3.06094		-0.000682311	0.02934	0.000850996	1.49843		-0.00745	0.00611	0.00108	1.30725		0.08257	0.23193	0.10847	1.84243		-0.00204	0	0.000803728	1.10351
-0.30443	0.000305577	0.08928	3.06327		-0.00067926	0.02934	0.00085162	1.49948		-0.00745	0.00611	0.00109	1.30823		0.08257	0.23224	0.10855	1.84377		-0.00203	0	0.000804317	1.10428
-0.30443	0	0.08935	3.06558		-0.00067926	0.02934	0.000852243	1.50052		-0.00744	0.00611	0.00109	1.30921		0.08287	0.23285	0.10863	1.84511		-0.00203	0.000305577	0.000804906	1.10505
-0.30443	0.000305577	0.08941	3.06789		-0.000676209	0.02934	0.000852866	1.50156		-0.00744	0.00611	0.00109	1.31018		0.08287	0.23377	0.10871	1.84644		-0.00203	0.000305577	0.000805494	1.10581
-0.30413	0	0.08948	3.07018		-0.000676209	0.02964	0.000853489	1.50261		-0.00744	0.00611	0.00109	1.31116		0.08318	0.23407	0.10879	1.84779		-0.00203	0.000305577	0.000806083	1.10657
-0.30382	0	0.08954	3.07248		-0.000673158	0.02995	0.000854112	1.50367		-0.00744	0.00611	0.00109	1.31214		0.08318	0.23438	0.10887	1.84911		-0.00203	0	0.000806672	1.10735
-0.30382	0	0.08961	3.0748		-0.000673158	0.02964	0.000854735	1.50473		-0.00744	0.00642	0.00109	1.31311		0.08348	0.23499	0.10895	1.85044		-0.00203	0	0.000807261	1.10814
-0.30382	0	0.08967	3.07714		-0.000670107	0.02995	0.000855358	1.50579		-0.00744	0.00642	0.00109	1.31409		0.08348	0.2356	0.10902	1.85177		-0.00202	0	0.00080785	1.10895
-0.30352	0	0.08974	3.07946		-0.000670107	0.02995	0.000855981	1.50686		-0.00744	0.00642	0.00109	1.31506		0.08348	0.23621	0.1091	1.85309		-0.00202	0	0.000808438	1.10977
-0.30352	0	0.0898	3.08177		-0.000667056	0.02995	0.000856605	1.50791		-0.00744	0.00642	0.00109	1.31622		0.08379	0.23652	0.10918	1.85441		-0.00202	0.000305577	0.000809027	1.11059
-0.30321	0	0.08987	3.08407		-0.000667056	0.02995	0.000857228	1.50898		-0.00744	0.00672	0.00109	1.31743		0.08379	0.23743	0.10926	1.85573		-0.00202	0.000305577	0.000809616	1.11141
-0.30321	0	0.08994	3.08637		-0.000664005	0.02995	0.000857851	1.51004		-0.00743	0.00672	0.00109	1.31855		0.08409	0.23804	0.10934	1.85704		-0.00202	0	0.000810205	1.11223
-0.30291	0	0.09	3.08865		-0.000664005	0.03025	0.000858474	1.51111		-0.00743	0.00672	0.00109	1.3195		0.08409	0.23866	0.10942	1.85837		-0.00202	0	0.000810793	1.11305
-0.30291	0	0.09007	3.09093		-0.000664005	0.03056	0.000859097	1.51217		-0.00743	0.00703	0.00109	1.32044		0.0844	0.23896	0.1095	1.85968		-0.00201	0	0.000811382	1.11387
-0.3026	0	0.09013	3.09319		-0.000660954	0.03056	0.00085972	1.51322		-0.00743	0.00703	0.0011	1.32147		0.0844	0.23957	0.10958	1.86101		-0.00201	0.000305577	0.000811971	1.11469
-0.3026	0	0.0902	3.09544		-0.000660954	0.03056	0.000860343	1.51429		-0.00743	0.00703	0.0011	1.32247		0.0847	0.23988	0.10966	1.86233		-0.00201	0.000305577	0.00081256	1.1155
-0.3023	0	0.09026	3.09768		-0.000657903	0.03056	0.000860967	1.51537		-0.00743	0.00703	0.0011	1.32339		0.0847	0.24049	0.10974	1.86366		-0.00201	0.000305577	0.000813149	1.11632
-0.3023	0	0.09033	3.09991		-0.000657903	0.03056	0.00086159	1.51648		-0.00742	0.00703	0.0011	1.3243		0.08501	0.24141	0.10982	1.865		-0.00201	0.000305577	0.000813737	1.11715
-0.3023	0	0.09039	3.10213		-0.000654852	0.03086	0.000862213	1.51761		-0.00742	0.00733	0.0011	1.32523		0.08501	0.24171	0.1099	1.86635		-0.00201	0.000305577	0.000814326	1.11797
-0.30199	0	0.09046	3.10435		-0.000654852	0.03117	0.000862836	1.51875		-0.00742	0.00733	0.0011	1.32617		0.08501	0.24232	0.10998	1.8677		-0.00201	0.000305577	0.000814915	1.1188
-0.30199	0	0.09052	3.10655		-0.000651801	0.03117	0.000863459	1.5199		-0.00742	0.00733	0.0011	1.3271		0.08532	0.24232	0.11006	1.86905		-0.002	0.000305577	0.000815504	1.11964
-0.30169	0.000305577	0.09059	3.10875		-0.000651801	0.03117	0.000864082	1.52105		-0.00742	0.00733	0.0011	1.32803		0.08532	0.24293	0.11014	1.8704		-0.002	0.000305577	0.000816093	1.12049
-0.30169	0.000305577	0.09065	3.11094		-0.00064875	0.03117	0.000864705	1.52219		-0.00742	0.00733	0.0011	1.32897		0.08562	0.24355	0.11022	1.87174		-0.002	0.000305577	0.000816681	1.12133
-0.30138	0.000305577	0.09072	3.11312		-0.00064875	0.03147	0.000865329	1.52334		-0.00741	0.00733	0.0011	1.32992		0.08562	0.24416	0.1103	1.87308		-0.002	0.000305577	0.00081727	1.12217
-0.30138	0.000305577	0.09079	3.1153		-0.000645699	0.03147	0.000865952	1.52448		-0.00741	0.00764	0.0011	1.3309		0.08593	0.24477	0.11038	1.87444		-0.002	0	0.000817859	1.123
-0.30107	0.000305577	0.09085	3.1175		-0.000645699	0.03147	0.000866575	1.52562		-0.00741	0.00764	0.0011	1.33182		0.08593	0.24568	0.11045	1.87579		-0.002	0	0.000818448	1.12383
-0.30107	0	0.09092	3.11971		-0.000642648	0.03147	0.000867198	1.52677		-0.00741	0.00764	0.00111	1.33273		0.08593	0.24599	0.11053	1.87715		-0.002	0	0.000819037	1.12464
-0.30077	0	0.09098	3.12189		-0.000642648	0.03147	0.000867821	1.5279		-0.00741	0.00764	0.00111	1.33364		0.08623	0.2463	0.11061	1.8785		-0.002	0	0.000819625	1.12546
-0.30077	0.000305577	0.09105	3.12408		-0.000639597	0.03178	0.000868444	1.52903		-0.00741	0.00764	0.00111	1.33456		0.08623	0.24691	0.11069	1.87986		-0.002	0	0.000820214	1.12628
-0.30046	0.000305577	0.09111	3.12626		-0.000639597	0.03178	0.000869067	1.53015		-0.00741	0.00764	0.00111	1.3355		0.08654	0.24721	0.11077	1.88121		-0.00199	0	0.000820803	1.1271
-0.30046	0	0.09118	3.12843		-0.000639597	0.03178	0.00086969	1.53127		-0.0074	0.00795	0.00111	1.33646		0.08654	0.24782	0.11085	1.88258		-0.00199	0	0.000821392	1.12791
-0.30016	0	0.09124	3.13061		-0.000636546	0.03178	0.000870314	1.53239		-0.0074	0.00795	0.00111	1.33743		0.08684	0.24874	0.11093	1.88395		-0.00199	0	0.000821981	1.12873
-0.30016	0	0.09131	3.13278		-0.000636546	0.03178	0.000870937	1.53351		-0.0074	0.00795	0.00111	1.3384		0.08684	0.24935	0.11101	1.8853		-0.00199	0	0.000822569	1.12955
-0.29985	0	0.09137	3.13497		-0.000633495	0.03178	0.00087156	1.53462		-0.0074	0.00825	0.00111	1.33939		0.08715	0.24996	0.11109	1.88666		-0.00199	0	0.000823158	1.13038
-0.29985	0	0.09144	3.13717		-0.000633495	0.03178	0.000872183	1.53572		-0.0074	0.00825	0.00111	1.3404		0.08715	0.25027	0.11117	1.88802		-0.00199	0	0.000823747	1.1312
-0.29985	0.000305577	0.0915	3.13936		-0.000630444	0.03209	0.000872806	1.5368		-0.0074	0.00825	0.00111	1.34138		0.08745	0.25118	0.11125	1.88937		-0.00198	0	0.000824336	1.13202
-0.29955	0.000305577	0.09157	3.14156		-0.000630444	0.03209	0.000873429	1.5379		-0.0074	0.00825	0.00111	1.34236		0.08745	0.2518	0.11133	1.89073		-0.00198	0.000305577	0.000824925	1.13283
-0.29955	0	0.09163	3.14375		-0.000627393	0.03239	0.000874052	1.53898		-0.0074	0.00825	0.00111	1.34331		0.08776	0.25241	0.11141	1.89208		-0.00198	0.000305577	0.000825513	1.13364
-0.29924	0	0.0917	3.14594		-0.000627393	0.03239	0.000874676	1.54007		-0.0074	0.00856	0.00111	1.34426		0.08776	0.25271	0.11149	1.89344		-0.00198	0.000305577	0.000826102	1.13446
-0.29924	0	0.09177	3.14812		-0.000624342	0.0327	0.000875299	1.54116		-0.00739	0.00856	0.00112	1.34518		0.08806	0.25332	0.11157	1.89481		-0.00198	0.000305577	0.000826691	1.13527
-0.29894	0	0.09183	3.15031		-0.000624342	0.0327	0.000875922	1.54225		-0.00739	0.00856	0.00112	1.3461		0.08806	0.25393	0.11165	1.89619		-0.00198	0.000305577	0.00082728	1.13608
-0.29894	0	0.0919	3.15251		-0.000621291	0.0327	0.000876545	1.54334		-0.00739	0.00856	0.00112	1.34702		0.08806	0.25424	0.11173	1.89773		-0.00197	0.000305577	0.000827868	1.13691
-0.29863	0	0.09196	3.15474		-0.000621291	0.0327	0.000877168	1.54443		-0.00739	0.00856	0.00112	1.34794		0.08837	0.25485	0.11181	1.89892		-0.00197	0.000305577	0.000828457	1.13773
-0.29863	0	0.09203	3.15696		-0.00061824	0.033	0.000877791	1.54553		-0.00739	0.00856	0.00112	1.34886		0.08837	0.25546	0.11188	1.9003		-0.00197	0.000305577	0.000829046	1.13855
-0.29833	0.000305577	0.09209	3.15949		-0.00061824	0.033	0.000878414	1.54663		-0.00739	0.00856	0.00112	1.34976		0.08867	0.25638	0.11196	1.90168		-0.00197	0.000305577	0.000829635	1.13937
-0.29833	0	0.09216	3.16139		-0.000615189	0.033	0.000879038	1.54772		-0.00738	0.00886	0.00112	1.35065		0.08867	0.25699	0.11204	1.90307		-0.00197	0.000305577	0.000830224	1.1402
-0.29802	0	0.09222	3.16362		-0.000615189	0.033	0.000879661	1.5488		-0.00738	0.00886	0.00112	1.35154		0.08898	0.2573	0.11212	1.90445		-0.00197	0.000305577	0.000830812	1.14102
-0.29802	0	0.09229	3.16587		-0.000615189	0.03331	0.000880284	1.54989		-0.00738	0.00886	0.00112	1.35244		0.08898	0.25791	0.1122	1.90582		-0.00197	0.000305577	0.000831401	1.14185
-0.29772	0	0.09235	3.16814		-0.000612138	0.03331	0.000880907	1.55098		-0.00738	0.00886	0.00112	1.35333		0.08928	0.25852	0.11228	1.90718		-0.00196	0.000305577	0.00083199	1.14267
-0.29772	0	0.09242	3.17041		-0.000612138	0.03331	0.00088153	1.55207		-0.00738	0.00886	0.00112	1.35424		0.08928	0.25944	0.11236	1.90855		-0.00196	0.000305577	0.000832579	1.14349
-0.29772	0	0.09248	3.1727		-0.000609087	0.03331	0.000882153	1.55316		-0.00738	0.00917	0.00112	1.35516		0.08959	0.25974	0.11244	1.90991		-0.00196	0	0.000833168	1.14431
-0.29741	0	0.09255	3.17499		-0.000609087	0.03361	0.000882776	1.55426		-0.00738	0.00917	0.00113	1.35611		0.08959	0.26035	0.11252	1.91128		-0.00196	0	0.000833756	1.14513
-0.29741	0	0.09262	3.17727		-0.000606036	0.03361	0.000883399	1.55536		-0.00737	0.00917	0.00113	1.35708		0.08989	0.26096	0.1126	1.91262		-0.00196	0.000305577	0.000834345	1.14596
-0.29711	0	0.09268	3.17955		-0.000606036	0.03392	0.000884023	1.55647		-0.00737	0.00917	0.00113	1.35807		0.08989	0.26127	0.11268	1.91396		-0.00196	0.000305577	0.000834934	1.14679
-0.29711	0.000305577	0.09275	3.18183		-0.000602985	0.03392	0.000884646	1.55758		-0.00737	0.00917	0.00113	1.35907		0.0902	0.26219	0.11276	1.9153		-0.00196	0.000305577	0.000835523	1.14761
-0.2968	0	0.09281	3.1841		-0.000602985	0.03392	0.000885269	1.5587		-0.00737	0.00917	0.00113	1.36008		0.0902	0.2628	0.11284	1.91663		-0.00196	0.000305577	0.000836112	1.14844
-0.2968	0	0.09288	3.18636		-0.000599934	0.03422	0.000885892	1.55981		-0.00737	0.00947	0.00113	1.3611		0.0905	0.26341	0.11292	1.91796		-0.00195	0.000611155	0.0008367	1.14926
-0.2965	0	0.09294	3.18862		-0.000599934	0.03422	0.000886515	1.56091		-0.00737	0.00947	0.00113	1.36212		0.0905	0.26371	0.113	1.91929		-0.00195	0.000305577	0.000837289	1.15008
-0.2965	0	0.09301	3.19088		-0.000596883	0.03422	0.000887138	1.56202		-0.00736	0.00947	0.00113	1.36312		0.0905	0.26463	0.11308	1.92062		-0.00195	0.000305577	0.000837878	1.15089
-0.29619	0	0.09307	3.19316		-0.000596883	0.03422	0.000887761	1.56311		-0.00736	0.00947	0.00113	1.3641		0.09081	0.26524	0.11316	1.92195		-0.00195	0.000305577	0.000838467	1.15171
-0.29619	0	0.09314	3.19544		-0.000593832	0.03453	0.000888385	1.56421		-0.00736	0.00947	0.00113	1.36508		0.09081	0.26585	0.11324	1.92328		-0.00195	0.000305577	0.000839056	1.15252
-0.29589	0	0.0932	3.19773		-0.000593832	0.03453	0.000889008	1.56531		-0.00736	0.00947	0.00113	1.36604		0.09111	0.26646	0.11332	1.92461		-0.00195	0.000305577	0.000839644	1.15333
-0.29589	0	0.09327	3.20002		-0.000593832	0.03453	0.000889631	1.56641		-0.00736	0.00978	0.00113	1.367		0.09111	0.26707	0.11339	1.92595		-0.00195	0.000305577	0.000840233	1.15414
-0.29558	0	0.09333	3.20233		-0.000590781	0.03453	0.000890254	1.5675		-0.00736	0.00978	0.00113	1.36798		0.09142	0.26769	0.11347	1.92727		-0.00194	0.000305577	0.000840822	1.15495
-0.29558	0	0.0934	3.20464		-0.000590781	0.03453	0.000890877	1.56859		-0.00736	0.00978	0.00114	1.36896		0.09142	0.26799	0.11355	1.9286		-0.00194	0.000305577	0.000841411	1.15575
-0.29528	0	0.09347	3.20694		-0.00058773	0.03484	0.0008915	1.56967		-0.00736	0.01008	0.00114	1.36994		0.09172	0.2686	0.11363	1.92993		-0.00194	0.000305577	0.000842	1.15655
-0.29528	0.000305577	0.09353	3.20923		-0.00058773	0.03484	0.000892123	1.57076		-0.00735	0.01008	0.00114	1.37091		0.09172	0.26921	0.11371	1.93126		-0.00194	0.000305577	0.000842588	1.15735
-0.29528	0.000305577	0.0936	3.21154		-0.000584679	0.03484	0.000892746	1.57185		-0.00735	0.01008	0.00114	1.37187		0.09203	0.26982	0.11379	1.9326		-0.00194	0.000305577	0.000843177	1.15815
-0.29497	0.000305577	0.09366	3.21384		-0.000584679	0.03484	0.00089337	1.57295		-0.00735	0.01008	0.00114	1.3728		0.09203	0.27074	0.11387	1.93394		-0.00194	0.000305577	0.000843766	1.15895
-0.29497	0.000305577	0.09373	3.21614		-0.000581628	0.03514	0.000893993	1.57404		-0.00735	0.01008	0.00114	1.37373		0.09233	0.27105	0.11395	1.93529		-0.00193	0.000305577	0.000844355	1.15974
-0.29467	0.000305577	0.09379	3.21842		-0.000581628	0.03514	0.000894616	1.57512		-0.00735	0.01008	0.00114	1.37465		0.09233	0.27166	0.11403	1.93663		-0.00193	0.000305577	0.000844944	1.16052
-0.29467	0	0.09386	3.2207		-0.000578577	0.03514	0.000895239	1.57622		-0.00735	0.01008	0.00114	1.37559		0.09264	0.27227	0.11411	1.93799		-0.00193	0.000305577	0.000845532	1.16128
-0.29436	0	0.09392	3.22297		-0.000578577	0.03514	0.000895862	1.5773		-0.00734	0.01008	0.00114	1.37653		0.09264	0.27288	0.11419	1.93935		-0.00193	0.000305577	0.000846121	1.16204
-0.29436	0	0.09399	3.22524		-0.000575526	0.03545	0.000896485	1.57838		-0.00734	0.01039	0.00114	1.37748		0.09294	0.27319	0.11427	1.94071		-0.00193	0	0.00084671	1.1628
-0.29406	0	0.09405	3.22749		-0.000575526	0.03545	0.000897108	1.57947		-0.00734	0.01039	0.00114	1.37844		0.09294	0.2741	0.11435	1.94207		-0.00193	0	0.000847299	1.16356
-0.29406	0	0.09412	3.22973		-0.000572475	0.03545	0.000897732	1.58055		-0.00734	0.01039	0.00114	1.37938		0.09325	0.27471	0.11443	1.94344		-0.00193	0	0.000847888	1.16432
-0.29375	0.000305577	0.09418	3.23197		-0.000572475	0.03575	0.000898355	1.58161		-0.00734	0.0107	0.00114	1.38033		0.09325	0.27533	0.11451	1.94481		-0.00193	0.000305577	0.000848476	1.16508
-0.29375	0	0.09425	3.23421		-0.000569424	0.03575	0.000898978	1.58269		-0.00734	0.0107	0.00115	1.38127		0.09325	0.27594	0.11459	1.94618		-0.00193	0.000305577	0.000849065	1.16585
-0.29345	0	0.09431	3.23644		-0.000569424	0.03575	0.000899601	1.58378		-0.00734	0.0107	0.00115	1.38222		0.09355	0.27624	0.11467	1.94755		-0.00192	0.000305577	0.000849654	1.16662
-0.29345	0	0.09438	3.23866		-0.000569424	0.03606	0.000900224	1.58486		-0.00733	0.0107	0.00115	1.38319		0.09355	0.27716	0.11475	1.94893		-0.00192	0.000305577	0.000850243	1.16739
-0.29314	0	0.09445	3.24089		-0.000566373	0.03606	0.000900847	1.58594		-0.00733	0.0107	0.00115	1.38415		0.09386	0.27808	0.11482	1.95028		-0.00192	0.000305577	0.000850832	1.16817
-0.29314	0.000305577	0.09451	3.24312		-0.000566373	0.03606	0.00090147	1.58702		-0.00733	0.011	0.00115	1.3851		0.09386	0.27838	0.1149	1.95166		-0.00192	0.000305577	0.00085142	1.16897
-0.29284	0.000305577	0.09458	3.24539		-0.000563322	0.03606	0.000902093	1.58812		-0.00733	0.011	0.00115	1.38606		0.09416	0.2793	0.11498	1.95303		-0.00192	0.000305577	0.000852009	1.16977
-0.29284	0.000305577	0.09464	3.24769		-0.000563322	0.03636	0.000902717	1.58923		-0.00733	0.011	0.00115	1.387		0.09416	0.27991	0.11506	1.9544		-0.00192	0.000305577	0.000852598	1.17058
-0.29284	0.000305577	0.09471	3.25002		-0.000560271	0.03636	0.00090334	1.59034		-0.00733	0.011	0.00115	1.38793		0.09416	0.28021	0.11514	1.95577		-0.00191	0.000611155	0.000853187	1.17139
-0.29253	0.000305577	0.09477	3.25234		-0.000560271	0.03636	0.000903963	1.59146		-0.00733	0.01131	0.00115	1.38887		0.09447	0.28083	0.11522	1.95713		-0.00191	0.000611155	0.000853776	1.1722
-0.29253	0.000305577	0.09484	3.25465		-0.00055722	0.03636	0.000904586	1.59258		-0.00733	0.01131	0.00115	1.38979		0.09477	0.28174	0.1153	1.9585		-0.00191	0.000611155	0.000854364	1.173
-0.29223	0	0.0949	3.25696		-0.00055722	0.03667	0.000905209	1.5937		-0.00733	0.01131	0.00115	1.39069		0.09477	0.28235	0.11538	1.95986		-0.00191	0.000611155	0.000854953	1.17381
-0.29223	0	0.09497	3.25924		-0.000554169	0.03667	0.000905832	1.59485		-0.00732	0.01131	0.00115	1.3916		0.09508	0.28266	0.11546	1.96122		-0.00191	0.000611155	0.000855542	1.17461
-0.29192	0.000305577	0.09503	3.26154		-0.000554169	0.03667	0.000906455	1.59598		-0.00732	0.01131	0.00116	1.39251		0.09508	0.28327	0.11554	1.96259		-0.00191	0.000611155	0.000856131	1.17541
-0.29192	0.000305577	0.0951	3.26384		-0.000551118	0.03697	0.000907079	1.5971		-0.00732	0.01131	0.00116	1.39344		0.09538	0.28388	0.11562	1.96397		-0.0019	0.000611155	0.00085672	1.17623
-0.29162	0.000305577	0.09516	3.26615		-0.000551118	0.03697	0.000907702	1.59823		-0.00732	0.01161	0.00116	1.39439		0.09538	0.2848	0.1157	1.96533		-0.0019	0.000305577	0.000857309	1.17708
-0.29162	0.000305577	0.09523	3.26843		-0.000548067	0.03728	0.000908325	1.59934		-0.00732	0.01161	0.00116	1.39535		0.09538	0.2851	0.11578	1.9667		-0.0019	0.000611155	0.000857897	1.17795
-0.29131	0.000305577	0.0953	3.27072		-0.000548067	0.03728	0.000908948	1.60044		-0.00732	0.01161	0.00116	1.39633		0.09569	0.28571	0.11586	1.96806		-0.0019	0.000305577	0.000858486	1.17881
-0.29131	0.000305577	0.09536	3.27298		-0.000545016	0.03728	0.000909571	1.60155		-0.00731	0.01192	0.00116	1.39733		0.09569	0.28663	0.11594	1.96942		-0.0019	0.000305577	0.000859075	1.17965
-0.29101	0	0.09543	3.27527		-0.000545016	0.03728	0.000910194	1.60266		-0.00731	0.01192	0.00116	1.39832		0.09599	0.28724	0.11602	1.97079		-0.0019	0.000611155	0.000859664	1.18049
-0.29101	0	0.09549	3.27756		-0.000545016	0.03728	0.000910817	1.60377		-0.00731	0.01192	0.00116	1.39933		0.09599	0.28816	0.1161	1.97216		-0.0019	0.000611155	0.000860253	1.18132
-0.2907	0	0.09556	3.27983		-0.000541965	0.03728	0.00091144	1.60486		-0.00731	0.01192	0.00116	1.40033		0.0963	0.28847	0.11618	1.97353		-0.00189	0.000305577	0.000860841	1.18215
-0.2907	0.000305577	0.09562	3.28212		-0.000541965	0.03759	0.000912064	1.60598		-0.00731	0.01192	0.00116	1.40134		0.0963	0.28908	0.11626	1.97489		-0.00189	0.000305577	0.00086143	1.18298
-0.2904	0.000305577	0.09569	3.28439		-0.000538914	0.03759	0.000912687	1.60709		-0.00731	0.01192	0.00116	1.40233		0.0966	0.28969	0.11633	1.97626		-0.00189	0.000305577	0.000862019	1.1838
-0.2904	0.000305577	0.09575	3.28663		-0.000538914	0.03789	0.00091331	1.6082		-0.0073	0.01222	0.00116	1.40332		0.0966	0.2903	0.11641	1.97761		-0.00189	0.000305577	0.000862608	1.18462
-0.2904	0.000305577	0.09582	3.28882		-0.000535863	0.03789	0.000913933	1.6093		-0.0073	0.01222	0.00116	1.40431		0.09691	0.29091	0.11649	1.97897		-0.00189	0.000611155	0.000863197	1.18543
-0.29009	0.000305577	0.09588	3.29097		-0.000535863	0.03789	0.000914556	1.61041		-0.0073	0.01222	0.00117	1.4053		0.09691	0.29152	0.11657	1.98033		-0.00189	0.000305577	0.000863785	1.18626
-0.29009	0.000305577	0.09595	3.29311		-0.000532812	0.03789	0.000915179	1.6115		-0.0073	0.01222	0.00117	1.40627		0.09721	0.29244	0.11665	1.98168		-0.00189	0.000611155	0.000864374	1.18708
-0.28979	0.000305577	0.09601	3.29522		-0.000532812	0.03789	0.000915802	1.61259		-0.0073	0.01253	0.00117	1.40724		0.09721	0.29274	0.11673	1.98303		-0.00189	0.000611155	0.000864963	1.1879
-0.28979	0	0.09608	3.29735		-0.000529761	0.0382	0.000916426	1.61369		-0.0073	0.01253	0.00117	1.40822		0.09752	0.29366	0.11681	1.98438		-0.00188	0.000611155	0.000865552	1.18873
-0.28948	0	0.09614	3.29948		-0.000529761	0.0382	0.000917049	1.61479		-0.0073	0.01253	0.00117	1.40918		0.09752	0.29427	0.11689	1.98571		-0.00188	0.000611155	0.000866141	1.18955
-0.28948	0.000305577	0.09621	3.3016		-0.00052671	0.0382	0.000917672	1.61589		-0.00729	0.01283	0.00117	1.41016		0.09782	0.29488	0.11697	1.98706		-0.00188	0.000611155	0.000866729	1.19038
-0.28918	0.000305577	0.09628	3.30373		-0.00052671	0.0385	0.000918295	1.61698		-0.00729	0.01283	0.00117	1.41112		0.09782	0.29549	0.11705	1.9884		-0.00188	0.000611155	0.000867318	1.19121
-0.28918	0	0.09634	3.30585		-0.000523659	0.0385	0.000918918	1.61807		-0.00729	0.01314	0.00117	1.41208		0.09782	0.2961	0.11713	1.98973		-0.00188	0.000611155	0.000867907	1.19203
-0.28887	0	0.09641	3.30798		-0.000523659	0.0385	0.000919541	1.61917		-0.00729	0.01314	0.00117	1.41303		0.09813	0.29672	0.11721	1.99106		-0.00188	0.000611155	0.000868496	1.19286
-0.28887	0	0.09647	3.31013		-0.000520608	0.0385	0.000920164	1.62025		-0.00729	0.01314	0.00117	1.41397		0.09813	0.29702	0.11729	1.99237		-0.00187	0.000305577	0.000869085	1.19367
-0.28857	0	0.09654	3.31228		-0.000520608	0.03881	0.000920787	1.62135		-0.00729	0.01314	0.00117	1.41492		0.09843	0.29763	0.11737	1.99368		-0.00187	0.000305577	0.000869673	1.19449
-0.28857	0	0.0966	3.31447		-0.000520608	0.03881	0.000921411	1.62245		-0.00729	0.01314	0.00117	1.41587		0.09843	0.29824	0.11745	1.995		-0.00187	0.000611155	0.000870262	1.19531
-0.28826	0	0.09667	3.31665		-0.000517557	0.03911	0.000922034	1.62356		-0.00729	0.01345	0.00118	1.41684		0.09874	0.29916	0.11753	1.99633		-0.00187	0.000611155	0.000870851	1.19612
-0.28826	0	0.09673	3.31887		-0.000517557	0.03911	0.000922657	1.62467		-0.00728	0.01345	0.00118	1.41783		0.09874	0.29977	0.11761	1.99764		-0.00187	0.000305577	0.00087144	1.19693
-0.28826	0.000305577	0.0968	3.32111		-0.000514506	0.03911	0.00092328	1.62576		-0.00728	0.01314	0.00118	1.41881		0.09904	0.30008	0.11769	1.99897		-0.00187	0.000305577	0.000872029	1.19774
-0.28796	0.000305577	0.09686	3.32337		-0.000514506	0.03942	0.000923903	1.62686		-0.00728	0.01314	0.00118	1.41979		0.09904	0.30099	0.11776	2.00031		-0.00187	0.000305577	0.000872617	1.19854
-0.28796	0.000305577	0.09693	3.32564		-0.000511455	0.03942	0.000924526	1.62795		-0.00728	0.01345	0.00118	1.42077		0.09935	0.3016	0.11784	2.00166		-0.00186	0.000305577	0.000873206	1.19935
-0.28765	0	0.09699	3.32792		-0.000511455	0.03973	0.000925149	1.62905		-0.00728	0.01345	0.00118	1.42174		0.09935	0.30252	0.11792	2.00301		-0.00186	0.000611155	0.000873795	1.20018
-0.28765	0	0.09706	3.33022		-0.000508404	0.03973	0.000925772	1.63016		-0.00728	0.01345	0.00118	1.42272		0.09965	0.30313	0.118	2.00436		-0.00186	0.000611155	0.000874384	1.201
-0.28735	0	0.09713	3.33252		-0.000508404	0.03973	0.000926396	1.63126		-0.00727	0.01375	0.00118	1.42372		0.09965	0.30344	0.11808	2.00571		-0.00186	0.000611155	0.000874973	1.20182
-0.28735	0	0.09719	3.33481		-0.000505353	0.03973	0.000927019	1.63237		-0.00727	0.01375	0.00118	1.42471		0.09996	0.30436	0.11816	2.00705		-0.00186	0.000611155	0.000875562	1.20263
-0.28704	0	0.09726	3.33712		-0.000505353	0.03973	0.000927642	1.63349		-0.00727	0.01406	0.00118	1.4257		0.09996	0.30466	0.11824	2.0084		-0.00186	0.000611155	0.00087615	1.20344
-0.28704	0	0.09732	3.33945		-0.000502302	0.04003	0.000928265	1.6346		-0.00727	0.01375	0.00118	1.42666		0.1	0.30527	0.11832	2.00974		-0.00186	0.000611155	0.000876739	1.20426
-0.28674	0	0.09739	3.3418		-0.000502302	0.04003	0.000928888	1.63572		-0.00727	0.01406	0.00118	1.42761		0.1	0.30619	0.1184	2.0111		-0.00186	0.000611155	0.000877328	1.20508
-0.28674	0	0.09745	3.34415		-0.000499251	0.04003	0.000929511	1.63681		-0.00727	0.01406	0.00118	1.42855		0.1	0.30711	0.11848	2.01245		-0.00185	0.000611155	0.000877917	1.20589
-0.28643	0	0.09752	3.34645		-0.000499251	0.04034	0.000930134	1.63792		-0.00727	0.01406	0.00119	1.42948		0.101	0.30741	0.11856	2.0138		-0.00185	0.000611155	0.000878506	1.20671
-0.28643	0	0.09758	3.34871		-0.0004962	0.04034	0.000930758	1.63902		-0.00726	0.01436	0.00119	1.43039		0.101	0.30802	0.11864	2.01515		-0.00185	0.000611155	0.000879094	1.20752
-0.28612	0	0.09765	3.35092		-0.0004962	0.04064	0.000931381	1.64011		-0.00726	0.01436	0.00119	1.43131		0.101	0.30863	0.11872	2.01651		-0.00185	0.000611155	0.000879683	1.20834
-0.28612	0	0.09771	3.3531		-0.0004962	0.04064	0.000932004	1.6412		-0.00726	0.01436	0.00119	1.43222		0.101	0.30955	0.1188	2.01786		-0.00185	0.000611155	0.000880272	1.20917
-0.28582	0	0.09778	3.35531		-0.000493149	0.04034	0.000932627	1.64229		-0.00726	0.01436	0.00119	1.43315		0.101	0.31047	0.11888	2.01922		-0.00185	0.000611155	0.000880861	1.21
-0.28582	0	0.09784	3.35755		-0.000493149	0.04034	0.00093325	1.64338		-0.00726	0.01467	0.00119	1.43409		0.101	0.31077	0.11896	2.02057		-0.00184	0.000611155	0.00088145	1.21083
-0.28582	0	0.09791	3.35978		-0.000490098	0.04064	0.000933873	1.64447		-0.00726	0.01467	0.00119	1.43506		0.101	0.31138	0.11904	2.02192		-0.00184	0.000611155	0.000882038	1.21165
-0.28551	0	0.09798	3.362		-0.000490098	0.04095	0.000934496	1.64557		-0.00726	0.01467	0.00119	1.43603		0.101	0.3123	0.11912	2.02328		-0.00184	0.000611155	0.000882627	1.21248
-0.28551	0.000305577	0.09804	3.36423		-0.000487047	0.04095	0.000935119	1.64665		-0.00726	0.01467	0.00119	1.43698		0.102	0.31261	0.1192	2.02463		-0.00184	0.000611155	0.000883216	1.2133
-0.28521	0.000305577	0.09811	3.36645		-0.000487047	0.04125	0.000935743	1.64774		-0.00726	0.01467	0.00119	1.43796		0.102	0.31322	0.11927	2.02598		-0.00184	0.000611155	0.000883805	1.21412
-0.28521	0.000305577	0.09817	3.36867		-0.000483996	0.04125	0.000936366	1.64881		-0.00725	0.01467	0.00119	1.43893		0.102	0.31383	0.11935	2.02737		-0.00184	0.000611155	0.000884394	1.21494
-0.2849	0.000305577	0.09824	3.37092		-0.000483996	0.04125	0.000936989	1.64989		-0.00725	0.01467	0.00119	1.43991		0.102	0.31474	0.11943	2.02879		-0.00184	0.000611155	0.000884982	1.21575
-0.2849	0	0.0983	3.37316		-0.000480945	0.04156	0.000937612	1.65097		-0.00725	0.01497	0.0012	1.44088		0.102	0.31505	0.11951	2.03023		-0.00183	0.000611155	0.000885571	1.21656
-0.2846	0.000305577	0.09837	3.37541		-0.000480945	0.04156	0.000938235	1.65207		-0.00725	0.01528	0.0012	1.44185		0.102	0.31566	0.11959	2.03165		-0.00183	0.000611155	0.00088616	1.21736
-0.2846	0.000305577	0.09843	3.37768		-0.000477894	0.04156	0.000938858	1.65315		-0.00725	0.01528	0.0012	1.44281		0.103	0.31658	0.11967	2.03307		-0.00183	0.000611155	0.000886749	1.21816
-0.28429	0.000305577	0.0985	3.37995		-0.000477894	0.04156	0.000939481	1.65423		-0.00725	0.01528	0.0012	1.44378		0.103	0.31719	0.11975	2.03446		-0.00183	0.000611155	0.000887338	1.21895
-0.28429	0.000305577	0.09856	3.38223		-0.000474843	0.04186	0.000940104	1.65532		-0.00724	0.01558	0.0012	1.44476		0.103	0.31811	0.11983	2.03585		-0.00183	0.000916732	0.000887927	1.21974
-0.28399	0.000305577	0.09863	3.38456		-0.000474843	0.04186	0.000940728	1.6564		-0.00724	0.01558	0.0012	1.44574		0.103	0.31841	0.11991	2.03722		-0.00183	0.000916732	0.000888515	1.22052
-0.28399	0.000305577	0.09869	3.38689		-0.000471792	0.04186	0.000941351	1.6575		-0.00724	0.01558	0.0012	1.4467		0.103	0.31902	0.11999	2.03861		-0.00183	0.000611155	0.000889104	1.22129
-0.28399	0.000305577	0.09876	3.38923		-0.000471792	0.04186	0.000941974	1.65859		-0.00724	0.01558	0.0012	1.44765		0.103	0.31933	0.12007	2.04003		-0.00182	0.000611155	0.000889693	1.22207
-0.28368	0	0.09882	3.39157		-0.000471792	0.04217	0.000942597	1.65968		-0.00724	0.01558	0.0012	1.44862		0.103	0.32025	0.12015	2.04145		-0.00182	0.000611155	0.000890282	1.22284
-0.28368	0.000305577	0.09889	3.39389		-0.000468741	0.04217	0.00094322	1.66078		-0.00724	0.01558	0.0012	1.44958		0.104	0.32116	0.12023	2.04285		-0.00182	0.000611155	0.000890871	1.22361
-0.28338	0.000305577	0.09896	3.3962		-0.000468741	0.04248	0.000943843	1.66189		-0.00723	0.01558	0.0012	1.45055		0.104	0.32177	0.12031	2.04426		-0.00182	0.000611155	0.000891459	1.22438
-0.28338	0.000305577	0.09902	3.39853		-0.00046569	0.04248	0.000944466	1.66299		-0.00723	0.01589	0.0012	1.45151		0.104	0.32269	0.12039	2.04567		-0.00182	0.000916732	0.000892048	1.22515
-0.28307	0.000305577	0.09909	3.40083		-0.00046569	0.04248	0.00094509	1.66409		-0.00723	0.01589	0.0012	1.45249		0.104	0.323	0.12047	2.04708		-0.00182	0.000916732	0.000892637	1.22591
-0.28307	0.000305577	0.09915	3.40311		-0.000462639	0.04278	0.000945713	1.66519		-0.00723	0.01589	0.00121	1.45345		0.104	0.32361	0.12055	2.04848		-0.00182	0.000916732	0.000893226	1.22668
-0.28277	0.000305577	0.09922	3.40538		-0.000462639	0.04278	0.000946336	1.66629		-0.00723	0.0162	0.00121	1.45443		0.104	0.32452	0.12063	2.04985		-0.00182	0.000916732	0.000893815	1.22743
-0.28277	0	0.09928	3.40763		-0.000459588	0.04278	0.000946959	1.6674		-0.00723	0.0162	0.00121	1.45538		0.105	0.32513	0.1207	2.05122		-0.00181	0.000916732	0.000894403	1.22819
-0.28246	0	0.09935	3.40988		-0.000459588	0.04278	0.000947582	1.66851		-0.00723	0.0162	0.00121	1.45634		0.105	0.32605	0.12078	2.05257		-0.00181	0.000611155	0.000894992	1.22894
-0.28246	0	0.09941	3.41211		-0.000456537	0.04309	0.000948205	1.66963		-0.00722	0.0162	0.00121	1.45729		0.105	0.32636	0.12086	2.05391		-0.00181	0.000916732	0.000895581	1.22983
-0.28216	0	0.09948	3.41432		-0.000456537	0.04339	0.000948828	1.67074		-0.00722	0.0162	0.00121	1.45824		0.105	0.32727	0.12094	2.05524		-0.00181	0.000916732	0.00089617	1.23066
-0.28216	0	0.09954	3.41653		-0.000453486	0.04309	0.000949451	1.67186		-0.00722	0.0165	0.00121	1.45919		0.105	0.32758	0.12102	2.05656		-0.00181	0.000916732	0.000896759	1.23147
-0.28185	0	0.09961	3.41874		-0.000453486	0.04309	0.000950075	1.67296		-0.00722	0.0162	0.00121	1.46013		0.105	0.3285	0.1211	2.05787		-0.00181	0.000916732	0.000897348	1.23229
-0.28185	0	0.09967	3.42094		-0.000450435	0.04309	0.000950698	1.67407		-0.00722	0.0165	0.00121	1.46107		0.105	0.32911	0.12118	2.05918		-0.0018	0.000916732	0.000897936	1.23309
-0.28155	0.000305577	0.09974	3.42315		-0.000450435	0.04339	0.000951321	1.67519		-0.00722	0.0165	0.00121	1.46201		0.105	0.32972	0.12126	2.06048		-0.0018	0.000916732	0.000898525	1.23389
-0.28155	0.000305577	0.09981	3.42541		-0.000450435	0.0437	0.000951944	1.67629		-0.00722	0.0165	0.00121	1.46294		0.105	0.33063	0.12134	2.06178		-0.0018	0.000916732	0.000899114	1.2347
-0.28155	0	0.09987	3.42772		-0.000447384	0.0437	0.000952567	1.6774		-0.00722	0.01681	0.00121	1.46387		0.106	0.33094	0.12142	2.06308		-0.0018	0.000916732	0.000899703	1.23555
-0.28124	0	0.09994	3.43002		-0.000447384	0.044	0.00095319	1.67851		-0.00721	0.01681	0.00121	1.46486		0.106	0.33186	0.1215	2.06438		-0.0018	0.000916732	0.000900292	1.23638
-0.28124	0.000305577	0.1	3.4323		-0.000444333	0.044	0.000953813	1.67962		-0.00721	0.01681	0.00122	1.46593		0.106	0.33247	0.12158	2.06569		-0.0018	0.000916732	0.00090088	1.23724
-0.28094	0.000305577	0.10007	3.43458		-0.000444333	0.044	0.000954436	1.68073		-0.00721	0.01711	0.00122	1.46702		0.106	0.33339	0.12166	2.067		-0.0018	0.000916732	0.000901469	1.23807
-0.28094	0	0.10013	3.43688		-0.000441282	0.044	0.00095506	1.68186		-0.00721	0.01711	0.00122	1.46811		0.106	0.33369	0.12174	2.06829		-0.00179	0.000916732	0.000902058	1.23888
-0.28063	0	0.1002	3.43919		-0.000441282	0.04431	0.000955683	1.68297		-0.00721	0.01711	0.00122	1.46919		0.106	0.33461	0.12182	2.06961		-0.00179	0.000916732	0.000902647	1.23968
-0.28063	0	0.10026	3.44149		-0.000438231	0.04431	0.000956306	1.68408		-0.00721	0.01742	0.00122	1.47022		0.107	0.33491	0.1219	2.07092		-0.00179	0.000916732	0.000903236	1.2405
-0.28033	0.000305577	0.10033	3.4438		-0.000438231	0.04461	0.000956929	1.6852		-0.00721	0.01711	0.00122	1.47124		0.107	0.33583	0.12198	2.07224		-0.00179	0.000916732	0.000903824	1.24133
-0.28033	0	0.10039	3.44606		-0.00043518	0.04431	0.000957552	1.68629		-0.0072	0.01711	0.00122	1.47224		0.107	0.33675	0.12206	2.07355		-0.00179	0.000916732	0.000904413	1.24219
-0.28002	0	0.10046	3.44834		-0.00043518	0.04461	0.000958175	1.68739		-0.0072	0.01711	0.00122	1.47323		0.107	0.33736	0.12214	2.07487		-0.00179	0.000916732	0.000905002	1.24306
-0.28002	0	0.10052	3.45062		-0.000432129	0.04461	0.000958798	1.6885		-0.0072	0.01711	0.00122	1.47423		0.107	0.33827	0.12221	2.07619		-0.00178	0.000916732	0.000905591	1.24391
-0.27972	0	0.10059	3.45286		-0.000432129	0.04461	0.000959422	1.6896		-0.0072	0.01742	0.00122	1.47523		0.107	0.33858	0.12229	2.0775		-0.00178	0.000916732	0.00090618	1.24475
-0.27972	0	0.10066	3.45509		-0.000429078	0.04492	0.000960045	1.6907		-0.0072	0.01742	0.00122	1.47623		0.108	0.3395	0.12237	2.07882		-0.00178	0.000916732	0.000906769	1.24558
-0.27941	0.000305577	0.10072	3.45728		-0.000429078	0.04492	0.000960668	1.69179		-0.0072	0.01742	0.00122	1.47722		0.108	0.34011	0.12245	2.08014		-0.00178	0.00122	0.000907357	1.24641
-0.27941	0	0.10079	3.45944		-0.000426027	0.04492	0.000961291	1.69288		-0.00719	0.01772	0.00123	1.4782		0.108	0.34072	0.12253	2.08148		-0.00178	0.000916732	0.000907946	1.24723
-0.27911	0	0.10085	3.46163		-0.000426027	0.04523	0.000961914	1.69398		-0.00719	0.01772	0.00123	1.47917		0.108	0.34133	0.12261	2.08283		-0.00178	0.000916732	0.000908535	1.24805
-0.27911	0.000305577	0.10092	3.46384		-0.000422976	0.04523	0.000962537	1.69508		-0.00719	0.01803	0.00123	1.48012		0.108	0.34194	0.12269	2.0842		-0.00178	0.000916732	0.000909124	1.24888
-0.27911	0	0.10098	3.46605		-0.000422976	0.04523	0.00096316	1.69619		-0.00719	0.01803	0.00123	1.48105		0.108	0.34286	0.12277	2.08555		-0.00178	0.000916732	0.000909713	1.2497
-0.2788	0	0.10105	3.46829		-0.000422976	0.04523	0.000963783	1.6973		-0.00719	0.01803	0.00123	1.48194		0.108	0.34316	0.12285	2.08689		-0.00178	0.000916732	0.000910301	1.25051
-0.2788	0.000305577	0.10111	3.47051		-0.000419925	0.04553	0.000964407	1.69841		-0.00719	0.01803	0.00123	1.48287		0.109	0.34408	0.12293	2.08822		-0.00177	0.000916732	0.00091089	1.25133
-0.2785	0	0.10118	3.47274		-0.000419925	0.04553	0.00096503	1.69952		-0.00718	0.01803	0.00123	1.48382		0.109	0.34469	0.12301	2.08955		-0.00177	0.000916732	0.000911479	1.25215
-0.2785	0	0.10124	3.47496		-0.000416874	0.04584	0.000965653	1.70064		-0.00718	0.01833	0.00123	1.48479		0.109	0.34561	0.12309	2.09088		-0.00177	0.000916732	0.000912068	1.25297
-0.27819	0	0.10131	3.47719		-0.000416874	0.04584	0.000966276	1.70174		-0.00718	0.01833	0.00123	1.48575		0.109	0.34622	0.12317	2.09223		-0.00177	0.000916732	0.000912657	1.25379
-0.27819	0	0.10137	3.47942		-0.000413823	0.04614	0.000966899	1.70285		-0.00718	0.01833	0.00123	1.4867		0.109	0.34652	0.12325	2.09358		-0.00177	0.000916732	0.000913246	1.25461
-0.27789	0	0.10144	3.48166		-0.000413823	0.04614	0.000967522	1.70396		-0.00718	0.01833	0.00123	1.48763		0.109	0.34744	0.12333	2.09494		-0.00177	0.00122	0.000913834	1.25543
-0.27789	0	0.1015	3.48387		-0.000410772	0.04614	0.000968145	1.70507		-0.00718	0.01833	0.00123	1.48855		0.109	0.34836	0.12341	2.09631		-0.00176	0.00122	0.000914423	1.25625
-0.27758	0.000305577	0.10157	3.48607		-0.000410772	0.04614	0.000968768	1.70617		-0.00718	0.01833	0.00123	1.48947		0.109	0.34928	0.12349	2.09771		-0.00176	0.00122	0.000915012	1.25707
-0.27758	0.000305577	0.10164	3.48826		-0.000407721	0.04645	0.000969392	1.70727		-0.00718	0.01833	0.00124	1.49038		0.11	0.35019	0.12357	2.0991		-0.00176	0.00122	0.000915601	1.2579
-0.27728	0	0.1017	3.49044		-0.000407721	0.04645	0.000970015	1.70838		-0.00718	0.01864	0.00124	1.49129		0.11	0.3505	0.12364	2.1005		-0.00176	0.00122	0.00091619	1.25873
-0.27728	0	0.10177	3.49262		-0.00040467	0.04675	0.000970638	1.70948		-0.00717	0.01864	0.00124	1.4922		0.11	0.35111	0.12372	2.1019		-0.00176	0.00122	0.000916778	1.25958
-0.27697	0.000305577	0.10183	3.49476		-0.00040467	0.04675	0.000971261	1.71059		-0.00717	0.01864	0.00124	1.49311		0.11	0.35172	0.1238	2.10329		-0.00176	0.00122	0.000917367	1.26042
-0.27697	0.000305577	0.1019	3.4969		-0.000401619	0.04675	0.000971884	1.71169		-0.00717	0.01895	0.00124	1.49402		0.11	0.35233	0.12388	2.10469		-0.00176	0.00122	0.000917956	1.26125
-0.27697	0.000305577	0.10196	3.49902		-0.000401619	0.04675	0.000972507	1.71279		-0.00717	0.01895	0.00124	1.49493		0.11	0.35325	0.12396	2.1061		-0.00175	0.00122	0.000918545	1.26208
-0.27667	0.000305577	0.10203	3.50114		-0.000398568	0.04706	0.00097313	1.71389		-0.00717	0.01895	0.00124	1.49584		0.11	0.35416	0.12404	2.10755		-0.00175	0.000916732	0.000919134	1.26291
-0.27667	0.000611155	0.10209	3.50333		-0.000398568	0.04706	0.000973753	1.71499		-0.00717	0.01895	0.00124	1.49676		0.111	0.35478	0.12412	2.10896		-0.00175	0.000916732	0.000919723	1.26373
-0.27636	0.000305577	0.10216	3.50556		-0.000398568	0.04736	0.000974377	1.71607		-0.00716	0.01895	0.00124	1.49771		0.111	0.35508	0.1242	2.11037		-0.00175	0.00122	0.000920311	1.26455
-0.27636	0.000305577	0.10222	3.50783		-0.000395517	0.04736	0.000975	1.71716		-0.00716	0.01925	0.00124	1.49868		0.111	0.356	0.12428	2.11178		-0.00175	0.00122	0.0009209	1.26537
-0.27606	0.000305577	0.10229	3.51012		-0.000395517	0.04736	0.000975623	1.71825		-0.00716	0.01925	0.00124	1.49965		0.111	0.35661	0.12436	2.11317		-0.00175	0.00122	0.000921489	1.2662
-0.27606	0.000305577	0.10235	3.51237		-0.000392466	0.04767	0.000976246	1.71934		-0.00716	0.01925	0.00124	1.50061		0.111	0.35753	0.12444	2.11455		-0.00175	0.00153	0.000922078	1.26701
-0.27575	0.000305577	0.10242	3.51464		-0.000392466	0.04767	0.000976869	1.72044		-0.00716	0.01956	0.00125	1.50159		0.111	0.35783	0.12452	2.11594		-0.00175	0.00122	0.000922667	1.26782
-0.27575	0	0.10249	3.51692		-0.000389415	0.04767	0.000977492	1.72153		-0.00716	0.01986	0.00125	1.50256		0.112	0.35875	0.1246	2.11734		-0.00174	0.00122	0.000923256	1.26865
-0.27545	0.000305577	0.10255	3.51921		-0.000389415	0.04767	0.000978115	1.72262		-0.00716	0.01986	0.00125	1.50354		0.112	0.35966	0.12468	2.11872		-0.00174	0.00122	0.000923844	1.26947
-0.27545	0	0.10262	3.52148		-0.000386364	0.04798	0.000978738	1.7237		-0.00715	0.01986	0.00125	1.50452		0.112	0.35997	0.12476	2.12009		-0.00174	0.00122	0.000924433	1.2703
-0.27514	0	0.10268	3.52379		-0.000386364	0.04798	0.000979362	1.7248		-0.00715	0.01986	0.00125	1.50551		0.112	0.36058	0.12484	2.12145		-0.00174	0.00122	0.000925022	1.27113
-0.27514	0	0.10275	3.52609		-0.000383313	0.04798	0.000979985	1.72589		-0.00715	0.01986	0.00125	1.5065		0.112	0.3615	0.12492	2.12279		-0.00174	0.00122	0.000925611	1.27196
-0.27484	0	0.10281	3.5284		-0.000383313	0.04828	0.000980608	1.72697		-0.00715	0.02017	0.00125	1.50751		0.112	0.36211	0.125	2.12413		-0.00174	0.00122	0.0009262	1.27278
-0.27484	0.000305577	0.10288	3.53067		-0.000383313	0.04828	0.000981231	1.72805		-0.00715	0.02017	0.00125	1.50852		0.112	0.36272	0.12507	2.12548		-0.00173	0.00122	0.000926788	1.2736
-0.27453	0.000305577	0.10294	3.53296		-0.000380262	0.04828	0.000981854	1.72914		-0.00715	0.02017	0.00125	1.50953		0.112	0.36333	0.12515	2.12683		-0.00173	0.00122	0.000927377	1.27441
-0.27453	0.000305577	0.10301	3.53524		-0.000380262	0.04828	0.000982477	1.73023		-0.00715	0.02017	0.00125	1.51053		0.112	0.36425	0.12523	2.12816		-0.00173	0.00122	0.000927966	1.27522
-0.27453	0.000305577	0.10307	3.5375		-0.000377211	0.04859	0.0009831	1.73132		-0.00715	0.02017	0.00125	1.51152		0.113	0.36517	0.12531	2.1295		-0.00173	0.00122	0.000928555	1.27602
-0.27423	0	0.10314	3.53973		-0.00037416	0.04859	0.000983724	1.7324		-0.00714	0.02047	0.00125	1.51249		0.113	0.36578	0.12539	2.13082		-0.00173	0.00122	0.000929144	1.27683
-0.27423	0.000305577	0.1032	3.54195		-0.00037416	0.04859	0.000984347	1.7335		-0.00714	0.02047	0.00125	1.51344		0.113	0.36639	0.12547	2.13214		-0.00173	0.00153	0.000929733	1.27762
-0.27392	0.000305577	0.10327	3.54418		-0.00037416	0.04859	0.00098497	1.73459		-0.00714	0.02047	0.00126	1.51437		0.113	0.3673	0.12555	2.13344		-0.00173	0.00153	0.000930321	1.27842
-0.27392	0.000305577	0.10333	3.54642		-0.000371109	0.04889	0.000985593	1.73567		-0.00714	0.02078	0.00126	1.5153		0.113	0.36792	0.12563	2.13474		-0.00172	0.00153	0.00093091	1.27921
-0.27362	0.000305577	0.1034	3.54867		-0.000371109	0.04889	0.000986216	1.73676		-0.00714	0.02078	0.00126	1.5162		0.113	0.36853	0.12571	2.13604		-0.00172	0.00153	0.000931499	1.27998
-0.27362	0.000305577	0.10347	3.55094		-0.000368058	0.0492	0.000986839	1.73786		-0.00714	0.02078	0.00126	1.5171		0.114	0.36914	0.12579	2.13735		-0.00172	0.00153	0.000932088	1.28075
-0.27331	0.000305577	0.10353	3.5532		-0.000368058	0.0492	0.000987462	1.73895		-0.00714	0.02078	0.00126	1.51799		0.114	0.37005	0.12587	2.13865		-0.00172	0.00153	0.000932677	1.28151
-0.27331	0.000305577	0.1036	3.55546		-0.000365007	0.0492	0.000988085	1.74006		-0.00713	0.02078	0.00126	1.51888		0.114	0.37067	0.12595	2.14017		-0.00172	0.00122	0.000933266	1.28227
-0.27301	0.000305577	0.10366	3.55775		-0.000365007	0.0492	0.000988709	1.74115		-0.00713	0.02078	0.00126	1.51979		0.114	0.37128	0.12603	2.14137		-0.00172	0.00122	0.000933854	1.28302
-0.27301	0.000305577	0.10373	3.56003		-0.000361956	0.0495	0.000989332	1.74225		-0.00713	0.02108	0.00126	1.52075		0.114	0.37219	0.12611	2.14258		-0.00171	0.00122	0.000934443	1.28377
-0.27301	0.000305577	0.10379	3.56231		-0.000361956	0.0495	0.000989955	1.74334		-0.00713	0.02108	0.00126	1.52173		0.114	0.3728	0.12619	2.14391		-0.00171	0.00153	0.000935032	1.28452
-0.2727	0.000305577	0.10386	3.56458		-0.000358905	0.0495	0.000990578	1.74443		-0.00713	0.02108	0.00126	1.52272		0.115	0.37372	0.12627	2.14524		-0.00171	0.00153	0.000935621	1.28528
-0.2727	0.000305577	0.10392	3.56683		-0.000358905	0.04981	0.000991201	1.74554		-0.00713	0.02139	0.00126	1.52373		0.115	0.37433	0.12635	2.14657		-0.00171	0.00153	0.00093621	1.28604
-0.2724	0.000305577	0.10399	3.56906		-0.000358905	0.04981	0.000991824	1.74662		-0.00712	0.02139	0.00126	1.52473		0.115	0.37494	0.12643	2.14789		-0.00171	0.00153	0.000936798	1.2868
-0.27209	0.000305577	0.10405	3.57126		-0.000355854	0.04981	0.000992447	1.74772		-0.00712	0.02139	0.00126	1.52573		0.115	0.37586	0.12651	2.14922		-0.00171	0.00153	0.000937387	1.28757
-0.27209	0.000305577	0.10412	3.57346		-0.000355854	0.05011	0.00099307	1.74881		-0.00712	0.02139	0.00127	1.5267		0.115	0.37647	0.12658	2.15055		-0.00171	0.00153	0.000937976	1.28833
-0.27209	0.000305577	0.10418	3.57567		-0.000352803	0.05011	0.000993694	1.74991		-0.00712	0.0217	0.00127	1.52765		0.115	0.37678	0.12666	2.15188		-0.00171	0.00153	0.000938565	1.28911
-0.27179	0.000305577	0.10425	3.57788		-0.000352803	0.05011	0.000994317	1.75099		-0.00712	0.0217	0.00127	1.52859		0.115	0.37769	0.12674	2.15323		-0.00171	0.00153	0.000939154	1.28989
-0.27179	0.000305577	0.10432	3.58008		-0.000349752	0.05011	0.00099494	1.75208		-0.00712	0.0217	0.00127	1.52953		0.116	0.37861	0.12682	2.15458		-0.0017	0.00153	0.000939743	1.29067
-0.27148	0.000305577	0.10438	3.58225		-0.000349752	0.05042	0.000995563	1.75319		-0.00712	0.0217	0.00127	1.53046		0.116	0.37953	0.1269	2.15591		-0.0017	0.00153	0.000940331	1.29146
-0.27148	0.000305577	0.10445	3.58444		-0.000346701	0.05042	0.000996186	1.75429		-0.00711	0.0217	0.00127	1.53138		0.116	0.37983	0.12698	2.15726		-0.0017	0.00153	0.00094092	1.29224
-0.27118	0.000305577	0.10451	3.58662		-0.000346701	0.05042	0.000996809	1.75539		-0.00711	0.022	0.00127	1.5323		0.116	0.38075	0.12706	2.15862		-0.0017	0.00153	0.000941509	1.29302
-0.27118	0.000305577	0.10458	3.58884		-0.00034365	0.05073	0.000997432	1.75649		-0.00711	0.022	0.00127	1.53323		0.116	0.38136	0.12714	2.15995		-0.0017	0.00153	0.000942098	1.29379
-0.27087	0.000305577	0.10464	3.59109		-0.00034365	0.05073	0.000998055	1.7576		-0.00711	0.02231	0.00127	1.53417		0.116	0.38228	0.12722	2.16137		-0.0017	0.00153	0.000942687	1.29458
-0.27087	0.000305577	0.10471	3.59336		-0.000340599	0.05103	0.000998679	1.75872		-0.00711	0.02231	0.00127	1.53511		0.116	0.38258	0.1273	2.16271		-0.00169	0.00153	0.000943276	1.29537
-0.27056	0.000611155	0.10477	3.59562		-0.000340599	0.05103	0.000999302	1.75983		-0.00711	0.02261	0.00127	1.53607		0.116	0.3835	0.12738	2.16409		-0.00169	0.00153	0.000943864	1.29618
-0.27056	0.000305577	0.10484	3.5979		-0.000337548	0.05134	0.000999925	1.76096		-0.00711	0.02261	0.00127	1.53704		0.117	0.38442	0.12746	2.16544		-0.00169	0.00153	0.000944453	1.29701
-0.27056	0.000305577	0.1049	3.60018		-0.000337548	0.05134	0.001	1.76209		-0.00711	0.02261	0.00128	1.53801		0.117	0.38533	0.12754	2.16679		-0.00169	0.00153	0.000945042	1.29785
-0.27026	0.000305577	0.10497	3.60246		-0.000334497	0.05134	0.001	1.76321		-0.0071	0.02261	0.00128	1.53898		0.117	0.38564	0.12762	2.16813		-0.00169	0.00153	0.000945631	1.29869
-0.27026	0.000305577	0.10503	3.60473		-0.000334497	0.05134	0.001	1.76434		-0.0071	0.02261	0.00128	1.53994		0.117	0.38625	0.1277	2.1695		-0.00169	0.00153	0.00094622	1.29953
-0.26995	0.000305577	0.1051	3.60698		-0.000334497	0.05134	0.001	1.76547		-0.0071	0.02261	0.00128	1.5409		0.117	0.38686	0.12778	2.17092		-0.00168	0.00153	0.000946809	1.30037
-0.26995	0.000305577	0.10517	3.60922		-0.000331446	0.05164	0.001	1.7666		-0.0071	0.02261	0.00128	1.54186		0.117	0.38747	0.12786	2.17229		-0.00168	0.00183	0.000947397	1.3012
-0.26965	0.000305577	0.10523	3.61146		-0.000331446	0.05195	0.001	1.76772		-0.0071	0.02261	0.00128	1.54282		0.117	0.38839	0.12794	2.17366		-0.00168	0.00183	0.000947986	1.30205
-0.26965	0.000305577	0.1053	3.61372		-0.000328395	0.05225	0.001	1.76885		-0.0071	0.02261	0.00128	1.54378		0.118	0.389	0.12801	2.17501		-0.00168	0.00183	0.000948575	1.30288
-0.26934	0	0.10536	3.61596		-0.000328395	0.05225	0.001	1.76998		-0.00709	0.02292	0.00128	1.54475		0.118	0.38992	0.12809	2.17651		-0.00168	0.00183	0.000949164	1.30371
-0.26934	0	0.10543	3.61819		-0.000325344	0.05225	0.00101	1.7711		-0.00709	0.02292	0.00128	1.5457		0.118	0.39083	0.12817	2.17789		-0.00168	0.00183	0.000949753	1.30454
-0.26904	0	0.10549	3.6204		-0.000325344	0.05225	0.00101	1.77223		-0.00709	0.02292	0.00128	1.54666		0.118	0.39114	0.12825	2.1791		-0.00168	0.00183	0.000950341	1.30537
-0.26904	0	0.10556	3.62258		-0.000322293	0.05256	0.00101	1.77336		-0.00709	0.02322	0.00128	1.54761		0.118	0.39206	0.12833	2.1805		-0.00168	0.00183	0.00095093	1.3062
-0.26873	0	0.10562	3.62479		-0.000322293	0.05256	0.00101	1.77449		-0.00709	0.02322	0.00128	1.54857		0.118	0.39297	0.12841	2.18192		-0.00168	0.00183	0.000951519	1.30703
-0.26873	0	0.10569	3.62697		-0.000319242	0.05286	0.00101	1.77562		-0.00709	0.02322	0.00128	1.54952		0.119	0.39358	0.12849	2.18331		-0.00167	0.00183	0.000952108	1.30786
-0.26843	0	0.10575	3.62916		-0.000319242	0.05286	0.00101	1.77673		-0.00709	0.02322	0.00129	1.5505		0.119	0.3942	0.12857	2.18469		-0.00167	0.00183	0.000952697	1.30869
-0.26843	0	0.10582	3.63134		-0.000316191	0.05286	0.00101	1.77785		-0.00708	0.02322	0.00129	1.55149		0.119	0.39481	0.12865	2.18607		-0.00167	0.00183	0.000953286	1.30952
-0.26812	0	0.10588	3.63355		-0.000316191	0.05286	0.00101	1.77896		-0.00708	0.02322	0.00129	1.55249		0.119	0.39572	0.12873	2.18743		-0.00167	0.00183	0.000953874	1.31034
-0.26812	0	0.10595	3.63578		-0.00031314	0.05286	0.00101	1.78008		-0.00708	0.02322	0.00129	1.5535		0.119	0.39633	0.12881	2.1888		-0.00167	0.00214	0.000954463	1.31116
-0.26812	0	0.10601	3.638		-0.00031314	0.05286	0.00101	1.78118		-0.00708	0.02322	0.00129	1.55451		0.119	0.39725	0.12889	2.19018		-0.00167	0.00214	0.000955052	1.31199
-0.26782	0	0.10608	3.64024		-0.00031314	0.05286	0.00101	1.78228		-0.00708	0.02353	0.00129	1.5555		0.119	0.39786	0.12897	2.19158		-0.00166	0.00214	0.000955641	1.31281
-0.26782	0.000305577	0.10615	3.64251		-0.000310089	0.05286	0.00101	1.78338		-0.00708	0.02353	0.00129	1.55648		0.119	0.39878	0.12905	2.19295		-0.00166	0.00214	0.00095623	1.31362
-0.26751	0.000305577	0.10621	3.64483		-0.000307038	0.05286	0.00101	1.78448		-0.00708	0.02353	0.00129	1.55747		0.12	0.3997	0.12913	2.19435		-0.00166	0.00214	0.000956819	1.31444
-0.26751	0	0.10628	3.64714		-0.000307038	0.05317	0.00101	1.78559		-0.00708	0.02353	0.00129	1.55846		0.12	0.4	0.12921	2.19572		-0.00166	0.00214	0.000957407	1.31526
-0.26721	0	0.10634	3.64945		-0.000307038	0.05317	0.00101	1.7867		-0.00707	0.02353	0.00129	1.55944		0.12	0.40061	0.12929	2.19708		-0.00166	0.00214	0.000957996	1.31608
-0.26721	0.000305577	0.10641	3.65175		-0.000303987	0.05348	0.00101	1.7878		-0.00707	0.02384	0.00129	1.56042		0.12	0.40183	0.12937	2.19841		-0.00166	0.00214	0.000958585	1.3169
-0.2669	0	0.10647	3.65404		-0.000303987	0.05348	0.00102	1.78889		-0.00707	0.02384	0.00129	1.5614		0.12	0.40275	0.12945	2.20001		-0.00166	0.00214	0.000959174	1.31772
-0.2669	0	0.10654	3.6563		-0.000300936	0.05348	0.00102	1.78999		-0.00707	0.02384	0.0013	1.56239		0.12	0.40306	0.12952	2.20121		-0.00165	0.00214	0.000959763	1.31854
-0.2666	0.000305577	0.1066	3.65869		-0.000300936	0.05348	0.00102	1.79108		-0.00707	0.02384	0.0013	1.56338		0.12	0.40397	0.1296	2.20249		-0.00165	0.00214	0.000960352	1.31936
-0.2666	0.000305577	0.10667	3.66099		-0.000297885	0.05378	0.00102	1.79216		-0.00707	0.02414	0.0013	1.56436		0.121	0.40489	0.12968	2.20381		-0.00165	0.00214	0.00096094	1.32018
-0.26629	0.000305577	0.10673	3.66329		-0.000297885	0.05378	0.00102	1.79326		-0.00707	0.02414	0.0013	1.56535		0.121	0.4052	0.12976	2.20511		-0.00165	0.00214	0.000961529	1.321
-0.26629	0	0.1068	3.66555		-0.000294834	0.05409	0.00102	1.79435		-0.00706	0.02414	0.0013	1.56633		0.121	0.40611	0.12984	2.2064		-0.00165	0.00214	0.000962118	1.32182
-0.26599	0	0.10686	3.66783		-0.000294834	0.05409	0.00102	1.79544		-0.00706	0.02414	0.0013	1.5673		0.121	0.40703	0.12992	2.20767		-0.00165	0.00214	0.000962707	1.32264
-0.26599	0	0.10693	3.67004		-0.000291783	0.05409	0.00102	1.79652		-0.00706	0.02445	0.0013	1.56827		0.121	0.40795	0.13	2.20903		-0.00164	0.00214	0.000963296	1.32345
-0.26599	0	0.107	3.67231		-0.000291783	0.05409	0.00102	1.7976		-0.00706	0.02445	0.0013	1.56924		0.121	0.40825	0.13008	2.21037		-0.00164	0.00214	0.000963885	1.32426
-0.26568	0.000305577	0.10706	3.67456		-0.000288732	0.05439	0.00102	1.79869		-0.00706	0.02475	0.0013	1.5702		0.122	0.40917	0.13016	2.2118		-0.00164	0.00214	0.000964473	1.32508
-0.26568	0.000305577	0.10713	3.67679		-0.000288732	0.05439	0.00102	1.79979		-0.00706	0.02475	0.0013	1.57115		0.122	0.41008	0.13024	2.21336		-0.00164	0.00214	0.000965062	1.32589
-0.26538	0.000305577	0.10719	3.67897		-0.000288732	0.05439	0.00102	1.80086		-0.00705	0.02475	0.0013	1.57209		0.122	0.4107	0.13032	2.21446		-0.00164	0.00244	0.000965651	1.32671
-0.26538	0.000305577	0.10726	3.68119		-0.000285681	0.0547	0.00102	1.80194		-0.00705	0.02475	0.0013	1.57303		0.122	0.41161	0.1304	2.21578		-0.00164	0.00244	0.00096624	1.32757
-0.26507	0.000305577	0.10732	3.68339		-0.000285681	0.0547	0.00102	1.80302		-0.00705	0.02475	0.0013	1.57397		0.122	0.41222	0.13048	2.2171		-0.00164	0.00214	0.000966829	1.32843
-0.26507	0.000305577	0.10739	3.6856		-0.00028263	0.0547	0.00102	1.8041		-0.00705	0.02475	0.00131	1.57489		0.122	0.41314	0.13056	2.21846		-0.00164	0.00214	0.000967418	1.32928
-0.26477	0.000305577	0.10745	3.68784		-0.00028263	0.055	0.00102	1.80518		-0.00705	0.02475	0.00131	1.57582		0.122	0.41375	0.13064	2.21993		-0.00163	0.00214	0.000968006	1.33011
-0.26477	0.000305577	0.10752	3.69004		-0.000279579	0.055	0.00103	1.80628		-0.00705	0.02506	0.00131	1.57675		0.123	0.41436	0.13072	2.2215		-0.00163	0.00214	0.000968595	1.33094
-0.26446	0.000305577	0.10758	3.69226		-0.000279579	0.05531	0.00103	1.80737		-0.00705	0.02475	0.00131	1.57768		0.123	0.41528	0.1308	2.22261		-0.00163	0.00244	0.000969184	1.33177
-0.26446	0.000305577	0.10765	3.69447		-0.000276528	0.05531	0.00103	1.80847		-0.00704	0.02475	0.00131	1.5786		0.123	0.4162	0.13088	2.22394		-0.00163	0.00214	0.000969773	1.33258
-0.26416	0	0.10771	3.6967		-0.000276528	0.05531	0.00103	1.80957		-0.00704	0.02506	0.00131	1.57953		0.123	0.41711	0.13095	2.22538		-0.00163	0.00214	0.000970362	1.33337
-0.26416	0.000305577	0.10778	3.69891		-0.000273477	0.05562	0.00103	1.81069		-0.00704	0.02506	0.00131	1.58045		0.123	0.41742	0.13103	2.22679		-0.00163	0.00244	0.000970951	1.33415
-0.26385	0.000305577	0.10785	3.70112		-0.000273477	0.05562	0.00103	1.81181		-0.00704	0.02536	0.00131	1.58137		0.123	0.41803	0.13111	2.22795		-0.00163	0.00214	0.000971539	1.33494
-0.26385	0.000305577	0.10791	3.70335		-0.000270426	0.05562	0.00103	1.81293		-0.00704	0.02536	0.00131	1.58229		0.123	0.41895	0.13119	2.22956		-0.00162	0.00214	0.000972128	1.33575
-0.26355	0.000305577	0.10798	3.70557		-0.000270426	0.05562	0.00103	1.81404		-0.00704	0.02536	0.00131	1.58321		0.123	0.41986	0.13127	2.23092		-0.00162	0.00214	0.000972717	1.33656
-0.26355	0.000305577	0.10804	3.7078		-0.000267375	0.05592	0.00103	1.81515		-0.00704	0.02536	0.00131	1.58413		0.124	0.42017	0.13135	2.23221		-0.00162	0.00214	0.000973306	1.33739
-0.26355	0	0.10811	3.71007		-0.000267375	0.05592	0.00103	1.81625		-0.00704	0.02567	0.00131	1.58508		0.124	0.42109	0.13143	2.23359		-0.00162	0.00244	0.000973895	1.33822
-0.26324	0	0.10817	3.71238		-0.000264324	0.05623	0.00103	1.81734		-0.00703	0.02536	0.00131	1.58602		0.124	0.422	0.13151	2.23484		-0.00162	0.00244	0.000974484	1.33904
-0.26324	0.000305577	0.10824	3.71469		-0.000264324	0.05623	0.00103	1.81844		-0.00703	0.02567	0.00132	1.58696		0.124	0.42261	0.13159	2.23626		-0.00162	0.00244	0.000975072	1.33985
-0.26294	0.000305577	0.1083	3.717		-0.000264324	0.05623	0.00103	1.81954		-0.00703	0.02536	0.00132	1.58791		0.124	0.42353	0.13167	2.23765		-0.00161	0.00244	0.000975661	1.34067
-0.26294	0.000305577	0.10837	3.71929		-0.000261273	0.05653	0.00103	1.82062		-0.00703	0.02567	0.00132	1.58885		0.124	0.42445	0.13175	2.23895		-0.00161	0.00244	0.00097625	1.3415
-0.26263	0.000305577	0.10843	3.72157		-0.000261273	0.05653	0.00103	1.82172		-0.00703	0.02567	0.00132	1.58979		0.124	0.42475	0.13183	2.24038		-0.00161	0.00244	0.000976839	1.34232
-0.26263	0.000305577	0.1085	3.72384		-0.000258222	0.05653	0.00103	1.82282		-0.00703	0.02567	0.00132	1.59073		0.125	0.42598	0.13191	2.24169		-0.00161	0.00275	0.000977428	1.34312
-0.26233	0.000305577	0.10856	3.72611		-0.000258222	0.05684	0.00104	1.82392		-0.00703	0.02567	0.00132	1.59167		0.125	0.42659	0.13199	2.24299		-0.00161	0.00275	0.000978017	1.34393
-0.26233	0.000305577	0.10863	3.72839		-0.000255171	0.05714	0.00104	1.82502		-0.00702	0.02567	0.00132	1.59261		0.125	0.4275	0.13207	2.24434		-0.00161	0.00275	0.000978605	1.34473
-0.26202	0.000305577	0.10869	3.73066		-0.000255171	0.05714	0.00104	1.82613		-0.00702	0.02567	0.00132	1.59355		0.125	0.42842	0.13215	2.2457		-0.00161	0.00275	0.000979194	1.34552
-0.26202	0.000305577	0.10876	3.7329		-0.00025212	0.05684	0.00104	1.82724		-0.00702	0.02597	0.00132	1.59449		0.125	0.42934	0.13223	2.24711		-0.0016	0.00244	0.000979783	1.34631
-0.26172	0.000305577	0.10883	3.73514		-0.00025212	0.05684	0.00104	1.82836		-0.00702	0.02597	0.00132	1.59544		0.125	0.42995	0.13231	2.24849		-0.0016	0.00244	0.000980372	1.34711
-0.26172	0.000305577	0.10889	3.73737		-0.000249069	0.05684	0.00104	1.82948		-0.00702	0.02567	0.00132	1.59637		0.126	0.43056	0.13239	2.24986		-0.0016	0.00244	0.000980961	1.34792
-0.26141	0.000305577	0.10896	3.73959		-0.000249069	0.05714	0.00104	1.83059		-0.00702	0.02567	0.00132	1.59731		0.126	0.43178	0.13246	2.25122		-0.0016	0.00244	0.00098155	1.34873
-0.26141	0.000305577	0.10902	3.74181		-0.000246018	0.05745	0.00104	1.83171		-0.00701	0.02567	0.00133	1.59824		0.126	0.4327	0.13254	2.25259		-0.0016	0.00275	0.000982138	1.34954
-0.26111	0.000305577	0.10909	3.74403		-0.000246018	0.05745	0.00104	1.83282		-0.00701	0.02597	0.00133	1.59919		0.126	0.433	0.13262	2.25395		-0.0016	0.00275	0.000982727	1.35033
-0.26111	0	0.10915	3.74624		-0.000242967	0.05745	0.00104	1.83393		-0.00701	0.02567	0.00133	1.60014		0.126	0.43361	0.1327	2.2553		-0.0016	0.00275	0.000983316	1.35112
-0.26111	0	0.10922	3.74845		-0.000242967	0.05745	0.00104	1.83504		-0.00701	0.02567	0.00133	1.60109		0.126	0.43453	0.13278	2.25662		-0.0016	0.00275	0.000983905	1.35189
-0.2608	0.000305577	0.10928	3.75066		-0.000239916	0.05745	0.00104	1.83615		-0.00701	0.02567	0.00133	1.60205		0.127	0.43545	0.13286	2.25795		-0.00159	0.00275	0.000984494	1.35265
-0.2608	0.000305577	0.10935	3.75288		-0.000239916	0.05745	0.00104	1.83727		-0.00701	0.02567	0.00133	1.60302		0.127	0.43575	0.13294	2.25925		-0.00159	0.00275	0.000985083	1.35342
-0.2605	0.000305577	0.10941	3.75509		-0.000236865	0.05775	0.00104	1.83838		-0.00701	0.02567	0.00133	1.60398		0.127	0.43667	0.13302	2.26061		-0.00159	0.00275	0.000985671	1.35418
-0.2605	0.000305577	0.10948	3.75729		-0.000236865	0.05775	0.00104	1.83949		-0.007	0.02536	0.00133	1.60496		0.127	0.43759	0.1331	2.26196		-0.00159	0.00275	0.00098626	1.35495
-0.26019	0.000305577	0.10954	3.75949		-0.000236865	0.05806	0.00104	1.84059		-0.007	0.02536	0.00133	1.60594		0.127	0.4385	0.13318	2.26331		-0.00159	0.00275	0.000986849	1.35573
-0.26019	0.000305577	0.10961	3.76172		-0.000233814	0.05806	0.00105	1.84169		-0.007	0.02536	0.00133	1.60694		0.127	0.43881	0.13326	2.26466		-0.00159	0.00275	0.000987438	1.35653
-0.25989	0.000305577	0.10968	3.76396		-0.000233814	0.05837	0.00105	1.8428		-0.007	0.02536	0.00133	1.60794		0.127	0.44003	0.13334	2.26602		-0.00159	0.00275	0.000988027	1.35735
-0.25989	0.000305577	0.10974	3.7662		-0.000230763	0.05837	0.00105	1.84391		-0.007	0.02536	0.00133	1.60894		0.127	0.44095	0.13342	2.26737		-0.00158	0.00275	0.000988616	1.35817
-0.25958	0.000305577	0.10981	3.76845		-0.000230763	0.05837	0.00105	1.845		-0.007	0.02536	0.00133	1.60994		0.127	0.44125	0.1335	2.26872		-0.00158	0.00275	0.000989204	1.359
-0.25958	0.000305577	0.10987	3.77068		-0.000227712	0.05867	0.00105	1.8461		-0.007	0.02536	0.00134	1.61094		0.128	0.44217	0.13358	2.27008		-0.00158	0.00275	0.000989793	1.35984
-0.25928	0.000305577	0.10994	3.7729		-0.000227712	0.05867	0.00105	1.8472		-0.007	0.02567	0.00134	1.61195		0.128	0.44309	0.13366	2.27143		-0.00158	0.00275	0.000990382	1.36068
-0.25928	0.000305577	0.11	3.77514		-0.000224661	0.05867	0.00105	1.84829		-0.00699	0.02567	0.00134	1.61295		0.128	0.4437	0.13374	2.27277		-0.00158	0.00275	0.000990971	1.36151
-0.25897	0.000305577	0.11007	3.77739		-0.000224661	0.05867	0.00105	1.84939		-0.00699	0.02597	0.00134	1.61396		0.128	0.44431	0.13382	2.27412		-0.00158	0.00275	0.00099156	1.36235
-0.25897	0.000305577	0.11013	3.77966		-0.00022161	0.05898	0.00105	1.85049		-0.00699	0.02597	0.00134	1.61497		0.128	0.44492	0.13389	2.27544		-0.00157	0.00275	0.000992149	1.36319
-0.25867	0.000305577	0.1102	3.78194		-0.00022161	0.05898	0.00105	1.85159		-0.00699	0.02597	0.00134	1.61597		0.128	0.44614	0.13397	2.27678		-0.00157	0.00306	0.000992738	1.36401
-0.25867	0	0.11026	3.78422		-0.000218559	0.05898	0.00105	1.8527		-0.00699	0.02597	0.00134	1.61698		0.129	0.44675	0.13405	2.27812		-0.00157	0.00306	0.000993326	1.36482
-0.25836	0	0.11033	3.7865		-0.000218559	0.05928	0.00105	1.85381		-0.00699	0.02597	0.00134	1.61798		0.129	0.44798	0.13413	2.27945		-0.00157	0.00306	0.000993915	1.36562
-0.25836	0	0.11039	3.78875		-0.000215508	0.05928	0.00105	1.85491		-0.00699	0.02628	0.00134	1.61898		0.129	0.44828	0.13421	2.28078		-0.00157	0.00306	0.000994504	1.36641
-0.25836	0.000305577	0.11046	3.79099		-0.000215508	0.05959	0.00105	1.856		-0.00698	0.02597	0.00134	1.61995		0.129	0.4492	0.13429	2.28214		-0.00157	0.00306	0.000995093	1.3672
-0.25806	0.000305577	0.11053	3.79324		-0.000215508	0.05989	0.00105	1.85709		-0.00698	0.02597	0.00134	1.62092		0.129	0.4495	0.13437	2.28348		-0.00157	0.00306	0.000995682	1.36798
-0.25806	0.000305577	0.11059	3.79545		-0.000212457	0.05989	0.00105	1.85819		-0.00698	0.02597	0.00134	1.6219		0.129	0.45042	0.13445	2.28485		-0.00157	0.00306	0.000996271	1.36875
-0.25775	0.000611155	0.11066	3.79767		-0.000212457	0.05989	0.00106	1.85928		-0.00698	0.02628	0.00135	1.62287		0.13	0.45164	0.13453	2.28619		-0.00156	0.00306	0.000996859	1.36952
-0.25775	0.000611155	0.11072	3.79989		-0.000209406	0.05989	0.00106	1.86037		-0.00698	0.02628	0.00135	1.62384		0.13	0.45225	0.13461	2.28753		-0.00156	0.00306	0.000997448	1.3703
-0.25745	0.000611155	0.11079	3.80212		-0.000209406	0.0602	0.00106	1.86146		-0.00698	0.02628	0.00135	1.62482		0.13	0.45348	0.13469	2.28886		-0.00156	0.00306	0.000998037	1.37109
-0.25745	0.000611155	0.11085	3.80434		-0.000206355	0.0602	0.00106	1.86256		-0.00697	0.02628	0.00135	1.62578		0.13	0.45378	0.13477	2.2902		-0.00156	0.00336	0.000998626	1.37191
-0.25714	0.000611155	0.11092	3.80657		-0.000206355	0.05989	0.00106	1.86365		-0.00697	0.02628	0.00135	1.62674		0.13	0.4547	0.13485	2.29153		-0.00156	0.00336	0.000999215	1.37274
-0.25714	0.000611155	0.11098	3.80879		-0.000203304	0.0602	0.00106	1.86474		-0.00697	0.02628	0.00135	1.62772		0.13	0.45562	0.13493	2.29285		-0.00156	0.00336	0.000999804	1.37357
-0.25684	0.000611155	0.11105	3.81101		-0.000203304	0.0602	0.00106	1.86583		-0.00697	0.02628	0.00135	1.62868		0.13	0.45653	0.13501	2.29419		-0.00156	0.00336	0.001	1.37439
-0.25684	0.000611155	0.11111	3.81322		-0.000200253	0.0602	0.00106	1.86694		-0.00697	0.02659	0.00135	1.62964		0.13	0.45776	0.13509	2.29552		-0.00155	0.00336	0.001	1.3752
-0.25653	0.000611155	0.11118	3.81542		-0.000200253	0.0605	0.00106	1.86805		-0.00697	0.02659	0.00135	1.6306		0.13	0.45806	0.13517	2.29684		-0.00155	0.00336	0.001	1.376
-0.25653	0.000305577	0.11124	3.81763		-0.000197202	0.0605	0.00106	1.86916		-0.00697	0.02659	0.00135	1.63156		0.131	0.45898	0.13525	2.29815		-0.00155	0.00336	0.001	1.3768
-0.25623	0.000611155	0.11131	3.81983		-0.000197202	0.06081	0.00106	1.87026		-0.00697	0.02659	0.00135	1.63253		0.131	0.45928	0.13533	2.29949		-0.00155	0.00336	0.001	1.3776
-0.25623	0.000611155	0.11137	3.82205		-0.000194151	0.06081	0.00106	1.87137		-0.00696	0.02659	0.00135	1.63349		0.131	0.4602	0.1354	2.30084		-0.00155	0.00367	0.001	1.37839
-0.25623	0.000611155	0.11144	3.82427		-0.000194151	0.06112	0.00106	1.87248		-0.00696	0.02659	0.00135	1.63448		0.131	0.46112	0.13548	2.30217		-0.00155	0.00367	0.001	1.37918
-0.25592	0.000611155	0.11151	3.82651		-0.0001911	0.06112	0.00106	1.87358		-0.00696	0.02689	0.00136	1.63548		0.131	0.46203	0.13556	2.30351		-0.00154	0.00367	0.001	1.37998
-0.25592	0.000305577	0.11157	3.82877		-0.0001911	0.06112	0.00106	1.87468		-0.00696	0.02689	0.00136	1.63649		0.131	0.46264	0.13564	2.30486		-0.00154	0.00367	0.00101	1.38078
-0.25561	0.000305577	0.11164	3.83105		-0.0001911	0.06112	0.00106	1.87577		-0.00696	0.02689	0.00136	1.63749		0.131	0.46356	0.13572	2.30621		-0.00154	0.00367	0.00101	1.38159
-0.25561	0.000305577	0.1117	3.83333		-0.000188049	0.06142	0.00107	1.87686		-0.00696	0.02689	0.00136	1.63846		0.132	0.46448	0.1358	2.30756		-0.00154	0.00367	0.00101	1.38241
-0.25531	0.000305577	0.11177	3.83563		-0.000188049	0.06142	0.00107	1.87796		-0.00696	0.02689	0.00136	1.63942		0.132	0.46539	0.13588	2.30892		-0.00154	0.00367	0.00101	1.38322
-0.25531	0	0.11183	3.83793		-0.000184998	0.06142	0.00107	1.87905		-0.00695	0.02689	0.00136	1.64036		0.132	0.46631	0.13596	2.31025		-0.00154	0.00397	0.00101	1.38403
-0.255	0	0.1119	3.84025		-0.000184998	0.06142	0.00107	1.88015		-0.00695	0.0272	0.00136	1.64128		0.132	0.46662	0.13604	2.31159		-0.00153	0.00397	0.00101	1.38484
-0.255	0	0.11196	3.84255		-0.000181947	0.06173	0.00107	1.88125		-0.00695	0.02689	0.00136	1.64218		0.132	0.46753	0.13612	2.31292		-0.00153	0.00397	0.00101	1.38566
-0.2547	0.000305577	0.11203	3.84485		-0.000181947	0.06173	0.00107	1.88234		-0.00695	0.02689	0.00136	1.64307		0.132	0.46845	0.1362	2.31426		-0.00153	0.00397	0.00101	1.38647
-0.2547	0.000305577	0.11209	3.84715		-0.000178896	0.06173	0.00107	1.88344		-0.00695	0.02689	0.00136	1.64398		0.133	0.46876	0.13628	2.3156		-0.00153	0.00397	0.00101	1.38728
-0.25439	0.000305577	0.11216	3.84945		-0.000178896	0.06203	0.00107	1.88455		-0.00695	0.02689	0.00136	1.64492		0.133	0.46967	0.13636	2.31693		-0.00153	0.00428	0.00101	1.3881
-0.25439	0.000305577	0.11222	3.85172		-0.000175845	0.06203	0.00107	1.88564		-0.00694	0.02689	0.00136	1.64586		0.133	0.47059	0.13644	2.31829		-0.00153	0.00397	0.00101	1.38892
-0.25409	0.000305577	0.11229	3.85398		-0.000175845	0.06203	0.00107	1.88673		-0.00694	0.02689	0.00137	1.6468		0.133	0.47151	0.13652	2.31963		-0.00153	0.00397	0.00101	1.38974
-0.25409	0.000305577	0.11236	3.85621		-0.000172794	0.06203	0.00107	1.88782		-0.00694	0.0272	0.00137	1.64775		0.133	0.47181	0.1366	2.32097		-0.00153	0.00397	0.00101	1.39056
-0.25378	0	0.11242	3.85844		-0.000172794	0.06234	0.00107	1.88893		-0.00694	0.02689	0.00137	1.64869		0.133	0.47303	0.13668	2.32232		-0.00153	0.00397	0.00101	1.39137
-0.25378	0	0.11249	3.86069		-0.000169743	0.06234	0.00107	1.89004		-0.00694	0.02689	0.00137	1.64962		0.134	0.47395	0.13676	2.32367		-0.00152	0.00428	0.00101	1.39219
-0.25378	0	0.11255	3.86294		-0.000169743	0.06264	0.00107	1.89115		-0.00694	0.0272	0.00137	1.65057		0.134	0.47487	0.13683	2.325		-0.00152	0.00428	0.00101	1.39303
-0.25348	0.000305577	0.11262	3.8652		-0.000166692	0.06264	0.00107	1.89226		-0.00694	0.0272	0.00137	1.6515		0.134	0.47578	0.13691	2.32636		-0.00152	0.00428	0.00101	1.39388
-0.25348	0.000305577	0.11268	3.86744		-0.000166692	0.06295	0.00107	1.89336		-0.00693	0.0272	0.00137	1.65244		0.134	0.4764	0.13699	2.32771		-0.00152	0.00428	0.00102	1.39473
-0.25317	0.000305577	0.11275	3.86968		-0.000166692	0.06295	0.00108	1.89446		-0.00693	0.0272	0.00137	1.65339		0.134	0.47731	0.13707	2.32907		-0.00152	0.00428	0.00102	1.39558
-0.25317	0	0.11281	3.87192		-0.000163641	0.06264	0.00108	1.89557		-0.00693	0.0272	0.00137	1.65433		0.134	0.47762	0.13715	2.33042		-0.00152	0.00428	0.00102	1.39643
-0.25287	0.000305577	0.11288	3.87418		-0.000163641	0.06264	0.00108	1.89667		-0.00693	0.0272	0.00137	1.65528		0.134	0.47853	0.13723	2.33177		-0.00151	0.00428	0.00102	1.39729
-0.25287	0.000305577	0.11294	3.87643		-0.00016059	0.06264	0.00108	1.89779		-0.00693	0.0272	0.00137	1.65621		0.134	0.47945	0.13731	2.33313		-0.00151	0.00458	0.00102	1.39814
-0.25256	0.000305577	0.11301	3.87867		-0.00016059	0.06295	0.00108	1.89889		-0.00693	0.0272	0.00137	1.65716		0.134	0.48037	0.13739	2.3345		-0.00151	0.00458	0.00102	1.399
-0.25256	0.000305577	0.11307	3.88091		-0.000157539	0.06264	0.00108	1.89999		-0.00693	0.0272	0.00137	1.65811		0.135	0.48159	0.13747	2.33588		-0.00151	0.00428	0.00102	1.39984
-0.25226	0.000305577	0.11314	3.88314		-0.000157539	0.06264	0.00108	1.9011		-0.00693	0.0272	0.00138	1.65907		0.135	0.4822	0.13755	2.33726		-0.00151	0.00458	0.00102	1.40068
-0.25226	0.000305577	0.11321	3.88537		-0.000154488	0.06264	0.00108	1.90222		-0.00692	0.0272	0.00138	1.66002		0.135	0.48312	0.13763	2.33864		-0.00151	0.00458	0.00102	1.40152
-0.25195	0.000305577	0.11327	3.88759		-0.000154488	0.06264	0.00108	1.90335		-0.00692	0.0272	0.00138	1.66098		0.135	0.48373	0.13771	2.34003		-0.00151	0.00458	0.00102	1.40234
-0.25195	0.000305577	0.11334	3.88983		-0.000151437	0.06264	0.00108	1.90446		-0.00692	0.0272	0.00138	1.66195		0.135	0.48434	0.13779	2.34142		-0.0015	0.00428	0.00102	1.40316
-0.25165	0.000305577	0.1134	3.89204		-0.000151437	0.06264	0.00108	1.90558		-0.00692	0.0272	0.00138	1.66294		0.135	0.48526	0.13787	2.3428		-0.0015	0.00428	0.00102	1.40398
-0.25165	0.000305577	0.11347	3.89424		-0.000148386	0.06295	0.00108	1.90669		-0.00692	0.02689	0.00138	1.66392		0.136	0.48556	0.13795	2.34418		-0.0015	0.00458	0.00102	1.40479
-0.25134	0.000305577	0.11353	3.89644		-0.000148386	0.06295	0.00108	1.90781		-0.00692	0.0272	0.00138	1.6649		0.136	0.48648	0.13803	2.34558		-0.0015	0.00458	0.00102	1.40559
-0.25134	0.000305577	0.1136	3.89866		-0.000145335	0.06295	0.00108	1.90892		-0.00691	0.0272	0.00138	1.66588		0.136	0.48678	0.13811	2.34694		-0.0015	0.00458	0.00102	1.40639
-0.25134	0.000305577	0.11366	3.90084		-0.000145335	0.06295	0.00108	1.91003		-0.00691	0.0272	0.00138	1.66686		0.136	0.4877	0.13819	2.34831		-0.0015	0.00458	0.00102	1.40718
-0.25104	0.000305577	0.11373	3.90304		-0.000142284	0.06325	0.00108	1.91114		-0.00691	0.0272	0.00138	1.66783		0.136	0.48862	0.13827	2.34968		-0.0015	0.00458	0.00102	1.40797
-0.25104	0.000305577	0.11379	3.90525		-0.000142284	0.06325	0.00109	1.91226		-0.00691	0.0272	0.00138	1.66881		0.136	0.48954	0.13834	2.35106		-0.0015	0.00458	0.00103	1.40874
-0.25073	0.000305577	0.11386	3.90748		-0.000142284	0.06325	0.00109	1.91338		-0.00691	0.0272	0.00138	1.66979		0.137	0.49045	0.13842	2.35242		-0.00149	0.00458	0.00103	1.40952
-0.25073	0.000305577	0.11392	3.90972		-0.000139233	0.06356	0.00109	1.91449		-0.00691	0.0272	0.00138	1.67077		0.137	0.49106	0.1385	2.35377		-0.00149	0.00489	0.00103	1.41028
-0.25043	0.000305577	0.11399	3.91198		-0.000139233	0.06387	0.00109	1.91559		-0.00691	0.0272	0.00139	1.67175		0.137	0.49198	0.13858	2.35512		-0.00149	0.00489	0.00103	1.41104
-0.25043	0.000305577	0.11405	3.91424		-0.000136182	0.06387	0.00109	1.91668		-0.0069	0.0272	0.00139	1.67274		0.137	0.4932	0.13866	2.35645		-0.00149	0.00489	0.00103	1.4118
-0.25012	0.000305577	0.11412	3.91649		-0.000136182	0.06387	0.00109	1.91779		-0.0069	0.02689	0.00139	1.67374		0.137	0.49412	0.13874	2.35779		-0.00149	0.00489	0.00103	1.41256
-0.25012	0.000305577	0.11419	3.91874		-0.000133131	0.06387	0.00109	1.91889		-0.0069	0.02689	0.00139	1.67473		0.137	0.49473	0.13882	2.35912		-0.00149	0.00489	0.00103	1.41331
-0.24982	0.000305577	0.11425	3.92098		-0.000133131	0.06417	0.00109	1.92		-0.0069	0.0272	0.00139	1.67572		0.137	0.49534	0.1389	2.36046		-0.00149	0.00489	0.00103	1.41407
-0.24982	0.000305577	0.11432	3.92321		-0.00013008	0.06417	0.00109	1.92111		-0.0069	0.0272	0.00139	1.6767		0.137	0.49626	0.13898	2.3618		-0.00148	0.00489	0.00103	1.41483
-0.24951	0.000305577	0.11438	3.92545		-0.00013008	0.06448	0.00109	1.92222		-0.0069	0.0272	0.00139	1.67768		0.137	0.49687	0.13906	2.36315		-0.00148	0.00489	0.00103	1.41559
-0.24951	0.000305577	0.11445	3.92767		-0.000127029	0.06448	0.00109	1.92333		-0.0069	0.0272	0.00139	1.67867		0.138	0.49779	0.13914	2.3645		-0.00148	0.00519	0.00103	1.41637
-0.24921	0.000305577	0.11451	3.92989		-0.000127029	0.06478	0.00109	1.92444		-0.0069	0.02689	0.00139	1.67966		0.138	0.4987	0.13922	2.36582		-0.00148	0.00519	0.00103	1.41715
-0.24921	0.000305577	0.11458	3.93211		-0.000123978	0.06478	0.00109	1.92555		-0.0069	0.02689	0.00139	1.68065		0.138	0.49962	0.1393	2.36715		-0.00148	0.00519	0.00103	1.41795
-0.2489	0.000305577	0.11464	3.93433		-0.000123978	0.06509	0.00109	1.92667		-0.00689	0.02689	0.00139	1.68163		0.138	0.50023	0.13938	2.36849		-0.00148	0.00519	0.00103	1.41874
-0.2489	0	0.11471	3.93655		-0.000120927	0.06509	0.00109	1.92778		-0.00689	0.02689	0.00139	1.68259		0.138	0.50145	0.13946	2.36983		-0.00147	0.0055	0.00103	1.41953
-0.2489	0	0.11477	3.93877		-0.000120927	0.06509	0.00109	1.92889		-0.00689	0.02689	0.0014	1.68355		0.138	0.50237	0.13954	2.37116		-0.00147	0.0055	0.00103	1.42033
-0.2486	0	0.11484	3.94099		-0.000117876	0.06509	0.0011	1.93		-0.00689	0.02689	0.0014	1.68451		0.138	0.50329	0.13962	2.3725		-0.00147	0.0055	0.00103	1.42113
-0.2486	0.000305577	0.1149	3.94323		-0.000117876	0.06539	0.0011	1.93109		-0.00689	0.02689	0.0014	1.68546		0.139	0.5042	0.1397	2.37383		-0.00147	0.0055	0.00104	1.42193
-0.24829	0.000305577	0.11497	3.94548		-0.000117876	0.06539	0.0011	1.9322		-0.00689	0.02689	0.0014	1.68642		0.139	0.50481	0.13977	2.37516		-0.00147	0.0055	0.00104	1.42273
-0.24829	0.000305577	0.11504	3.94774		-0.000114825	0.0657	0.0011	1.93331		-0.00688	0.0272	0.0014	1.68739		0.139	0.50543	0.13985	2.3765		-0.00147	0.0055	0.00104	1.42353
-0.24799	0.000305577	0.1151	3.95002		-0.000114825	0.0657	0.0011	1.93441		-0.00688	0.0272	0.0014	1.68834		0.139	0.50604	0.13993	2.37784		-0.00146	0.0055	0.00104	1.42434
-0.24799	0.000305577	0.11517	3.9523		-0.000111774	0.0657	0.0011	1.93551		-0.00688	0.02689	0.0014	1.68929		0.139	0.50695	0.14001	2.37918		-0.00146	0.00581	0.00104	1.42514
-0.24768	0.000611155	0.11523	3.95457		-0.000111774	0.066	0.0011	1.93661		-0.00688	0.02689	0.0014	1.69023		0.139	0.50818	0.14009	2.38052		-0.00146	0.00581	0.00104	1.42594
-0.24768	0.000305577	0.1153	3.95685		-0.000108723	0.066	0.0011	1.93771		-0.00688	0.02689	0.0014	1.69118		0.14	0.50848	0.14017	2.38187		-0.00146	0.00581	0.00104	1.42675
-0.24738	0.000305577	0.11536	3.95913		-0.000108723	0.06631	0.0011	1.93882		-0.00688	0.02689	0.0014	1.69211		0.14	0.51031	0.14025	2.38321		-0.00146	0.00581	0.00104	1.42755
-0.24738	0.000305577	0.11543	3.96139		-0.000105672	0.06662	0.0011	1.93992		-0.00687	0.02689	0.0014	1.69305		0.14	0.51062	0.14033	2.38455		-0.00146	0.00581	0.00104	1.42836
-0.24707	0.000305577	0.11549	3.96366		-0.000105672	0.06662	0.0011	1.94102		-0.00687	0.02689	0.0014	1.69398		0.14	0.51154	0.14041	2.38588		-0.00146	0.00611	0.00104	1.42917
-0.24707	0.000305577	0.11556	3.96592		-0.000102621	0.06662	0.0011	1.94212		-0.00687	0.02689	0.0014	1.69492		0.14	0.51276	0.14049	2.38723		-0.00146	0.00611	0.00104	1.42999
-0.24677	0.000305577	0.11562	3.96816		-0.000102621	0.06692	0.0011	1.94321		-0.00687	0.0272	0.00141	1.69587		0.14	0.51368	0.14057	2.38857		-0.00146	0.00611	0.00104	1.43082
-0.24677	0.000305577	0.11569	3.97042		-9.957e-05	0.06692	0.0011	1.9443		-0.00687	0.0272	0.00141	1.69682		0.141	0.51429	0.14065	2.38991		-0.00145	0.00581	0.00104	1.43164
-0.24646	0.000305577	0.11575	3.97267		-9.957e-05	0.06723	0.0011	1.94539		-0.00687	0.0272	0.00141	1.69777		0.141	0.5152	0.14073	2.39127		-0.00145	0.00611	0.00104	1.43246
-0.24646	0.000305577	0.11582	3.97494		-9.6519e-05	0.06723	0.0011	1.94649		-0.00686	0.0272	0.00141	1.69872		0.141	0.51612	0.14081	2.39263		-0.00145	0.00611	0.00104	1.43328
-0.24646	0.000305577	0.11589	3.97723		-9.6519e-05	0.06723	0.00111	1.9476		-0.00686	0.02689	0.00141	1.69968		0.141	0.51643	0.14089	2.39399		-0.00145	0.00611	0.00104	1.4341
-0.24616	0.000305577	0.11595	3.97951		-9.3468e-05	0.06723	0.00111	1.9487		-0.00686	0.02689	0.00141	1.70063		0.141	0.51734	0.14097	2.39534		-0.00145	0.00581	0.00104	1.43491
-0.24616	0	0.11602	3.9818		-9.3468e-05	0.06753	0.00111	1.94981		-0.00686	0.02689	0.00141	1.70158		0.141	0.51826	0.14105	2.39669		-0.00145	0.00581	0.00105	1.43572
-0.24585	0.000305577	0.11608	3.98409		-9.3468e-05	0.06784	0.00111	1.95091		-0.00686	0.02689	0.00141	1.70254		0.141	0.51857	0.14113	2.39805		-0.00144	0.00611	0.00105	1.43653
-0.24585	0.000305577	0.11615	3.98636		-9.0417e-05	0.06814	0.00111	1.95201		-0.00686	0.0272	0.00141	1.7035		0.141	0.51979	0.14121	2.39941		-0.00144	0.00611	0.00105	1.43734
-0.24555	0.000305577	0.11621	3.98864		-9.0417e-05	0.06814	0.00111	1.95311		-0.00686	0.02689	0.00141	1.70445		0.141	0.52101	0.14128	2.40077		-0.00144	0.00611	0.00105	1.43814
-0.24555	0	0.11628	3.99093		-8.7366e-05	0.06814	0.00111	1.95421		-0.00686	0.0272	0.00141	1.70542		0.142	0.52132	0.14136	2.40214		-0.00144	0.00611	0.00105	1.43896
-0.24524	0	0.11634	3.99321		-8.7366e-05	0.06814	0.00111	1.95531		-0.00686	0.0272	0.00141	1.70641		0.142	0.52254	0.14144	2.40351		-0.00144	0.00611	0.00105	1.43977
-0.24524	0	0.11641	3.99548		-8.4315e-05	0.06845	0.00111	1.9564		-0.00685	0.0272	0.00142	1.7074		0.142	0.52284	0.14152	2.40488		-0.00144	0.00611	0.00105	1.44058
-0.24494	0	0.11647	3.99775		-8.4315e-05	0.06845	0.00111	1.9575		-0.00685	0.0272	0.00142	1.70838		0.142	0.52376	0.1416	2.40626		-0.00144	0.00642	0.00105	1.4414
-0.24494	0	0.11654	3.99999		-8.1264e-05	0.06845	0.00111	1.95858		-0.00685	0.0272	0.00142	1.70935		0.142	0.52437	0.14168	2.40763		-0.00143	0.00642	0.00105	1.44223
-0.24463	0	0.1166	4.00224		-8.1264e-05	0.06845	0.00111	1.95966		-0.00685	0.0272	0.00142	1.71032		0.142	0.52529	0.14176	2.40902		-0.00143	0.00642	0.00105	1.44307
-0.24463	0	0.11667	4.00449		-7.8213e-05	0.06845	0.00111	1.96075		-0.00685	0.0272	0.00142	1.71129		0.142	0.5262	0.14184	2.4104		-0.00143	0.00642	0.00105	1.44392
-0.24433	0	0.11673	4.00673		-7.8213e-05	0.06814	0.00111	1.96183		-0.00685	0.0272	0.00142	1.71226		0.143	0.52682	0.14192	2.41179		-0.00143	0.00672	0.00105	1.44478
-0.24433	0	0.1168	4.00897		-7.8213e-05	0.06784	0.00111	1.96291		-0.00684	0.0272	0.00142	1.71323		0.143	0.52773	0.142	2.41318		-0.00143	0.00672	0.00105	1.44562
-0.24402	0	0.11687	4.01121		-7.5162e-05	0.06753	0.00111	1.964		-0.00684	0.0275	0.00142	1.7142		0.143	0.52895	0.14208	2.41457		-0.00143	0.00672	0.00105	1.44647
-0.24402	0	0.11693	4.01343		-7.5162e-05	0.06753	0.00112	1.96508		-0.00684	0.0275	0.00142	1.71517		0.143	0.52987	0.14216	2.41595		-0.00142	0.00703	0.00105	1.44731
-0.24372	0	0.117	4.01565		-7.2111e-05	0.06753	0.00112	1.96617		-0.00684	0.0275	0.00142	1.71614		0.143	0.53048	0.14224	2.41733		-0.00142	0.00703	0.00105	1.44815
-0.24372	0	0.11706	4.01788		-6.906e-05	0.06753	0.00112	1.96726		-0.00684	0.0275	0.00142	1.7171		0.143	0.53109	0.14232	2.4187		-0.00142	0.00703	0.00105	1.44899
-0.24372	0	0.11713	4.02009		-6.906e-05	0.06723	0.00112	1.96835		-0.00684	0.0275	0.00142	1.71806		0.143	0.53262	0.1424	2.42008		-0.00142	0.00703	0.00106	1.44982
-0.24341	0	0.11719	4.0223		-6.906e-05	0.06753	0.00112	1.96945		-0.00684	0.0275	0.00142	1.71902		0.144	0.53323	0.14248	2.42145		-0.00142	0.00703	0.00106	1.45064
-0.24341	0	0.11726	4.0245		-6.6009e-05	0.06753	0.00112	1.97055		-0.00683	0.0275	0.00143	1.71998		0.144	0.53354	0.14256	2.4228		-0.00142	0.00703	0.00106	1.45146
-0.24311	0	0.11732	4.02669		-6.6009e-05	0.06784	0.00112	1.97165		-0.00683	0.0275	0.00143	1.72093		0.144	0.53446	0.14264	2.42417		-0.00142	0.00703	0.00106	1.45229
-0.24311	0	0.11739	4.02889		-6.2958e-05	0.06784	0.00112	1.97273		-0.00683	0.0275	0.00143	1.72188		0.144	0.53568	0.14271	2.42552		-0.00142	0.00733	0.00106	1.45312
-0.2428	0	0.11745	4.03109		-6.2958e-05	0.06784	0.00112	1.97382		-0.00683	0.02781	0.00143	1.72282		0.144	0.53629	0.14279	2.42688		-0.00141	0.00733	0.00106	1.45396
-0.2428	0	0.11752	4.03329		-5.9907e-05	0.06814	0.00112	1.97492		-0.00683	0.0275	0.00143	1.72376		0.144	0.53721	0.14287	2.42822		-0.00141	0.00733	0.00106	1.45481
-0.2425	0	0.11758	4.03553		-5.9907e-05	0.06814	0.00112	1.97601		-0.00683	0.0275	0.00143	1.72471		0.144	0.53751	0.14295	2.42957		-0.00141	0.00733	0.00106	1.45566
-0.2425	0	0.11765	4.03777		-5.6856e-05	0.06845	0.00112	1.97711		-0.00682	0.0275	0.00143	1.72567		0.145	0.53873	0.14303	2.43091		-0.00141	0.00733	0.00106	1.4565
-0.24219	0	0.11772	4.04001		-5.6856e-05	0.06845	0.00112	1.97821		-0.00682	0.0275	0.00143	1.72662		0.145	0.53965	0.14311	2.43225		-0.00141	0.00733	0.00106	1.45735
-0.24219	0	0.11778	4.04227		-5.3805e-05	0.06875	0.00112	1.97931		-0.00682	0.0275	0.00143	1.72757		0.145	0.54057	0.14319	2.43358		-0.00141	0.00764	0.00106	1.4582
-0.24189	0	0.11785	4.04451		-5.3805e-05	0.06875	0.00112	1.9804		-0.00682	0.0275	0.00143	1.72852		0.145	0.54118	0.14327	2.43491		-0.00141	0.00764	0.00106	1.45906
-0.24189	0	0.11791	4.04678		-5.3805e-05	0.06906	0.00112	1.98149		-0.00682	0.0275	0.00143	1.72949		0.145	0.54209	0.14335	2.43626		-0.0014	0.00764	0.00106	1.45991
-0.24158	0	0.11798	4.04904		-5.0754e-05	0.06937	0.00113	1.98259		-0.00682	0.0275	0.00143	1.73044		0.145	0.54301	0.14343	2.4376		-0.0014	0.00764	0.00106	1.46078
-0.24158	0	0.11804	4.05129		-4.7703e-05	0.06937	0.00113	1.9837		-0.00682	0.0275	0.00143	1.73139		0.145	0.54362	0.14351	2.43895		-0.0014	0.00795	0.00106	1.46165
-0.24128	0	0.11811	4.05354		-4.7703e-05	0.06937	0.00113	1.98481		-0.00682	0.0275	0.00144	1.73235		0.145	0.54454	0.14359	2.44028		-0.0014	0.00795	0.00106	1.46251
-0.24128	0	0.11817	4.05577		-4.7703e-05	0.06937	0.00113	1.98592		-0.00682	0.02781	0.00144	1.73331		0.145	0.54576	0.14367	2.4416		-0.0014	0.00764	0.00106	1.46336
-0.24128	0.000305577	0.11824	4.058		-4.4652e-05	0.06967	0.00113	1.98704		-0.00681	0.0275	0.00144	1.73426		0.146	0.54607	0.14375	2.44293		-0.0014	0.00764	0.00107	1.46419
-0.24097	0.000305577	0.1183	4.06023		-4.4652e-05	0.06967	0.00113	1.98815		-0.00681	0.02781	0.00144	1.73521		0.146	0.54729	0.14383	2.44426		-0.00139	0.00764	0.00107	1.46502
-0.24097	0.000305577	0.11837	4.06246		-4.1601e-05	0.06967	0.00113	1.98927		-0.00681	0.02781	0.00144	1.73618		0.146	0.5479	0.14391	2.44559		-0.00139	0.00795	0.00107	1.46584
-0.24067	0.000305577	0.11843	4.0647		-4.1601e-05	0.06998	0.00113	1.99038		-0.00681	0.02781	0.00144	1.73713		0.146	0.54851	0.14399	2.44692		-0.00139	0.00795	0.00107	1.46664
-0.24067	0.000305577	0.1185	4.06693		-3.855e-05	0.06998	0.00113	1.9915		-0.00681	0.02781	0.00144	1.7381		0.146	0.54943	0.14407	2.44825		-0.00139	0.00795	0.00107	1.46743
-0.24036	0.000305577	0.11857	4.06918		-3.855e-05	0.07028	0.00113	1.99261		-0.00681	0.02781	0.00144	1.73906		0.146	0.55035	0.14415	2.44957		-0.00139	0.00825	0.00107	1.46821
-0.24036	0.000305577	0.11863	4.07142		-3.5499e-05	0.07028	0.00113	1.99372		-0.0068	0.02781	0.00144	1.74002		0.147	0.55126	0.14422	2.4509		-0.00139	0.00825	0.00107	1.469
-0.24005	0.000305577	0.1187	4.07365		-3.5499e-05	0.07028	0.00113	1.99484		-0.0068	0.02781	0.00144	1.74096		0.147	0.55187	0.1443	2.45222		-0.00139	0.00825	0.00107	1.46978
-0.24005	0.000305577	0.11876	4.07589		-3.2448e-05	0.07028	0.00113	1.99595		-0.0068	0.02781	0.00144	1.74192		0.147	0.55279	0.14438	2.45356		-0.00139	0.00825	0.00107	1.47054
-0.23975	0.000305577	0.11883	4.07813		-3.2448e-05	0.07028	0.00113	1.99706		-0.0068	0.02781	0.00144	1.74287		0.147	0.55371	0.14446	2.4549		-0.00139	0.00825	0.00107	1.4713
-0.23975	0	0.11889	4.08036		-2.9397e-05	0.07059	0.00113	1.99817		-0.0068	0.02781	0.00145	1.74383		0.147	0.55462	0.14454	2.45624		-0.00138	0.00825	0.00107	1.47206
-0.23944	0	0.11896	4.0826		-2.9397e-05	0.07089	0.00113	1.9993		-0.0068	0.02781	0.00145	1.74479		0.147	0.55585	0.14462	2.45759		-0.00138	0.00825	0.00107	1.4728
-0.23944	0	0.11902	4.08485		-2.6346e-05	0.0712	0.00114	2.00042		-0.0068	0.02781	0.00145	1.74576		0.147	0.55646	0.1447	2.45893		-0.00138	0.00856	0.00107	1.47355
-0.23914	0	0.11909	4.0871		-2.6346e-05	0.0712	0.00114	2.00154		-0.00679	0.02781	0.00145	1.74673		0.148	0.55737	0.14478	2.46028		-0.00138	0.00856	0.00107	1.4743
-0.23914	0	0.11915	4.08937		-2.3295e-05	0.0712	0.00114	2.00266		-0.00679	0.02781	0.00145	1.7477		0.148	0.5586	0.14486	2.46162		-0.00138	0.00856	0.00107	1.47505
-0.23914	0	0.11922	4.09163		-2.3295e-05	0.07151	0.00114	2.00378		-0.00679	0.02781	0.00145	1.74867		0.148	0.5589	0.14494	2.46297		-0.00138	0.00856	0.00107	1.47579
-0.23883	0	0.11928	4.09389		-2.3295e-05	0.07151	0.00114	2.00488		-0.00679	0.02781	0.00145	1.74965		0.148	0.56012	0.14502	2.46432		-0.00137	0.00856	0.00107	1.47654
-0.23883	0	0.11935	4.09616		-2.0244e-05	0.07181	0.00114	2.00601		-0.00679	0.0275	0.00145	1.75064		0.148	0.56104	0.1451	2.46566		-0.00137	0.00856	0.00108	1.4773
-0.23853	0	0.11942	4.09843		-2.0244e-05	0.07181	0.00114	2.00711		-0.00679	0.0275	0.00145	1.75163		0.148	0.56165	0.14518	2.46702		-0.00137	0.00856	0.00108	1.47805
-0.23853	0.000305577	0.11948	4.1007		-1.7193e-05	0.07181	0.00114	2.00823		-0.00679	0.02781	0.00145	1.75262		0.148	0.56287	0.14526	2.46836		-0.00137	0.00856	0.00108	1.4788
-0.23822	0.000305577	0.11955	4.10298		-1.7193e-05	0.07212	0.00114	2.00934		-0.00679	0.02781	0.00145	1.75361		0.148	0.56379	0.14534	2.46971		-0.00137	0.00856	0.00108	1.47956
-0.23822	0.000305577	0.11961	4.10526		-1.4142e-05	0.07212	0.00114	2.01046		-0.00678	0.02781	0.00145	1.75459		0.148	0.5644	0.14542	2.47106		-0.00137	0.00856	0.00108	1.48032
-0.23792	0.000305577	0.11968	4.10754		-1.4142e-05	0.07212	0.00114	2.01157		-0.00678	0.0275	0.00145	1.75559		0.149	0.56593	0.1455	2.47241		-0.00136	0.00856	0.00108	1.48108
-0.23792	0	0.11974	4.10982		-1.1091e-05	0.07212	0.00114	2.01268		-0.00678	0.0275	0.00146	1.75658		0.149	0.56624	0.14558	2.47377		-0.00136	0.00886	0.00108	1.48186
-0.23761	0	0.11981	4.11209		-1.1091e-05	0.07242	0.00114	2.01379		-0.00678	0.02781	0.00146	1.75756		0.149	0.56746	0.14566	2.47512		-0.00136	0.00886	0.00108	1.48264
-0.23761	0	0.11987	4.11435		-8.04e-06	0.07242	0.00114	2.01491		-0.00678	0.02781	0.00146	1.75854		0.149	0.56868	0.14573	2.47649		-0.00136	0.00917	0.00108	1.48344
-0.23731	0	0.11994	4.11662		-8.04e-06	0.07273	0.00114	2.01603		-0.00678	0.02781	0.00146	1.75952		0.149	0.5696	0.14581	2.47785		-0.00136	0.00917	0.00108	1.48424
-0.23731	0	0.12	4.11887		-4.989e-06	0.07273	0.00114	2.01715		-0.00678	0.02781	0.00146	1.76051		0.149	0.5699	0.14589	2.47921		-0.00136	0.00917	0.00108	1.48505
-0.237	0	0.12007	4.12112		-4.989e-06	0.07303	0.00115	2.01826		-0.00677	0.02781	0.00146	1.7615		0.15	0.57112	0.14597	2.48059		-0.00136	0.00917	0.00108	1.48585
-0.237	0	0.12013	4.12338		-4.989e-06	0.07303	0.00115	2.01937		-0.00677	0.02781	0.00146	1.76248		0.15	0.57204	0.14605	2.48197		-0.00135	0.00917	0.00108	1.48665
-0.2367	0.000305577	0.1202	4.12563		-1.938e-06	0.07334	0.00115	2.02049		-0.00677	0.02781	0.00146	1.76345		0.15	0.57265	0.14613	2.48336		-0.00135	0.00917	0.00108	1.48746
-0.2367	0.000305577	0.12026	4.12786		1.113e-06	0.07334	0.00115	2.0216		-0.00677	0.02781	0.00146	1.76442		0.15	0.57357	0.14621	2.48474		-0.00135	0.00917	0.00108	1.48827
-0.2367	0.000305577	0.12033	4.13009		1.113e-06	0.07334	0.00115	2.02271		-0.00677	0.02781	0.00146	1.76537		0.15	0.57479	0.14629	2.48612		-0.00135	0.00917	0.00108	1.48908
-0.23639	0.000305577	0.1204	4.13233		4.164e-06	0.07364	0.00115	2.02381		-0.00677	0.02781	0.00146	1.76633		0.15	0.57571	0.14637	2.4875		-0.00135	0.00917	0.00108	1.48989
-0.23639	0.000305577	0.12046	4.13456		4.164e-06	0.07364	0.00115	2.02493		-0.00676	0.02781	0.00146	1.76728		0.151	0.57693	0.14645	2.48888		-0.00135	0.00917	0.00109	1.4907
-0.23609	0.000305577	0.12053	4.13681		4.164e-06	0.07364	0.00115	2.02604		-0.00676	0.02781	0.00147	1.76823		0.151	0.57754	0.14653	2.49024		-0.00135	0.00917	0.00109	1.49151
-0.23609	0.000305577	0.12059	4.13905		7.215e-06	0.07364	0.00115	2.02715		-0.00676	0.02781	0.00147	1.76917		0.151	0.57846	0.14661	2.4916		-0.00135	0.00947	0.00109	1.49232
-0.23578	0.000305577	0.12066	4.14131		7.215e-06	0.07395	0.00115	2.02825		-0.00676	0.02781	0.00147	1.77012		0.151	0.57968	0.14669	2.49297		-0.00134	0.00947	0.00109	1.49314
-0.23578	0.000611155	0.12072	4.14355		1.0266e-05	0.07395	0.00115	2.02934		-0.00676	0.0275	0.00147	1.77108		0.151	0.5806	0.14677	2.49432		-0.00134	0.00947	0.00109	1.49396
-0.23548	0.000305577	0.12079	4.14578		1.0266e-05	0.07426	0.00115	2.03043		-0.00676	0.0275	0.00147	1.77203		0.151	0.58121	0.14685	2.49568		-0.00134	0.00947	0.00109	1.49477
-0.23548	0.000305577	0.12085	4.14802		1.3317e-05	0.07456	0.00115	2.03152		-0.00675	0.0275	0.00147	1.77299		0.151	0.58243	0.14693	2.49704		-0.00134	0.00947	0.00109	1.4956
-0.23517	0.000305577	0.12092	4.15025		1.3317e-05	0.07456	0.00115	2.03261		-0.00675	0.0275	0.00147	1.77393		0.152	0.58335	0.14701	2.49838		-0.00134	0.00978	0.00109	1.49641
-0.23517	0.000305577	0.12098	4.1525		1.6368e-05	0.07456	0.00115	2.0337		-0.00675	0.0275	0.00147	1.77488		0.152	0.58396	0.14709	2.49973		-0.00134	0.00978	0.00109	1.49722
-0.23487	0.000305577	0.12105	4.15474		1.6368e-05	0.07456	0.00115	2.0348		-0.00675	0.0275	0.00147	1.77583		0.152	0.58488	0.14716	2.50107		-0.00134	0.00978	0.00109	1.49803
-0.23487	0.000305577	0.12111	4.15699		1.9419e-05	0.07456	0.00116	2.03589		-0.00675	0.0275	0.00147	1.77678		0.152	0.5861	0.14724	2.50242		-0.00133	0.00978	0.00109	1.49884
-0.23456	0	0.12118	4.15923		1.9419e-05	0.07456	0.00116	2.03699		-0.00675	0.0275	0.00147	1.77773		0.152	0.58701	0.14732	2.50376		-0.00133	0.01008	0.00109	1.49964
-0.23456	0	0.12125	4.16146		2.247e-05	0.07487	0.00116	2.0381		-0.00675	0.0275	0.00147	1.77868		0.152	0.58824	0.1474	2.50511		-0.00133	0.01008	0.00109	1.50044
-0.23426	0.000305577	0.12131	4.1637		2.247e-05	0.07487	0.00116	2.0392		-0.00675	0.0275	0.00147	1.77963		0.152	0.58854	0.14748	2.50646		-0.00133	0.01008	0.00109	1.50124
-0.23426	0.000305577	0.12138	4.16594		2.5521e-05	0.07517	0.00116	2.0403		-0.00675	0.0275	0.00148	1.78057		0.152	0.58976	0.14756	2.50781		-0.00133	0.01008	0.00109	1.50204
-0.23426	0.000305577	0.12144	4.1682		2.5521e-05	0.07517	0.00116	2.04139		-0.00674	0.0275	0.00148	1.78152		0.153	0.59068	0.14764	2.5092		-0.00133	0.01008	0.00109	1.50285
-0.23395	0.000305577	0.12151	4.17043		2.8572e-05	0.07517	0.00116	2.04248		-0.00674	0.0275	0.00148	1.78248		0.153	0.5919	0.14772	2.51059		-0.00132	0.01039	0.00109	1.50367
-0.23395	0.000305577	0.12157	4.17269		2.8572e-05	0.07548	0.00116	2.04356		-0.00674	0.0275	0.00148	1.78343		0.153	0.59221	0.1478	2.51195		-0.00132	0.01039	0.0011	1.50449
-0.23365	0.000305577	0.12164	4.17493		2.8572e-05	0.07548	0.00116	2.04464		-0.00674	0.0275	0.00148	1.78438		0.153	0.59343	0.14788	2.51333		-0.00132	0.01039	0.0011	1.50531
-0.23365	0.000305577	0.1217	4.1772		3.1623e-05	0.07548	0.00116	2.04572		-0.00674	0.0275	0.00148	1.78533		0.153	0.59435	0.14796	2.51465		-0.00132	0.01039	0.0011	1.50615
-0.23334	0.000305577	0.12177	4.17945		3.1623e-05	0.07548	0.00116	2.04681		-0.00674	0.0275	0.00148	1.78628		0.153	0.59496	0.14804	2.51604		-0.00132	0.01039	0.0011	1.50701
-0.23334	0.000305577	0.12183	4.18169		3.4674e-05	0.07548	0.00116	2.04788		-0.00674	0.0275	0.00148	1.78723		0.154	0.59618	0.14812	2.51739		-0.00132	0.01039	0.0011	1.50786
-0.23304	0.000305577	0.1219	4.18394		3.4674e-05	0.07548	0.00116	2.04896		-0.00673	0.02781	0.00148	1.7882		0.154	0.5971	0.1482	2.51876		-0.00132	0.01039	0.0011	1.50872
-0.23304	0.000611155	0.12196	4.18619		3.7725e-05	0.07548	0.00116	2.05004		-0.00673	0.02781	0.00148	1.78916		0.154	0.59832	0.14828	2.52009		-0.00132	0.0107	0.0011	1.50958
-0.23273	0.000611155	0.12203	4.18843		3.7725e-05	0.07548	0.00116	2.05112		-0.00673	0.02781	0.00148	1.79012		0.154	0.59893	0.14836	2.52144		-0.00132	0.0107	0.0011	1.51044
-0.23273	0.000611155	0.1221	4.19068		4.0776e-05	0.07548	0.00116	2.0522		-0.00673	0.0275	0.00148	1.79109		0.154	0.60015	0.14844	2.52278		-0.00131	0.0107	0.0011	1.51129
-0.23243	0.000611155	0.12216	4.19292		4.0776e-05	0.07578	0.00117	2.05328		-0.00673	0.02781	0.00149	1.79206		0.154	0.60107	0.14852	2.52413		-0.00131	0.0107	0.0011	1.51214
-0.23243	0.000611155	0.12223	4.19517		4.3827e-05	0.07578	0.00117	2.05436		-0.00673	0.02781	0.00149	1.79303		0.154	0.60229	0.1486	2.5255		-0.00131	0.011	0.0011	1.51299
-0.23212	0.000611155	0.12229	4.19741		4.3827e-05	0.07609	0.00117	2.05545		-0.00673	0.02781	0.00149	1.794		0.155	0.6026	0.14867	2.52687		-0.00131	0.011	0.0011	1.51383
-0.23212	0.000611155	0.12236	4.19965		4.3827e-05	0.07609	0.00117	2.05654		-0.00672	0.02781	0.00149	1.79497		0.155	0.60382	0.14875	2.52821		-0.00131	0.011	0.0011	1.51468
-0.23182	0.000611155	0.12242	4.20191		4.6878e-05	0.07639	0.00117	2.05763		-0.00672	0.02781	0.00149	1.79595		0.155	0.60504	0.14883	2.52956		-0.00131	0.011	0.0011	1.51552
-0.23182	0.000305577	0.12249	4.20415		4.9929e-05	0.0767	0.00117	2.05872		-0.00672	0.02781	0.00149	1.79694		0.155	0.60565	0.14891	2.5309		-0.0013	0.011	0.0011	1.51636
-0.23182	0.000305577	0.12255	4.20639		4.9929e-05	0.0767	0.00117	2.0598		-0.00672	0.02781	0.00149	1.79791		0.155	0.60657	0.14899	2.53225		-0.0013	0.011	0.0011	1.51719
-0.23151	0.000305577	0.12262	4.20863		4.9929e-05	0.0767	0.00117	2.0609		-0.00672	0.02781	0.00149	1.79889		0.155	0.60779	0.14907	2.53362		-0.0013	0.011	0.0011	1.51803
-0.23151	0.000305577	0.12268	4.21086		5.298e-05	0.0767	0.00117	2.062		-0.00672	0.02781	0.00149	1.79987		0.155	0.60902	0.14915	2.53499		-0.0013	0.011	0.00111	1.51887
-0.23121	0.000305577	0.12275	4.21311		5.298e-05	0.0767	0.00117	2.06309		-0.00672	0.02781	0.00149	1.80083		0.155	0.60963	0.14923	2.53634		-0.0013	0.01131	0.00111	1.51971
-0.23121	0.000305577	0.12281	4.21534		5.6031e-05	0.0767	0.00117	2.06419		-0.00672	0.02781	0.00149	1.80181		0.156	0.61054	0.14931	2.5377		-0.0013	0.01131	0.00111	1.52055
-0.2309	0.000611155	0.12288	4.21756		5.6031e-05	0.0767	0.00117	2.06528		-0.00672	0.02781	0.00149	1.80279		0.156	0.61177	0.14939	2.53904		-0.00129	0.01131	0.00111	1.5214
-0.2309	0.000611155	0.12294	4.21979		5.9082e-05	0.07701	0.00117	2.06639		-0.00671	0.02781	0.00149	1.80377		0.156	0.61268	0.14947	2.54039		-0.00129	0.01131	0.00111	1.52225
-0.2306	0.000305577	0.12301	4.22202		5.9082e-05	0.07731	0.00117	2.06749		-0.00671	0.02811	0.0015	1.80475		0.156	0.61391	0.14955	2.54175		-0.00129	0.01131	0.00111	1.5231
-0.2306	0.000305577	0.12308	4.22426		6.2133e-05	0.07731	0.00117	2.06861		-0.00671	0.02811	0.0015	1.80574		0.156	0.61421	0.14963	2.5431		-0.00129	0.01161	0.00111	1.52396
-0.23029	0.000611155	0.12314	4.2265		6.2133e-05	0.07762	0.00117	2.06972		-0.00671	0.02811	0.0015	1.80673		0.156	0.61543	0.14971	2.54446		-0.00129	0.01161	0.00111	1.52481
-0.23029	0.000305577	0.12321	4.22875		6.5184e-05	0.07762	0.00118	2.07084		-0.00671	0.02811	0.0015	1.8077		0.156	0.61635	0.14979	2.54582		-0.00129	0.01192	0.00111	1.52566
-0.22999	0.000611155	0.12327	4.23098		6.5184e-05	0.07762	0.00118	2.07195		-0.00671	0.02811	0.0015	1.80867		0.157	0.61696	0.14987	2.54717		-0.00129	0.01192	0.00111	1.52651
-0.22999	0.000611155	0.12334	4.23321		6.5184e-05	0.07792	0.00118	2.07307		-0.00671	0.02811	0.0015	1.80965		0.157	0.61818	0.14995	2.54853		-0.00128	0.01192	0.00111	1.52735
-0.22968	0.000305577	0.1234	4.23546		6.8235e-05	0.07792	0.00118	2.07418		-0.0067	0.02811	0.0015	1.81062		0.157	0.6191	0.15003	2.54989		-0.00128	0.01192	0.00111	1.52818
-0.22968	0.000611155	0.12347	4.2377		7.1286e-05	0.07792	0.00118	2.07529		-0.0067	0.02811	0.0015	1.81158		0.157	0.62032	0.1501	2.55123		-0.00128	0.01192	0.00111	1.529
-0.22938	0.000611155	0.12353	4.23994		7.1286e-05	0.07823	0.00118	2.0764		-0.0067	0.02811	0.0015	1.81255		0.157	0.62124	0.15018	2.55258		-0.00128	0.01192	0.00111	1.5298
-0.22938	0.000611155	0.1236	4.24217		7.1286e-05	0.07823	0.00118	2.07751		-0.0067	0.02842	0.0015	1.81355		0.157	0.62185	0.15026	2.55395		-0.00128	0.01192	0.00111	1.5306
-0.22938	0.000611155	0.12366	4.24441		7.4337e-05	0.07823	0.00118	2.07863		-0.0067	0.02811	0.0015	1.81456		0.158	0.62307	0.15034	2.55532		-0.00128	0.01192	0.00111	1.53138
-0.22907	0.000305577	0.12373	4.24665		7.4337e-05	0.07853	0.00118	2.07975		-0.0067	0.02842	0.0015	1.81557		0.158	0.62399	0.15042	2.55669		-0.00128	0.01192	0.00111	1.53216
-0.22907	0.000305577	0.12379	4.24914		7.7388e-05	0.07853	0.00118	2.08087		-0.00669	0.02811	0.0015	1.81658		0.158	0.62521	0.1505	2.55807		-0.00128	0.01222	0.00112	1.53293
-0.22877	0.000305577	0.12386	4.25116		7.7388e-05	0.07884	0.00118	2.08199		-0.00669	0.02811	0.00151	1.81758		0.158	0.62582	0.15058	2.55943		-0.00127	0.01222	0.00112	1.53369
-0.22877	0.000611155	0.12393	4.25343		8.0439e-05	0.07884	0.00118	2.08311		-0.00669	0.02842	0.00151	1.81856		0.158	0.62674	0.15066	2.56078		-0.00127	0.01222	0.00112	1.53446
-0.22846	0.000611155	0.12399	4.25571		8.0439e-05	0.07884	0.00118	2.08422		-0.00669	0.02842	0.00151	1.81953		0.158	0.62796	0.15074	2.56213		-0.00127	0.01222	0.00112	1.53521
-0.22846	0.000611155	0.12406	4.25798		8.349e-05	0.07914	0.00118	2.08534		-0.00669	0.02842	0.00151	1.82048		0.159	0.62827	0.15082	2.56348		-0.00127	0.01253	0.00112	1.53597
-0.22816	0.000916732	0.12412	4.26024		8.349e-05	0.07914	0.00118	2.08646		-0.00669	0.02842	0.00151	1.82144		0.159	0.62949	0.1509	2.56483		-0.00127	0.01253	0.00112	1.53672
-0.22816	0.000611155	0.12419	4.2625		8.6541e-05	0.07945	0.00118	2.08757		-0.00668	0.02842	0.00151	1.82242		0.159	0.63041	0.15098	2.56616		-0.00127	0.01253	0.00112	1.53747
-0.22785	0.000611155	0.12425	4.26475		8.6541e-05	0.07945	0.00118	2.08869		-0.00668	0.02842	0.00151	1.82343		0.159	0.63163	0.15106	2.56748		-0.00127	0.01253	0.00112	1.53822
-0.22785	0.000611155	0.12432	4.267		8.9592e-05	0.07945	0.00119	2.0898		-0.00668	0.02872	0.00151	1.82442		0.159	0.63224	0.15114	2.56882		-0.00126	0.01283	0.00112	1.53897
-0.22755	0.000611155	0.12438	4.26925		8.9592e-05	0.07976	0.00119	2.09092		-0.00668	0.02842	0.00151	1.8254		0.159	0.63316	0.15122	2.57015		-0.00126	0.01253	0.00112	1.53972
-0.22755	0.000611155	0.12445	4.27151		8.9592e-05	0.07976	0.00119	2.09203		-0.00668	0.02842	0.00151	1.82639		0.159	0.63438	0.1513	2.57148		-0.00126	0.01253	0.00112	1.54047
-0.22724	0.000611155	0.12451	4.27377		9.2643e-05	0.07976	0.00119	2.09314		-0.00668	0.02842	0.00151	1.82738		0.159	0.6353	0.15138	2.5728		-0.00126	0.01283	0.00112	1.54122
-0.22724	0.000916732	0.12458	4.27601		9.2643e-05	0.08006	0.00119	2.09425		-0.00668	0.02842	0.00151	1.82838		0.159	0.63652	0.15146	2.57413		-0.00126	0.01283	0.00112	1.54198
-0.22694	0.000916732	0.12464	4.27826		9.5694e-05	0.08037	0.00119	2.09536		-0.00668	0.02842	0.00152	1.82936		0.16	0.63713	0.15154	2.57547		-0.00126	0.01283	0.00112	1.54274
-0.22694	0.000916732	0.12471	4.28051		9.5694e-05	0.08037	0.00119	2.09647		-0.00668	0.02842	0.00152	1.83034		0.16	0.63835	0.15161	2.57681		-0.00125	0.01314	0.00112	1.54351
-0.22694	0.000916732	0.12478	4.28275		9.8745e-05	0.08067	0.00119	2.09758		-0.00667	0.02842	0.00152	1.83132		0.16	0.63896	0.15169	2.57814		-0.00125	0.01314	0.00112	1.54429
-0.22663	0.000916732	0.12484	4.285		9.8745e-05	0.08067	0.00119	2.09868		-0.00667	0.02842	0.00152	1.83227		0.16	0.64018	0.15177	2.57947		-0.00125	0.01314	0.00112	1.54508
-0.22663	0.000916732	0.12491	4.28725		0.000101796	0.08098	0.00119	2.09979		-0.00667	0.02781	0.00152	1.83323		0.16	0.64141	0.15185	2.5808		-0.00125	0.01314	0.00113	1.54588
-0.22633	0.000916732	0.12497	4.28949		0.000101796	0.08098	0.00119	2.1009		-0.00667	0.0275	0.00152	1.83417		0.16	0.64232	0.15193	2.58215		-0.00125	0.01314	0.00113	1.54668
-0.22633	0.000611155	0.12504	4.29176		0.000104847	0.08128	0.00119	2.102		-0.00667	0.02659	0.00152	1.8351		0.161	0.64324	0.15201	2.58352		-0.00125	0.01345	0.00113	1.54749
-0.22602	0.000611155	0.1251	4.29405		0.000104847	0.08128	0.00119	2.10311		-0.00667	0.02353	0.00152	1.83603		0.161	0.64385	0.15209	2.5849		-0.00124	0.01345	0.00113	1.54832
-0.22602	0.000916732	0.12517	4.29634		0.000107898	0.08128	0.00119	2.10421		-0.00666	0.022	0.00152	1.83695		0.161	0.64507	0.15217	2.58625		-0.00124	0.01345	0.00113	1.54915
-0.22572	0.000916732	0.12523	4.29861		0.000107898	0.08128	0.00119	2.10532		-0.00666	0.02078	0.00152	1.83785		0.161	0.6463	0.15225	2.58759		-0.00124	0.01345	0.00113	1.54998
-0.22572	0.000916732	0.1253	4.30087		0.000110949	0.08159	0.00119	2.10643		-0.00666	0.02047	0.00152	1.83878		0.161	0.64721	0.15233	2.58897		-0.00124	0.01345	0.00113	1.55083
-0.22541	0.000916732	0.12536	4.30313		0.000110949	0.08159	0.0012	2.10753		-0.00666	0.01986	0.00152	1.8397		0.161	0.64844	0.15241	2.59032		-0.00124	0.01375	0.00113	1.55167
-0.22541	0.000916732	0.12543	4.30538		0.000114	0.08189	0.0012	2.10863		-0.00666	0.01986	0.00152	1.84062		0.161	0.64905	0.15249	2.59169		-0.00124	0.01375	0.00113	1.5525
-0.2251	0.000916732	0.12549	4.30763		0.000114	0.08189	0.0012	2.10973		-0.00666	0.01956	0.00153	1.84153		0.162	0.64996	0.15257	2.59304		-0.00124	0.01345	0.00113	1.55332
-0.2251	0.000916732	0.12556	4.3099		0.000117051	0.08189	0.0012	2.11084		-0.00666	0.01986	0.00153	1.84245		0.162	0.65057	0.15265	2.59442		-0.00124	0.01345	0.00113	1.55413
-0.2251	0.000916732	0.12562	4.31216		0.000117051	0.08189	0.0012	2.11195		-0.00665	0.01986	0.00153	1.84338		0.162	0.6518	0.15273	2.59577		-0.00124	0.01345	0.00113	1.55494
-0.2248	0.000916732	0.12569	4.31445		0.000117051	0.0822	0.0012	2.11305		-0.00665	0.01986	0.00153	1.84432		0.162	0.65271	0.15281	2.59713		-0.00123	0.01375	0.00113	1.55574
-0.22449	0.000916732	0.12576	4.31671		0.000120102	0.08251	0.0012	2.11415		-0.00665	0.01986	0.00153	1.84525		0.162	0.65394	0.15289	2.59847		-0.00123	0.01375	0.00113	1.55656
-0.22449	0.000916732	0.12582	4.31899		0.000120102	0.08251	0.0012	2.11525		-0.00665	0.02017	0.00153	1.84619		0.162	0.65516	0.15297	2.59982		-0.00123	0.01375	0.00113	1.55739
-0.22449	0.000916732	0.12589	4.32126		0.000123153	0.08281	0.0012	2.11636		-0.00665	0.02017	0.00153	1.84714		0.163	0.65577	0.15304	2.60116		-0.00123	0.01406	0.00113	1.55823
-0.22419	0.000916732	0.12595	4.32351		0.000123153	0.08281	0.0012	2.11745		-0.00665	0.02047	0.00153	1.8481		0.163	0.65669	0.15312	2.60253		-0.00123	0.01406	0.00113	1.55906
-0.22419	0.000916732	0.12602	4.32574		0.000126204	0.08281	0.0012	2.11854		-0.00664	0.02047	0.00153	1.84906		0.163	0.65791	0.1532	2.60389		-0.00123	0.01406	0.00114	1.55988
-0.22388	0.000916732	0.12608	4.32798		0.000126204	0.08312	0.0012	2.11964		-0.00664	0.02047	0.00153	1.85004		0.163	0.65913	0.15328	2.60524		-0.00122	0.01406	0.00114	1.5607
-0.22388	0.000916732	0.12615	4.3302		0.000129255	0.08312	0.0012	2.12073		-0.00664	0.02078	0.00153	1.85101		0.163	0.65974	0.15336	2.6066		-0.00122	0.01436	0.00114	1.56151
-0.22358	0.00122	0.12621	4.33242		0.000129255	0.08342	0.0012	2.12182		-0.00664	0.02078	0.00153	1.85198		0.163	0.66066	0.15344	2.60795		-0.00122	0.01406	0.00114	1.56234
-0.22358	0.00122	0.12628	4.33464		0.000132306	0.08342	0.0012	2.12291		-0.00664	0.02108	0.00154	1.85295		0.163	0.66127	0.15352	2.60932		-0.00122	0.01436	0.00114	1.56317
-0.22327	0.00122	0.12634	4.33687		0.000132306	0.08342	0.0012	2.124		-0.00664	0.02108	0.00154	1.85392		0.163	0.66249	0.1536	2.61066		-0.00122	0.01436	0.00114	1.564
-0.22327	0.00122	0.12641	4.33909		0.000135357	0.08373	0.00121	2.1251		-0.00664	0.02108	0.00154	1.85488		0.164	0.66371	0.15368	2.61201		-0.00122	0.01436	0.00114	1.56483
-0.22297	0.00122	0.12647	4.34131		0.000135357	0.08373	0.00121	2.12619		-0.00664	0.02139	0.00154	1.85585		0.164	0.66402	0.15376	2.61335		-0.00122	0.01436	0.00114	1.56565
-0.22297	0.00153	0.12654	4.34354		0.000138408	0.08373	0.00121	2.12729		-0.00663	0.02139	0.00154	1.85681		0.164	0.66585	0.15384	2.61471		-0.00121	0.01436	0.00114	1.56647
-0.22297	0.00122	0.12661	4.34578		0.000138408	0.08373	0.00121	2.12838		-0.00663	0.02139	0.00154	1.85777		0.164	0.66646	0.15392	2.61605		-0.00121	0.01436	0.00114	1.56728
-0.22266	0.00122	0.12667	4.34799		0.000141459	0.08403	0.00121	2.12948		-0.00663	0.02139	0.00154	1.85873		0.164	0.66769	0.154	2.61741		-0.00121	0.01467	0.00114	1.56809
-0.22266	0.00122	0.12674	4.35021		0.000141459	0.08403	0.00121	2.13057		-0.00663	0.0217	0.00154	1.8597		0.164	0.66891	0.15408	2.61878		-0.00121	0.01467	0.00114	1.56889
-0.22236	0.00122	0.1268	4.35242		0.000141459	0.08434	0.00121	2.13167		-0.00663	0.0217	0.00154	1.86065		0.164	0.66952	0.15416	2.62014		-0.00121	0.01467	0.00114	1.56969
-0.22236	0.00122	0.12687	4.35463		0.00014451	0.08434	0.00121	2.13277		-0.00663	0.022	0.00154	1.86161		0.164	0.66983	0.15424	2.6215		-0.00121	0.01467	0.00114	1.57051
-0.22205	0.00122	0.12693	4.35685		0.00014451	0.08434	0.00121	2.13386		-0.00663	0.022	0.00154	1.86256		0.165	0.67166	0.15432	2.62286		-0.00121	0.01467	0.00114	1.57132
-0.22205	0.00153	0.127	4.35908		0.000147561	0.08464	0.00121	2.13496		-0.00662	0.022	0.00154	1.86351		0.165	0.67227	0.1544	2.62423		-0.00121	0.01467	0.00114	1.57213
-0.22175	0.00153	0.12706	4.36129		0.000147561	0.08495	0.00121	2.13605		-0.00662	0.022	0.00154	1.86447		0.165	0.67288	0.15448	2.62558		-0.0012	0.01497	0.00114	1.57295
-0.22175	0.00153	0.12713	4.3635		0.000150612	0.08495	0.00121	2.13714		-0.00662	0.02231	0.00155	1.86544		0.165	0.6741	0.15455	2.62694		-0.0012	0.01497	0.00115	1.57377
-0.22144	0.00153	0.12719	4.36573		0.000150612	0.08526	0.00121	2.13823		-0.00662	0.02261	0.00155	1.86642		0.165	0.67441	0.15463	2.62829		-0.0012	0.01497	0.00115	1.5746
-0.22144	0.00153	0.12726	4.36796		0.000153663	0.08526	0.00121	2.13933		-0.00662	0.02261	0.00155	1.8674		0.165	0.67563	0.15471	2.62965		-0.0012	0.01497	0.00115	1.57543
-0.22114	0.00153	0.12732	4.3702		0.000153663	0.08526	0.00121	2.14044		-0.00662	0.02292	0.00155	1.86838		0.165	0.67685	0.15479	2.63099		-0.0012	0.01528	0.00115	1.57626
-0.22114	0.00122	0.12739	4.37245		0.000156714	0.08556	0.00121	2.14154		-0.00662	0.02292	0.00155	1.86937		0.166	0.67808	0.15487	2.63234		-0.0012	0.01528	0.00115	1.57709
-0.22083	0.00122	0.12746	4.37469		0.000156714	0.08556	0.00122	2.14265		-0.00661	0.02292	0.00155	1.87034		0.166	0.67869	0.15495	2.63369		-0.0012	0.01528	0.00115	1.57793
-0.22083	0.000916732	0.12752	4.37695		0.000159765	0.08587	0.00122	2.14375		-0.00661	0.02292	0.00155	1.87133		0.166	0.67991	0.15503	2.63504		-0.00119	0.01528	0.00115	1.57879
-0.22053	0.00122	0.12759	4.37919		0.000159765	0.08587	0.00122	2.14486		-0.00661	0.02292	0.00155	1.87232		0.166	0.68113	0.15511	2.63638		-0.00119	0.01528	0.00115	1.57966
-0.22053	0.00122	0.12765	4.38144		0.000162816	0.08587	0.00122	2.14598		-0.00661	0.02322	0.00155	1.87329		0.166	0.68144	0.15519	2.63772		-0.00119	0.01558	0.00115	1.58053
-0.22053	0.00122	0.12772	4.38368		0.000162816	0.08617	0.00122	2.14709		-0.00661	0.02322	0.00155	1.87428		0.166	0.68266	0.15527	2.63906		-0.00119	0.01558	0.00115	1.5814
-0.22022	0.000916732	0.12778	4.38594		0.000162816	0.08617	0.00122	2.14821		-0.00661	0.02322	0.00155	1.87525		0.166	0.68388	0.15535	2.64042		-0.00119	0.01558	0.00115	1.58227
-0.22022	0.00122	0.12785	4.38818		0.000165867	0.08617	0.00122	2.14932		-0.00661	0.02353	0.00155	1.87622		0.166	0.68449	0.15543	2.64177		-0.00119	0.01589	0.00115	1.58313
-0.21992	0.000916732	0.12791	4.39044		0.000165867	0.08648	0.00122	2.15044		-0.00661	0.02353	0.00155	1.87718		0.166	0.6851	0.15551	2.64313		-0.00118	0.01589	0.00115	1.58398
-0.21992	0.000916732	0.12798	4.39269		0.000168918	0.08648	0.00122	2.15155		-0.00661	0.02353	0.00156	1.87813		0.167	0.68602	0.15559	2.64447		-0.00118	0.01589	0.00115	1.58484
-0.21961	0.000916732	0.12804	4.39494		0.000168918	0.08648	0.00122	2.15267		-0.00661	0.02353	0.00156	1.87908		0.167	0.68663	0.15567	2.64583		-0.00118	0.01589	0.00115	1.58568
-0.21961	0.000916732	0.12811	4.39718		0.000171969	0.08648	0.00122	2.15403		-0.0066	0.02353	0.00156	1.88002		0.167	0.68785	0.15575	2.64718		-0.00118	0.01589	0.00115	1.58652
-0.21931	0.000916732	0.12817	4.39943		0.000171969	0.08678	0.00122	2.1549		-0.0066	0.02384	0.00156	1.88097		0.167	0.68908	0.15583	2.64853		-0.00118	0.0162	0.00115	1.58735
-0.21931	0.000916732	0.12824	4.40168		0.00017502	0.08709	0.00122	2.15603		-0.0066	0.02384	0.00156	1.88192		0.167	0.6903	0.15591	2.64988		-0.00118	0.0162	0.00116	1.58818
-0.219	0.000916732	0.12831	4.40393		0.00017502	0.08709	0.00122	2.15715		-0.0066	0.02384	0.00156	1.88287		0.167	0.69091	0.15598	2.65122		-0.00117	0.0162	0.00116	1.589
-0.219	0.000916732	0.12837	4.40617		0.000178071	0.0874	0.00122	2.15826		-0.0066	0.02414	0.00156	1.88382		0.168	0.69183	0.15606	2.65257		-0.00117	0.0165	0.00116	1.58982
-0.2187	0.00122	0.12844	4.40843		0.000178071	0.0874	0.00122	2.15937		-0.0066	0.02414	0.00156	1.88477		0.168	0.69305	0.15614	2.65391		-0.00117	0.0165	0.00116	1.59064
-0.2187	0.000916732	0.1285	4.4107		0.000181122	0.0874	0.00123	2.16048		-0.00659	0.02445	0.00156	1.8857		0.168	0.69427	0.15622	2.65526		-0.00117	0.0165	0.00116	1.59144
-0.21839	0.000916732	0.12857	4.41297		0.000181122	0.0874	0.00123	2.1616		-0.00659	0.02445	0.00156	1.88666		0.168	0.69488	0.1563	2.65662		-0.00117	0.0165	0.00116	1.59225
-0.21839	0.000916732	0.12863	4.41522		0.000184173	0.0877	0.00123	2.16271		-0.00659	0.02445	0.00156	1.8876		0.168	0.69611	0.15638	2.65798		-0.00117	0.0165	0.00116	1.59304
-0.21839	0.000916732	0.1287	4.41748		0.000184173	0.08801	0.00123	2.16382		-0.00659	0.02445	0.00156	1.88854		0.168	0.69733	0.15646	2.65934		-0.00117	0.0165	0.00116	1.59384
-0.21809	0.000916732	0.12876	4.41975		0.000187224	0.08801	0.00123	2.16492		-0.00659	0.02445	0.00157	1.8895		0.168	0.69794	0.15654	2.6607		-0.00117	0.0165	0.00116	1.59463
-0.21809	0.00122	0.12883	4.42202		0.000187224	0.08831	0.00123	2.16601		-0.00659	0.02445	0.00157	1.89049		0.169	0.69916	0.15662	2.66206		-0.00117	0.0165	0.00116	1.59541
-0.21778	0.00122	0.12889	4.42428		0.000190275	0.08831	0.00123	2.16711		-0.00658	0.02445	0.00157	1.89149		0.169	0.70008	0.1567	2.66343		-0.00116	0.01681	0.00116	1.59617
-0.21778	0.00122	0.12896	4.42656		0.000190275	0.08831	0.00123	2.16822		-0.00658	0.02445	0.00157	1.89249		0.169	0.70161	0.15678	2.6648		-0.00116	0.01681	0.00116	1.59693
-0.21748	0.00122	0.12902	4.42885		0.000190275	0.08801	0.00123	2.16932		-0.00658	0.02445	0.00157	1.89349		0.169	0.70191	0.15686	2.66615		-0.00116	0.01681	0.00116	1.59769
-0.21748	0.00122	0.12909	4.43112		0.000193326	0.08801	0.00123	2.17042		-0.00658	0.02414	0.00157	1.8945		0.169	0.70313	0.15694	2.66752		-0.00116	0.01681	0.00116	1.59844
-0.21717	0.00122	0.12915	4.4334		0.000193326	0.0877	0.00123	2.17152		-0.00658	0.02414	0.00157	1.8955		0.169	0.70436	0.15702	2.66888		-0.00116	0.01681	0.00116	1.59918
-0.21717	0.00122	0.12922	4.43568		0.000196377	0.0877	0.00123	2.17262		-0.00658	0.02414	0.00157	1.89648		0.17	0.70497	0.1571	2.67025		-0.00116	0.01681	0.00116	1.5999
-0.21687	0.00122	0.12929	4.43793		0.000196377	0.0877	0.00123	2.17372		-0.00657	0.02414	0.00157	1.89746		0.17	0.7068	0.15718	2.67162		-0.00115	0.01681	0.00116	1.60065
-0.21687	0.00122	0.12935	4.44019		0.000199428	0.0877	0.00123	2.17481		-0.00657	0.02414	0.00157	1.89841		0.17	0.70741	0.15726	2.67297		-0.00115	0.01711	0.00117	1.60142
-0.21656	0.00122	0.12942	4.44245		0.000199428	0.0877	0.00123	2.17591		-0.00657	0.02414	0.00157	1.89937		0.17	0.70863	0.15734	2.67434		-0.00115	0.01711	0.00117	1.60217
-0.21656	0.00153	0.12948	4.4447		0.000202479	0.0877	0.00123	2.177		-0.00657	0.02414	0.00157	1.90034		0.17	0.70925	0.15742	2.67568		-0.00115	0.01711	0.00117	1.60289
-0.21626	0.00122	0.12955	4.44696		0.000202479	0.0877	0.00124	2.1781		-0.00657	0.02414	0.00157	1.90133		0.17	0.71047	0.15749	2.67704		-0.00115	0.01742	0.00117	1.60365
-0.21626	0.00122	0.12961	4.4492		0.00020553	0.0877	0.00124	2.17919		-0.00657	0.02414	0.00158	1.90231		0.17	0.71169	0.15757	2.67839		-0.00115	0.01742	0.00117	1.60444
-0.21595	0.00122	0.12968	4.45144		0.00020553	0.0877	0.00124	2.18027		-0.00657	0.02414	0.00158	1.90329		0.17	0.71261	0.15765	2.67972		-0.00115	0.01742	0.00117	1.60521
-0.21595	0.00122	0.12974	4.45368		0.000208581	0.0877	0.00124	2.18135		-0.00657	0.02384	0.00158	1.90426		0.171	0.71383	0.15773	2.68106		-0.00114	0.01742	0.00117	1.60601
-0.21595	0.00122	0.12981	4.45593		0.000208581	0.08801	0.00124	2.18245		-0.00657	0.02384	0.00158	1.90521		0.171	0.71444	0.15781	2.68241		-0.00114	0.01742	0.00117	1.6068
-0.21565	0.00122	0.12987	4.45817		0.000211632	0.08801	0.00124	2.18355		-0.00656	0.02384	0.00158	1.90617		0.171	0.71597	0.15789	2.68376		-0.00114	0.01742	0.00117	1.6076
-0.21565	0.00122	0.12994	4.46042		0.000211632	0.08801	0.00124	2.18465		-0.00656	0.02353	0.00158	1.90712		0.171	0.71719	0.15797	2.68512		-0.00114	0.01742	0.00117	1.60843
-0.21534	0.00122	0.13	4.46265		0.000211632	0.08831	0.00124	2.18574		-0.00656	0.02353	0.00158	1.90807		0.171	0.71811	0.15805	2.68646		-0.00114	0.01772	0.00117	1.60926
-0.21534	0.00153	0.13007	4.46488		0.000214683	0.08831	0.00124	2.18684		-0.00656	0.02353	0.00158	1.90903		0.171	0.71933	0.15813	2.68781		-0.00114	0.01772	0.00117	1.6101
-0.21504	0.00153	0.13014	4.4671		0.000214683	0.08831	0.00124	2.18793		-0.00656	0.02384	0.00158	1.90998		0.171	0.71994	0.15821	2.68916		-0.00114	0.01803	0.00117	1.61095
-0.21504	0.00153	0.1302	4.46933		0.000217734	0.08862	0.00124	2.18903		-0.00656	0.02384	0.00158	1.91093		0.172	0.72116	0.15829	2.69051		-0.00114	0.01803	0.00117	1.61178
-0.21473	0.00153	0.13027	4.47154		0.000217734	0.08862	0.00124	2.19013		-0.00655	0.02384	0.00158	1.9119		0.172	0.72177	0.15837	2.69185		-0.00113	0.01803	0.00117	1.6126
-0.21473	0.00153	0.13033	4.47377		0.000220785	0.08892	0.00124	2.19122		-0.00655	0.02384	0.00158	1.91289		0.172	0.723	0.15845	2.69322		-0.00113	0.01803	0.00117	1.61344
-0.21443	0.00153	0.1304	4.47601		0.000220785	0.08892	0.00124	2.19231		-0.00655	0.02414	0.00159	1.91385		0.172	0.72391	0.15853	2.69458		-0.00113	0.01803	0.00117	1.61427
-0.21443	0.00153	0.13046	4.47824		0.000223836	0.08892	0.00124	2.19341		-0.00655	0.02414	0.00159	1.91481		0.172	0.72514	0.15861	2.69592		-0.00113	0.01833	0.00118	1.61512
-0.21412	0.00153	0.13053	4.48047		0.000223836	0.08923	0.00124	2.19451		-0.00655	0.02414	0.00159	1.91576		0.172	0.72636	0.15869	2.69727		-0.00113	0.01833	0.00118	1.61595
-0.21412	0.00153	0.13059	4.4827		0.000226887	0.08953	0.00125	2.19561		-0.00655	0.02414	0.00159	1.9167		0.173	0.72697	0.15877	2.69863		-0.00113	0.01833	0.00118	1.61677
-0.21382	0.00153	0.13066	4.48493		0.000226887	0.08953	0.00125	2.19673		-0.00654	0.02445	0.00159	1.91765		0.173	0.72819	0.15885	2.7		-0.00112	0.01833	0.00118	1.61758
[truncated: 19,928 more rows]
