# Supplementary material for: Study on the damage constitutive characteristics of coal-rock composites under uniaxial compression: Influence of prefabricated crack angle and geometric dimensions
Source: PLoS One. 2025 Mar 5;20(3):e0316586. doi: 10.1371/journal.pone.0316586 (PMC11882100; doi:10.1371/journal.pone.0316586)
Supplement: S1 Data — (ZIP) [file pone.0316586.s001.zip › S1 Data set/Fig 5. Comparison of characteristic stress-strain curves.xlsx]

## Sheet: Sheet1
3.72778e-05	0.04103	5.50239e-05	0.05492	4.75552e-05	0.05076	4.75686e-05	0.04782	3.00764e-05	0.03483	7.94055e-05	0.05671		3.72778e-05	0.04103	7.13979e-05	0.05607	3.97596e-05	0.0425	1.58813e-05	0.02023	4.71206e-05	0.04678	7.13454e-05	0.05492		3.72778e-05	0.04103	2.37242e-05	0.02958	6.23732e-05	0.0595	7.86455e-05	0.05579	7.95697e-06	0.01035	1.58813e-05	0.02023
9.9598e-05	0.0554	0.000133731	0.06174	0.000127067	0.05874	0.000127099	0.0548	9.04663e-05	0.05511	0.000158811	0.06118		9.9598e-05	0.0554	0.000150889	0.05967	0.000119279	0.05465	9.52878e-05	0.05625	0.000125743	0.05477	0.000150748	0.05845		9.9598e-05	0.0554	0.000103288	0.05728	0.00014034	0.06385	0.000157361	0.0606	8.75267e-05	0.05497	9.52878e-05	0.05625
0.000161918	0.0601	0.000212439	0.06733	0.000206578	0.0678	0.00020663	0.06244	0.000150856	0.0588	0.000238217	0.06588		0.000161918	0.0601	0.00023038	0.06538	0.000198798	0.06427	0.000174694	0.06245	0.000204366	0.06388	0.000230151	0.06273		0.000161918	0.0601	0.000182851	0.06219	0.000218306	0.07091	0.000236077	0.06506	0.000167096	0.06117	0.000174694	0.06245
0.000224238	0.06308	0.000291146	0.06999	0.000286089	0.06994	0.000286161	0.0651	0.000211246	0.06437	0.000317622	0.06853		0.000224238	0.06308	0.000309871	0.06899	0.000278317	0.06441	0.000254101	0.06566	0.000282989	0.06538	0.000309554	0.06616		0.000224238	0.06308	0.000262415	0.06508	0.000296273	0.07186	0.000314793	0.06644	0.000246666	0.06453	0.000254101	0.06566
0.000286559	0.0642	0.000369854	0.07241	0.000365601	0.07167	0.000365692	0.06573	0.000271636	0.06455	0.000397028	0.07029		0.000286559	0.0642	0.000389362	0.06954	0.000357836	0.06652	0.000333507	0.06653	0.000361612	0.06574	0.000388957	0.06744		0.000286559	0.0642	0.000341978	0.06918	0.000374239	0.07234	0.000393509	0.06855	0.000326236	0.06739	0.000333507	0.06653
0.000348879	0.06537	0.000448561	0.07428	0.000445112	0.07398	0.000445223	0.06792	0.000332026	0.06657	0.000476433	0.07016		0.000348879	0.06537	0.000468854	0.07022	0.000437355	0.0693	0.000412914	0.06839	0.000440235	0.06839	0.00046836	0.06922		0.000348879	0.06537	0.000421542	0.06979	0.000452205	0.07354	0.000472224	0.06959	0.000405806	0.0693	0.000412914	0.06839
0.000411199	0.06722	0.000527269	0.07259	0.000524623	0.07214	0.000524754	0.06913	0.000392416	0.06785	0.000555839	0.07007		0.000411199	0.06722	0.000548345	0.06917	0.000516874	0.06841	0.00049232	0.07002	0.000518857	0.06841	0.000547763	0.06904		0.000411199	0.06722	0.000501105	0.06856	0.000530172	0.07229	0.00055094	0.06852	0.000485375	0.06873	0.00049232	0.07002
0.000473519	0.06829	0.000605976	0.0722	0.000604135	0.07148	0.000604285	0.06868	0.000452806	0.06991	0.000635244	0.06802		0.000473519	0.06829	0.000627836	0.06883	0.000596394	0.06863	0.000571727	0.06982	0.00059748	0.06857	0.000627166	0.06854		0.000473519	0.06829	0.000580669	0.06933	0.000608138	0.07304	0.000629656	0.06851	0.000564945	0.06845	0.000571727	0.06982
0.000535839	0.06834	0.000684683	0.07192	0.000683646	0.07065	0.000683816	0.06812	0.000513196	0.06988	0.00071465	0.068		0.000535839	0.06834	0.000707327	0.06885	0.000675913	0.06763	0.000651133	0.06867	0.000676103	0.06796	0.000706569	0.06867		0.000535839	0.06834	0.000660232	0.06886	0.000686105	0.07184	0.000708371	0.06782	0.000644515	0.06755	0.000651133	0.06867
0.000598159	0.06841	0.00076339	0.07204	0.000763158	0.06972	0.000763347	0.06807	0.000573586	0.06993	0.000794055	0.06849		0.000598159	0.06841	0.000786818	0.06915	0.000755432	0.06764	0.00073054	0.06813	0.000754726	0.06839	0.000785972	0.06872		0.000598159	0.06841	0.000739796	0.06768	0.000764071	0.07228	0.000787087	0.06659	0.000724084	0.0668	0.00073054	0.06813
0.00066048	0.06761	0.000842098	0.07078	0.000842669	0.0704	0.000842878	0.06658	0.000633976	0.06884	0.000873461	0.06811		0.00066048	0.06761	0.000866309	0.06823	0.000834951	0.06762	0.000809946	0.06713	0.000833348	0.0675	0.000865375	0.06739		0.00066048	0.06761	0.000819359	0.06866	0.000842038	0.07122	0.000865803	0.06522	0.000803654	0.06606	0.000809946	0.06713
0.0007228	0.06715	0.000920805	0.07067	0.00092218	0.07037	0.000922409	0.066	0.000694366	0.06891	0.000952866	0.06722		0.0007228	0.06715	0.000945801	0.06721	0.00091447	0.06732	0.000889353	0.06661	0.000911971	0.06782	0.000944778	0.06738		0.0007228	0.06715	0.000898923	0.06831	0.000920005	0.07064	0.000944518	0.06596	0.000883224	0.06531	0.000889353	0.06661
0.00078512	0.06685	0.000999512	0.06931	0.001	0.06879	0.001	0.06564	0.000754756	0.06832	0.00103	0.06616		0.00078512	0.06685	0.00103	0.06534	0.000993989	0.06536	0.000968759	0.06574	0.000990594	0.06682	0.00102	0.06703		0.00078512	0.06685	0.000978486	0.06643	0.000997971	0.06905	0.00102	0.06564	0.000962793	0.06514	0.000968759	0.06574
0.00084744	0.06713	0.00108	0.06849	0.00108	0.06768	0.00108	0.06519	0.000815146	0.06739	0.00111	0.06626		0.00084744	0.06713	0.0011	0.06443	0.00107	0.06444	0.00105	0.06499	0.00107	0.06566	0.0011	0.06651		0.00084744	0.06713	0.00106	0.06459	0.00108	0.06855	0.0011	0.06545	0.00104	0.06513	0.00105	0.06499
0.00090976	0.06631	0.00116	0.06793	0.00116	0.06769	0.00116	0.06549	0.000875536	0.06668	0.00119	0.06613		0.00090976	0.06631	0.00118	0.06491	0.00115	0.06465	0.00113	0.06444	0.00115	0.065	0.00118	0.06525		0.00090976	0.06631	0.00114	0.06359	0.00115	0.06845	0.00118	0.06489	0.00112	0.06527	0.00113	0.06444
0.00097208	0.06552	0.00124	0.06699	0.00124	0.06717	0.00124	0.06506	0.000935926	0.06753	0.00127	0.06542		0.00097208	0.06552	0.00126	0.06364	0.00123	0.06456	0.00121	0.06427	0.00123	0.06417	0.00126	0.06398		0.00097208	0.06552	0.00122	0.0629	0.00123	0.06792	0.00126	0.06432	0.0012	0.06436	0.00121	0.06427
0.00103	0.06415	0.00131	0.06572	0.00132	0.06603	0.00132	0.06415	0.000996316	0.06737	0.00135	0.06412		0.00103	0.06415	0.00134	0.06316	0.00131	0.06419	0.00129	0.06342	0.00131	0.06328	0.00134	0.06306		0.00103	0.06415	0.0013	0.06274	0.00131	0.06779	0.00134	0.06371	0.00128	0.06316	0.00129	0.06342
0.0011	0.06414	0.00139	0.06518	0.0014	0.06592	0.0014	0.06366	0.00106	0.06649	0.00143	0.06355		0.0011	0.06414	0.00142	0.0632	0.00139	0.06393	0.00137	0.06259	0.00138	0.06278	0.00142	0.06303		0.0011	0.06414	0.00138	0.06307	0.00139	0.06727	0.00142	0.0637	0.00136	0.06295	0.00137	0.06259
0.00116	0.0644	0.00147	0.0649	0.00148	0.066	0.00148	0.06325	0.00112	0.06593	0.00151	0.06327		0.00116	0.0644	0.0015	0.06355	0.00147	0.06373	0.00145	0.06202	0.00146	0.06296	0.0015	0.06276		0.00116	0.0644	0.00146	0.06291	0.00147	0.06706	0.0015	0.06391	0.00144	0.0631	0.00145	0.06202
0.00122	0.0645	0.00155	0.06466	0.00156	0.06585	0.00156	0.06327	0.00118	0.06547	0.00159	0.06317		0.00122	0.0645	0.00158	0.06429	0.00155	0.06385	0.00152	0.06177	0.00154	0.06282	0.00158	0.06262		0.00122	0.0645	0.00154	0.0627	0.00154	0.06678	0.00157	0.06369	0.00152	0.06336	0.00152	0.06177
0.00128	0.06454	0.00163	0.06445	0.00164	0.06601	0.00164	0.06307	0.00124	0.06478	0.00167	0.06317		0.00128	0.06454	0.00166	0.06475	0.00163	0.06381	0.0016	0.06175	0.00162	0.06308	0.00166	0.06252		0.00128	0.06454	0.00161	0.06231	0.00162	0.06673	0.00165	0.06374	0.0016	0.06304	0.0016	0.06175
0.00135	0.0641	0.00171	0.06418	0.00172	0.06621	0.00172	0.06255	0.0013	0.0644	0.00175	0.06287		0.00135	0.0641	0.00174	0.06465	0.00171	0.06364	0.00168	0.0616	0.0017	0.06263	0.00174	0.06215		0.00135	0.0641	0.00169	0.06204	0.0017	0.06643	0.00173	0.06335	0.00168	0.06245	0.00168	0.0616
0.00141	0.06392	0.00179	0.06391	0.0018	0.06546	0.0018	0.06173	0.00136	0.06374	0.00183	0.06239		0.00141	0.06392	0.00182	0.06405	0.00179	0.06331	0.00176	0.06135	0.00178	0.06215	0.00182	0.06138		0.00141	0.06392	0.00177	0.06191	0.00178	0.06638	0.00181	0.06256	0.00176	0.06141	0.00176	0.06135
0.00147	0.0637	0.00187	0.06352	0.00188	0.06464	0.00188	0.06106	0.00142	0.06337	0.00191	0.06149		0.00147	0.0637	0.0019	0.06307	0.00187	0.06265	0.00184	0.06089	0.00186	0.06141	0.0019	0.06077		0.00147	0.0637	0.00185	0.06179	0.00186	0.06584	0.00189	0.06157	0.00184	0.06035	0.00184	0.06089
0.00153	0.06356	0.00194	0.06316	0.00196	0.06392	0.00196	0.0603	0.00148	0.06307	0.00199	0.06105		0.00153	0.06356	0.00198	0.06262	0.00195	0.06179	0.00192	0.0604	0.00193	0.0607	0.00198	0.06019		0.00153	0.06356	0.00193	0.06153	0.00193	0.06493	0.00197	0.06053	0.00192	0.05956	0.00192	0.0604
0.0016	0.06353	0.00202	0.06257	0.00204	0.06338	0.00204	0.0596	0.00154	0.06278	0.00206	0.06099		0.0016	0.06353	0.00206	0.06254	0.00203	0.0608	0.002	0.06013	0.00201	0.06005	0.00206	0.05977		0.0016	0.06353	0.00201	0.06163	0.00201	0.06397	0.00205	0.05977	0.002	0.05902	0.002	0.06013
0.00166	0.06324	0.0021	0.06199	0.00211	0.06302	0.00212	0.05977	0.0016	0.06263	0.00214	0.06118		0.00166	0.06324	0.00214	0.06258	0.00211	0.06014	0.00208	0.06026	0.00209	0.05968	0.00214	0.05937		0.00166	0.06324	0.00209	0.06228	0.00209	0.06324	0.00213	0.05913	0.00208	0.05869	0.00208	0.06026
0.00172	0.06301	0.00218	0.06163	0.00219	0.06246	0.00219	0.05967	0.00166	0.06218	0.00222	0.06116		0.00172	0.06301	0.00222	0.06251	0.00219	0.0594	0.00216	0.05992	0.00217	0.05945	0.00222	0.05899		0.00172	0.06301	0.00217	0.06247	0.00217	0.0625	0.0022	0.05867	0.00216	0.05829	0.00216	0.05992
0.00178	0.06259	0.00226	0.06124	0.00227	0.06151	0.00227	0.0593	0.00172	0.06168	0.0023	0.06129		0.00178	0.06259	0.0023	0.06219	0.00227	0.0588	0.00224	0.05973	0.00225	0.0594	0.00229	0.05912		0.00178	0.06259	0.00225	0.06233	0.00225	0.06178	0.00228	0.05822	0.00224	0.05806	0.00224	0.05973
0.00184	0.0622	0.00234	0.06084	0.00235	0.06067	0.00235	0.05882	0.00178	0.0613	0.00238	0.06139		0.00184	0.0622	0.00238	0.06197	0.00235	0.05816	0.00232	0.05963	0.00233	0.05934	0.00237	0.05933		0.00184	0.0622	0.00233	0.06215	0.00232	0.0611	0.00236	0.05782	0.00232	0.05804	0.00232	0.05963
0.00191	0.06177	0.00242	0.06072	0.00243	0.06017	0.00243	0.05837	0.00184	0.06076	0.00246	0.06135		0.00191	0.06177	0.00246	0.0616	0.00243	0.05773	0.0024	0.05958	0.00241	0.05917	0.00245	0.05929		0.00191	0.06177	0.00241	0.06177	0.0024	0.06057	0.00244	0.05749	0.0024	0.05794	0.0024	0.05958
0.00197	0.06162	0.00249	0.06046	0.00251	0.05972	0.00251	0.05791	0.0019	0.06023	0.00254	0.06109		0.00197	0.06162	0.00254	0.06118	0.0025	0.05712	0.00248	0.05953	0.00248	0.05888	0.00253	0.05912		0.00197	0.06162	0.00249	0.06114	0.00248	0.06037	0.00252	0.057	0.00247	0.05786	0.00248	0.05953
0.00203	0.06141	0.00257	0.05985	0.00259	0.05922	0.00259	0.05745	0.00196	0.0597	0.00262	0.0606		0.00203	0.06141	0.00262	0.06053	0.00258	0.05615	0.00256	0.05917	0.00256	0.05842	0.00261	0.05888		0.00203	0.06141	0.00257	0.06052	0.00256	0.05914	0.0026	0.05624	0.00255	0.05749	0.00256	0.05917
0.00209	0.06125	0.00265	0.05923	0.00267	0.0585	0.00267	0.05681	0.00202	0.0593	0.0027	0.06013		0.00209	0.06125	0.00269	0.05956	0.00266	0.05499	0.00264	0.05872	0.00264	0.05786	0.00269	0.05859		0.00209	0.06125	0.00265	0.05948	0.00264	0.05841	0.00268	0.05532	0.00263	0.05687	0.00264	0.05872
0.00216	0.06125	0.00273	0.05842	0.00275	0.05774	0.00275	0.05615	0.00208	0.05916	0.00278	0.05975		0.00216	0.06125	0.00277	0.05824	0.00274	0.05385	0.00272	0.05848	0.00272	0.05732	0.00277	0.05834		0.00216	0.06125	0.00273	0.05794	0.00271	0.05766	0.00275	0.05455	0.00271	0.0561	0.00272	0.05848
0.00222	0.06142	0.00281	0.05738	0.00283	0.0572	0.00283	0.05563	0.00214	0.05922	0.00286	0.05963		0.00222	0.06142	0.00285	0.05643	0.00282	0.05269	0.0028	0.05842	0.0028	0.0571	0.00285	0.05817		0.00222	0.06142	0.00281	0.05584	0.00279	0.0568	0.00283	0.05385	0.00279	0.05534	0.0028	0.05842
0.00228	0.06161	0.00289	0.05597	0.00291	0.05633	0.00291	0.05519	0.0022	0.05927	0.00294	0.05974		0.00228	0.06161	0.00293	0.05413	0.0029	0.05159	0.00287	0.05835	0.00288	0.05698	0.00293	0.05809		0.00228	0.06161	0.00289	0.05329	0.00287	0.05582	0.00291	0.0533	0.00287	0.05499	0.00287	0.05835
0.00234	0.06158	0.00297	0.05402	0.00299	0.0555	0.00299	0.05463	0.00226	0.05928	0.00302	0.05972		0.00234	0.06158	0.00301	0.05131	0.00298	0.05062	0.00295	0.05816	0.00296	0.05679	0.00301	0.05804		0.00234	0.06158	0.00297	0.05053	0.00295	0.05483	0.00299	0.05264	0.00295	0.05509	0.00295	0.05816
0.00241	0.06164	0.00305	0.05157	0.00307	0.05442	0.00307	0.05404	0.00232	0.05919	0.0031	0.05966		0.00241	0.06164	0.00309	0.04831	0.00306	0.04978	0.00303	0.05791	0.00303	0.05643	0.00309	0.05786		0.00241	0.06164	0.00305	0.04768	0.00303	0.05366	0.00307	0.05186	0.00303	0.05524	0.00303	0.05791
0.00247	0.06169	0.00312	0.04875	0.00315	0.05333	0.00315	0.05328	0.00239	0.059	0.00318	0.05964		0.00247	0.06169	0.00317	0.04614	0.00314	0.049	0.00311	0.05769	0.00311	0.05598	0.00317	0.05766		0.00247	0.06169	0.00313	0.04492	0.0031	0.05251	0.00315	0.05094	0.00311	0.05527	0.00311	0.05769
0.00253	0.0614	0.0032	0.04613	0.00323	0.05245	0.00323	0.05305	0.00245	0.05876	0.00326	0.05968		0.00253	0.0614	0.00325	0.04511	0.00322	0.04822	0.00319	0.05765	0.00319	0.05534	0.00325	0.05754		0.00253	0.0614	0.00321	0.04273	0.00318	0.05144	0.00323	0.05041	0.00319	0.05516	0.00319	0.05765
0.00259	0.06102	0.00328	0.04442	0.00331	0.05144	0.00331	0.05298	0.00251	0.05841	0.00334	0.05983		0.00259	0.06102	0.00333	0.04498	0.0033	0.04762	0.00327	0.05779	0.00327	0.05484	0.00333	0.0575		0.00259	0.06102	0.00329	0.04194	0.00326	0.0505	0.00331	0.05028	0.00327	0.05514	0.00327	0.05779
0.00265	0.06052	0.00336	0.04382	0.00339	0.05056	0.00339	0.0529	0.00257	0.05805	0.00341	0.06		0.00265	0.06052	0.00341	0.04506	0.00338	0.04719	0.00335	0.05795	0.00335	0.05443	0.00341	0.05759		0.00265	0.06052	0.00337	0.04177	0.00334	0.04955	0.00338	0.05031	0.00335	0.05505	0.00335	0.05795
0.00272	0.06031	0.00344	0.04365	0.00347	0.0497	0.00347	0.05273	0.00263	0.05755	0.00349	0.06006		0.00272	0.06031	0.00349	0.04518	0.00346	0.04676	0.00343	0.05805	0.00343	0.05424	0.00349	0.0577		0.00272	0.06031	0.00344	0.04178	0.00341	0.04879	0.00346	0.05041	0.00343	0.05483	0.00343	0.05805
0.00278	0.06013	0.00352	0.04381	0.00355	0.04915	0.00355	0.05249	0.00269	0.05715	0.00357	0.06014		0.00278	0.06013	0.00357	0.04532	0.00354	0.04628	0.00351	0.05816	0.00351	0.05414	0.00357	0.0579		0.00278	0.06013	0.00352	0.04183	0.00349	0.04852	0.00354	0.05053	0.00351	0.05469	0.00351	0.05816
0.00284	0.06013	0.0036	0.04411	0.00363	0.04908	0.00363	0.05217	0.00275	0.05684	0.00365	0.06016		0.00284	0.06013	0.00365	0.04543	0.00362	0.04614	0.00359	0.05834	0.00359	0.05411	0.00364	0.05819		0.00284	0.06013	0.0036	0.04214	0.00357	0.04896	0.00362	0.05069	0.00359	0.05442	0.00359	0.05834
0.0029	0.06022	0.00368	0.04459	0.00371	0.04932	0.00371	0.05193	0.00281	0.05654	0.00373	0.06019		0.0029	0.06022	0.00373	0.04551	0.0037	0.04628	0.00367	0.05843	0.00366	0.05416	0.00372	0.05845		0.0029	0.06022	0.00368	0.04232	0.00365	0.04981	0.0037	0.05076	0.00367	0.05409	0.00367	0.05843
0.00297	0.06026	0.00375	0.04515	0.00378	0.04977	0.00379	0.05161	0.00287	0.05624	0.00381	0.06011		0.00297	0.06026	0.00381	0.04565	0.00378	0.04664	0.00375	0.05843	0.00374	0.05429	0.0038	0.05873		0.00297	0.06026	0.00376	0.04257	0.00373	0.05058	0.00378	0.05081	0.00375	0.05376	0.00375	0.05843
0.00303	0.06015	0.00383	0.04557	0.00386	0.05039	0.00387	0.0514	0.00293	0.05614	0.00389	0.05993		0.00303	0.06015	0.00389	0.04582	0.00386	0.04687	0.00383	0.05841	0.00382	0.05443	0.00388	0.05919		0.00303	0.06015	0.00384	0.04303	0.0038	0.05112	0.00386	0.05082	0.00383	0.05348	0.00383	0.05841
0.00309	0.05992	0.00391	0.04584	0.00394	0.05097	0.00394	0.0513	0.00299	0.05604	0.00397	0.05974		0.00309	0.05992	0.00397	0.04593	0.00394	0.04703	0.00391	0.05825	0.0039	0.05453	0.00396	0.05996		0.00309	0.05992	0.00392	0.0434	0.00388	0.05159	0.00394	0.05087	0.00391	0.05341	0.00391	0.05825
0.00315	0.0596	0.00399	0.04599	0.00402	0.05139	0.00402	0.05118	0.00305	0.05595	0.00405	0.05944		0.00315	0.0596	0.00405	0.04575	0.00402	0.04706	0.00399	0.05789	0.00398	0.0545	0.00404	0.06095		0.00315	0.0596	0.004	0.0437	0.00396	0.05189	0.00401	0.05093	0.00399	0.05347	0.00399	0.05789
0.00322	0.0594	0.00407	0.04613	0.0041	0.05148	0.0041	0.05098	0.00311	0.05571	0.00413	0.05897		0.00322	0.0594	0.00413	0.04536	0.0041	0.04696	0.00407	0.0574	0.00406	0.0544	0.00412	0.06276		0.00322	0.0594	0.00408	0.04379	0.00404	0.05199	0.00409	0.05064	0.00407	0.05347	0.00407	0.0574
0.00328	0.05928	0.00415	0.04596	0.00418	0.05127	0.00418	0.05087	0.00317	0.05542	0.00421	0.05819		0.00328	0.05928	0.0042	0.04478	0.00417	0.04673	0.00415	0.05673	0.00414	0.05409	0.0042	0.06669		0.00328	0.05928	0.00416	0.04346	0.00412	0.05194	0.00417	0.05002	0.00415	0.05325	0.00415	0.05673
0.00334	0.05919	0.00423	0.04543	0.00426	0.0507	0.00426	0.0506	0.00323	0.05512	0.00429	0.05714		0.00334	0.05919	0.00428	0.04389	0.00425	0.04627	0.00422	0.05578	0.00421	0.0535	0.00428	0.07252		0.00334	0.05919	0.00424	0.04277	0.00419	0.05184	0.00425	0.04901	0.00423	0.05265	0.00422	0.05578
0.0034	0.05916	0.00431	0.04454	0.00434	0.04967	0.00434	0.04999	0.00329	0.05486	0.00437	0.05569		0.0034	0.05916	0.00436	0.04267	0.00433	0.04543	0.0043	0.05442	0.00429	0.0525	0.00436	0.07913		0.0034	0.05916	0.00432	0.04166	0.00427	0.05128	0.00433	0.04769	0.0043	0.05168	0.0043	0.05442
0.00346	0.05907	0.00438	0.0431	0.00442	0.04817	0.00442	0.0488	0.00335	0.05468	0.00445	0.05412		0.00346	0.05907	0.00444	0.04095	0.00441	0.04416	0.00438	0.05269	0.00437	0.0511	0.00444	0.08546		0.00346	0.05907	0.0044	0.04012	0.00435	0.05021	0.00441	0.04628	0.00438	0.05018	0.00438	0.05269
0.00353	0.05899	0.00446	0.04164	0.0045	0.04768	0.0045	0.04768	0.00341	0.05464	0.00453	0.05451		0.00353	0.05899	0.00452	0.04056	0.00449	0.04313	0.00446	0.0518	0.00445	0.04946	0.00452	0.09112		0.00353	0.05899	0.00448	0.03899	0.00443	0.04867	0.00449	0.04593	0.00446	0.04896	0.00446	0.0518
0.00359	0.05901	0.00454	0.04167	0.00458	0.04901	0.00458	0.0485	0.00347	0.0546	0.00461	0.05672		0.00359	0.05901	0.0046	0.04295	0.00457	0.044	0.00454	0.05292	0.00453	0.04966	0.0046	0.09582		0.00359	0.05901	0.00456	0.03999	0.00451	0.04767	0.00457	0.04741	0.00454	0.04974	0.00454	0.05292
0.00365	0.05915	0.00462	0.0436	0.00466	0.05123	0.00466	0.05074	0.00353	0.05454	0.00468	0.0599		0.00365	0.05915	0.00468	0.0464	0.00465	0.04612	0.00462	0.05562	0.00461	0.05137	0.00468	0.09975		0.00365	0.05915	0.00464	0.04307	0.00458	0.04866	0.00464	0.05007	0.00462	0.05207	0.00462	0.05562
0.00371	0.05939	0.0047	0.04639	0.00474	0.05394	0.00474	0.05327	0.00359	0.05454	0.00476	0.06352		0.00371	0.05939	0.00476	0.05008	0.00473	0.0489	0.0047	0.05901	0.00469	0.05369	0.00476	0.10297		0.00371	0.05939	0.00472	0.04671	0.00466	0.05098	0.00472	0.05289	0.0047	0.05485	0.0047	0.05901
0.00378	0.05976	0.00478	0.04956	0.00482	0.0566	0.00482	0.05576	0.00365	0.05455	0.00484	0.06706		0.00378	0.05976	0.00484	0.05379	0.00481	0.05192	0.00478	0.06257	0.00476	0.05656	0.00484	0.10564		0.00378	0.05976	0.0048	0.05066	0.00474	0.05374	0.0048	0.05602	0.00478	0.05773	0.00478	0.06257
0.00384	0.0602	0.00486	0.05308	0.0049	0.0595	0.0049	0.05814	0.00371	0.05466	0.00492	0.07036		0.00384	0.0602	0.00492	0.05722	0.00489	0.05492	0.00486	0.06583	0.00484	0.05942	0.00491	0.10795		0.00384	0.0602	0.00488	0.05445	0.00482	0.05657	0.00488	0.0589	0.00486	0.06056	0.00486	0.06583
0.0039	0.06064	0.00493	0.05668	0.00498	0.06225	0.00498	0.06052	0.00377	0.05485	0.005	0.07311		0.0039	0.06064	0.005	0.06028	0.00497	0.05781	0.00494	0.06881	0.00492	0.06221	0.00499	0.10997		0.0039	0.06064	0.00496	0.05792	0.0049	0.05942	0.00496	0.06153	0.00494	0.0632	0.00494	0.06881
0.00396	0.06126	0.00501	0.06006	0.00506	0.06488	0.00506	0.06267	0.00383	0.05518	0.00508	0.07554		0.00396	0.06126	0.00508	0.06299	0.00505	0.06056	0.00502	0.07149	0.005	0.06481	0.00507	0.11168		0.00396	0.06126	0.00504	0.06102	0.00497	0.06213	0.00504	0.06403	0.00502	0.06569	0.00502	0.07149
0.00403	0.0623	0.00509	0.06321	0.00514	0.06737	0.00514	0.06465	0.0039	0.05566	0.00516	0.07765		0.00403	0.0623	0.00516	0.06541	0.00513	0.06302	0.0051	0.07399	0.00508	0.06731	0.00515	0.11308		0.00403	0.0623	0.00512	0.06389	0.00505	0.0648	0.00512	0.06639	0.0051	0.06801	0.0051	0.07399
0.00409	0.0642	0.00517	0.06605	0.00522	0.0697	0.00522	0.0666	0.00396	0.05622	0.00524	0.07952		0.00409	0.0642	0.00524	0.06772	0.00521	0.06531	0.00518	0.07628	0.00516	0.06957	0.00523	0.11432		0.00409	0.0642	0.0052	0.06653	0.00513	0.0673	0.0052	0.06861	0.00518	0.07017	0.00518	0.07628
0.00415	0.06723	0.00525	0.06865	0.0053	0.07187	0.0053	0.06853	0.00402	0.05695	0.00532	0.08137		0.00415	0.06723	0.00532	0.06994	0.00529	0.06747	0.00526	0.0783	0.00524	0.07165	0.00531	0.11531		0.00415	0.06723	0.00527	0.06891	0.00521	0.06968	0.00527	0.07076	0.00526	0.07221	0.00526	0.0783
0.00421	0.07135	0.00533	0.07097	0.00537	0.074	0.00538	0.07045	0.00408	0.05799	0.0054	0.08315		0.00421	0.07135	0.0054	0.07195	0.00537	0.06948	0.00534	0.08012	0.00531	0.07352	0.00539	0.11617		0.00421	0.07135	0.00535	0.07108	0.00529	0.07198	0.00535	0.07271	0.00534	0.074	0.00534	0.08012
0.00428	0.07633	0.00541	0.07305	0.00545	0.07603	0.00546	0.07241	0.00414	0.05971	0.00548	0.0848		0.00428	0.07633	0.00548	0.07381	0.00545	0.07134	0.00542	0.08177	0.00539	0.07527	0.00547	0.11691		0.00428	0.07633	0.00543	0.07298	0.00536	0.07409	0.00543	0.07448	0.00542	0.07561	0.00542	0.08177
0.00434	0.08162	0.00549	0.07492	0.00553	0.07821	0.00554	0.0742	0.0042	0.06248	0.00556	0.08627		0.00434	0.08162	0.00556	0.07544	0.00553	0.07297	0.00549	0.08332	0.00547	0.07699	0.00555	0.1175		0.00434	0.08162	0.00551	0.07472	0.00544	0.07621	0.00551	0.07614	0.0055	0.07708	0.00549	0.08332
0.0044	0.08667	0.00556	0.07662	0.00561	0.08023	0.00561	0.07586	0.00426	0.06627	0.00564	0.08759		0.0044	0.08667	0.00564	0.07698	0.00561	0.0745	0.00557	0.08477	0.00555	0.07849	0.00563	0.11797		0.0044	0.08667	0.00559	0.07628	0.00552	0.07808	0.00559	0.07768	0.00558	0.07848	0.00557	0.08477
0.00446	0.09135	0.00564	0.07814	0.00569	0.08199	0.00569	0.0774	0.00432	0.07071	0.00572	0.08875		0.00446	0.09135	0.00572	0.07836	0.00569	0.07582	0.00565	0.08617	0.00563	0.07985	0.00571	0.11845		0.00446	0.09135	0.00567	0.07769	0.0056	0.07982	0.00567	0.079	0.00566	0.0798	0.00565	0.08617
0.00452	0.09547	0.00572	0.07944	0.00577	0.0834	0.00577	0.07883	0.00438	0.07523	0.0058	0.08973		0.00452	0.09547	0.00579	0.07967	0.00577	0.07711	0.00573	0.08745	0.00571	0.0811	0.00579	0.11902		0.00452	0.09547	0.00575	0.07895	0.00568	0.08129	0.00575	0.08025	0.00574	0.08105	0.00573	0.08745
0.00459	0.09899	0.0058	0.08063	0.00585	0.0847	0.00585	0.08008	0.00444	0.07951	0.00588	0.09053		0.00459	0.09899	0.00587	0.08088	0.00584	0.07833	0.00581	0.08852	0.00579	0.08231	0.00587	0.11963		0.00459	0.09899	0.00583	0.08008	0.00575	0.08267	0.00582	0.08138	0.00582	0.08222	0.00581	0.08852
0.00465	0.10196	0.00588	0.08165	0.00593	0.08599	0.00593	0.08127	0.0045	0.08343	0.00596	0.09121		0.00465	0.10196	0.00595	0.08198	0.00592	0.07942	0.00589	0.08939	0.00587	0.08346	0.00595	0.12025		0.00465	0.10196	0.00591	0.08097	0.00583	0.08396	0.0059	0.08244	0.0059	0.08343	0.00589	0.08939
0.00471	0.10439	0.00596	0.08267	0.00601	0.08708	0.00601	0.08287	0.00456	0.08691	0.00603	0.09195		0.00471	0.10439	0.00603	0.08298	0.006	0.08047	0.00597	0.09003	0.00594	0.08453	0.00603	0.12083		0.00471	0.10439	0.00599	0.08177	0.00591	0.08508	0.00598	0.08353	0.00598	0.08455	0.00597	0.09003
0.00477	0.10648	0.00604	0.08364	0.00609	0.08801	0.00609	0.08339	0.00462	0.08997	0.00611	0.09294		0.00477	0.10648	0.00611	0.08396	0.00608	0.08145	0.00605	0.09059	0.00602	0.08558	0.00611	0.12127		0.00477	0.10648	0.00607	0.08265	0.00599	0.0861	0.00606	0.08463	0.00606	0.08565	0.00605	0.09059
0.00484	0.10832	0.00612	0.08451	0.00617	0.08891	0.00617	0.08448	0.00468	0.0926	0.00619	0.09404		0.00484	0.10832	0.00619	0.08507	0.00616	0.08252	0.00613	0.09131	0.0061	0.08666	0.00619	0.12168		0.00484	0.10832	0.00615	0.08353	0.00607	0.0869	0.00614	0.08576	0.00613	0.08684	0.00613	0.09131
0.0049	0.10993	0.00619	0.08544	0.00625	0.08992	0.00625	0.08576	0.00474	0.09483	0.00627	0.09524		0.0049	0.10993	0.00627	0.08631	0.00624	0.08369	0.00621	0.09254	0.00618	0.08796	0.00626	0.12204		0.0049	0.10993	0.00623	0.08441	0.00614	0.08772	0.00622	0.08695	0.00621	0.08828	0.00621	0.09254
0.00496	0.11131	0.00627	0.0864	0.00633	0.09104	0.00633	0.08719	0.0048	0.09679	0.00635	0.09644		0.00496	0.11131	0.00635	0.08755	0.00632	0.08494	0.00629	0.09405	0.00626	0.08926	0.00634	0.12235		0.00496	0.11131	0.00631	0.08523	0.00622	0.08857	0.0063	0.08827	0.00629	0.0898	0.00629	0.09405
0.00502	0.1125	0.00635	0.08747	0.00641	0.09215	0.00641	0.08863	0.00486	0.09858	0.00643	0.0975		0.00502	0.1125	0.00643	0.08879	0.0064	0.0862	0.00637	0.0955	0.00634	0.09068	0.00642	0.12274		0.00502	0.1125	0.00639	0.0861	0.0063	0.08946	0.00638	0.08971	0.00637	0.09121	0.00637	0.0955
0.00509	0.11357	0.00643	0.08859	0.00649	0.09318	0.00649	0.09006	0.00492	0.10023	0.00651	0.09844		0.00509	0.11357	0.00651	0.09	0.00648	0.08745	0.00645	0.0968	0.00642	0.09211	0.0065	0.12323		0.00509	0.11357	0.00647	0.08705	0.00638	0.09033	0.00645	0.09103	0.00645	0.09252	0.00645	0.0968
0.00515	0.11448	0.00651	0.08966	0.00657	0.09421	0.00657	0.09142	0.00498	0.10177	0.00659	0.09919		0.00515	0.11448	0.00659	0.09105	0.00656	0.08856	0.00653	0.09791	0.00649	0.09344	0.00658	0.12384		0.00515	0.11448	0.00655	0.08802	0.00646	0.09133	0.00653	0.09226	0.00653	0.09377	0.00653	0.09791
0.00521	0.1152	0.00659	0.09068	0.00665	0.09531	0.00665	0.09268	0.00504	0.10324	0.00667	0.0998		0.00521	0.1152	0.00667	0.09197	0.00664	0.08954	0.00661	0.09875	0.00657	0.09471	0.00666	0.12446		0.00521	0.1152	0.00663	0.08904	0.00653	0.09234	0.00661	0.09351	0.00661	0.09498	0.00661	0.09875
0.00527	0.11579	0.00667	0.09155	0.00673	0.09628	0.00673	0.09382	0.0051	0.10465	0.00675	0.10036		0.00527	0.11579	0.00675	0.09277	0.00672	0.09045	0.00669	0.0994	0.00665	0.09589	0.00674	0.12499		0.00527	0.11579	0.00671	0.08993	0.00661	0.09336	0.00669	0.09464	0.00669	0.09609	0.00669	0.0994
0.00533	0.11632	0.00675	0.09226	0.00681	0.09706	0.00681	0.09493	0.00516	0.10591	0.00683	0.10099		0.00533	0.11632	0.00683	0.09344	0.0068	0.09126	0.00677	0.09986	0.00673	0.09698	0.00682	0.12553		0.00533	0.11632	0.00679	0.09076	0.00669	0.09443	0.00677	0.09571	0.00677	0.09709	0.00677	0.09986
0.0054	0.11679	0.00682	0.0929	0.00689	0.09788	0.00689	0.09598	0.00522	0.10702	0.00691	0.10178		0.0054	0.11679	0.00691	0.09429	0.00688	0.09203	0.00684	0.10038	0.00681	0.09797	0.0069	0.12614		0.0054	0.11679	0.00687	0.09147	0.00677	0.09562	0.00685	0.09665	0.00685	0.09805	0.00684	0.10038
0.00546	0.11725	0.0069	0.0935	0.00697	0.09873	0.00697	0.09696	0.00528	0.108	0.00699	0.1027		0.00546	0.11725	0.00699	0.09513	0.00696	0.09281	0.00692	0.10103	0.00689	0.09887	0.00698	0.12674		0.00546	0.11725	0.00695	0.0921	0.00685	0.09676	0.00693	0.09756	0.00693	0.09899	0.00692	0.10103
0.00552	0.11763	0.00698	0.09414	0.00704	0.09947	0.00705	0.09788	0.00534	0.10887	0.00707	0.1037		0.00552	0.11763	0.00707	0.09509	0.00704	0.09356	0.007	0.10175	0.00697	0.09967	0.00706	0.12732		0.00552	0.11763	0.00703	0.09263	0.00692	0.09739	0.00701	0.09847	0.00701	0.09989	0.007	0.10175
0.00558	0.11801	0.00706	0.09484	0.00712	0.10021	0.00713	0.09874	0.0054	0.10969	0.00715	0.10474		0.00558	0.11801	0.00715	0.09562	0.00712	0.09432	0.00708	0.10254	0.00704	0.10043	0.00714	0.12787		0.00558	0.11801	0.0071	0.09307	0.007	0.09834	0.00708	0.09929	0.00709	0.1007	0.00708	0.10254
0.00565	0.11845	0.00714	0.09562	0.0072	0.10091	0.00721	0.09952	0.00547	0.11046	0.00723	0.10573		0.00565	0.11845	0.00723	0.09616	0.0072	0.09513	0.00716	0.10348	0.00712	0.10117	0.00722	0.12837		0.00565	0.11845	0.00718	0.09351	0.00708	0.0992	0.00716	0.10009	0.00717	0.10145	0.00716	0.10348
0.00571	0.11904	0.00722	0.09636	0.00728	0.10174	0.00728	0.10033	0.00553	0.11112	0.00731	0.1068		0.00571	0.11904	0.00731	0.09673	0.00728	0.09604	0.00724	0.10458	0.0072	0.10239	0.0073	0.12877		0.00571	0.11904	0.00726	0.09395	0.00716	0.09994	0.00724	0.10104	0.00725	0.1024	0.00724	0.10458
0.00577	0.1197	0.0073	0.097	0.00736	0.10267	0.00736	0.1013	0.00559	0.1117	0.00738	0.10789		0.00577	0.1197	0.00738	0.09726	0.00736	0.09695	0.00732	0.10564	0.00728	0.10302	0.00738	0.12912		0.00577	0.1197	0.00734	0.09436	0.00724	0.1008	0.00732	0.10215	0.00733	0.10347	0.00732	0.10564
0.00583	0.12034	0.00737	0.09756	0.00744	0.1037	0.00744	0.10239	0.00565	0.11225	0.00746	0.10893		0.00583	0.12034	0.00746	0.09771	0.00744	0.09792	0.0074	0.10673	0.00736	0.10415	0.00746	0.12941		0.00583	0.12034	0.00742	0.09471	0.00731	0.10158	0.0074	0.10329	0.00741	0.1046	0.0074	0.10673
0.0059	0.12086	0.00745	0.09797	0.00752	0.10468	0.00752	0.10351	0.00571	0.11288	0.00754	0.10995		0.0059	0.12086	0.00754	0.09804	0.00751	0.09895	0.00748	0.10783	0.00744	0.10525	0.00754	0.12962		0.0059	0.12086	0.0075	0.09494	0.00739	0.10233	0.00748	0.10437	0.00749	0.10564	0.00748	0.10783
0.00596	0.1213	0.00753	0.0983	0.0076	0.1056	0.0076	0.1046	0.00577	0.11344	0.00762	0.11095		0.00596	0.1213	0.00762	0.09828	0.00759	0.09997	0.00756	0.1088	0.00752	0.10629	0.00761	0.12986		0.00596	0.1213	0.00758	0.09503	0.00747	0.10313	0.00756	0.10537	0.00757	0.10666	0.00756	0.1088
0.00602	0.12174	0.00761	0.09857	0.00768	0.10642	0.00768	0.10559	0.00583	0.11394	0.0077	0.11197		0.00602	0.12174	0.0077	0.09837	0.00767	0.10091	0.00764	0.10969	0.00759	0.10731	0.00769	0.13017		0.00602	0.12174	0.00766	0.09517	0.00755	0.10393	0.00764	0.10629	0.00765	0.10764	0.00764	0.10969
0.00608	0.12214	0.00769	0.09877	0.00776	0.10713	0.00776	0.10645	0.00589	0.11446	0.00778	0.11295		0.00608	0.12214	0.00778	0.09835	0.00775	0.10168	0.00772	0.11057	0.00767	0.10825	0.00777	0.1306		0.00608	0.12214	0.00774	0.09535	0.00763	0.10465	0.00771	0.10713	0.00773	0.10852	0.00772	0.11057
0.00614	0.12242	0.00777	0.09886	0.00784	0.10776	0.00784	0.10728	0.00595	0.11497	0.00786	0.11387		0.00614	0.12242	0.00786	0.09845	0.00783	0.10234	0.0078	0.11143	0.00775	0.10908	0.00785	0.13123		0.00614	0.12242	0.00782	0.09552	0.0077	0.10534	0.00779	0.10786	0.00781	0.10936	0.0078	0.11143
0.00621	0.12273	0.00785	0.09882	0.00792	0.10828	0.00792	0.10806	0.00601	0.11541	0.00794	0.11477		0.00621	0.12273	0.00794	0.09874	0.00791	0.10297	0.00788	0.11224	0.00783	0.10983	0.00793	0.13199		0.00621	0.12273	0.0079	0.09589	0.00778	0.10606	0.00787	0.10853	0.00789	0.1101	0.00788	0.11224
0.00627	0.12304	0.00793	0.09879	0.008	0.10877	0.008	0.10873	0.00607	0.11577	0.00802	0.11559		0.00627	0.12304	0.00802	0.09919	0.00799	0.1036	0.00796	0.11302	0.00791	0.11056	0.00801	0.13276		0.00627	0.12304	0.00798	0.09638	0.00786	0.10667	0.00795	0.10915	0.00796	0.11078	0.00796	0.11302
0.00633	0.12343	0.008	0.0988	0.00808	0.1092	0.00808	0.10927	0.00613	0.11606	0.0081	0.11631		0.00633	0.12343	0.0081	0.09976	0.00807	0.10417	0.00804	0.11377	0.00799	0.11129	0.00809	0.13361		0.00633	0.12343	0.00806	0.09705	0.00794	0.10724	0.00803	0.10976	0.00804	0.11133	0.00804	0.11377
0.00639	0.1238	0.00808	0.09901	0.00816	0.10955	0.00816	0.10971	0.00619	0.11629	0.00818	0.11687		0.00639	0.1238	0.00818	0.1003	0.00815	0.10462	0.00812	0.11447	0.00807	0.11196	0.00817	0.13476		0.00639	0.1238	0.00814	0.09755	0.00801	0.10773	0.00811	0.11022	0.00812	0.11179	0.00812	0.11447
0.00646	0.12421	0.00816	0.09936	0.00824	0.1098	0.00824	0.11005	0.00625	0.11654	0.00826	0.11727		0.00646	0.12421	0.00826	0.10071	0.00823	0.10496	0.00819	0.11506	0.00815	0.11255	0.00825	0.13628		0.00646	0.12421	0.00822	0.09804	0.00809	0.10815	0.00819	0.11066	0.0082	0.11219	0.00819	0.11506
0.00652	0.12463	0.00824	0.09975	0.00832	0.10996	0.00832	0.1103	0.00631	0.11692	0.00834	0.11756		0.00652	0.12463	0.00834	0.10095	0.00831	0.10521	0.00827	0.11556	0.00822	0.11306	0.00833	0.1382		0.00652	0.12463	0.0083	0.09842	0.00817	0.10853	0.00827	0.11106	0.00828	0.11282	0.00827	0.11556
0.00658	0.12501	0.00832	0.10013	0.0084	0.11007	0.0084	0.11055	0.00637	0.1173	0.00842	0.11778		0.00658	0.12501	0.00842	0.10102	0.00839	0.10546	0.00835	0.11594	0.0083	0.11348	0.00841	0.14056		0.00658	0.12501	0.00838	0.09868	0.00825	0.10882	0.00834	0.11141	0.00836	0.11332	0.00835	0.11594
0.00664	0.12537	0.0084	0.1004	0.00848	0.11015	0.00848	0.11079	0.00643	0.11771	0.0085	0.11802		0.00664	0.12537	0.0085	0.10095	0.00847	0.10563	0.00843	0.11634	0.00838	0.11381	0.00849	0.14344		0.00664	0.12537	0.00846	0.09889	0.00833	0.10906	0.00842	0.11163	0.00844	0.11364	0.00843	0.11634
0.00671	0.12576	0.00848	0.10055	0.00856	0.11013	0.00856	0.11098	0.00649	0.1181	0.00858	0.11828		0.00671	0.12576	0.00858	0.1008	0.00855	0.10582	0.00851	0.11676	0.00846	0.11408	0.00857	0.14683		0.00671	0.12576	0.00854	0.09905	0.0084	0.10924	0.0085	0.1117	0.00852	0.11401	0.00851	0.11676
0.00677	0.12616	0.00856	0.10058	0.00863	0.11005	0.00864	0.11114	0.00655	0.11844	0.00866	0.11864		0.00677	0.12616	0.00866	0.1006	0.00863	0.10596	0.00859	0.1172	0.00854	0.11438	0.00865	0.1504		0.00677	0.12616	0.00862	0.09914	0.00848	0.1094	0.00858	0.11165	0.0086	0.11438	0.00859	0.1172
0.00683	0.12652	0.00863	0.10048	0.00871	0.1099	0.00872	0.11153	0.00661	0.11876	0.00873	0.11914		0.00683	0.12652	0.00874	0.10034	0.00871	0.10595	0.00867	0.11766	0.00862	0.11477	0.00873	0.15393		0.00683	0.12652	0.0087	0.0991	0.00856	0.10943	0.00866	0.11149	0.00868	0.11473	0.00867	0.11766
0.00689	0.12684	0.00871	0.1003	0.00879	0.10969	0.0088	0.11174	0.00667	0.11905	0.00881	0.11968		0.00689	0.12684	0.00882	0.10001	0.00879	0.10579	0.00875	0.11813	0.0087	0.11513	0.00881	0.15726		0.00689	0.12684	0.00878	0.09893	0.00864	0.10939	0.00874	0.11126	0.00876	0.11493	0.00875	0.11813
0.00695	0.12717	0.00879	0.1	0.00887	0.10942	0.00888	0.11186	0.00673	0.11931	0.00889	0.12019		0.00695	0.12717	0.00889	0.09965	0.00887	0.10545	0.00883	0.1185	0.00877	0.11549	0.00889	0.16033		0.00695	0.12717	0.00886	0.09873	0.00872	0.10927	0.00882	0.11098	0.00884	0.11509	0.00883	0.1185
0.00702	0.1275	0.00887	0.09964	0.00895	0.10911	0.00896	0.11169	0.00679	0.11949	0.00897	0.12065		0.00702	0.1275	0.00897	0.09928	0.00895	0.10494	0.00891	0.11888	0.00885	0.1157	0.00896	0.16314		0.00702	0.1275	0.00893	0.09838	0.00879	0.10909	0.00889	0.11054	0.00892	0.11515	0.00891	0.11888
0.00708	0.12783	0.00895	0.09926	0.00903	0.10877	0.00903	0.11114	0.00685	0.1197	0.00905	0.12107		0.00708	0.12783	0.00905	0.09897	0.00903	0.10432	0.00899	0.11921	0.00893	0.11576	0.00904	0.16573		0.00708	0.12783	0.00901	0.09799	0.00887	0.1088	0.00897	0.10998	0.009	0.11503	0.00899	0.11921
0.00714	0.12819	0.00903	0.0989	0.00911	0.10834	0.00911	0.1106	0.00691	0.11987	0.00913	0.12149		0.00714	0.12819	0.00913	0.09875	0.0091	0.10369	0.00907	0.11951	0.00901	0.1157	0.00912	0.16813		0.00714	0.12819	0.00909	0.09763	0.00895	0.10842	0.00905	0.10939	0.00908	0.1147	0.00907	0.11951
0.0072	0.1286	0.00911	0.09854	0.00919	0.10788	0.00919	0.11008	0.00698	0.11999	0.00921	0.12194		0.0072	0.1286	0.00921	0.09862	0.00918	0.10307	0.00915	0.11967	0.00909	0.11551	0.0092	0.17029		0.0072	0.1286	0.00917	0.09743	0.00903	0.10819	0.00913	0.10889	0.00916	0.11427	0.00915	0.11967
0.00727	0.12905	0.00919	0.09824	0.00927	0.10767	0.00927	0.10943	0.00704	0.1201	0.00929	0.12241		0.00727	0.12905	0.00929	0.09881	0.00926	0.10269	0.00923	0.1197	0.00917	0.11519	0.00928	0.17226		0.00727	0.12905	0.00925	0.0974	0.00911	0.10739	0.00921	0.10855	0.00924	0.11381	0.00923	0.1197
0.00733	0.12948	0.00926	0.09806	0.00935	0.10811	0.00935	0.10894	0.0071	0.12023	0.00937	0.12296		0.00733	0.12948	0.00937	0.09958	0.00934	0.1026	0.00931	0.11964	0.00925	0.11466	0.00936	0.17406		0.00733	0.12948	0.00933	0.09766	0.00918	0.10683	0.00929	0.10861	0.00932	0.11341	0.00931	0.11964
0.00739	0.1299	0.00934	0.09835	0.00943	0.10903	0.00943	0.10896	0.00716	0.12037	0.00945	0.12371		0.00739	0.1299	0.00945	0.10073	0.00942	0.10286	0.00939	0.11959	0.00932	0.11398	0.00944	0.17572		0.00739	0.1299	0.00941	0.09846	0.00926	0.10628	0.00937	0.10898	0.0094	0.11325	0.00939	0.11959
0.00745	0.13028	0.00942	0.0992	0.00951	0.11001	0.00951	0.10937	0.00722	0.12054	0.00953	0.12482		0.00745	0.13028	0.00953	0.10194	0.0095	0.10321	0.00947	0.11998	0.0094	0.11342	0.00952	0.17725		0.00745	0.13028	0.00949	0.09958	0.00934	0.10609	0.00945	0.10963	0.00948	0.11339	0.00947	0.11998
0.00752	0.13065	0.0095	0.10034	0.00959	0.11104	0.00959	0.10999	0.00728	0.1207	0.00961	0.12629		0.00752	0.13065	0.00961	0.10318	0.00958	0.10371	0.00954	0.12099	0.00948	0.11345	0.0096	0.17868		0.00752	0.13065	0.00957	0.10078	0.00942	0.10647	0.00952	0.11065	0.00956	0.11391	0.00954	0.12099
0.00758	0.13104	0.00958	0.10161	0.00967	0.11207	0.00967	0.11065	0.00734	0.12083	0.00969	0.12791		0.00758	0.13104	0.00969	0.10449	0.00966	0.10446	0.00962	0.12244	0.00956	0.11422	0.00968	0.18004		0.00758	0.13104	0.00965	0.10203	0.0095	0.10716	0.0096	0.11166	0.00964	0.11492	0.00962	0.12244
0.00764	0.13152	0.00966	0.10291	0.00975	0.11314	0.00975	0.11141	0.0074	0.12094	0.00977	0.12968		0.00764	0.13152	0.00977	0.10577	0.00974	0.10537	0.0097	0.12418	0.00964	0.11537	0.00976	0.1813		0.00764	0.13152	0.00973	0.10342	0.00957	0.10792	0.00968	0.11268	0.00972	0.11619	0.0097	0.12418
0.0077	0.13213	0.00974	0.10427	0.00983	0.1143	0.00983	0.11234	0.00746	0.12103	0.00985	0.13152		0.0077	0.13213	0.00985	0.10711	0.00982	0.10656	0.00978	0.1261	0.00972	0.11676	0.00984	0.18253		0.0077	0.13213	0.00981	0.10488	0.00965	0.10871	0.00976	0.1138	0.0098	0.1177	0.00978	0.1261
0.00776	0.13286	0.00981	0.10562	0.00991	0.11553	0.00991	0.11347	0.00752	0.12119	0.00993	0.13329		0.00776	0.13286	0.00993	0.10849	0.0099	0.10794	0.00986	0.12805	0.0098	0.11829	0.00992	0.18373		0.00776	0.13286	0.00989	0.10636	0.00973	0.1097	0.00984	0.11499	0.00987	0.11932	0.00986	0.12805
0.00783	0.13366	0.00989	0.107	0.00999	0.11677	0.00999	0.11479	0.00758	0.12144	0.01001	0.13498		0.00783	0.13366	0.01001	0.10982	0.00998	0.10937	0.00994	0.12998	0.00987	0.11985	0.01	0.18485		0.00783	0.13366	0.00997	0.10777	0.00981	0.11086	0.00992	0.11628	0.00995	0.121	0.00994	0.12998
0.00789	0.1345	0.00997	0.10836	0.01007	0.1181	0.01007	0.11615	0.00764	0.12176	0.01008	0.13656		0.00789	0.1345	0.01009	0.11112	0.01006	0.11073	0.01002	0.13183	0.00995	0.12136	0.01008	0.18592		0.00789	0.1345	0.01005	0.10924	0.00989	0.11209	0.01	0.11763	0.01003	0.12269	0.01002	0.13183
0.00795	0.13543	0.01005	0.10971	0.01015	0.11943	0.01015	0.11772	0.0077	0.12213	0.01016	0.13812		0.00795	0.13543	0.01017	0.11248	0.01014	0.11205	0.0101	0.1336	0.01003	0.12287	0.01016	0.18694		0.00795	0.13543	0.01013	0.11073	0.00996	0.11339	0.01008	0.11907	0.01011	0.12445	0.0101	0.1336
0.00801	0.13646	0.01013	0.11103	0.01023	0.12088	0.01023	0.11938	0.00776	0.12258	0.01024	0.13962		0.00801	0.13646	0.01025	0.11386	0.01022	0.11351	0.01018	0.13527	0.01011	0.12442	0.01023	0.1879		0.00801	0.13646	0.01021	0.11221	0.01004	0.1147	0.01015	0.12062	0.01019	0.12625	0.01018	0.13527
0.00808	0.13758	0.01021	0.11229	0.0103	0.12259	0.01031	0.12107	0.00782	0.12308	0.01032	0.14106		0.00808	0.13758	0.01033	0.11521	0.0103	0.11505	0.01026	0.13692	0.01019	0.12602	0.01031	0.18884		0.00808	0.13758	0.01029	0.11359	0.01012	0.11604	0.01023	0.12227	0.01027	0.12807	0.01026	0.13692
0.00814	0.13883	0.01029	0.11351	0.01038	0.12435	0.01039	0.12273	0.00788	0.12365	0.0104	0.14244		0.00814	0.13883	0.01041	0.11655	0.01038	0.11663	0.01034	0.13856	0.01027	0.12772	0.01039	0.18977		0.00814	0.13883	0.01037	0.11488	0.0102	0.11747	0.01031	0.12399	0.01035	0.12989	0.01034	0.13856
0.0082	0.14023	0.01037	0.1147	0.01046	0.12611	0.01047	0.12435	0.00794	0.12429	0.01048	0.1438		0.0082	0.14023	0.01048	0.11783	0.01046	0.11819	0.01042	0.1402	0.01035	0.12945	0.01047	0.19069		0.0082	0.14023	0.01045	0.1161	0.01028	0.11902	0.01039	0.12569	0.01043	0.13166	0.01042	0.1402
0.00826	0.14184	0.01044	0.11586	0.01054	0.12784	0.01055	0.12595	0.008	0.12501	0.01056	0.14514		0.00826	0.14184	0.01056	0.11908	0.01054	0.11975	0.0105	0.14182	0.01043	0.13114	0.01055	0.1916		0.00826	0.14184	0.01053	0.11723	0.01035	0.12063	0.01047	0.12734	0.01051	0.13329	0.0105	0.14182
0.00833	0.14378	0.01052	0.11697	0.01062	0.1295	0.01063	0.12749	0.00806	0.12586	0.01064	0.14647		0.00833	0.14378	0.01064	0.12031	0.01062	0.12132	0.01058	0.14344	0.0105	0.13282	0.01063	0.19249		0.00833	0.14378	0.01061	0.1183	0.01043	0.12221	0.01055	0.12894	0.01059	0.13482	0.01058	0.14344
0.00839	0.14604	0.0106	0.11802	0.0107	0.13117	0.0107	0.12905	0.00812	0.12684	0.01072	0.14775		0.00839	0.14604	0.01072	0.12152	0.0107	0.12286	0.01066	0.14498	0.01058	0.13446	0.01071	0.19344		0.00839	0.14604	0.01069	0.11941	0.01051	0.12376	0.01063	0.13055	0.01067	0.13633	0.01066	0.14498
0.00845	0.14861	0.01068	0.11909	0.01078	0.13281	0.01078	0.13061	0.00818	0.12795	0.0108	0.14903		0.00845	0.14861	0.0108	0.1228	0.01077	0.12436	0.01074	0.14643	0.01066	0.13604	0.01079	0.19439		0.00845	0.14861	0.01076	0.12047	0.01059	0.12528	0.01071	0.13216	0.01075	0.13789	0.01074	0.14643
0.00851	0.15142	0.01076	0.12019	0.01086	0.13446	0.01086	0.13224	0.00824	0.12922	0.01088	0.15029		0.00851	0.15142	0.01088	0.12441	0.01085	0.12583	0.01082	0.14779	0.01074	0.13755	0.01087	0.19529		0.00851	0.15142	0.01084	0.12144	0.01067	0.12684	0.01078	0.1338	0.01083	0.13946	0.01082	0.14779
0.00858	0.15427	0.01084	0.12137	0.01094	0.13601	0.01094	0.1339	0.0083	0.13062	0.01096	0.15153		0.00858	0.15427	0.01096	0.12603	0.01093	0.12735	0.01089	0.14912	0.01082	0.13899	0.01095	0.19618		0.00858	0.15427	0.01092	0.12246	0.01074	0.12841	0.01086	0.13548	0.01091	0.14102	0.01089	0.14912
0.00864	0.15706	0.01092	0.12266	0.01102	0.13757	0.01102	0.13555	0.00836	0.13213	0.01104	0.15276		0.00864	0.15706	0.01104	0.12737	0.01101	0.12888	0.01097	0.1504	0.0109	0.14037	0.01103	0.19697		0.00864	0.15706	0.011	0.12347	0.01082	0.13002	0.01094	0.13715	0.01099	0.14255	0.01097	0.1504
0.0087	0.15974	0.011	0.12403	0.0111	0.13909	0.0111	0.13718	0.00842	0.1339	0.01112	0.15399		0.0087	0.15974	0.01112	0.12867	0.01109	0.13047	0.01105	0.15166	0.01098	0.14179	0.01111	0.19769		0.0087	0.15974	0.01108	0.12458	0.0109	0.13165	0.01102	0.13879	0.01107	0.14407	0.01105	0.15166
0.00876	0.16226	0.01107	0.12546	0.01118	0.14055	0.01118	0.13876	0.00848	0.13596	0.0112	0.15524		0.00876	0.16226	0.0112	0.1303	0.01117	0.1321	0.01113	0.15288	0.01105	0.14325	0.01119	0.19843		0.00876	0.16226	0.01116	0.12583	0.01098	0.13327	0.0111	0.1404	0.01115	0.14564	0.01113	0.15288
0.00882	0.16456	0.01115	0.1272	0.01126	0.14197	0.01126	0.14032	0.00855	0.13831	0.01128	0.1565		0.00882	0.16456	0.01128	0.13156	0.01125	0.13372	0.01121	0.15406	0.01113	0.14472	0.01127	0.19918		0.00882	0.16456	0.01124	0.12711	0.01106	0.13495	0.01118	0.14196	0.01123	0.14708	0.01121	0.15406
0.00889	0.1667	0.01123	0.1285	0.01134	0.14333	0.01134	0.14183	0.00861	0.14079	0.01136	0.15777		0.00889	0.1667	0.01136	0.13287	0.01133	0.13526	0.01129	0.15519	0.01121	0.14615	0.01135	0.19991		0.00889	0.1667	0.01132	0.12852	0.01113	0.13665	0.01126	0.14345	0.01131	0.14847	0.01129	0.15519
0.00895	0.16866	0.01131	0.13001	0.01142	0.14469	0.01142	0.14326	0.00867	0.14326	0.01143	0.15906		0.00895	0.16866	0.01144	0.13426	0.01141	0.13674	0.01137	0.15638	0.01129	0.14766	0.01143	0.20059		0.00895	0.16866	0.0114	0.13	0.01121	0.13835	0.01133	0.14488	0.01139	0.14972	0.01137	0.15638
0.00901	0.17046	0.01139	0.13157	0.0115	0.14623	0.0115	0.14463	0.00873	0.14569	0.01151	0.1604		0.00901	0.17046	0.01152	0.13553	0.01149	0.13812	0.01145	0.15765	0.01137	0.14904	0.01151	0.20127		0.00901	0.17046	0.01148	0.13155	0.01129	0.14003	0.01141	0.14632	0.01147	0.15096	0.01145	0.15765
0.00907	0.17212	0.01147	0.13314	0.01158	0.14772	0.01158	0.146	0.00879	0.14804	0.01159	0.16181		0.00907	0.17212	0.0116	0.13685	0.01157	0.14024	0.01153	0.15903	0.01145	0.15039	0.01158	0.20191		0.00907	0.17212	0.01156	0.13303	0.01137	0.14168	0.01149	0.14776	0.01155	0.15223	0.01153	0.15903
0.00914	0.17363	0.01155	0.13472	0.01166	0.14916	0.01166	0.14735	0.00885	0.15028	0.01167	0.16325		0.00914	0.17363	0.01168	0.13818	0.01165	0.14139	0.01161	0.16049	0.01153	0.1518	0.01166	0.2025		0.00914	0.17363	0.01164	0.13445	0.01145	0.14329	0.01157	0.14919	0.01163	0.15346	0.01161	0.16049
0.0092	0.17499	0.01162	0.13625	0.01174	0.15051	0.01174	0.14869	0.00891	0.15238	0.01175	0.16468		0.0092	0.17499	0.01176	0.13952	0.01173	0.14269	0.01169	0.16192	0.0116	0.1532	0.01174	0.20305		0.0092	0.17499	0.01172	0.13584	0.01152	0.14487	0.01165	0.15057	0.0117	0.15473	0.01169	0.16192
0.00926	0.17626	0.0117	0.13774	0.01182	0.15197	0.01182	0.15002	0.00897	0.15437	0.01183	0.16616		0.00926	0.17626	0.01184	0.14074	0.01181	0.1437	0.01177	0.16332	0.01168	0.15455	0.01182	0.20362		0.00926	0.17626	0.0118	0.13718	0.0116	0.14642	0.01173	0.15194	0.01178	0.15601	0.01177	0.16332
0.00932	0.17749	0.01178	0.13921	0.01189	0.15347	0.0119	0.15127	0.00903	0.15626	0.01191	0.16766		0.00932	0.17749	0.01192	0.14191	0.01189	0.1452	0.01185	0.16474	0.01176	0.15587	0.0119	0.20425		0.00932	0.17749	0.01188	0.13847	0.01168	0.14793	0.01181	0.15333	0.01186	0.15728	0.01185	0.16474
0.00939	0.17865	0.01186	0.14064	0.01197	0.15471	0.01198	0.15247	0.00909	0.158	0.01199	0.16914		0.00939	0.17865	0.012	0.14306	0.01197	0.14666	0.01193	0.16618	0.01184	0.15714	0.01198	0.20492		0.00939	0.17865	0.01196	0.13971	0.01176	0.14939	0.01189	0.1547	0.01194	0.15847	0.01193	0.16618
0.00945	0.17975	0.01194	0.14203	0.01205	0.15578	0.01206	0.15362	0.00915	0.15967	0.01207	0.17057		0.00945	0.17975	0.01207	0.14418	0.01205	0.14803	0.01201	0.16763	0.01192	0.15839	0.01206	0.20568		0.00945	0.17975	0.01204	0.14092	0.01184	0.1508	0.01196	0.15603	0.01202	0.15965	0.01201	0.16763
0.00951	0.18078	0.01202	0.14338	0.01213	0.15692	0.01214	0.15472	0.00921	0.16122	0.01215	0.17195		0.00951	0.18078	0.01215	0.1453	0.01213	0.14932	0.01209	0.16902	0.012	0.15959	0.01214	0.20648		0.00951	0.18078	0.01212	0.14204	0.01191	0.15217	0.01204	0.1573	0.0121	0.16079	0.01209	0.16902
0.00957	0.18175	0.0121	0.14495	0.01221	0.15804	0.01222	0.15588	0.00927	0.16265	0.01223	0.17329		0.00957	0.18175	0.01223	0.1464	0.01221	0.15054	0.01217	0.17033	0.01208	0.16075	0.01222	0.20737		0.00957	0.18175	0.0122	0.14309	0.01199	0.15351	0.01212	0.15854	0.01218	0.16187	0.01217	0.17033
0.00963	0.18267	0.01218	0.1462	0.01229	0.15924	0.0123	0.15704	0.00933	0.16396	0.01231	0.1746		0.00963	0.18267	0.01231	0.14752	0.01229	0.15167	0.01224	0.17184	0.01215	0.16188	0.0123	0.20844		0.00963	0.18267	0.01228	0.14409	0.01207	0.15481	0.0122	0.15968	0.01226	0.16291	0.01224	0.17184
0.0097	0.18356	0.01225	0.14735	0.01237	0.16026	0.01237	0.15818	0.00939	0.16524	0.01239	0.17585		0.0097	0.18356	0.01239	0.14868	0.01237	0.1527	0.01232	0.17335	0.01223	0.16297	0.01238	0.20964		0.0097	0.18356	0.01236	0.14506	0.01215	0.15607	0.01228	0.16073	0.01234	0.16389	0.01232	0.17335
0.00976	0.18437	0.01233	0.14843	0.01245	0.16106	0.01245	0.1593	0.00945	0.16649	0.01247	0.17703		0.00976	0.18437	0.01247	0.14979	0.01244	0.15366	0.0124	0.17477	0.01231	0.164	0.01246	0.21108		0.00976	0.18437	0.01244	0.14596	0.01223	0.15725	0.01236	0.16168	0.01242	0.16487	0.0124	0.17477
0.00982	0.18516	0.01241	0.14942	0.01253	0.16188	0.01253	0.16043	0.00951	0.16769	0.01255	0.17813		0.00982	0.18516	0.01255	0.15089	0.01252	0.15452	0.01248	0.17596	0.01239	0.16495	0.01254	0.21286		0.00982	0.18516	0.01252	0.14685	0.0123	0.15837	0.01244	0.16253	0.0125	0.16584	0.01248	0.17596
0.00988	0.18595	0.01249	0.15034	0.01261	0.16271	0.01261	0.16146	0.00957	0.16886	0.01263	0.17919		0.00988	0.18595	0.01263	0.15211	0.0126	0.15532	0.01256	0.1769	0.01247	0.16588	0.01262	0.21489		0.00988	0.18595	0.01259	0.1477	0.01238	0.15943	0.01252	0.16327	0.01258	0.16684	0.01256	0.1769
0.00995	0.18672	0.01257	0.15136	0.01269	0.16341	0.01269	0.16234	0.00963	0.16997	0.0127	0.18019		0.00995	0.18672	0.01271	0.15347	0.01268	0.15604	0.01264	0.17788	0.01255	0.16679	0.0127	0.21712		0.00995	0.18672	0.01267	0.14848	0.01246	0.16042	0.01259	0.16389	0.01266	0.1678	0.01264	0.17788
0.01001	0.18749	0.01265	0.15234	0.01277	0.16403	0.01277	0.16318	0.00969	0.17103	0.01278	0.18116		0.01001	0.18749	0.01279	0.15445	0.01276	0.15668	0.01272	0.17895	0.01263	0.16768	0.01278	0.21946		0.01001	0.18749	0.01275	0.1492	0.01254	0.1613	0.01267	0.16449	0.01274	0.1687	0.01272	0.17895
0.01007	0.18825	0.01273	0.15319	0.01285	0.16455	0.01285	0.16386	0.00975	0.17208	0.01286	0.18208		0.01007	0.18825	0.01287	0.15495	0.01284	0.15727	0.0128	0.17999	0.01271	0.16851	0.01286	0.22186		0.01007	0.18825	0.01283	0.14989	0.01262	0.16207	0.01275	0.16505	0.01282	0.16951	0.0128	0.17999
0.01013	0.18898	0.01281	0.15384	0.01293	0.16509	0.01293	0.16449	0.00981	0.17309	0.01294	0.18296		0.01013	0.18898	0.01295	0.15518	0.01292	0.15781	0.01288	0.18092	0.01278	0.1693	0.01293	0.22423		0.01013	0.18898	0.01291	0.15051	0.01269	0.16278	0.01283	0.16562	0.0129	0.17032	0.01288	0.18092
0.0102	0.18972	0.01288	0.15424	0.01301	0.16559	0.01301	0.16506	0.00987	0.17403	0.01302	0.18384		0.0102	0.18972	0.01303	0.15554	0.013	0.15827	0.01296	0.18174	0.01286	0.17004	0.01301	0.22655		0.0102	0.18972	0.01299	0.15106	0.01277	0.16342	0.01291	0.16609	0.01298	0.17106	0.01296	0.18174
0.01026	0.19042	0.01296	0.15462	0.01309	0.16603	0.01309	0.16549	0.00993	0.17494	0.0131	0.18468		0.01026	0.19042	0.01311	0.15599	0.01308	0.15865	0.01304	0.18247	0.01294	0.17078	0.01309	0.22878		0.01026	0.19042	0.01307	0.15157	0.01285	0.164	0.01299	0.16645	0.01306	0.17176	0.01304	0.18247
0.01032	0.19113	0.01304	0.15502	0.01317	0.16633	0.01317	0.16571	0.00999	0.17579	0.01318	0.18549		0.01032	0.19113	0.01319	0.15632	0.01316	0.15889	0.01312	0.18315	0.01302	0.17144	0.01317	0.23099		0.01032	0.19113	0.01315	0.15205	0.01293	0.16451	0.01307	0.16668	0.01314	0.17238	0.01312	0.18315
0.01038	0.19178	0.01312	0.15542	0.01325	0.16651	0.01325	0.16585	0.01006	0.17656	0.01326	0.18624		0.01038	0.19178	0.01327	0.1565	0.01324	0.15899	0.0132	0.18381	0.0131	0.17207	0.01325	0.23309		0.01038	0.19178	0.01323	0.15245	0.013	0.16502	0.01315	0.16678	0.01322	0.17291	0.0132	0.18381
0.01044	0.19236	0.0132	0.15565	0.01333	0.16661	0.01333	0.16595	0.01012	0.17729	0.01334	0.18695		0.01044	0.19236	0.01335	0.15661	0.01332	0.159	0.01328	0.18445	0.01318	0.17265	0.01333	0.23513		0.01044	0.19236	0.01331	0.15281	0.01308	0.16524	0.01322	0.16675	0.0133	0.17334	0.01328	0.18445
0.01051	0.1929	0.01328	0.15565	0.01341	0.16672	0.01341	0.166	0.01018	0.17799	0.01342	0.18762		0.01051	0.1929	0.01343	0.15643	0.0134	0.15901	0.01336	0.185	0.01326	0.17315	0.01341	0.23709		0.01051	0.1929	0.01339	0.15305	0.01316	0.16538	0.0133	0.16662	0.01338	0.17367	0.01336	0.185
0.01057	0.19341	0.01336	0.15557	0.01349	0.16676	0.01349	0.16604	0.01024	0.17864	0.0135	0.18825		0.01057	0.19341	0.01351	0.15617	0.01348	0.15902	0.01344	0.18542	0.01333	0.17357	0.01349	0.239		0.01057	0.19341	0.01347	0.15319	0.01324	0.1653	0.01338	0.1666	0.01346	0.17397	0.01344	0.18542
0.01063	0.194	0.01344	0.15553	0.01356	0.16681	0.01357	0.16622	0.0103	0.1793	0.01358	0.18886		0.01063	0.194	0.01358	0.15595	0.01356	0.15901	0.01352	0.18575	0.01341	0.17395	0.01357	0.2408		0.01063	0.194	0.01355	0.1533	0.01332	0.16522	0.01346	0.1667	0.01353	0.17423	0.01352	0.18575
0.01069	0.19467	0.01351	0.15554	0.01364	0.16682	0.01365	0.16647	0.01036	0.17995	0.01366	0.18944		0.01069	0.19467	0.01366	0.15579	0.01364	0.15902	0.01359	0.18605	0.01349	0.17426	0.01365	0.2425		0.01069	0.19467	0.01363	0.15334	0.01339	0.16517	0.01354	0.16691	0.01361	0.1745	0.01359	0.18605
0.01076	0.19539	0.01359	0.15547	0.01372	0.16686	0.01373	0.16673	0.01042	0.18055	0.01374	0.18998		0.01076	0.19539	0.01374	0.15568	0.01372	0.15902	0.01367	0.18635	0.01357	0.17458	0.01373	0.24409		0.01076	0.19539	0.01371	0.15331	0.01347	0.16514	0.01362	0.16715	0.01369	0.17481	0.01367	0.18635
0.01082	0.19611	0.01367	0.15542	0.0138	0.16682	0.01381	0.16705	0.01048	0.18111	0.01382	0.19052		0.01082	0.19611	0.01382	0.15556	0.0138	0.15908	0.01375	0.18662	0.01365	0.17491	0.01381	0.24559		0.01082	0.19611	0.01379	0.15323	0.01355	0.16505	0.0137	0.16738	0.01377	0.17519	0.01375	0.18662
0.01088	0.1968	0.01375	0.15536	0.01388	0.1667	0.01389	0.16738	0.01054	0.18166	0.0139	0.19104		0.01088	0.1968	0.0139	0.15546	0.01388	0.15935	0.01383	0.18689	0.01373	0.17529	0.01389	0.24704		0.01088	0.1968	0.01387	0.15316	0.01363	0.16512	0.01378	0.16763	0.01385	0.17559	0.01383	0.18689
0.01094	0.19739	0.01383	0.15535	0.01396	0.16668	0.01397	0.1677	0.0106	0.1822	0.01398	0.1917		0.01094	0.19739	0.01398	0.15546	0.01396	0.1597	0.01391	0.18719	0.01381	0.17575	0.01397	0.24844		0.01094	0.19739	0.01395	0.1531	0.01371	0.16527	0.01385	0.16801	0.01393	0.17605	0.01391	0.18719
0.01101	0.19793	0.01391	0.15532	0.01404	0.16675	0.01405	0.16803	0.01066	0.18274	0.01405	0.19244		0.01101	0.19793	0.01406	0.1556	0.01404	0.15999	0.01399	0.18755	0.01388	0.17628	0.01405	0.24981		0.01101	0.19793	0.01403	0.15304	0.01378	0.16536	0.01393	0.16841	0.01401	0.17652	0.01399	0.18755
0.01107	0.19846	0.01399	0.15532	0.01412	0.16692	0.01412	0.16839	0.01072	0.18326	0.01413	0.19329		0.01107	0.19846	0.01414	0.15586	0.01411	0.1602	0.01407	0.18805	0.01396	0.17688	0.01413	0.25116		0.01107	0.19846	0.01411	0.15307	0.01386	0.16531	0.01401	0.16894	0.01409	0.17705	0.01407	0.18805
0.01113	0.19897	0.01406	0.15538	0.0142	0.16718	0.0142	0.16879	0.01078	0.18376	0.01421	0.19421		0.01113	0.19897	0.01422	0.1562	0.01419	0.1604	0.01415	0.18872	0.01404	0.17751	0.01421	0.25248		0.01113	0.19897	0.01419	0.15341	0.01394	0.16521	0.01409	0.16951	0.01417	0.17762	0.01415	0.18872
0.01119	0.19944	0.01414	0.15558	0.01428	0.16746	0.01428	0.16926	0.01084	0.18427	0.01429	0.19514		0.01119	0.19944	0.0143	0.15658	0.01427	0.1606	0.01423	0.18958	0.01412	0.17812	0.01428	0.25382		0.01119	0.19944	0.01427	0.15383	0.01402	0.16512	0.01417	0.17019	0.01425	0.17821	0.01423	0.18958
0.01125	0.19997	0.01422	0.15584	0.01436	0.16783	0.01436	0.16984	0.0109	0.18474	0.01437	0.19611		0.01125	0.19997	0.01438	0.157	0.01435	0.16085	0.01431	0.19057	0.0142	0.17876	0.01436	0.25511		0.01125	0.19997	0.01435	0.1543	0.0141	0.16511	0.01425	0.17091	0.01433	0.1788	0.01431	0.19057
0.01132	0.20047	0.0143	0.15613	0.01444	0.16832	0.01444	0.17049	0.01096	0.1852	0.01445	0.19708		0.01132	0.20047	0.01446	0.15745	0.01443	0.16124	0.01439	0.19159	0.01428	0.17945	0.01444	0.25638		0.01132	0.20047	0.01442	0.15479	0.01417	0.16513	0.01433	0.17165	0.01441	0.17942	0.01439	0.19159
0.01138	0.20104	0.01438	0.15652	0.01452	0.16894	0.01452	0.17121	0.01102	0.18562	0.01453	0.19803		0.01138	0.20104	0.01454	0.15799	0.01451	0.16191	0.01447	0.19262	0.01436	0.18019	0.01452	0.25759		0.01138	0.20104	0.0145	0.15535	0.01425	0.16529	0.0144	0.17236	0.01449	0.1801	0.01447	0.19262
0.01144	0.20172	0.01446	0.15698	0.0146	0.16973	0.0146	0.17197	0.01108	0.18602	0.01461	0.19896		0.01144	0.20172	0.01462	0.15871	0.01459	0.16281	0.01455	0.19366	0.01444	0.18099	0.0146	0.25876		0.01144	0.20172	0.01458	0.15602	0.01433	0.16563	0.01448	0.17309	0.01457	0.18085	0.01455	0.19366
0.0115	0.20241	0.01454	0.15748	0.01468	0.17074	0.01468	0.17273	0.01114	0.18638	0.01469	0.19987		0.0115	0.20241	0.0147	0.15958	0.01467	0.16385	0.01463	0.19466	0.01451	0.18197	0.01468	0.25988		0.0115	0.20241	0.01466	0.15672	0.01441	0.16612	0.01456	0.17387	0.01465	0.18165	0.01463	0.19466
0.01157	0.20311	0.01462	0.15799	0.01476	0.17188	0.01476	0.17348	0.0112	0.18671	0.01477	0.20078		0.01157	0.20311	0.01478	0.16046	0.01475	0.16494	0.01471	0.19561	0.01459	0.18298	0.01476	0.26095		0.01157	0.20311	0.01474	0.15749	0.01449	0.16668	0.01464	0.1747	0.01473	0.18248	0.01471	0.19561
0.01163	0.2038	0.01469	0.15855	0.01484	0.17303	0.01484	0.17425	0.01126	0.18704	0.01485	0.20172		0.01163	0.2038	0.01486	0.16128	0.01483	0.16601	0.01479	0.19649	0.01467	0.18401	0.01484	0.26201		0.01163	0.2038	0.01482	0.15829	0.01456	0.16735	0.01472	0.1756	0.01481	0.18337	0.01479	0.19649
0.01169	0.20447	0.01477	0.15913	0.01492	0.17418	0.01492	0.17508	0.01132	0.18736	0.01493	0.20269		0.01169	0.20447	0.01494	0.16205	0.01491	0.16701	0.01486	0.19731	0.01475	0.18498	0.01492	0.26309		0.01169	0.20447	0.0149	0.15909	0.01464	0.16807	0.0148	0.17655	0.01489	0.18435	0.01486	0.19731
0.01175	0.20512	0.01485	0.15972	0.015	0.17538	0.015	0.17596	0.01138	0.18773	0.01501	0.20363		0.01175	0.20512	0.01502	0.1628	0.01499	0.16798	0.01494	0.19809	0.01483	0.18586	0.015	0.26417		0.01175	0.20512	0.01498	0.15988	0.01472	0.16891	0.01488	0.17752	0.01497	0.18538	0.01494	0.19809
0.01182	0.2058	0.01493	0.16031	0.01508	0.17664	0.01508	0.17681	0.01144	0.18812	0.01509	0.20449		0.01182	0.2058	0.0151	0.16356	0.01507	0.16897	0.01502	0.19887	0.01491	0.18662	0.01508	0.26524		0.01182	0.2058	0.01506	0.1607	0.0148	0.16982	0.01496	0.17852	0.01505	0.18647	0.01502	0.19887
0.01188	0.20659	0.01501	0.16091	0.01515	0.17792	0.01516	0.17766	0.0115	0.18854	0.01517	0.20529		0.01188	0.20659	0.01517	0.16437	0.01515	0.16998	0.0151	0.19964	0.01499	0.18737	0.01516	0.26632		0.01188	0.20659	0.01514	0.16155	0.01488	0.17074	0.01503	0.17953	0.01513	0.18757	0.0151	0.19964
0.01194	0.20747	0.01509	0.16154	0.01523	0.17919	0.01524	0.17852	0.01156	0.18895	0.01525	0.206		0.01194	0.20747	0.01525	0.16527	0.01523	0.17102	0.01518	0.20044	0.01506	0.18822	0.01524	0.26737		0.01194	0.20747	0.01522	0.16247	0.01495	0.17169	0.01511	0.18057	0.01521	0.18868	0.01518	0.20044
0.012	0.20844	0.01517	0.16223	0.01531	0.18047	0.01532	0.17938	0.01163	0.18935	0.01533	0.20667		0.012	0.20844	0.01533	0.16621	0.01531	0.17209	0.01526	0.20127	0.01514	0.18906	0.01532	0.26841		0.012	0.20844	0.0153	0.16338	0.01503	0.17266	0.01519	0.18165	0.01529	0.18978	0.01526	0.20127
0.01206	0.20948	0.01525	0.163	0.01539	0.18181	0.0154	0.18038	0.01169	0.18973	0.0154	0.20732		0.01206	0.20948	0.01541	0.16732	0.01539	0.17343	0.01534	0.20211	0.01522	0.18988	0.0154	0.2694		0.01206	0.20948	0.01538	0.16437	0.01511	0.17379	0.01527	0.18278	0.01537	0.19093	0.01534	0.20211
0.01213	0.21058	0.01532	0.16384	0.01547	0.18319	0.01548	0.18151	0.01175	0.19015	0.01548	0.20803		0.01213	0.21058	0.01549	0.16864	0.01547	0.17479	0.01542	0.203	0.0153	0.1907	0.01548	0.27039		0.01213	0.21058	0.01546	0.16551	0.01519	0.17486	0.01535	0.18396	0.01544	0.1921	0.01542	0.203
0.01219	0.21172	0.0154	0.16474	0.01555	0.18458	0.01556	0.18273	0.01181	0.19059	0.01556	0.20878		0.01219	0.21172	0.01557	0.17011	0.01555	0.17611	0.0155	0.20388	0.01538	0.1916	0.01556	0.27133		0.01219	0.21172	0.01554	0.16685	0.01527	0.17593	0.01543	0.18525	0.01552	0.19325	0.0155	0.20388
0.01225	0.21297	0.01548	0.16575	0.01563	0.18597	0.01564	0.18398	0.01187	0.1911	0.01564	0.20968		0.01225	0.21297	0.01565	0.17167	0.01563	0.17733	0.01558	0.20482	0.01546	0.19268	0.01563	0.27224		0.01225	0.21297	0.01562	0.16831	0.01534	0.17711	0.01551	0.18658	0.0156	0.19443	0.01558	0.20482
0.01231	0.21428	0.01556	0.16687	0.01571	0.18738	0.01572	0.18528	0.01193	0.19173	0.01572	0.2107		0.01231	0.21428	0.01573	0.17328	0.01571	0.1786	0.01566	0.20579	0.01554	0.1938	0.01571	0.27309		0.01231	0.21428	0.0157	0.16984	0.01542	0.17842	0.01559	0.18793	0.01568	0.19559	0.01566	0.20579
0.01238	0.21572	0.01564	0.16815	0.01579	0.18883	0.01579	0.18663	0.01199	0.19246	0.0158	0.21187		0.01238	0.21572	0.01581	0.17492	0.01578	0.17981	0.01574	0.20684	0.01561	0.19503	0.01579	0.27391		0.01238	0.21572	0.01578	0.17142	0.0155	0.17976	0.01566	0.18929	0.01576	0.19677	0.01574	0.20684
0.01244	0.21733	0.01572	0.16966	0.01587	0.19031	0.01587	0.18804	0.01205	0.19326	0.01588	0.21307		0.01244	0.21733	0.01589	0.17659	0.01586	0.18113	0.01582	0.20795	0.01569	0.19622	0.01587	0.27474		0.01244	0.21733	0.01586	0.17308	0.01558	0.18116	0.01574	0.1907	0.01584	0.1979	0.01582	0.20795
0.0125	0.21925	0.0158	0.17134	0.01595	0.19179	0.01595	0.18952	0.01211	0.19415	0.01596	0.21426		0.0125	0.21925	0.01597	0.17817	0.01594	0.18249	0.0159	0.20913	0.01577	0.1974	0.01595	0.27557		0.0125	0.21925	0.01594	0.1748	0.01566	0.18266	0.01582	0.19214	0.01592	0.19906	0.0159	0.20913
0.01256	0.2213	0.01588	0.17309	0.01603	0.19328	0.01603	0.19103	0.01217	0.19509	0.01604	0.21543		0.01256	0.2213	0.01605	0.17981	0.01602	0.18392	0.01598	0.2104	0.01585	0.1986	0.01603	0.27642		0.01256	0.2213	0.01602	0.17655	0.01573	0.1843	0.0159	0.19361	0.016	0.20038	0.01598	0.2104
0.01263	0.22333	0.01595	0.17486	0.01611	0.19479	0.01611	0.19252	0.01223	0.19608	0.01612	0.21661		0.01263	0.22333	0.01613	0.18139	0.0161	0.18533	0.01606	0.21176	0.01593	0.19985	0.01611	0.27727		0.01263	0.22333	0.0161	0.17831	0.01581	0.18601	0.01598	0.1951	0.01608	0.20183	0.01606	0.21176
0.01269	0.22531	0.01603	0.17658	0.01619	0.1963	0.01619	0.19399	0.01229	0.19713	0.0162	0.21783		0.01269	0.22531	0.01621	0.18294	0.01618	0.18669	0.01614	0.21316	0.01601	0.20118	0.01619	0.27815		0.01269	0.22531	0.01618	0.18	0.01589	0.18778	0.01606	0.1966	0.01616	0.20332	0.01614	0.21316
0.01275	0.2272	0.01611	0.17828	0.01627	0.19781	0.01627	0.19542	0.01235	0.19822	0.01628	0.21913		0.01275	0.2272	0.01629	0.18446	0.01626	0.18897	0.01621	0.21462	0.01609	0.20257	0.01627	0.27915		0.01275	0.2272	0.01625	0.18161	0.01597	0.18951	0.01614	0.1981	0.01624	0.20483	0.01621	0.21462
0.01281	0.22923	0.01619	0.17995	0.01635	0.19932	0.01635	0.1968	0.01241	0.19938	0.01636	0.22041		0.01281	0.22923	0.01637	0.18593	0.01634	0.18994	0.01629	0.21612	0.01616	0.20398	0.01635	0.28023		0.01281	0.22923	0.01633	0.18313	0.01605	0.19113	0.01622	0.19958	0.01632	0.20628	0.01629	0.21612
0.01288	0.23122	0.01627	0.18155	0.01643	0.2008	0.01643	0.19815	0.01247	0.20054	0.01644	0.22166		0.01288	0.23122	0.01645	0.18731	0.01642	0.19079	0.01637	0.21761	0.01624	0.20539	0.01643	0.28137		0.01288	0.23122	0.01641	0.18458	0.01612	0.19271	0.01629	0.20101	0.0164	0.20769	0.01637	0.21761
0.01294	0.23314	0.01635	0.18309	0.01651	0.20224	0.01651	0.19946	0.01253	0.20178	0.01652	0.22286		0.01294	0.23314	0.01653	0.18867	0.0165	0.19214	0.01645	0.21906	0.01632	0.20675	0.01651	0.28255		0.01294	0.23314	0.01649	0.18598	0.0162	0.19425	0.01637	0.20236	0.01648	0.2091	0.01645	0.21906
0.013	0.23491	0.01643	0.18459	0.01659	0.20362	0.01659	0.20072	0.01259	0.20311	0.0166	0.22402		0.013	0.23491	0.01661	0.18998	0.01658	0.19346	0.01653	0.22047	0.0164	0.20812	0.01659	0.28378		0.013	0.23491	0.01657	0.18727	0.01628	0.19574	0.01645	0.20366	0.01656	0.21053	0.01653	0.22047
0.01306	0.23669	0.0165	0.18605	0.01667	0.20496	0.01667	0.20197	0.01265	0.20454	0.01668	0.22515		0.01306	0.23669	0.01669	0.19121	0.01666	0.19472	0.01661	0.22181	0.01648	0.20947	0.01667	0.28511		0.01306	0.23669	0.01665	0.18849	0.01636	0.19722	0.01653	0.20494	0.01664	0.21196	0.01661	0.22181
0.01312	0.23837	0.01658	0.18744	0.01675	0.20625	0.01675	0.20319	0.01271	0.20606	0.01675	0.22625		0.01312	0.23837	0.01676	0.19242	0.01674	0.19593	0.01669	0.22311	0.01656	0.21083	0.01675	0.28658		0.01312	0.23837	0.01673	0.18965	0.01644	0.19864	0.01661	0.2062	0.01672	0.21332	0.01669	0.22311
0.01319	0.24	0.01666	0.1888	0.01682	0.20747	0.01683	0.20436	0.01277	0.20768	0.01683	0.22732		0.01319	0.24	0.01684	0.19356	0.01682	0.19707	0.01677	0.22437	0.01664	0.21214	0.01683	0.28816		0.01319	0.24	0.01681	0.19075	0.01651	0.19998	0.01669	0.20744	0.0168	0.21463	0.01677	0.22437
0.01325	0.24157	0.01674	0.1901	0.0169	0.20867	0.01691	0.20547	0.01283	0.20933	0.01691	0.22837		0.01325	0.24157	0.01692	0.19466	0.0169	0.19817	0.01685	0.22556	0.01672	0.21346	0.0169	0.28986		0.01325	0.24157	0.01689	0.19184	0.01659	0.20128	0.01677	0.20863	0.01688	0.21591	0.01685	0.22556
0.01331	0.24306	0.01682	0.19137	0.01698	0.20988	0.01699	0.20655	0.01289	0.21099	0.01699	0.22941		0.01331	0.24306	0.017	0.19571	0.01698	0.19923	0.01693	0.2267	0.01679	0.21474	0.01698	0.29166		0.01331	0.24306	0.01697	0.19291	0.01667	0.20251	0.01685	0.20977	0.01696	0.21713	0.01693	0.2267
0.01337	0.24445	0.0169	0.19257	0.01706	0.21106	0.01707	0.20759	0.01295	0.21265	0.01707	0.23044		0.01337	0.24445	0.01708	0.19671	0.01706	0.20016	0.01701	0.2278	0.01687	0.2161	0.01706	0.2935		0.01337	0.24445	0.01705	0.19391	0.01675	0.2037	0.01692	0.21086	0.01704	0.21834	0.01701	0.2278
0.01344	0.24578	0.01698	0.19373	0.01714	0.21215	0.01715	0.20863	0.01301	0.2143	0.01715	0.23145		0.01344	0.24578	0.01716	0.19775	0.01714	0.20102	0.01709	0.22887	0.01695	0.21734	0.01714	0.29538		0.01344	0.24578	0.01713	0.1949	0.01683	0.20479	0.017	0.21195	0.01712	0.21951	0.01709	0.22887
0.0135	0.24704	0.01706	0.19487	0.01722	0.21319	0.01723	0.20966	0.01307	0.21593	0.01723	0.23244		0.0135	0.24704	0.01724	0.19876	0.01722	0.20186	0.01717	0.23005	0.01703	0.21851	0.01722	0.29726		0.0135	0.24704	0.01721	0.19593	0.0169	0.20582	0.01708	0.21304	0.0172	0.22062	0.01717	0.23005
0.01356	0.24825	0.01713	0.19597	0.0173	0.21413	0.01731	0.21063	0.01314	0.21755	0.01731	0.23345		0.01356	0.24825	0.01732	0.19977	0.0173	0.20268	0.01725	0.23137	0.01711	0.21976	0.0173	0.29911		0.01356	0.24825	0.01729	0.19692	0.01698	0.20679	0.01716	0.21413	0.01727	0.22165	0.01725	0.23137
0.01362	0.24944	0.01721	0.19704	0.01738	0.21496	0.01739	0.21157	0.0132	0.21913	0.01739	0.23452		0.01362	0.24944	0.0174	0.20075	0.01738	0.20347	0.01733	0.23265	0.01719	0.22084	0.01738	0.30097		0.01362	0.24944	0.01737	0.19786	0.01706	0.20768	0.01724	0.21518	0.01735	0.2226	0.01733	0.23265
0.01369	0.25056	0.01729	0.19808	0.01746	0.21575	0.01746	0.21248	0.01326	0.22067	0.01747	0.23569		0.01369	0.25056	0.01748	0.20166	0.01745	0.20419	0.01741	0.23377	0.01727	0.22191	0.01746	0.3028		0.01369	0.25056	0.01745	0.19876	0.01714	0.20851	0.01732	0.2162	0.01743	0.22353	0.01741	0.23377
0.01375	0.25162	0.01737	0.19906	0.01754	0.21651	0.01754	0.21339	0.01332	0.22213	0.01755	0.23693		0.01375	0.25162	0.01756	0.20251	0.01753	0.20491	0.01749	0.23478	0.01734	0.22296	0.01754	0.3046		0.01375	0.25162	0.01753	0.19957	0.01722	0.20928	0.0174	0.21718	0.01751	0.22442	0.01749	0.23478
0.01381	0.25261	0.01745	0.20003	0.01762	0.21722	0.01762	0.2143	0.01338	0.22354	0.01763	0.23818		0.01381	0.25261	0.01764	0.20335	0.01761	0.20561	0.01756	0.23561	0.01742	0.22392	0.01762	0.30636		0.01381	0.25261	0.01761	0.20034	0.01729	0.21	0.01747	0.21808	0.01759	0.22537	0.01756	0.23561
0.01387	0.25358	0.01753	0.20096	0.0177	0.21789	0.0177	0.21517	0.01344	0.22492	0.01771	0.23942		0.01387	0.25358	0.01772	0.20417	0.01769	0.20633	0.01764	0.23647	0.0175	0.22483	0.0177	0.30809		0.01387	0.25358	0.01769	0.20105	0.01737	0.21069	0.01755	0.2189	0.01767	0.22626	0.01764	0.23647
0.01393	0.25451	0.01761	0.20185	0.01778	0.21854	0.01778	0.21604	0.0135	0.22626	0.01779	0.24064		0.01393	0.25451	0.0178	0.20491	0.01777	0.20705	0.01772	0.23743	0.01758	0.22578	0.01778	0.3098		0.01393	0.25451	0.01777	0.20174	0.01745	0.21136	0.01763	0.21967	0.01775	0.22713	0.01772	0.23743
0.014	0.25543	0.01769	0.20269	0.01786	0.21921	0.01786	0.2169	0.01356	0.22753	0.01787	0.24184		0.014	0.25543	0.01788	0.20555	0.01785	0.20776	0.0178	0.23835	0.01766	0.22673	0.01786	0.31147		0.014	0.25543	0.01785	0.20235	0.01753	0.212	0.01771	0.2204	0.01783	0.22803	0.0178	0.23835
0.01406	0.2563	0.01776	0.20346	0.01794	0.21987	0.01794	0.21777	0.01362	0.22875	0.01795	0.24302		0.01406	0.2563	0.01796	0.20651	0.01793	0.20851	0.01788	0.23938	0.01774	0.22759	0.01794	0.31311		0.01406	0.2563	0.01793	0.20288	0.0176	0.21264	0.01779	0.2211	0.01791	0.22887	0.01788	0.23938
0.01412	0.25713	0.01784	0.20417	0.01802	0.22051	0.01802	0.21863	0.01368	0.22994	0.01803	0.24421		0.01412	0.25713	0.01804	0.20676	0.01801	0.20926	0.01796	0.24048	0.01782	0.22833	0.01802	0.31472		0.01412	0.25713	0.01801	0.20336	0.01768	0.21334	0.01787	0.22178	0.01799	0.22967	0.01796	0.24048
0.01418	0.25795	0.01792	0.20484	0.0181	0.22113	0.0181	0.21945	0.01374	0.23109	0.0181	0.24538		0.01418	0.25795	0.01812	0.20714	0.01809	0.20997	0.01804	0.24159	0.01789	0.22906	0.0181	0.31632		0.01418	0.25795	0.01808	0.20378	0.01776	0.21407	0.01795	0.22245	0.01807	0.23044	0.01804	0.24159
0.01425	0.25873	0.018	0.20545	0.01818	0.22171	0.01818	0.22029	0.0138	0.23221	0.01818	0.24654		0.01425	0.25873	0.0182	0.20757	0.01817	0.21066	0.01812	0.24272	0.01797	0.22982	0.01818	0.31787		0.01425	0.25873	0.01816	0.20419	0.01784	0.21482	0.01803	0.22314	0.01815	0.23119	0.01812	0.24272
0.01431	0.25948	0.01808	0.20602	0.01826	0.22225	0.01826	0.2211	0.01386	0.23332	0.01826	0.24767		0.01431	0.25948	0.01827	0.20796	0.01825	0.21135	0.0182	0.24377	0.01805	0.23056	0.01825	0.31941		0.01431	0.25948	0.01824	0.20455	0.01792	0.21558	0.0181	0.22382	0.01823	0.23195	0.0182	0.24377
0.01437	0.26022	0.01816	0.20654	0.01834	0.22276	0.01834	0.22189	0.01392	0.23443	0.01834	0.24878		0.01437	0.26022	0.01835	0.20822	0.01833	0.21202	0.01828	0.24478	0.01813	0.23127	0.01833	0.32088		0.01437	0.26022	0.01832	0.20488	0.01799	0.21635	0.01818	0.22446	0.01831	0.23265	0.01828	0.24478
0.01443	0.26095	0.01824	0.207	0.01841	0.22323	0.01842	0.22268	0.01398	0.23551	0.01842	0.24989		0.01443	0.26095	0.01843	0.20841	0.01841	0.21265	0.01836	0.24576	0.01821	0.23199	0.01841	0.3223		0.01443	0.26095	0.0184	0.20517	0.01807	0.21709	0.01826	0.22511	0.01839	0.23335	0.01836	0.24576
0.0145	0.26165	0.01832	0.20743	0.01849	0.22366	0.0185	0.22343	0.01404	0.23656	0.0185	0.25098		0.0145	0.26165	0.01851	0.2086	0.01849	0.21328	0.01844	0.24669	0.01829	0.23276	0.01849	0.3237		0.0145	0.26165	0.01848	0.20544	0.01815	0.21778	0.01834	0.22573	0.01847	0.23401	0.01844	0.24669
0.01456	0.26235	0.01839	0.20781	0.01857	0.22409	0.01858	0.22417	0.0141	0.23758	0.01858	0.25205		0.01456	0.26235	0.01859	0.20892	0.01857	0.21398	0.01852	0.24761	0.01837	0.23352	0.01857	0.32502		0.01456	0.26235	0.01856	0.20578	0.01823	0.21845	0.01842	0.22634	0.01855	0.23471	0.01852	0.24761
0.01462	0.26303	0.01847	0.20819	0.01865	0.22446	0.01866	0.22491	0.01416	0.23858	0.01866	0.2531		0.01462	0.26303	0.01867	0.20956	0.01865	0.21468	0.0186	0.24856	0.01844	0.23433	0.01865	0.32632		0.01462	0.26303	0.01864	0.20612	0.01831	0.21903	0.0185	0.22693	0.01863	0.23538	0.0186	0.24856
0.01468	0.26368	0.01855	0.20855	0.01873	0.22483	0.01874	0.22557	0.01422	0.23954	0.01874	0.25412		0.01468	0.26368	0.01875	0.2101	0.01873	0.21536	0.01868	0.24951	0.01852	0.2351	0.01873	0.3276		0.01468	0.26368	0.01872	0.20646	0.01838	0.21953	0.01858	0.22748	0.01871	0.23604	0.01868	0.24951
0.01474	0.26436	0.01863	0.20889	0.01881	0.22522	0.01882	0.2262	0.01428	0.24046	0.01882	0.25512		0.01474	0.26436	0.01883	0.21046	0.01881	0.216	0.01876	0.25051	0.0186	0.23592	0.01881	0.32885		0.01474	0.26436	0.0188	0.20679	0.01846	0.22026	0.01866	0.22805	0.01879	0.2367	0.01876	0.25051
0.01481	0.26505	0.01871	0.20919	0.01889	0.22565	0.0189	0.22681	0.01434	0.24136	0.0189	0.25612		0.01481	0.26505	0.01891	0.21059	0.01889	0.21657	0.01884	0.25152	0.01868	0.23671	0.01889	0.3301		0.01481	0.26505	0.01888	0.20715	0.01854	0.2205	0.01873	0.22864	0.01887	0.23737	0.01884	0.25152
0.01487	0.26572	0.01879	0.20946	0.01897	0.22611	0.01898	0.22743	0.0144	0.24224	0.01898	0.25714		0.01487	0.26572	0.01899	0.21079	0.01897	0.21707	0.01891	0.2525	0.01876	0.23747	0.01897	0.33134		0.01487	0.26572	0.01896	0.20741	0.01862	0.22097	0.01881	0.22926	0.01895	0.23803	0.01891	0.2525
0.01493	0.26637	0.01887	0.20968	0.01905	0.22663	0.01906	0.22806	0.01446	0.2431	0.01906	0.25819		0.01493	0.26637	0.01907	0.21115	0.01904	0.21751	0.01899	0.25348	0.01884	0.23823	0.01905	0.33258		0.01493	0.26637	0.01904	0.20772	0.0187	0.22143	0.01889	0.22987	0.01903	0.23869	0.01899	0.25348
0.01499	0.26706	0.01894	0.20991	0.01913	0.22715	0.01914	0.22867	0.01452	0.24394	0.01914	0.25929		0.01499	0.26706	0.01915	0.21173	0.01912	0.21796	0.01907	0.25448	0.01892	0.23899	0.01913	0.33383		0.01499	0.26706	0.01912	0.20803	0.01877	0.22189	0.01897	0.23049	0.0191	0.23931	0.01907	0.25448
0.01506	0.26783	0.01902	0.21018	0.01921	0.2277	0.01921	0.22925	0.01458	0.24471	0.01922	0.26037		0.01506	0.26783	0.01923	0.2123	0.0192	0.21842	0.01915	0.25551	0.019	0.23973	0.01921	0.33511		0.01506	0.26783	0.0192	0.20839	0.01885	0.22233	0.01905	0.23108	0.01918	0.23996	0.01915	0.25551
0.01512	0.26863	0.0191	0.21047	0.01929	0.22822	0.01929	0.22979	0.01464	0.24548	0.0193	0.26144		0.01512	0.26863	0.01931	0.21279	0.01928	0.21888	0.01923	0.25654	0.01907	0.24042	0.01929	0.33635		0.01512	0.26863	0.01928	0.20878	0.01893	0.22281	0.01913	0.2316	0.01926	0.24064	0.01923	0.25654
0.01518	0.26942	0.01918	0.21081	0.01937	0.22875	0.01937	0.23033	0.01471	0.24621	0.01938	0.26249		0.01518	0.26942	0.01939	0.21313	0.01936	0.21934	0.01931	0.25758	0.01915	0.2411	0.01937	0.33758		0.01518	0.26942	0.01936	0.20926	0.01901	0.22329	0.01921	0.23212	0.01934	0.24132	0.01931	0.25758
0.01524	0.27019	0.01926	0.21116	0.01945	0.22933	0.01945	0.23086	0.01477	0.2469	0.01945	0.26354		0.01524	0.27019	0.01947	0.21347	0.01944	0.21981	0.01939	0.2586	0.01923	0.24172	0.01945	0.33876		0.01524	0.27019	0.01944	0.20979	0.01909	0.22379	0.01929	0.23261	0.01942	0.24205	0.01939	0.2586
0.01531	0.27098	0.01934	0.21152	0.01953	0.22995	0.01953	0.23144	0.01483	0.24759	0.01953	0.26459		0.01531	0.27098	0.01955	0.21382	0.01952	0.22029	0.01947	0.2596	0.01931	0.24232	0.01953	0.33993		0.01531	0.27098	0.01952	0.21039	0.01916	0.22428	0.01936	0.23311	0.0195	0.2428	0.01947	0.2596
0.01537	0.27175	0.01942	0.2119	0.01961	0.2306	0.01961	0.23202	0.01489	0.24827	0.01961	0.26559		0.01537	0.27175	0.01963	0.21415	0.0196	0.22076	0.01955	0.26057	0.01939	0.24291	0.0196	0.34107		0.01537	0.27175	0.0196	0.21095	0.01924	0.22477	0.01944	0.23361	0.01958	0.24355	0.01955	0.26057
0.01543	0.27248	0.0195	0.21227	0.01969	0.23126	0.01969	0.23261	0.01495	0.24891	0.01969	0.26658		0.01543	0.27248	0.01971	0.21459	0.01968	0.22127	0.01963	0.26148	0.01947	0.24348	0.01968	0.34218		0.01543	0.27248	0.01968	0.2115	0.01932	0.22527	0.01952	0.23416	0.01966	0.2443	0.01963	0.26148
0.01549	0.27323	0.01957	0.21264	0.01977	0.23191	0.01977	0.23321	0.01501	0.24954	0.01977	0.26754		0.01549	0.27323	0.01979	0.21505	0.01976	0.22179	0.01971	0.26235	0.01955	0.24407	0.01976	0.34329		0.01549	0.27323	0.01976	0.21201	0.0194	0.22582	0.0196	0.23477	0.01974	0.24505	0.01971	0.26235
0.01555	0.27397	0.01965	0.21302	0.01985	0.23255	0.01985	0.23381	0.01507	0.25018	0.01985	0.26848		0.01555	0.27397	0.01986	0.21551	0.01984	0.22231	0.01979	0.26318	0.01962	0.24468	0.01984	0.34438		0.01555	0.27397	0.01984	0.21252	0.01948	0.22659	0.01968	0.23536	0.01982	0.2458	0.01979	0.26318
0.01562	0.27473	0.01973	0.21342	0.01993	0.23318	0.01993	0.2344	0.01513	0.25082	0.01993	0.2694		0.01562	0.27473	0.01994	0.21604	0.01992	0.22284	0.01987	0.26396	0.0197	0.24534	0.01992	0.34542		0.01562	0.27473	0.01991	0.21304	0.01955	0.2274	0.01976	0.23594	0.0199	0.24657	0.01987	0.26396
0.01568	0.27549	0.01981	0.21382	0.02001	0.23382	0.02001	0.23502	0.01519	0.25141	0.02001	0.27029		0.01568	0.27549	0.02002	0.21663	0.02	0.22341	0.01995	0.26473	0.01978	0.24606	0.02	0.34646		0.01568	0.27549	0.01999	0.21362	0.01963	0.22819	0.01984	0.2365	0.01998	0.24735	0.01995	0.26473
0.01574	0.27627	0.01989	0.2142	0.02008	0.2345	0.02009	0.23568	0.01525	0.252	0.02009	0.27115		0.01574	0.27627	0.0201	0.21747	0.02008	0.22405	0.02003	0.26548	0.01986	0.24683	0.02008	0.34745		0.01574	0.27627	0.02007	0.21427	0.01971	0.22892	0.01991	0.23711	0.02006	0.24818	0.02003	0.26548
0.0158	0.27704	0.01997	0.21457	0.02016	0.23539	0.02017	0.23634	0.01531	0.25257	0.02017	0.27195		0.0158	0.27704	0.02018	0.21848	0.02016	0.2248	0.02011	0.2662	0.01994	0.24769	0.02016	0.3484		0.0158	0.27704	0.02015	0.21509	0.01979	0.22956	0.01999	0.23782	0.02014	0.24899	0.02011	0.2662
0.01587	0.27784	0.02005	0.21497	0.02024	0.23654	0.02025	0.23703	0.01537	0.25314	0.02025	0.27274		0.01587	0.27784	0.02026	0.21964	0.02024	0.2257	0.02019	0.26693	0.02002	0.24868	0.02024	0.34939		0.01587	0.27784	0.02023	0.21619	0.01987	0.23018	0.02007	0.23864	0.02022	0.24983	0.02019	0.26693
0.01593	0.27865	0.02013	0.21545	0.02032	0.23775	0.02033	0.23779	0.01543	0.2537	0.02033	0.27346		0.01593	0.27865	0.02034	0.22091	0.02032	0.22672	0.02026	0.26767	0.0201	0.24949	0.02032	0.35037		0.01593	0.27865	0.02031	0.21744	0.01994	0.23073	0.02015	0.23964	0.0203	0.25073	0.02026	0.26767
0.01599	0.27945	0.0202	0.21609	0.0204	0.23894	0.02041	0.23871	0.01549	0.25425	0.02041	0.27416		0.01599	0.27945	0.02042	0.22226	0.0204	0.2278	0.02034	0.26847	0.02017	0.25041	0.0204	0.3514		0.01599	0.27945	0.02039	0.21884	0.02002	0.23124	0.02023	0.24077	0.02038	0.25166	0.02034	0.26847
0.01605	0.28032	0.02028	0.21699	0.02048	0.24015	0.02049	0.2398	0.01555	0.25479	0.02049	0.27485		0.01605	0.28032	0.0205	0.22365	0.02048	0.22889	0.02042	0.2692	0.02025	0.25129	0.02048	0.35242		0.01605	0.28032	0.02047	0.22044	0.0201	0.23179	0.02031	0.24195	0.02046	0.25266	0.02042	0.2692
0.01612	0.28128	0.02036	0.21811	0.02056	0.24144	0.02057	0.24102	0.01561	0.25533	0.02057	0.27556		0.01612	0.28128	0.02058	0.22508	0.02056	0.23	0.0205	0.26995	0.02033	0.25222	0.02056	0.35355		0.01612	0.28128	0.02055	0.22217	0.02018	0.23247	0.02039	0.24321	0.02054	0.25373	0.0205	0.26995
0.01618	0.28234	0.02044	0.21934	0.02064	0.24282	0.02065	0.24228	0.01567	0.25587	0.02065	0.27632		0.01618	0.28234	0.02066	0.22653	0.02064	0.23115	0.02058	0.27076	0.02041	0.25318	0.02064	0.35481		0.01618	0.28234	0.02063	0.22391	0.02026	0.23331	0.02047	0.2445	0.02062	0.25483	0.02058	0.27076
0.01624	0.28348	0.02052	0.22064	0.02072	0.2442	0.02073	0.2436	0.01573	0.25641	0.02072	0.27717		0.01624	0.28348	0.02074	0.22799	0.02071	0.23232	0.02066	0.27168	0.02049	0.25412	0.02072	0.35612		0.01624	0.28348	0.02071	0.22557	0.02033	0.23441	0.02054	0.24582	0.0207	0.25599	0.02066	0.27168
0.0163	0.28467	0.0206	0.22196	0.0208	0.24557	0.02081	0.24493	0.01579	0.25696	0.0208	0.27809		0.0163	0.28467	0.02082	0.22942	0.02079	0.23351	0.02074	0.27272	0.02057	0.25509	0.0208	0.35745		0.0163	0.28467	0.02079	0.22716	0.02041	0.23557	0.02062	0.24716	0.02078	0.2572	0.02074	0.27272
0.01636	0.2859	0.02068	0.22329	0.02088	0.24691	0.02088	0.24629	0.01585	0.25753	0.02088	0.27905		0.01636	0.2859	0.0209	0.2308	0.02087	0.23472	0.02082	0.27396	0.02065	0.25605	0.02088	0.35885		0.01636	0.2859	0.02087	0.22866	0.02049	0.23676	0.0207	0.24851	0.02086	0.25849	0.02082	0.27396
0.01643	0.28716	0.02075	0.22464	0.02096	0.24826	0.02096	0.24767	0.01591	0.25815	0.02096	0.2801		0.01643	0.28716	0.02098	0.23213	0.02095	0.23596	0.0209	0.27536	0.02072	0.25705	0.02095	0.36029		0.01643	0.28716	0.02095	0.23009	0.02057	0.23798	0.02078	0.24989	0.02093	0.25981	0.0209	0.27536
0.01649	0.28847	0.02083	0.226	0.02104	0.24963	0.02104	0.24906	0.01597	0.2588	0.02104	0.28126		0.01649	0.28847	0.02106	0.23346	0.02103	0.2372	0.02098	0.2768	0.0208	0.25812	0.02103	0.36177		0.01649	0.28847	0.02103	0.23148	0.02065	0.23924	0.02086	0.25131	0.02101	0.26115	0.02098	0.2768
0.01655	0.28984	0.02091	0.22737	0.02112	0.25101	0.02112	0.25046	0.01603	0.2595	0.02112	0.28253		0.01655	0.28984	0.02114	0.23478	0.02111	0.23844	0.02106	0.27819	0.02088	0.25929	0.02111	0.36327		0.01655	0.28984	0.02111	0.23284	0.02072	0.24042	0.02094	0.25271	0.02109	0.26252	0.02106	0.27819
0.01661	0.29131	0.02099	0.22875	0.0212	0.25239	0.0212	0.25184	0.01609	0.26025	0.0212	0.28382		0.01661	0.29131	0.02122	0.23606	0.02119	0.23965	0.02114	0.27953	0.02096	0.26052	0.02119	0.36479		0.01661	0.29131	0.02119	0.23416	0.0208	0.24166	0.02102	0.25408	0.02117	0.26394	0.02114	0.27953
0.01668	0.29282	0.02107	0.23014	0.02128	0.25377	0.02128	0.2532	0.01615	0.26108	0.02128	0.28512		0.01668	0.29282	0.0213	0.23735	0.02127	0.24081	0.02122	0.28086	0.02104	0.26179	0.02127	0.36634		0.01668	0.29282	0.02127	0.2354	0.02088	0.24294	0.0211	0.25543	0.02125	0.2654	0.02122	0.28086
0.01674	0.29436	0.02115	0.23153	0.02136	0.25514	0.02136	0.25453	0.01622	0.26197	0.02136	0.28644		0.01674	0.29436	0.02138	0.2386	0.02135	0.24198	0.0213	0.28217	0.02112	0.26306	0.02135	0.36794		0.01674	0.29436	0.02135	0.23658	0.02096	0.24428	0.02117	0.25676	0.02133	0.26688	0.0213	0.28217
0.0168	0.29594	0.02123	0.23292	0.02144	0.25649	0.02144	0.25582	0.01628	0.26292	0.02144	0.28777		0.0168	0.29594	0.02145	0.23981	0.02143	0.24315	0.02138	0.28351	0.0212	0.26437	0.02143	0.36956		0.0168	0.29594	0.02143	0.23774	0.02104	0.24561	0.02125	0.2581	0.02141	0.26835	0.02138	0.28351
0.01686	0.29755	0.02131	0.23428	0.02152	0.25781	0.02152	0.25705	0.01634	0.26392	0.02152	0.2891		0.01686	0.29755	0.02153	0.241	0.02151	0.24436	0.02146	0.28487	0.02128	0.26569	0.02151	0.37119		0.01686	0.29755	0.02151	0.23887	0.02111	0.24695	0.02133	0.25944	0.02149	0.26979	0.02146	0.28487
0.01693	0.29919	0.02138	0.23561	0.0216	0.2591	0.0216	0.25823	0.0164	0.26496	0.0216	0.29042		0.01693	0.29919	0.02161	0.24216	0.02159	0.24556	0.02154	0.28619	0.02135	0.26701	0.02159	0.37283		0.01693	0.29919	0.02159	0.23998	0.02119	0.24832	0.02141	0.26075	0.02157	0.27116	0.02154	0.28619
0.01699	0.30083	0.02146	0.23691	0.02167	0.26041	0.02168	0.25939	0.01646	0.26604	0.02168	0.29173		0.01699	0.30083	0.02169	0.2433	0.02167	0.24677	0.02161	0.28748	0.02143	0.26831	0.02167	0.37446		0.01699	0.30083	0.02167	0.24113	0.02127	0.24968	0.02149	0.26203	0.02165	0.27248	0.02161	0.28748
0.01705	0.30246	0.02154	0.23819	0.02175	0.26194	0.02176	0.26054	0.01652	0.26713	0.02176	0.29304		0.01705	0.30246	0.02177	0.24441	0.02175	0.24796	0.02169	0.28873	0.02151	0.2696	0.02175	0.37607		0.01705	0.30246	0.02174	0.24224	0.02135	0.25098	0.02157	0.2633	0.02173	0.27374	0.02169	0.28873
0.01711	0.30406	0.02162	0.23942	0.02183	0.26345	0.02184	0.26166	0.01658	0.26821	0.02184	0.29433		0.01711	0.30406	0.02185	0.24548	0.02183	0.24913	0.02177	0.28991	0.02159	0.27086	0.02183	0.37766		0.01711	0.30406	0.02182	0.24333	0.02143	0.25221	0.02165	0.26456	0.02181	0.27499	0.02177	0.28991
0.01718	0.30565	0.0217	0.24062	0.02191	0.26485	0.02192	0.26277	0.01664	0.26935	0.02192	0.29559		0.01718	0.30565	0.02193	0.24653	0.02191	0.25025	0.02185	0.29108	0.02167	0.27211	0.02191	0.37922		0.01718	0.30565	0.0219	0.24438	0.0215	0.25337	0.02173	0.26579	0.02189	0.2762	0.02185	0.29108
0.01724	0.30719	0.02178	0.24178	0.02199	0.26615	0.022	0.26384	0.0167	0.27054	0.022	0.29684		0.01724	0.30719	0.02201	0.24755	0.02199	0.25133	0.02193	0.29223	0.02175	0.27332	0.02199	0.38074		0.01724	0.30719	0.02198	0.24545	0.02158	0.25443	0.0218	0.26698	0.02197	0.27736	0.02193	0.29223
0.0173	0.30868	0.02186	0.2429	0.02207	0.26721	0.02208	0.26488	0.01676	0.2718	0.02207	0.29806		0.0173	0.30868	0.02209	0.24854	0.02207	0.25242	0.02201	0.2934	0.02183	0.27454	0.02207	0.38225		0.0173	0.30868	0.02206	0.24649	0.02166	0.25549	0.02188	0.26815	0.02205	0.2785	0.02201	0.2934
0.01736	0.31011	0.02194	0.24397	0.02215	0.2683	0.02216	0.26592	0.01682	0.27306	0.02215	0.29933		0.01736	0.31011	0.02217	0.24947	0.02215	0.25347	0.02209	0.29464	0.0219	0.27574	0.02215	0.38374		0.01736	0.31011	0.02214	0.2475	0.02174	0.25653	0.02196	0.26927	0.02213	0.27964	0.02209	0.29464
0.01742	0.31152	0.02201	0.245	0.02223	0.26931	0.02224	0.26696	0.01688	0.27434	0.02223	0.30059		0.01742	0.31152	0.02225	0.25038	0.02223	0.2545	0.02217	0.29589	0.02198	0.27693	0.02222	0.38523		0.01742	0.31152	0.02222	0.24847	0.02182	0.25754	0.02204	0.27035	0.02221	0.28074	0.02217	0.29589
0.01749	0.31287	0.02209	0.246	0.02231	0.27034	0.02232	0.26798	0.01694	0.27562	0.02231	0.30188		0.01749	0.31287	0.02233	0.25126	0.02231	0.25549	0.02225	0.2971	0.02206	0.2781	0.0223	0.38673		0.01749	0.31287	0.0223	0.24966	0.02189	0.25854	0.02212	0.2714	0.02229	0.28181	0.02225	0.2971
0.01755	0.31417	0.02217	0.24697	0.02239	0.27127	0.0224	0.26898	0.017	0.27691	0.02239	0.30316		0.01755	0.31417	0.02241	0.25212	0.02238	0.25647	0.02233	0.2983	0.02214	0.27925	0.02238	0.38822		0.01755	0.31417	0.02238	0.25028	0.02197	0.2595	0.0222	0.27239	0.02237	0.28286	0.02233	0.2983
0.01761	0.31544	0.02225	0.24791	0.02247	0.27217	0.02248	0.26992	0.01706	0.27821	0.02247	0.30444		0.01761	0.31544	0.02249	0.25294	0.02246	0.25744	0.02241	0.29947	0.02222	0.2804	0.02246	0.38968		0.01761	0.31544	0.02246	0.25107	0.02205	0.26048	0.02228	0.27335	0.02245	0.2839	0.02241	0.29947
0.01767	0.31667	0.02233	0.2488	0.02255	0.27307	0.02256	0.27084	0.01712	0.27954	0.02255	0.30569		0.01767	0.31667	0.02257	0.25372	0.02254	0.25846	0.02249	0.30064	0.0223	0.28152	0.02254	0.39115		0.01767	0.31667	0.02254	0.25182	0.02213	0.2615	0.02236	0.27423	0.02253	0.2849	0.02249	0.30064
0.01774	0.31787	0.02241	0.24966	0.02263	0.27392	0.02263	0.27173	0.01718	0.28085	0.02263	0.30694		0.01774	0.31787	0.02265	0.25446	0.02262	0.25946	0.02257	0.30187	0.02238	0.28265	0.02262	0.39258		0.01774	0.31787	0.02262	0.25251	0.02221	0.26255	0.02243	0.27508	0.02261	0.28589	0.02257	0.30187
0.0178	0.31903	0.02249	0.25051	0.02271	0.27472	0.02271	0.27263	0.01724	0.28217	0.02271	0.30826		0.0178	0.31903	0.02273	0.25519	0.0227	0.26047	0.02265	0.30318	0.02245	0.28376	0.0227	0.39399		0.0178	0.31903	0.0227	0.25318	0.02228	0.26358	0.02251	0.27591	0.02269	0.28685	0.02265	0.30318
0.01786	0.32016	0.02257	0.25132	0.02279	0.27554	0.02279	0.27354	0.0173	0.28352	0.02279	0.30976		0.01786	0.32016	0.02281	0.2559	0.02278	0.26147	0.02273	0.30457	0.02253	0.28487	0.02278	0.39538		0.01786	0.32016	0.02278	0.25381	0.02236	0.26457	0.02259	0.27673	0.02277	0.28776	0.02273	0.30457
0.01792	0.32126	0.02264	0.25208	0.02287	0.27637	0.02287	0.27445	0.01736	0.28486	0.02287	0.31127		0.01792	0.32126	0.02289	0.25661	0.02286	0.26245	0.02281	0.30597	0.02261	0.28597	0.02286	0.39674		0.01792	0.32126	0.02286	0.25441	0.02244	0.26553	0.02267	0.27754	0.02284	0.28864	0.02281	0.30597
0.01799	0.32232	0.02272	0.2528	0.02295	0.27716	0.02295	0.27538	0.01742	0.28617	0.02295	0.31273		0.01799	0.32232	0.02296	0.25732	0.02294	0.26342	0.02289	0.30735	0.02269	0.28706	0.02294	0.39811		0.01799	0.32232	0.02294	0.25498	0.02252	0.26645	0.02275	0.27834	0.02292	0.28953	0.02289	0.30735
0.01805	0.32338	0.0228	0.25355	0.02303	0.278	0.02303	0.27632	0.01748	0.28746	0.02303	0.31408		0.01805	0.32338	0.02304	0.25804	0.02302	0.26435	0.02296	0.30871	0.02277	0.28813	0.02302	0.39945		0.01805	0.32338	0.02302	0.25551	0.02259	0.26734	0.02283	0.27914	0.023	0.29043	0.02296	0.30871
0.01811	0.32443	0.02288	0.2543	0.02311	0.27887	0.02311	0.27752	0.01754	0.28874	0.02311	0.31543		0.01811	0.32443	0.02312	0.25877	0.0231	0.26526	0.02304	0.31002	0.02285	0.28918	0.0231	0.40077		0.01811	0.32443	0.0231	0.25607	0.02267	0.26823	0.02291	0.27994	0.02308	0.29135	0.02304	0.31002
0.01817	0.32545	0.02296	0.25508	0.02319	0.27977	0.02319	0.27871	0.0176	0.29002	0.02319	0.31672		0.01817	0.32545	0.0232	0.25946	0.02318	0.26613	0.02312	0.3113	0.02293	0.29026	0.02318	0.40207		0.01817	0.32545	0.02318	0.25664	0.02275	0.26909	0.02298	0.28075	0.02316	0.29227	0.02312	0.3113
0.01823	0.32647	0.02304	0.25586	0.02327	0.28063	0.02327	0.27953	0.01766	0.29125	0.02327	0.31795		0.01823	0.32647	0.02328	0.26014	0.02326	0.26695	0.0232	0.31254	0.023	0.29131	0.02326	0.40335		0.01823	0.32647	0.02326	0.25717	0.02283	0.26995	0.02306	0.28154	0.02324	0.29321	0.0232	0.31254
0.0183	0.32745	0.02312	0.25662	0.02334	0.28146	0.02335	0.28022	0.01773	0.29247	0.02335	0.31917		0.0183	0.32745	0.02336	0.26088	0.02334	0.26777	0.02328	0.31372	0.02308	0.29235	0.02334	0.40461		0.0183	0.32745	0.02334	0.25772	0.02291	0.27084	0.02314	0.28232	0.02332	0.29414	0.02328	0.31372
0.01836	0.32842	0.02319	0.25737	0.02342	0.28223	0.02343	0.28106	0.01779	0.29371	0.02342	0.3204		0.01836	0.32842	0.02344	0.26185	0.02342	0.26857	0.02336	0.31488	0.02316	0.29339	0.02342	0.40588		0.01836	0.32842	0.02342	0.25827	0.02298	0.27171	0.02322	0.28313	0.0234	0.29506	0.02336	0.31488
0.01842	0.32935	0.02327	0.25811	0.0235	0.28294	0.02351	0.28187	0.01785	0.29491	0.0235	0.32154		0.01842	0.32935	0.02352	0.26277	0.0235	0.26937	0.02344	0.316	0.02324	0.29436	0.0235	0.40718		0.01842	0.32935	0.0235	0.25881	0.02306	0.27251	0.0233	0.28395	0.02348	0.29598	0.02344	0.316
0.01848	0.33027	0.02335	0.25883	0.02358	0.28358	0.02359	0.28273	0.01791	0.29608	0.02358	0.32267		0.01848	0.33027	0.0236	0.26347	0.02358	0.27016	0.02352	0.31711	0.02332	0.29538	0.02357	0.4085		0.01848	0.33027	0.02357	0.25937	0.02314	0.27326	0.02338	0.28477	0.02356	0.29692	0.02352	0.31711
0.01855	0.33115	0.02343	0.25955	0.02366	0.28419	0.02367	0.28363	0.01797	0.29724	0.02366	0.32375		0.01855	0.33115	0.02368	0.26391	0.02366	0.27089	0.0236	0.31824	0.0234	0.29641	0.02365	0.4098		0.01855	0.33115	0.02365	0.25996	0.02322	0.27399	0.02346	0.28558	0.02364	0.29786	0.0236	0.31824
0.01861	0.33201	0.02351	0.26029	0.02374	0.28476	0.02375	0.28438	0.01803	0.29837	0.02374	0.32481		0.01861	0.33201	0.02376	0.2644	0.02374	0.27157	0.02368	0.31933	0.02348	0.29739	0.02373	0.41108		0.01861	0.33201	0.02373	0.26056	0.0233	0.27476	0.02354	0.28639	0.02372	0.2988	0.02368	0.31933
0.01867	0.33283	0.02359	0.26103	0.02382	0.28532	0.02383	0.28514	0.01809	0.29949	0.02382	0.3259		0.01867	0.33283	0.02384	0.26501	0.02382	0.2722	0.02376	0.3204	0.02356	0.29834	0.02381	0.41234		0.01867	0.33283	0.02381	0.26116	0.02337	0.27556	0.02361	0.28716	0.0238	0.29975	0.02376	0.3204
0.01873	0.33366	0.02367	0.26174	0.0239	0.28588	0.02391	0.28587	0.01815	0.3006	0.0239	0.32694		0.01873	0.33366	0.02392	0.26565	0.0239	0.27281	0.02384	0.32142	0.02363	0.2993	0.02389	0.41357		0.01873	0.33366	0.02389	0.26173	0.02345	0.27635	0.02369	0.28814	0.02388	0.30068	0.02384	0.32142
0.0188	0.33447	0.02375	0.26243	0.02398	0.28642	0.02399	0.28663	0.01821	0.3017	0.02398	0.32799		0.0188	0.33447	0.024	0.26633	0.02398	0.27344	0.02392	0.32242	0.02371	0.30023	0.02397	0.41479		0.0188	0.33447	0.02397	0.26229	0.02353	0.2771	0.02377	0.28922	0.02396	0.30157	0.02392	0.32242
0.01886	0.33527	0.02382	0.26307	0.02406	0.28696	0.02407	0.28732	0.01827	0.30276	0.02406	0.32902		0.01886	0.33527	0.02408	0.26692	0.02405	0.27411	0.024	0.32335	0.02379	0.30116	0.02405	0.41598		0.01886	0.33527	0.02405	0.26284	0.02361	0.27784	0.02385	0.29018	0.02404	0.30246	0.024	0.32335
0.01892	0.33605	0.0239	0.26368	0.02414	0.28748	0.02415	0.28795	0.01833	0.30379	0.02414	0.32997		0.01892	0.33605	0.02416	0.26749	0.02413	0.2748	0.02408	0.32421	0.02387	0.30208	0.02413	0.41718		0.01892	0.33605	0.02413	0.26334	0.02369	0.27851	0.02393	0.29088	0.02412	0.30333	0.02408	0.32421
0.01898	0.33685	0.02398	0.26424	0.02422	0.28797	0.02423	0.28853	0.01839	0.30478	0.02422	0.33087		0.01898	0.33685	0.02424	0.26805	0.02421	0.27544	0.02416	0.32497	0.02395	0.30301	0.02421	0.41837		0.01898	0.33685	0.02421	0.26385	0.02376	0.27914	0.02401	0.29144	0.0242	0.30417	0.02416	0.32497
0.01904	0.33762	0.02406	0.26476	0.0243	0.28847	0.0243	0.28911	0.01845	0.30577	0.0243	0.33174		0.01904	0.33762	0.02432	0.26854	0.02429	0.27601	0.02424	0.32572	0.02403	0.30394	0.02429	0.41953		0.01904	0.33762	0.02429	0.26437	0.02384	0.27973	0.02409	0.29199	0.02428	0.305	0.02424	0.32572
0.01911	0.33843	0.02414	0.26526	0.02438	0.28899	0.02438	0.28973	0.01851	0.30673	0.02438	0.33256		0.01911	0.33843	0.0244	0.26899	0.02437	0.27653	0.02431	0.32643	0.02411	0.30479	0.02437	0.42069		0.01911	0.33843	0.02437	0.26487	0.02392	0.28032	0.02417	0.29263	0.02436	0.30579	0.02431	0.32643
0.01917	0.33928	0.02422	0.26576	0.02446	0.28955	0.02446	0.29032	0.01857	0.30768	0.02446	0.33335		0.01917	0.33928	0.02448	0.26943	0.02445	0.27699	0.02439	0.32712	0.02418	0.30563	0.02445	0.42185		0.01917	0.33928	0.02445	0.26534	0.024	0.28089	0.02424	0.2932	0.02444	0.30656	0.02439	0.32712
0.01923	0.34014	0.0243	0.26623	0.02454	0.29015	0.02454	0.2909	0.01863	0.30861	0.02454	0.33413		0.01923	0.34014	0.02455	0.26991	0.02453	0.2774	0.02447	0.32777	0.02426	0.30643	0.02453	0.42296		0.01923	0.34014	0.02453	0.2658	0.02408	0.28147	0.02432	0.29378	0.02452	0.3073	0.02447	0.32777
0.01929	0.34099	0.02438	0.26666	0.02462	0.2907	0.02462	0.29148	0.01869	0.30953	0.02462	0.33482		0.01929	0.34099	0.02463	0.27037	0.02461	0.2778	0.02455	0.32843	0.02434	0.30721	0.02461	0.42407		0.01929	0.34099	0.02461	0.2663	0.02415	0.28202	0.0244	0.29444	0.0246	0.30801	0.02455	0.32843
0.01936	0.34186	0.02445	0.26708	0.0247	0.29126	0.0247	0.29206	0.01875	0.31041	0.0247	0.3355		0.01936	0.34186	0.02471	0.27083	0.02469	0.27825	0.02463	0.3291	0.02442	0.30795	0.02469	0.42517		0.01936	0.34186	0.02469	0.26682	0.02423	0.28253	0.02448	0.29513	0.02467	0.30873	0.02463	0.3291
0.01942	0.34274	0.02453	0.2675	0.02478	0.29183	0.02478	0.29265	0.01881	0.31126	0.02477	0.33616		0.01942	0.34274	0.02479	0.27129	0.02477	0.2787	0.02471	0.32973	0.0245	0.30866	0.02477	0.42633		0.01942	0.34274	0.02477	0.26735	0.02431	0.28304	0.02456	0.29596	0.02475	0.30948	0.02471	0.32973
0.01948	0.34364	0.02461	0.26794	0.02486	0.29241	0.02486	0.29326	0.01887	0.31208	0.02485	0.33679		0.01948	0.34364	0.02487	0.2718	0.02485	0.27931	0.02479	0.33031	0.02458	0.30936	0.02485	0.42751		0.01948	0.34364	0.02485	0.26791	0.02439	0.28352	0.02464	0.29676	0.02483	0.31021	0.02479	0.33031
0.01954	0.34452	0.02469	0.26841	0.02493	0.29305	0.02494	0.29387	0.01893	0.31288	0.02493	0.33739		0.01954	0.34452	0.02495	0.27241	0.02493	0.28003	0.02487	0.33084	0.02466	0.31005	0.02492	0.42875		0.01954	0.34452	0.02493	0.26856	0.02447	0.28409	0.02472	0.2976	0.02491	0.31093	0.02487	0.33084
0.01961	0.34541	0.02477	0.2689	0.02501	0.29376	0.02502	0.29451	0.01899	0.31365	0.02501	0.33794		0.01961	0.34541	0.02503	0.27311	0.02501	0.28074	0.02495	0.33134	0.02473	0.31074	0.025	0.4301		0.01961	0.34541	0.02501	0.26937	0.02454	0.28462	0.0248	0.29842	0.02499	0.31164	0.02495	0.33134
0.01967	0.34628	0.02485	0.26942	0.02509	0.29448	0.0251	0.29521	0.01905	0.31441	0.02509	0.33847		0.01967	0.34628	0.02511	0.27392	0.02509	0.28146	0.02503	0.33185	0.02481	0.31143	0.02508	0.43154		0.01967	0.34628	0.02509	0.27026	0.02462	0.28513	0.02487	0.29925	0.02507	0.31232	0.02503	0.33185
0.01973	0.34716	0.02493	0.26995	0.02517	0.29526	0.02518	0.29602	0.01911	0.31515	0.02517	0.33899		0.01973	0.34716	0.02519	0.27483	0.02517	0.28223	0.02511	0.33242	0.02489	0.31213	0.02516	0.43302		0.01973	0.34716	0.02517	0.27119	0.0247	0.2856	0.02495	0.30013	0.02515	0.313	0.02511	0.33242
0.01979	0.34805	0.02501	0.27049	0.02525	0.29611	0.02526	0.29689	0.01917	0.31585	0.02525	0.33951		0.01979	0.34805	0.02527	0.27578	0.02525	0.28303	0.02519	0.33305	0.02497	0.31286	0.02524	0.43453		0.01979	0.34805	0.02525	0.27216	0.02478	0.28611	0.02503	0.30101	0.02523	0.31373	0.02519	0.33305
0.01985	0.34893	0.02508	0.27105	0.02533	0.29702	0.02534	0.29778	0.01923	0.31655	0.02533	0.34005		0.01985	0.34893	0.02535	0.27681	0.02533	0.28386	0.02527	0.33368	0.02505	0.31357	0.02532	0.43606		0.01985	0.34893	0.02532	0.27316	0.02486	0.28664	0.02511	0.3019	0.02531	0.31455	0.02527	0.33368
0.01992	0.3498	0.02516	0.27163	0.02541	0.29797	0.02542	0.29869	0.0193	0.31723	0.02541	0.34059		0.01992	0.3498	0.02543	0.27786	0.02541	0.28472	0.02535	0.33435	0.02513	0.31426	0.0254	0.43757		0.01992	0.3498	0.0254	0.27419	0.02493	0.28719	0.02519	0.30277	0.02539	0.31547	0.02535	0.33435
0.01998	0.35065	0.02524	0.27227	0.02549	0.29895	0.0255	0.29962	0.01936	0.31789	0.02549	0.34117		0.01998	0.35065	0.02551	0.27892	0.02549	0.28568	0.02543	0.33509	0.02521	0.31497	0.02548	0.43908		0.01998	0.35065	0.02548	0.27522	0.02501	0.28777	0.02527	0.30367	0.02547	0.31644	0.02543	0.33509
0.02004	0.35157	0.02532	0.27296	0.02557	0.3	0.02558	0.3006	0.01942	0.31854	0.02557	0.3418		0.02004	0.35157	0.02559	0.28001	0.02557	0.28667	0.02551	0.33589	0.02528	0.31568	0.02556	0.4406		0.02004	0.35157	0.02556	0.27624	0.02509	0.28842	0.02535	0.30459	0.02555	0.3174	0.02551	0.33589
0.0201	0.35251	0.0254	0.27372	0.02565	0.30118	0.02566	0.30161	0.01948	0.31918	0.02565	0.34245		0.0201	0.35251	0.02567	0.2811	0.02565	0.28764	0.02558	0.33674	0.02536	0.31665	0.02564	0.44212		0.0201	0.35251	0.02564	0.27726	0.02517	0.28913	0.02542	0.30558	0.02563	0.3184	0.02558	0.33674
0.02017	0.35348	0.02548	0.27456	0.02573	0.30238	0.02574	0.30264	0.01954	0.31983	0.02573	0.34316		0.02017	0.35348	0.02575	0.28217	0.02572	0.28865	0.02566	0.33761	0.02544	0.3175	0.02572	0.44364		0.02017	0.35348	0.02572	0.27829	0.02525	0.28994	0.0255	0.30659	0.02571	0.3194	0.02566	0.33761
0.02023	0.35453	0.02556	0.27547	0.02581	0.30356	0.02582	0.3037	0.0196	0.32049	0.02581	0.34392		0.02023	0.35453	0.02583	0.28325	0.0258	0.28972	0.02574	0.33847	0.02552	0.31845	0.0258	0.44516		0.02023	0.35453	0.0258	0.27938	0.02532	0.29082	0.02558	0.30765	0.02579	0.32053	0.02574	0.33847
0.02029	0.35563	0.02563	0.27642	0.02589	0.30474	0.0259	0.30475	0.01966	0.32114	0.02589	0.34473		0.02029	0.35563	0.02591	0.28432	0.02588	0.29082	0.02582	0.33938	0.0256	0.31927	0.02588	0.44666		0.02029	0.35563	0.02588	0.28053	0.0254	0.29177	0.02566	0.30871	0.02587	0.32163	0.02582	0.33938
0.02035	0.35678	0.02571	0.27743	0.02597	0.30592	0.02597	0.30579	0.01972	0.32178	0.02597	0.34557		0.02035	0.35678	0.02599	0.28539	0.02596	0.29189	0.0259	0.34031	0.02568	0.32017	0.02596	0.44815		0.02035	0.35678	0.02596	0.28171	0.02548	0.29272	0.02574	0.30982	0.02595	0.3227	0.0259	0.34031
0.02042	0.35798	0.02579	0.27846	0.02605	0.30711	0.02605	0.30687	0.01978	0.32242	0.02605	0.34644		0.02042	0.35798	0.02606	0.28644	0.02604	0.29296	0.02598	0.34126	0.02576	0.32112	0.02604	0.44963		0.02042	0.35798	0.02604	0.2829	0.02556	0.29366	0.02582	0.31097	0.02603	0.32371	0.02598	0.34126
0.02048	0.35918	0.02587	0.27951	0.02613	0.30833	0.02613	0.30798	0.01984	0.32306	0.02612	0.34737		0.02048	0.35918	0.02614	0.2875	0.02612	0.29403	0.02606	0.34223	0.02584	0.32206	0.02612	0.4511		0.02048	0.35918	0.02612	0.28407	0.02564	0.29463	0.0259	0.31209	0.02611	0.32478	0.02606	0.34223
0.02054	0.36038	0.02595	0.28058	0.02621	0.30951	0.02621	0.30911	0.0199	0.32371	0.0262	0.34836		0.02054	0.36038	0.02622	0.28856	0.0262	0.29511	0.02614	0.34314	0.02591	0.32301	0.0262	0.45256		0.02054	0.36038	0.0262	0.28522	0.02571	0.29562	0.02598	0.31316	0.02619	0.32584	0.02614	0.34314
0.0206	0.36158	0.02603	0.28168	0.02629	0.31068	0.02629	0.31028	0.01996	0.32436	0.02628	0.3494		0.0206	0.36158	0.0263	0.28957	0.02628	0.29616	0.02622	0.34403	0.02599	0.32384	0.02627	0.45401		0.0206	0.36158	0.02628	0.28634	0.02579	0.29665	0.02605	0.31424	0.02627	0.3269	0.02622	0.34403
0.02066	0.36279	0.02611	0.28278	0.02637	0.31183	0.02637	0.31142	0.02002	0.32505	0.02636	0.35046		0.02066	0.36279	0.02638	0.29057	0.02636	0.2972	0.0263	0.34497	0.02607	0.32471	0.02635	0.45545		0.02066	0.36279	0.02636	0.28743	0.02587	0.29768	0.02613	0.31528	0.02635	0.32799	0.0263	0.34497
0.02073	0.36405	0.02619	0.28387	0.02645	0.31296	0.02645	0.31254	0.02008	0.32578	0.02644	0.35152		0.02073	0.36405	0.02646	0.29157	0.02644	0.29826	0.02638	0.34597	0.02615	0.32561	0.02643	0.4569		0.02073	0.36405	0.02644	0.28851	0.02595	0.29877	0.02621	0.31632	0.02643	0.32906	0.02638	0.34597
0.02079	0.36534	0.02626	0.28495	0.02652	0.31411	0.02653	0.31363	0.02014	0.32654	0.02652	0.35254		0.02079	0.36534	0.02654	0.29259	0.02652	0.29933	0.02646	0.34695	0.02623	0.32656	0.02651	0.45835		0.02079	0.36534	0.02652	0.2896	0.02603	0.29991	0.02629	0.31731	0.0265	0.33014	0.02646	0.34695
0.02085	0.36668	0.02634	0.286	0.0266	0.31529	0.02661	0.3147	0.0202	0.32734	0.0266	0.35354		0.02085	0.36668	0.02662	0.29359	0.0266	0.3004	0.02654	0.34796	0.02631	0.32752	0.02659	0.45979		0.02085	0.36668	0.0266	0.29069	0.0261	0.30133	0.02637	0.31831	0.02658	0.33124	0.02654	0.34796
0.02091	0.36805	0.02642	0.28704	0.02668	0.31646	0.02669	0.31577	0.02026	0.32817	0.02668	0.35453		0.02091	0.36805	0.0267	0.29461	0.02668	0.3015	0.02662	0.349	0.02639	0.32851	0.02667	0.46122		0.02091	0.36805	0.02668	0.29177	0.02618	0.30235	0.02645	0.31929	0.02666	0.33236	0.02662	0.349
0.02098	0.36942	0.0265	0.28807	0.02676	0.31769	0.02677	0.31686	0.02032	0.32903	0.02676	0.35554		0.02098	0.36942	0.02678	0.29566	0.02676	0.30263	0.0267	0.35004	0.02646	0.32951	0.02675	0.46264		0.02098	0.36942	0.02676	0.29285	0.02626	0.30359	0.02653	0.32027	0.02674	0.33344	0.0267	0.35004
0.02104	0.37078	0.02658	0.2891	0.02684	0.3189	0.02685	0.31796	0.02038	0.32994	0.02684	0.35662		0.02104	0.37078	0.02686	0.29671	0.02684	0.30374	0.02678	0.35109	0.02654	0.33052	0.02683	0.46403		0.02104	0.37078	0.02684	0.29391	0.02634	0.30471	0.02661	0.32127	0.02682	0.33457	0.02678	0.35109
0.0211	0.37215	0.02666	0.29016	0.02692	0.32012	0.02693	0.31904	0.02044	0.33089	0.02692	0.3578		0.0211	0.37215	0.02694	0.29774	0.02692	0.30481	0.02686	0.35222	0.02662	0.33157	0.02691	0.46542		0.0211	0.37215	0.02692	0.29498	0.02642	0.3059	0.02668	0.32229	0.0269	0.33567	0.02686	0.35222
0.02116	0.37361	0.02674	0.29127	0.027	0.32131	0.02701	0.32014	0.0205	0.3319	0.027	0.35907		0.02116	0.37361	0.02702	0.29873	0.027	0.30588	0.02693	0.35344	0.0267	0.33268	0.02699	0.46679		0.02116	0.37361	0.027	0.29601	0.02649	0.30709	0.02676	0.32334	0.02698	0.33678	0.02693	0.35344
0.02123	0.37515	0.02682	0.29239	0.02708	0.32248	0.02709	0.32122	0.02056	0.33295	0.02708	0.36038		0.02123	0.37515	0.0271	0.29972	0.02708	0.30694	0.02701	0.35475	0.02678	0.33379	0.02707	0.46815		0.02123	0.37515	0.02708	0.29703	0.02657	0.30826	0.02684	0.32442	0.02706	0.33788	0.02701	0.35475
0.02129	0.37654	0.02689	0.29352	0.02716	0.32363	0.02717	0.32232	0.02062	0.33402	0.02716	0.36173		0.02129	0.37654	0.02718	0.3007	0.02716	0.30797	0.02709	0.35608	0.02686	0.33489	0.02715	0.4695		0.02129	0.37654	0.02715	0.29801	0.02665	0.30942	0.02692	0.32551	0.02714	0.339	0.02709	0.35608
0.02135	0.37798	0.02697	0.29465	0.02724	0.32474	0.02725	0.32342	0.02068	0.33511	0.02724	0.36313		0.02135	0.37798	0.02726	0.30167	0.02724	0.30897	0.02717	0.35748	0.02694	0.336	0.02723	0.47083		0.02135	0.37798	0.02723	0.29898	0.02673	0.31059	0.027	0.32663	0.02722	0.34012	0.02717	0.35748
0.02141	0.37932	0.02705	0.29577	0.02732	0.32581	0.02733	0.32451	0.02074	0.33622	0.02732	0.36456		0.02141	0.37932	0.02734	0.30262	0.02732	0.30994	0.02725	0.35887	0.02701	0.33712	0.02731	0.47215		0.02141	0.37932	0.02731	0.29994	0.02681	0.31178	0.02708	0.32779	0.0273	0.34123	0.02725	0.35887
0.02148	0.38062	0.02713	0.29688	0.0274	0.32685	0.02741	0.32558	0.02081	0.33733	0.0274	0.36601		0.02148	0.38062	0.02742	0.30357	0.02739	0.3109	0.02733	0.36026	0.02709	0.33827	0.02739	0.47347		0.02148	0.38062	0.02739	0.3009	0.02688	0.31295	0.02716	0.32892	0.02738	0.34228	0.02733	0.36026
0.02154	0.38203	0.02721	0.29797	0.02748	0.32786	0.02749	0.32662	0.02087	0.33848	0.02747	0.3675		0.02154	0.38203	0.0275	0.30449	0.02747	0.31185	0.02741	0.36161	0.02717	0.33941	0.02747	0.47478		0.02154	0.38203	0.02747	0.30183	0.02696	0.31409	0.02724	0.33002	0.02746	0.34335	0.02741	0.36161
0.0216	0.38337	0.02729	0.29905	0.02756	0.32883	0.02757	0.32765	0.02093	0.33965	0.02755	0.36901		0.0216	0.38337	0.02758	0.30539	0.02755	0.31278	0.02749	0.36297	0.02725	0.34055	0.02754	0.4761		0.0216	0.38337	0.02755	0.30274	0.02704	0.31523	0.02731	0.33111	0.02754	0.34446	0.02749	0.36297
0.02166	0.38472	0.02737	0.3001	0.02764	0.32976	0.02765	0.32864	0.02099	0.34083	0.02763	0.37052		0.02166	0.38472	0.02765	0.30628	0.02763	0.31369	0.02757	0.36432	0.02733	0.3417	0.02762	0.47741		0.02166	0.38472	0.02763	0.30366	0.02712	0.31634	0.02739	0.3322	0.02762	0.34555	0.02757	0.36432
0.02172	0.38606	0.02744	0.30113	0.02772	0.33065	0.02772	0.32965	0.02105	0.34201	0.02771	0.372		0.02172	0.38606	0.02773	0.30717	0.02771	0.31459	0.02765	0.36566	0.02741	0.34284	0.0277	0.47871		0.02172	0.38606	0.02771	0.30454	0.02719	0.31741	0.02747	0.33328	0.0277	0.3466	0.02765	0.36566
0.02179	0.38732	0.02752	0.30211	0.0278	0.33154	0.0278	0.33069	0.02111	0.34317	0.02779	0.37346		0.02179	0.38732	0.02781	0.30803	0.02779	0.31545	0.02773	0.36699	0.02749	0.34398	0.02778	0.48		0.02179	0.38732	0.02779	0.30539	0.02727	0.31845	0.02755	0.33433	0.02778	0.34766	0.02773	0.36699
0.02185	0.38853	0.0276	0.30307	0.02788	0.33246	0.02788	0.33173	0.02117	0.34436	0.02787	0.37488		0.02185	0.38853	0.02789	0.30892	0.02787	0.31631	0.02781	0.3683	0.02756	0.34511	0.02786	0.48131		0.02185	0.38853	0.02787	0.30626	0.02735	0.31945	0.02763	0.33536	0.02786	0.34871	0.02781	0.3683
0.02191	0.38973	0.02768	0.30402	0.02796	0.33341	0.02796	0.33278	0.02123	0.34556	0.02795	0.37625		0.02191	0.38973	0.02797	0.30986	0.02795	0.31719	0.02789	0.36959	0.02764	0.34623	0.02794	0.48261		0.02191	0.38973	0.02795	0.30716	0.02743	0.32046	0.02771	0.33638	0.02794	0.34975	0.02789	0.36959
0.02197	0.39089	0.02776	0.30495	0.02804	0.3344	0.02804	0.33384	0.02129	0.34677	0.02803	0.3776		0.02197	0.39089	0.02805	0.31084	0.02803	0.31812	0.02797	0.37086	0.02772	0.34733	0.02802	0.48388		0.02197	0.39089	0.02803	0.30806	0.02751	0.32143	0.02779	0.33741	0.02802	0.35079	0.02797	0.37086
0.02204	0.39206	0.02784	0.30586	0.02812	0.33541	0.02812	0.33493	0.02135	0.34798	0.02811	0.37893		0.02204	0.39206	0.02813	0.31183	0.02811	0.31906	0.02805	0.37208	0.0278	0.34841	0.0281	0.48515		0.02204	0.39206	0.02811	0.30898	0.02758	0.32239	0.02787	0.33845	0.0281	0.35183	0.02805	0.37208
0.0221	0.39322	0.02792	0.30676	0.02819	0.33639	0.0282	0.33602	0.02141	0.34919	0.02819	0.38025		0.0221	0.39322	0.02821	0.3128	0.02819	0.32005	0.02813	0.37329	0.02788	0.34951	0.02818	0.48641		0.0221	0.39322	0.02819	0.3099	0.02766	0.32334	0.02794	0.33948	0.02818	0.35285	0.02813	0.37329
0.02216	0.39436	0.028	0.30765	0.02827	0.33734	0.02828	0.33708	0.02147	0.35039	0.02827	0.38152		0.02216	0.39436	0.02829	0.31375	0.02827	0.32105	0.02821	0.37447	0.02796	0.35058	0.02826	0.48769		0.02216	0.39436	0.02827	0.31081	0.02774	0.32428	0.02802	0.3405	0.02826	0.35387	0.02821	0.37447
0.02222	0.39544	0.02807	0.30855	0.02835	0.33828	0.02836	0.33812	0.02153	0.35158	0.02835	0.38275		0.02222	0.39544	0.02837	0.31468	0.02835	0.32204	0.02828	0.37566	0.02804	0.35164	0.02834	0.48897		0.02222	0.39544	0.02835	0.31169	0.02782	0.32524	0.0281	0.34149	0.02834	0.35489	0.02828	0.37566
0.02229	0.39651	0.02815	0.30947	0.02843	0.33917	0.02844	0.33911	0.02159	0.35277	0.02843	0.38397		0.02229	0.39651	0.02845	0.31559	0.02843	0.32301	0.02836	0.37688	0.02812	0.35269	0.02842	0.49027		0.02229	0.39651	0.02843	0.31254	0.0279	0.32623	0.02818	0.34246	0.02841	0.3559	0.02836	0.37688
0.02235	0.39753	0.02823	0.31039	0.02851	0.34004	0.02852	0.34004	0.02165	0.35395	0.02851	0.38515		0.02235	0.39753	0.02853	0.31646	0.02851	0.32394	0.02844	0.37809	0.02819	0.35373	0.0285	0.49157		0.02235	0.39753	0.02851	0.31334	0.02797	0.32723	0.02826	0.3434	0.02849	0.3569	0.02844	0.37809
0.02241	0.39856	0.02831	0.3113	0.02859	0.34087	0.0286	0.34094	0.02171	0.35513	0.02859	0.38635		0.02241	0.39856	0.02861	0.31732	0.02859	0.32484	0.02852	0.3793	0.02827	0.35477	0.02858	0.49287		0.02241	0.39856	0.02859	0.3141	0.02805	0.32823	0.02834	0.34432	0.02857	0.35787	0.02852	0.3793
0.02247	0.39955	0.02839	0.3122	0.02867	0.34166	0.02868	0.34194	0.02177	0.35631	0.02867	0.38753		0.02247	0.39955	0.02869	0.31814	0.02867	0.32573	0.0286	0.38048	0.02835	0.35578	0.02866	0.49416		0.02247	0.39955	0.02867	0.31486	0.02813	0.32921	0.02842	0.34524	0.02865	0.35881	0.0286	0.38048
0.02253	0.40056	0.02847	0.31308	0.02875	0.34242	0.02876	0.343	0.02183	0.35747	0.02874	0.38869		0.02253	0.40056	0.02877	0.31892	0.02875	0.32659	0.02868	0.38165	0.02843	0.35679	0.02874	0.49544		0.02253	0.40056	0.02875	0.31559	0.02821	0.33014	0.02849	0.34616	0.02873	0.35976	0.02868	0.38165
0.0226	0.40155	0.02855	0.31395	0.02883	0.34315	0.02884	0.34395	0.02189	0.35862	0.02882	0.38982		0.0226	0.40155	0.02885	0.31964	0.02883	0.32745	0.02876	0.38278	0.02851	0.35797	0.02882	0.49669		0.0226	0.40155	0.02883	0.31629	0.02829	0.33104	0.02857	0.34706	0.02881	0.3607	0.02876	0.38278
0.02266	0.4025	0.02863	0.31481	0.02891	0.34383	0.02892	0.34468	0.02195	0.35978	0.0289	0.39096		0.02266	0.4025	0.02893	0.32032	0.02891	0.32826	0.02884	0.38388	0.02859	0.3592	0.02889	0.49794		0.02266	0.4025	0.02891	0.31696	0.02836	0.33191	0.02865	0.34792	0.02889	0.36162	0.02884	0.38388
0.02272	0.40342	0.0287	0.31564	0.02899	0.34449	0.029	0.3454	0.02201	0.36093	0.02898	0.39212		0.02272	0.40342	0.02901	0.32096	0.02899	0.32903	0.02892	0.38497	0.02867	0.36038	0.02897	0.49921		0.02272	0.40342	0.02898	0.31761	0.02844	0.33275	0.02873	0.34876	0.02897	0.36254	0.02892	0.38497
0.02278	0.4043	0.02878	0.31647	0.02907	0.34509	0.02908	0.3462	0.02207	0.36205	0.02906	0.3933		0.02278	0.4043	0.02909	0.32157	0.02906	0.32979	0.029	0.38607	0.02874	0.36132	0.02905	0.50054		0.02278	0.4043	0.02906	0.31828	0.02852	0.33356	0.02881	0.34957	0.02905	0.36343	0.029	0.38607
0.02285	0.40521	0.02886	0.31727	0.02915	0.34568	0.02916	0.34694	0.02213	0.36317	0.02914	0.39447		0.02285	0.40521	0.02917	0.32214	0.02914	0.33052	0.02908	0.38715	0.02882	0.3622	0.02913	0.5019		0.02285	0.40521	0.02914	0.31895	0.0286	0.33437	0.02889	0.35033	0.02913	0.36428	0.02908	0.38715
0.02291	0.4061	0.02894	0.31802	0.02923	0.34626	0.02924	0.34767	0.02219	0.36429	0.02922	0.39573		0.02291	0.4061	0.02924	0.3227	0.02922	0.33125	0.02916	0.3882	0.0289	0.36313	0.02921	0.50329		0.02291	0.4061	0.02922	0.3196	0.02868	0.33515	0.02897	0.35116	0.02921	0.36514	0.02916	0.3882
0.02297	0.40698	0.02902	0.31872	0.02931	0.34687	0.02932	0.34837	0.02225	0.3654	0.0293	0.39697		0.02297	0.40698	0.02932	0.32326	0.0293	0.33196	0.02924	0.38919	0.02898	0.364	0.02929	0.50471		0.02297	0.40698	0.0293	0.32024	0.02875	0.3359	0.02905	0.35211	0.02929	0.36601	0.02924	0.38919
0.02303	0.40782	0.0291	0.31939	0.02939	0.34752	0.02939	0.34909	0.02232	0.36649	0.02938	0.39815		0.02303	0.40782	0.0294	0.3238	0.02938	0.33267	0.02932	0.39011	0.02906	0.36485	0.02937	0.50615		0.02303	0.40782	0.02938	0.32085	0.02883	0.3366	0.02912	0.3529	0.02937	0.3669	0.02932	0.39011
0.0231	0.40864	0.02918	0.32003	0.02947	0.3482	0.02947	0.34978	0.02238	0.36759	0.02946	0.39923		0.0231	0.40864	0.02948	0.32435	0.02946	0.33334	0.0294	0.39102	0.02914	0.36573	0.02945	0.50761		0.0231	0.40864	0.02946	0.32146	0.02891	0.33728	0.0292	0.35357	0.02945	0.36775	0.0294	0.39102
0.02316	0.40945	0.02926	0.32066	0.02955	0.34889	0.02955	0.3504	0.02244	0.36868	0.02954	0.4002		0.02316	0.40945	0.02956	0.32486	0.02954	0.334	0.02948	0.39194	0.02922	0.3666	0.02953	0.50909		0.02316	0.40945	0.02954	0.32205	0.02899	0.33792	0.02928	0.35417	0.02953	0.36861	0.02948	0.39194
0.02322	0.41028	0.02933	0.32126	0.02963	0.34959	0.02963	0.35102	0.0225	0.36976	0.02962	0.40106		0.02322	0.41028	0.02964	0.32538	0.02962	0.33464	0.02956	0.39284	0.02929	0.36749	0.02961	0.51058		0.02322	0.41028	0.02962	0.32262	0.02907	0.33855	0.02936	0.35492	0.02961	0.36947	0.02956	0.39284
0.02328	0.41111	0.02941	0.32184	0.02971	0.35025	0.02971	0.3517	0.02256	0.37081	0.0297	0.40192		0.02328	0.41111	0.02972	0.32588	0.0297	0.33527	0.02963	0.39373	0.02937	0.36842	0.02969	0.51209		0.02328	0.41111	0.0297	0.32318	0.02914	0.33915	0.02944	0.35565	0.02969	0.37031	0.02963	0.39373
0.02334	0.41196	0.02949	0.32239	0.02978	0.35091	0.02979	0.3524	0.02262	0.37184	0.02978	0.40274		0.02334	0.41196	0.0298	0.32639	0.02978	0.3359	0.02971	0.39461	0.02945	0.3693	0.02977	0.51358		0.02334	0.41196	0.02978	0.32371	0.02922	0.33973	0.02952	0.35629	0.02977	0.37115	0.02971	0.39461
0.02341	0.41284	0.02957	0.32292	0.02986	0.35157	0.02987	0.35311	0.02268	0.37284	0.02986	0.4035		0.02341	0.41284	0.02988	0.32694	0.02986	0.33659	0.02979	0.3955	0.02953	0.37017	0.02985	0.51508		0.02341	0.41284	0.02986	0.32422	0.0293	0.34031	0.0296	0.35694	0.02985	0.37202	0.02979	0.3955
0.02347	0.41374	0.02965	0.32344	0.02994	0.35225	0.02995	0.3538	0.02274	0.37383	0.02994	0.40424		0.02347	0.41374	0.02996	0.32753	0.02994	0.33734	0.02987	0.39638	0.02961	0.37102	0.02993	0.51658		0.02347	0.41374	0.02994	0.32473	0.02938	0.34085	0.02968	0.35762	0.02993	0.37292	0.02987	0.39638
0.02353	0.41468	0.02973	0.32396	0.03002	0.35297	0.03003	0.35451	0.0228	0.3748	0.03002	0.40496		0.02353	0.41468	0.03004	0.32817	0.03002	0.33814	0.02995	0.39726	0.02969	0.37185	0.03001	0.51806		0.02353	0.41468	0.03002	0.32523	0.02946	0.34141	0.02975	0.35824	0.03001	0.37385	0.02995	0.39726
0.02359	0.41564	0.02981	0.32449	0.0301	0.3537	0.03011	0.35526	0.02286	0.37576	0.03009	0.40574		0.02359	0.41564	0.03012	0.32885	0.0301	0.33894	0.03003	0.39812	0.02977	0.3727	0.03009	0.51951		0.02359	0.41564	0.0301	0.32575	0.02953	0.34199	0.02983	0.35896	0.03009	0.37484	0.03003	0.39812
0.02366	0.41659	0.02988	0.32503	0.03018	0.35445	0.03019	0.356	0.02292	0.37669	0.03017	0.40653		0.02366	0.41659	0.0302	0.32956	0.03018	0.33972	0.03011	0.39898	0.02984	0.37355	0.03017	0.52094		0.02366	0.41659	0.03018	0.32628	0.02961	0.34261	0.02991	0.35975	0.03017	0.37581	0.03011	0.39898
0.02372	0.41756	0.02996	0.3256	0.03026	0.35525	0.03027	0.35676	0.02298	0.3776	0.03025	0.40738		0.02372	0.41756	0.03028	0.33031	0.03026	0.34048	0.03019	0.39983	0.02992	0.37448	0.03024	0.52235		0.02372	0.41756	0.03026	0.32688	0.02969	0.34323	0.02999	0.36048	0.03024	0.37677	0.03019	0.39983
0.02378	0.41851	0.03004	0.32619	0.03034	0.3563	0.03035	0.35755	0.02304	0.37848	0.03033	0.40825		0.02378	0.41851	0.03036	0.3311	0.03034	0.34123	0.03027	0.40067	0.03	0.37564	0.03032	0.52377		0.02378	0.41851	0.03034	0.32756	0.02977	0.34385	0.03007	0.36122	0.03032	0.37769	0.03027	0.40067
0.02384	0.41947	0.03012	0.3268	0.03042	0.35746	0.03043	0.35834	0.0231	0.37935	0.03041	0.40915		0.02384	0.41947	0.03044	0.33191	0.03042	0.34202	0.03035	0.40152	0.03008	0.37674	0.0304	0.52518		0.02384	0.41947	0.03042	0.32832	0.02985	0.34448	0.03015	0.36202	0.0304	0.37858	0.03035	0.40152
0.02391	0.42042	0.0302	0.32741	0.0305	0.35844	0.03051	0.35916	0.02316	0.38017	0.03049	0.41007		0.02391	0.42042	0.03052	0.33272	0.0305	0.34283	0.03043	0.40237	0.03016	0.37777	0.03048	0.52657		0.02391	0.42042	0.0305	0.32916	0.02992	0.34515	0.03023	0.36293	0.03048	0.37945	0.03043	0.40237
0.02397	0.42136	0.03028	0.32802	0.03058	0.35922	0.03059	0.36003	0.02322	0.38099	0.03057	0.41099		0.02397	0.42136	0.0306	0.33358	0.03058	0.34365	0.03051	0.40321	0.03024	0.37865	0.03056	0.52795		0.02397	0.42136	0.03058	0.33004	0.03	0.34584	0.03031	0.36385	0.03056	0.38033	0.03051	0.40321
0.02403	0.42232	0.03036	0.32865	0.03066	0.3603	0.03067	0.36087	0.02328	0.38179	0.03065	0.41189		0.02403	0.42232	0.03068	0.33446	0.03065	0.34447	0.03059	0.40406	0.03032	0.37967	0.03064	0.52933		0.02403	0.42232	0.03066	0.33097	0.03008	0.34657	0.03038	0.36476	0.03064	0.38125	0.03059	0.40406
0.02409	0.42327	0.03044	0.32932	0.03074	0.36136	0.03075	0.36174	0.02334	0.38255	0.03073	0.41275		0.02409	0.42327	0.03075	0.33535	0.03073	0.34531	0.03067	0.40489	0.0304	0.38071	0.03072	0.53069		0.02409	0.42327	0.03074	0.33192	0.03016	0.34732	0.03046	0.36567	0.03072	0.3822	0.03067	0.40489
0.02415	0.42423	0.03051	0.33002	0.03082	0.36234	0.03083	0.3626	0.0234	0.3833	0.03081	0.4136		0.02415	0.42423	0.03083	0.33627	0.03081	0.34616	0.03075	0.4057	0.03047	0.38172	0.0308	0.53203		0.02415	0.42423	0.03081	0.3329	0.03024	0.34809	0.03054	0.36658	0.0308	0.38319	0.03075	0.4057
0.02422	0.4252	0.03059	0.33072	0.0309	0.36339	0.03091	0.36351	0.02346	0.38404	0.03089	0.41442		0.02422	0.4252	0.03091	0.33722	0.03089	0.34701	0.03083	0.40652	0.03055	0.38258	0.03088	0.53337		0.02422	0.4252	0.03089	0.3339	0.03031	0.34889	0.03062	0.36751	0.03088	0.38414	0.03083	0.40652
0.02428	0.42621	0.03067	0.33142	0.03098	0.36448	0.03099	0.36446	0.02352	0.38476	0.03097	0.4153		0.02428	0.42621	0.03099	0.3382	0.03097	0.34786	0.03091	0.40734	0.03063	0.38354	0.03096	0.53468		0.02428	0.42621	0.03097	0.33494	0.03039	0.34968	0.0307	0.36846	0.03096	0.38509	0.03091	0.40734
0.02434	0.42726	0.03075	0.33214	0.03106	0.36554	0.03106	0.36544	0.02358	0.3855	0.03105	0.41639		0.02434	0.42726	0.03107	0.33921	0.03105	0.34871	0.03098	0.40818	0.03071	0.3845	0.03104	0.53598		0.02434	0.42726	0.03105	0.33599	0.03047	0.35048	0.03078	0.36945	0.03104	0.38604	0.03098	0.40818
0.0244	0.42836	0.03083	0.33287	0.03114	0.36657	0.03114	0.36643	0.02364	0.38623	0.03113	0.41738		0.0244	0.42836	0.03115	0.34022	0.03113	0.3496	0.03106	0.40902	0.03079	0.38538	0.03112	0.53728		0.0244	0.42836	0.03113	0.33705	0.03055	0.35128	0.03086	0.37046	0.03112	0.38701	0.03106	0.40902
0.02447	0.42947	0.03091	0.33366	0.03122	0.36759	0.03122	0.36745	0.0237	0.38695	0.03121	0.41826		0.02447	0.42947	0.03123	0.34123	0.03121	0.3505	0.03114	0.40986	0.03087	0.38623	0.0312	0.53859		0.02447	0.42947	0.03121	0.33812	0.03063	0.3521	0.03093	0.37151	0.0312	0.38798	0.03114	0.40986
0.02453	0.4306	0.03099	0.33451	0.0313	0.36862	0.0313	0.36844	0.02376	0.38768	0.03129	0.41902		0.02453	0.4306	0.03131	0.34226	0.03129	0.35142	0.03122	0.41068	0.03095	0.38712	0.03128	0.5399		0.02453	0.4306	0.03129	0.33918	0.0307	0.35293	0.03101	0.3726	0.03128	0.38893	0.03122	0.41068
0.02459	0.43174	0.03107	0.33539	0.03138	0.36966	0.03138	0.36942	0.02383	0.38841	0.03137	0.41964		0.02459	0.43174	0.03139	0.34329	0.03137	0.35236	0.0313	0.41153	0.03102	0.38803	0.03136	0.54121		0.02459	0.43174	0.03137	0.34024	0.03078	0.35375	0.03109	0.37371	0.03136	0.38989	0.0313	0.41153
0.02465	0.43289	0.03114	0.33631	0.03145	0.37071	0.03146	0.3704	0.02389	0.38914	0.03144	0.42055		0.02465	0.43289	0.03147	0.34435	0.03145	0.35329	0.03138	0.41241	0.0311	0.38895	0.03144	0.54251		0.02465	0.43289	0.03145	0.34134	0.03086	0.3546	0.03117	0.37485	0.03144	0.39085	0.03138	0.41241
0.02472	0.43406	0.03122	0.33725	0.03153	0.3718	0.03154	0.37138	0.02395	0.38987	0.03152	0.42139		0.02472	0.43406	0.03155	0.34542	0.03153	0.35423	0.03146	0.41352	0.03118	0.38983	0.03152	0.54382		0.02472	0.43406	0.03153	0.3425	0.03094	0.35548	0.03125	0.37598	0.03152	0.39182	0.03146	0.41352
0.02478	0.43522	0.0313	0.33821	0.03161	0.37287	0.03162	0.37236	0.02401	0.3906	0.0316	0.42228		0.02478	0.43522	0.03163	0.34648	0.03161	0.35518	0.03154	0.41485	0.03126	0.3907	0.03159	0.54512		0.02478	0.43522	0.03161	0.34368	0.03102	0.35641	0.03133	0.37708	0.0316	0.39282	0.03154	0.41485
0.02484	0.43638	0.03138	0.33923	0.03169	0.37398	0.0317	0.37337	0.02407	0.39135	0.03168	0.42319		0.02484	0.43638	0.03171	0.34755	0.03169	0.35617	0.03162	0.41593	0.03134	0.39161	0.03167	0.5464		0.02484	0.43638	0.03169	0.34486	0.03109	0.3574	0.03141	0.37816	0.03168	0.39383	0.03162	0.41593
0.0249	0.43753	0.03146	0.34027	0.03177	0.37511	0.03178	0.3745	0.02413	0.3921	0.03176	0.42418		0.0249	0.43753	0.03179	0.34864	0.03177	0.35721	0.0317	0.41676	0.03142	0.39267	0.03175	0.54771		0.0249	0.43753	0.03177	0.34607	0.03117	0.35843	0.03149	0.37925	0.03176	0.39485	0.0317	0.41676
0.02496	0.43869	0.03154	0.3413	0.03185	0.37624	0.03186	0.37571	0.02419	0.39286	0.03184	0.4252		0.02496	0.43869	0.03187	0.34974	0.03185	0.35831	0.03178	0.4179	0.0315	0.39334	0.03183	0.549		0.02496	0.43869	0.03185	0.34725	0.03125	0.35948	0.03156	0.38033	0.03184	0.39586	0.03178	0.4179
0.02503	0.43984	0.03162	0.34234	0.03193	0.37737	0.03194	0.37693	0.02425	0.39363	0.03192	0.42627		0.02503	0.43984	0.03195	0.35082	0.03193	0.35942	0.03186	0.41911	0.03157	0.39437	0.03191	0.55032		0.02503	0.43984	0.03193	0.34839	0.03133	0.36053	0.03164	0.38141	0.03192	0.39688	0.03186	0.41911
0.02509	0.44099	0.0317	0.34338	0.03201	0.37847	0.03202	0.37814	0.02431	0.39442	0.032	0.42742		0.02509	0.44099	0.03203	0.3519	0.03201	0.36052	0.03194	0.42016	0.03165	0.39535	0.03199	0.55163		0.02509	0.44099	0.03201	0.3495	0.03141	0.3616	0.03172	0.38251	0.032	0.39793	0.03194	0.42016
0.02515	0.44216	0.03177	0.34443	0.03209	0.37958	0.0321	0.37931	0.02437	0.39523	0.03208	0.42861		0.02515	0.44216	0.03211	0.35306	0.03209	0.36161	0.03202	0.42127	0.03173	0.39622	0.03207	0.55297		0.02515	0.44216	0.03209	0.35059	0.03148	0.36268	0.0318	0.38364	0.03207	0.39898	0.03202	0.42127
0.02521	0.44335	0.03185	0.34548	0.03217	0.38072	0.03218	0.38045	0.02443	0.39607	0.03216	0.42979		0.02521	0.44335	0.03219	0.35428	0.03217	0.36269	0.0321	0.42243	0.03181	0.39719	0.03215	0.55431		0.02521	0.44335	0.03217	0.35168	0.03156	0.36375	0.03188	0.38477	0.03215	0.40006	0.0321	0.42243
0.02528	0.44455	0.03193	0.34655	0.03225	0.38184	0.03226	0.3816	0.02449	0.39694	0.03224	0.43098		0.02528	0.44455	0.03227	0.35551	0.03225	0.36377	0.03218	0.42358	0.03189	0.3981	0.03223	0.55567		0.02528	0.44455	0.03225	0.35275	0.03164	0.36488	0.03196	0.3859	0.03223	0.40115	0.03218	0.42358
0.02534	0.44579	0.03201	0.34763	0.03233	0.3829	0.03234	0.38278	0.02455	0.39788	0.03232	0.43217		0.02534	0.44579	0.03234	0.35672	0.03232	0.36483	0.03226	0.42485	0.03197	0.39913	0.03231	0.55703		0.02534	0.44579	0.03233	0.3538	0.03172	0.36603	0.03204	0.38702	0.03231	0.40229	0.03226	0.42485
0.0254	0.44707	0.03209	0.34873	0.03241	0.38396	0.03242	0.38395	0.02461	0.39889	0.0324	0.43346		0.0254	0.44707	0.03242	0.35791	0.0324	0.36589	0.03233	0.42623	0.03205	0.40015	0.03239	0.55838		0.0254	0.44707	0.03241	0.35482	0.0318	0.36717	0.03212	0.38813	0.03239	0.40351	0.03233	0.42623
0.02546	0.44837	0.03217	0.34981	0.03249	0.38502	0.0325	0.38506	0.02467	0.39992	0.03248	0.43481		0.02546	0.44837	0.0325	0.35906	0.03248	0.36692	0.03241	0.4276	0.03212	0.40125	0.03247	0.55971		0.02546	0.44837	0.03249	0.35583	0.03187	0.36831	0.03219	0.38923	0.03247	0.40473	0.03241	0.4276
0.02553	0.4497	0.03225	0.35089	0.03257	0.38608	0.03258	0.38615	0.02473	0.40097	0.03256	0.43615		0.02553	0.4497	0.03258	0.36014	0.03256	0.36794	0.03249	0.42895	0.0322	0.40233	0.03255	0.56103		0.02553	0.4497	0.03257	0.35684	0.03195	0.36944	0.03227	0.3903	0.03255	0.40593	0.03249	0.42895
0.02559	0.45103	0.03232	0.35194	0.03265	0.38711	0.03266	0.38721	0.02479	0.40201	0.03264	0.43749		0.02559	0.45103	0.03266	0.36119	0.03264	0.36895	0.03257	0.43021	0.03228	0.40343	0.03263	0.56235		0.02559	0.45103	0.03264	0.35784	0.03203	0.37058	0.03235	0.39135	0.03263	0.40706	0.03257	0.43021
0.02565	0.45234	0.0324	0.35297	0.03273	0.38811	0.03274	0.38826	0.02485	0.40308	0.03272	0.43881		0.02565	0.45234	0.03274	0.36221	0.03272	0.36995	0.03265	0.43156	0.03236	0.40449	0.03271	0.56368		0.02565	0.45234	0.03272	0.35882	0.03211	0.37176	0.03243	0.39238	0.03271	0.40813	0.03265	0.43156
0.02571	0.45364	0.03248	0.35399	0.03281	0.38907	0.03281	0.3893	0.02491	0.40417	0.03279	0.44011		0.02571	0.45364	0.03282	0.3632	0.0328	0.37093	0.03273	0.43283	0.03244	0.40556	0.03279	0.565		0.02571	0.45364	0.0328	0.35979	0.03218	0.37291	0.03251	0.3934	0.03279	0.4092	0.03273	0.43283
0.02577	0.45493	0.03256	0.35498	0.03289	0.39	0.03289	0.39031	0.02497	0.40527	0.03287	0.44139		0.02577	0.45493	0.0329	0.36418	0.03288	0.37189	0.03281	0.43406	0.03252	0.40665	0.03287	0.56632		0.02577	0.45493	0.03288	0.36076	0.03226	0.37404	0.03259	0.39441	0.03287	0.41027	0.03281	0.43406
0.02584	0.4562	0.03264	0.35599	0.03297	0.39092	0.03297	0.39133	0.02503	0.40637	0.03295	0.44264		0.02584	0.4562	0.03298	0.36516	0.03296	0.37284	0.03289	0.43528	0.0326	0.40769	0.03294	0.56763		0.02584	0.4562	0.03296	0.36173	0.03234	0.37516	0.03267	0.3954	0.03295	0.41135	0.03289	0.43528
0.0259	0.45747	0.03272	0.35705	0.03305	0.39185	0.03305	0.39231	0.02509	0.40746	0.03303	0.44388		0.0259	0.45747	0.03306	0.36615	0.03304	0.3738	0.03297	0.4365	0.03268	0.40876	0.03302	0.56895		0.0259	0.45747	0.03304	0.36269	0.03242	0.37623	0.03275	0.39641	0.03303	0.41246	0.03297	0.4365
0.02596	0.45872	0.0328	0.35811	0.03312	0.39276	0.03313	0.39328	0.02515	0.40855	0.03311	0.44513		0.02596	0.45872	0.03314	0.36714	0.03312	0.37476	0.03305	0.43774	0.03275	0.40979	0.0331	0.57025		0.02596	0.45872	0.03312	0.36362	0.0325	0.37725	0.03282	0.3974	0.03311	0.41352	0.03305	0.43774
0.02602	0.45995	0.03288	0.35917	0.0332	0.3937	0.03321	0.39425	0.02521	0.40964	0.03319	0.44634		0.02602	0.45995	0.03322	0.36809	0.0332	0.37571	0.03313	0.43898	0.03283	0.41082	0.03318	0.57157		0.02602	0.45995	0.0332	0.36456	0.03257	0.37825	0.0329	0.39846	0.03319	0.41458	0.03313	0.43898
0.02609	0.46117	0.03295	0.36022	0.03328	0.39465	0.03329	0.39523	0.02527	0.41073	0.03327	0.44756		0.02609	0.46117	0.0333	0.36904	0.03328	0.37666	0.03321	0.4402	0.03291	0.41184	0.03326	0.57289		0.02609	0.46117	0.03328	0.36549	0.03265	0.37924	0.03298	0.39955	0.03327	0.41566	0.03321	0.4402
0.02615	0.46238	0.03303	0.36127	0.03336	0.39561	0.03337	0.39621	0.02534	0.41182	0.03335	0.44871		0.02615	0.46238	0.03338	0.36994	0.03336	0.3776	0.03329	0.44142	0.03299	0.41284	0.03334	0.57423		0.02615	0.46238	0.03336	0.36639	0.03273	0.38024	0.03306	0.40065	0.03335	0.41677	0.03329	0.44142
0.02621	0.46357	0.03311	0.36232	0.03344	0.39656	0.03345	0.39718	0.0254	0.41292	0.03343	0.44984		0.02621	0.46357	0.03346	0.37078	0.03344	0.37853	0.03337	0.44266	0.03307	0.41382	0.03342	0.57561		0.02621	0.46357	0.03344	0.36727	0.03281	0.38122	0.03314	0.40172	0.03343	0.41788	0.03337	0.44266
0.02627	0.46475	0.03319	0.36333	0.03352	0.39748	0.03353	0.39812	0.02546	0.41406	0.03351	0.45095		0.02627	0.46475	0.03354	0.37159	0.03352	0.37944	0.03345	0.44387	0.03315	0.41481	0.0335	0.577		0.02627	0.46475	0.03352	0.36812	0.03289	0.3822	0.03322	0.40275	0.03351	0.41899	0.03345	0.44387
0.02634	0.4659	0.03327	0.36433	0.0336	0.3984	0.03361	0.39903	0.02552	0.4152	0.03359	0.45204		0.02634	0.4659	0.03362	0.37238	0.0336	0.38033	0.03353	0.44508	0.03323	0.41581	0.03358	0.57842		0.02634	0.4659	0.0336	0.36895	0.03296	0.38316	0.0333	0.40371	0.03359	0.42014	0.03353	0.44508
0.0264	0.46702	0.03335	0.36531	0.03368	0.3993	0.03369	0.39994	0.02558	0.41633	0.03367	0.45312		0.0264	0.46702	0.0337	0.37318	0.03368	0.38121	0.03361	0.44627	0.0333	0.4168	0.03366	0.57988		0.0264	0.46702	0.03368	0.36975	0.03304	0.3841	0.03338	0.4046	0.03367	0.42126	0.03361	0.44627
0.02646	0.46812	0.03343	0.36623	0.03376	0.40017	0.03377	0.40086	0.02564	0.41747	0.03375	0.4542		0.02646	0.46812	0.03378	0.37396	0.03376	0.38207	0.03368	0.44745	0.03338	0.41783	0.03374	0.58136		0.02646	0.46812	0.03376	0.37052	0.03312	0.38503	0.03345	0.40544	0.03375	0.42235	0.03368	0.44745
0.02652	0.46921	0.03351	0.36711	0.03384	0.40099	0.03385	0.40183	0.0257	0.41858	0.03383	0.45527		0.02652	0.46921	0.03386	0.37473	0.03384	0.38293	0.03376	0.44858	0.03346	0.4189	0.03382	0.58286		0.02652	0.46921	0.03384	0.37128	0.0332	0.38596	0.03353	0.40628	0.03383	0.42342	0.03376	0.44858
0.02659	0.47028	0.03358	0.36792	0.03392	0.40179	0.03393	0.40281	0.02576	0.4197	0.03391	0.45637		0.02659	0.47028	0.03393	0.37543	0.03392	0.38379	0.03384	0.44968	0.03354	0.42001	0.0339	0.58437		0.02659	0.47028	0.03392	0.372	0.03328	0.38694	0.03361	0.40711	0.03391	0.42446	0.03384	0.44968
0.02665	0.47135	0.03366	0.36869	0.034	0.40255	0.03401	0.40381	0.02582	0.4208	0.03399	0.45751		0.02665	0.47135	0.03401	0.37608	0.03399	0.38464	0.03392	0.45078	0.03362	0.42112	0.03398	0.58588		0.02665	0.47135	0.034	0.37267	0.03335	0.38789	0.03369	0.40799	0.03398	0.42547	0.03392	0.45078
0.02671	0.47242	0.03374	0.36944	0.03408	0.4033	0.03409	0.40475	0.02588	0.42192	0.03407	0.45867		0.02671	0.47242	0.03409	0.37668	0.03407	0.3855	0.034	0.45186	0.0337	0.42224	0.03406	0.58737		0.02671	0.47242	0.03408	0.37332	0.03343	0.3888	0.03377	0.4089	0.03406	0.42646	0.034	0.45186
0.02677	0.47348	0.03382	0.37018	0.03416	0.40401	0.03417	0.40563	0.02594	0.42303	0.03414	0.4598		0.02677	0.47348	0.03417	0.37726	0.03415	0.38634	0.03408	0.45292	0.03378	0.42334	0.03414	0.58887		0.02677	0.47348	0.03416	0.37395	0.03351	0.38969	0.03385	0.40976	0.03414	0.42746	0.03408	0.45292
0.02683	0.47452	0.0339	0.37091	0.03424	0.40474	0.03425	0.40645	0.026	0.42414	0.03422	0.46094		0.02683	0.47452	0.03425	0.37782	0.03423	0.38715	0.03416	0.45392	0.03385	0.42443	0.03421	0.59035		0.02683	0.47452	0.03424	0.37457	0.03359	0.39053	0.03393	0.4106	0.03422	0.42849	0.03416	0.45392
0.0269	0.47554	0.03398	0.37166	0.03432	0.40545	0.03433	0.40728	0.02606	0.42525	0.0343	0.46208		0.0269	0.47554	0.03433	0.37838	0.03431	0.38796	0.03424	0.45491	0.03393	0.4255	0.03429	0.59182		0.0269	0.47554	0.03432	0.37515	0.03367	0.39134	0.034	0.4114	0.0343	0.42949	0.03424	0.45491
0.02696	0.47654	0.03406	0.37241	0.0344	0.40617	0.03441	0.40814	0.02612	0.42636	0.03438	0.46321		0.02696	0.47654	0.03441	0.37894	0.03439	0.38876	0.03432	0.45591	0.03401	0.42657	0.03437	0.59328		0.02696	0.47654	0.0344	0.3757	0.03374	0.39214	0.03408	0.41219	0.03438	0.43049	0.03432	0.45591
0.02702	0.47753	0.03413	0.37313	0.03448	0.4069	0.03448	0.40897	0.02618	0.42747	0.03446	0.46431		0.02702	0.47753	0.03449	0.3795	0.03447	0.38957	0.0344	0.45689	0.03409	0.42763	0.03445	0.59473		0.02702	0.47753	0.03447	0.37622	0.03382	0.39295	0.03416	0.41299	0.03446	0.43148	0.0344	0.45689
0.02708	0.47849	0.03421	0.37383	0.03456	0.40768	0.03456	0.40977	0.02624	0.42858	0.03454	0.4654		0.02708	0.47849	0.03457	0.38009	0.03455	0.39036	0.03448	0.45788	0.03417	0.42868	0.03453	0.59616		0.02708	0.47849	0.03455	0.37672	0.0339	0.39374	0.03424	0.41377	0.03454	0.43247	0.03448	0.45788
0.02715	0.47946	0.03429	0.3745	0.03464	0.40843	0.03464	0.41055	0.0263	0.42969	0.03462	0.46647		0.02715	0.47946	0.03465	0.38068	0.03463	0.39116	0.03456	0.45886	0.03425	0.42971	0.03461	0.59757		0.02715	0.47946	0.03463	0.37721	0.03398	0.39452	0.03432	0.41455	0.03462	0.43345	0.03456	0.45886
0.02721	0.48042	0.03437	0.37513	0.03471	0.40921	0.03472	0.41134	0.02636	0.43081	0.0347	0.46754		0.02721	0.48042	0.03473	0.38127	0.03471	0.39195	0.03464	0.45985	0.03433	0.43075	0.03469	0.59898		0.02721	0.48042	0.03471	0.37769	0.03406	0.39526	0.0344	0.41529	0.0347	0.43441	0.03464	0.45985
0.02727	0.48137	0.03445	0.37577	0.03479	0.40999	0.0348	0.41212	0.02642	0.43193	0.03478	0.46858		0.02727	0.48137	0.03481	0.38184	0.03479	0.39272	0.03472	0.46084	0.0344	0.43179	0.03477	0.60039		0.02727	0.48137	0.03479	0.37818	0.03413	0.39597	0.03448	0.41601	0.03478	0.43538	0.03472	0.46084
0.02733	0.48232	0.03453	0.37641	0.03487	0.41075	0.03488	0.4129	0.02648	0.43303	0.03486	0.4696		0.02733	0.48232	0.03489	0.3824	0.03487	0.39347	0.0348	0.46182	0.03448	0.43281	0.03485	0.60178		0.02733	0.48232	0.03487	0.37868	0.03421	0.39667	0.03456	0.41675	0.03486	0.43635	0.0348	0.46182
0.0274	0.48324	0.03461	0.37703	0.03495	0.41149	0.03496	0.41369	0.02654	0.43412	0.03494	0.4706		0.0274	0.48324	0.03497	0.38295	0.03495	0.39422	0.03488	0.46277	0.03456	0.43382	0.03493	0.60316		0.0274	0.48324	0.03495	0.37921	0.03429	0.39747	0.03463	0.41755	0.03494	0.4373	0.03488	0.46277
0.02746	0.48416	0.03469	0.37764	0.03503	0.41225	0.03504	0.41445	0.0266	0.4352	0.03502	0.47157		0.02746	0.48416	0.03505	0.38351	0.03503	0.39495	0.03496	0.46369	0.03464	0.43481	0.03501	0.60453		0.02746	0.48416	0.03503	0.37978	0.03437	0.39802	0.03471	0.41839	0.03502	0.43824	0.03496	0.46369
0.02752	0.48508	0.03476	0.37825	0.03511	0.41301	0.03512	0.4152	0.02666	0.43626	0.0351	0.47248		0.02752	0.48508	0.03513	0.38413	0.03511	0.39568	0.03503	0.4646	0.03472	0.43579	0.03509	0.60588		0.02752	0.48508	0.03511	0.38041	0.03445	0.39871	0.03479	0.41927	0.0351	0.43916	0.03503	0.4646
0.02758	0.48602	0.03484	0.37882	0.03519	0.41381	0.0352	0.41595	0.02672	0.43731	0.03518	0.47336		0.02758	0.48602	0.03521	0.38478	0.03519	0.39645	0.03511	0.46547	0.0348	0.43674	0.03517	0.60721		0.02758	0.48602	0.03519	0.38109	0.03452	0.39941	0.03487	0.42017	0.03518	0.44007	0.03511	0.46547
0.02764	0.48695	0.03492	0.37938	0.03527	0.41474	0.03528	0.41672	0.02678	0.43834	0.03526	0.47418		0.02764	0.48695	0.03529	0.38545	0.03527	0.39725	0.03519	0.4663	0.03488	0.43765	0.03525	0.60854		0.02764	0.48695	0.03527	0.38178	0.0346	0.40009	0.03495	0.42107	0.03526	0.44097	0.03519	0.4663
0.02771	0.48787	0.035	0.37995	0.03535	0.41571	0.03536	0.41748	0.02684	0.43938	0.03534	0.47495		0.02771	0.48787	0.03537	0.38613	0.03535	0.39806	0.03527	0.46711	0.03496	0.43854	0.03533	0.60986		0.02771	0.48787	0.03535	0.38246	0.03468	0.40075	0.03503	0.42196	0.03534	0.44186	0.03527	0.46711
0.02777	0.48882	0.03508	0.38051	0.03543	0.4167	0.03544	0.41829	0.02691	0.44039	0.03542	0.47573		0.02777	0.48882	0.03544	0.38684	0.03543	0.39887	0.03535	0.4679	0.03503	0.43942	0.03541	0.61119		0.02777	0.48882	0.03543	0.38314	0.03476	0.40142	0.03511	0.42281	0.03542	0.44273	0.03535	0.4679
0.02783	0.48979	0.03516	0.38109	0.03551	0.41768	0.03552	0.41922	0.02697	0.4414	0.03549	0.47649		0.02783	0.48979	0.03552	0.38756	0.03551	0.39964	0.03543	0.46868	0.03511	0.44031	0.03549	0.61247		0.02783	0.48979	0.03551	0.38385	0.03484	0.40211	0.03519	0.42367	0.0355	0.44357	0.03543	0.46868
0.02789	0.49078	0.03524	0.3817	0.03559	0.41866	0.0356	0.42009	0.02703	0.44239	0.03557	0.47722		0.02789	0.49078	0.0356	0.3883	0.03559	0.40039	0.03551	0.46943	0.03519	0.44117	0.03556	0.61376		0.02789	0.49078	0.03559	0.3846	0.03491	0.40282	0.03526	0.42452	0.03558	0.44439	0.03551	0.46943
0.02796	0.49179	0.03532	0.38234	0.03567	0.41965	0.03568	0.42089	0.02709	0.44336	0.03565	0.47795		0.02796	0.49179	0.03568	0.38908	0.03566	0.40114	0.03559	0.47016	0.03527	0.442	0.03564	0.61502		0.02796	0.49179	0.03567	0.38541	0.03499	0.40354	0.03534	0.42538	0.03566	0.44517	0.03559	0.47016
0.02802	0.49282	0.03539	0.38299	0.03575	0.42063	0.03576	0.42164	0.02715	0.44433	0.03573	0.47869		0.02802	0.49282	0.03576	0.38987	0.03574	0.40187	0.03567	0.47089	0.03535	0.44281	0.03572	0.61629		0.02802	0.49282	0.03575	0.38628	0.03507	0.40423	0.03542	0.42626	0.03574	0.44595	0.03567	0.47089
0.02808	0.49385	0.03547	0.38365	0.03583	0.42164	0.03584	0.42243	0.02721	0.44526	0.03581	0.47946		0.02808	0.49385	0.03584	0.39069	0.03582	0.40262	0.03575	0.47162	0.03543	0.44363	0.0358	0.61756		0.02808	0.49385	0.03583	0.38718	0.03515	0.40492	0.0355	0.42716	0.03581	0.44671	0.03575	0.47162
0.02814	0.49488	0.03555	0.38431	0.03591	0.42264	0.03592	0.42325	0.02727	0.44617	0.03589	0.48022		0.02814	0.49488	0.03592	0.39157	0.0359	0.40336	0.03583	0.47235	0.03551	0.44444	0.03588	0.61884		0.02814	0.49488	0.03591	0.3881	0.03523	0.40562	0.03558	0.42804	0.03589	0.44744	0.03583	0.47235
0.02821	0.49593	0.03563	0.38498	0.03599	0.42363	0.036	0.42404	0.02733	0.44706	0.03597	0.48099		0.02821	0.49593	0.036	0.39247	0.03598	0.40412	0.03591	0.47307	0.03558	0.44524	0.03596	0.62012		0.02821	0.49593	0.03599	0.38906	0.0353	0.40643	0.03566	0.42893	0.03597	0.44819	0.03591	0.47307
0.02827	0.49698	0.03571	0.38568	0.03607	0.42459	0.03608	0.42492	0.02739	0.44794	0.03605	0.48175		0.02827	0.49698	0.03608	0.3934	0.03606	0.4049	0.03599	0.47379	0.03566	0.44602	0.03604	0.6214		0.02827	0.49698	0.03607	0.39002	0.03538	0.40747	0.03574	0.42984	0.03605	0.44893	0.03599	0.47379
0.02833	0.49804	0.03579	0.3864	0.03615	0.42549	0.03616	0.42583	0.02745	0.44881	0.03613	0.48252		0.02833	0.49804	0.03616	0.39434	0.03614	0.40573	0.03607	0.47452	0.03574	0.44677	0.03612	0.62269		0.02833	0.49804	0.03615	0.39098	0.03546	0.40847	0.03582	0.43073	0.03613	0.44967	0.03607	0.47452
0.02839	0.49908	0.03587	0.38714	0.03623	0.42639	0.03623	0.42676	0.02751	0.44967	0.03621	0.48331		0.02839	0.49908	0.03624	0.3953	0.03622	0.40657	0.03615	0.47528	0.03582	0.44756	0.0362	0.62396		0.02839	0.49908	0.03623	0.39195	0.03554	0.40937	0.03589	0.43164	0.03621	0.45043	0.03615	0.47528
0.02845	0.50015	0.03595	0.38791	0.03631	0.4273	0.03631	0.42766	0.02757	0.45052	0.03629	0.48412		0.02845	0.50015	0.03632	0.39629	0.0363	0.40743	0.03623	0.47606	0.0359	0.44834	0.03628	0.62527		0.02845	0.50015	0.0363	0.39291	0.03562	0.41017	0.03597	0.43255	0.03629	0.4512	0.03623	0.47606
0.02852	0.50122	0.03602	0.38872	0.03638	0.4282	0.03639	0.42857	0.02763	0.45135	0.03637	0.48494		0.02852	0.50122	0.0364	0.3973	0.03638	0.4083	0.03631	0.47689	0.03598	0.44912	0.03636	0.62659		0.02852	0.50122	0.03638	0.39393	0.03569	0.41093	0.03605	0.43348	0.03637	0.45198	0.03631	0.47689
0.02858	0.50229	0.0361	0.38958	0.03646	0.42911	0.03647	0.42953	0.02769	0.45216	0.03645	0.48578		0.02858	0.50229	0.03648	0.39834	0.03646	0.4092	0.03638	0.47775	0.03606	0.4499	0.03644	0.62793		0.02858	0.50229	0.03646	0.39497	0.03577	0.41168	0.03613	0.43444	0.03645	0.45279	0.03638	0.47775
0.02864	0.50337	0.03618	0.39047	0.03654	0.43003	0.03655	0.43051	0.02775	0.45298	0.03653	0.48662		0.02864	0.50337	0.03656	0.3994	0.03654	0.41014	0.03646	0.47867	0.03613	0.4507	0.03652	0.62926		0.02864	0.50337	0.03654	0.396	0.03585	0.41249	0.03621	0.43541	0.03653	0.45365	0.03646	0.47867
0.0287	0.50447	0.03626	0.39136	0.03662	0.43092	0.03663	0.43149	0.02781	0.45379	0.03661	0.48747		0.0287	0.50447	0.03664	0.40045	0.03662	0.4111	0.03654	0.47961	0.03621	0.45153	0.0366	0.6306		0.0287	0.50447	0.03662	0.39705	0.03593	0.41333	0.03629	0.43637	0.03661	0.45454	0.03654	0.47961
0.02877	0.50557	0.03634	0.39226	0.0367	0.43182	0.03671	0.43247	0.02787	0.45459	0.03669	0.48833		0.02877	0.50557	0.03672	0.40152	0.0367	0.41211	0.03662	0.48059	0.03629	0.45239	0.03668	0.63191		0.02877	0.50557	0.0367	0.39813	0.03601	0.41417	0.03637	0.43735	0.03669	0.45548	0.03662	0.48059
0.02883	0.50668	0.03642	0.39319	0.03678	0.43281	0.03679	0.4335	0.02793	0.45539	0.03676	0.48926		0.02883	0.50668	0.0368	0.40262	0.03678	0.41318	0.0367	0.48158	0.03637	0.45325	0.03676	0.63322		0.02883	0.50668	0.03678	0.39922	0.03608	0.41508	0.03644	0.43835	0.03677	0.4564	0.0367	0.48158
0.02889	0.50779	0.0365	0.39412	0.03686	0.43387	0.03687	0.43453	0.02799	0.45619	0.03684	0.49025		0.02889	0.50779	0.03688	0.40373	0.03686	0.41429	0.03678	0.48258	0.03645	0.45409	0.03684	0.63454		0.02889	0.50779	0.03686	0.40034	0.03616	0.41604	0.03652	0.4394	0.03685	0.45734	0.03678	0.48258
0.02895	0.5089	0.03657	0.39506	0.03694	0.43498	0.03695	0.43556	0.02805	0.457	0.03692	0.49133		0.02895	0.5089	0.03696	0.40486	0.03694	0.41538	0.03686	0.48358	0.03653	0.45493	0.03691	0.63585		0.02895	0.5089	0.03694	0.40146	0.03624	0.41699	0.0366	0.44047	0.03693	0.4583	0.03686	0.48358
0.02902	0.51001	0.03665	0.39601	0.03702	0.43609	0.03703	0.4366	0.02811	0.45778	0.037	0.49248		0.02902	0.51001	0.03703	0.40597	0.03702	0.41646	0.03694	0.48461	0.03661	0.45576	0.03699	0.63718		0.02902	0.51001	0.03702	0.40258	0.03632	0.41798	0.03668	0.44156	0.03701	0.45927	0.03694	0.48461
0.02908	0.51112	0.03673	0.397	0.0371	0.43719	0.03711	0.43767	0.02817	0.45856	0.03708	0.49369		0.02908	0.51112	0.03711	0.40708	0.0371	0.41752	0.03702	0.48566	0.03668	0.45664	0.03707	0.63852		0.02908	0.51112	0.0371	0.4037	0.0364	0.41902	0.03676	0.44265	0.03709	0.46024	0.03702	0.48566
0.02914	0.51223	0.03681	0.39803	0.03718	0.43828	0.03719	0.43875	0.02823	0.45934	0.03716	0.49495		0.02914	0.51223	0.03719	0.40817	0.03718	0.41856	0.0371	0.48675	0.03676	0.45753	0.03715	0.63985		0.02914	0.51223	0.03718	0.40481	0.03647	0.42006	0.03684	0.44372	0.03717	0.46122	0.0371	0.48675
0.0292	0.51334	0.03689	0.39909	0.03726	0.43936	0.03727	0.43983	0.02829	0.46013	0.03724	0.49621		0.0292	0.51334	0.03727	0.40925	0.03726	0.41957	0.03718	0.48791	0.03684	0.45841	0.03723	0.6412		0.0292	0.51334	0.03726	0.40592	0.03655	0.4211	0.03692	0.44479	0.03725	0.46221	0.03718	0.48791
0.02926	0.51443	0.03697	0.40016	0.03734	0.44043	0.03735	0.44088	0.02835	0.46093	0.03732	0.49748		0.02926	0.51443	0.03735	0.41031	0.03733	0.42056	0.03726	0.4891	0.03692	0.45931	0.03731	0.64256		0.02926	0.51443	0.03734	0.40701	0.03663	0.42221	0.037	0.44584	0.03733	0.46323	0.03726	0.4891
0.02933	0.51553	0.03705	0.40125	0.03742	0.4415	0.03743	0.44191	0.02842	0.46175	0.0374	0.49874		0.02933	0.51553	0.03743	0.41135	0.03741	0.42153	0.03734	0.49031	0.037	0.46021	0.03739	0.64395		0.02933	0.51553	0.03742	0.40807	0.03671	0.42332	0.03707	0.44687	0.03741	0.46426	0.03734	0.49031
0.02939	0.51665	0.03713	0.40233	0.0375	0.44254	0.03751	0.44294	0.02848	0.46256	0.03748	0.49999		0.02939	0.51665	0.03751	0.41236	0.03749	0.4225	0.03742	0.49155	0.03708	0.46116	0.03747	0.64534		0.02939	0.51665	0.0375	0.40913	0.03679	0.42444	0.03715	0.44789	0.03749	0.46535	0.03742	0.49155
0.02945	0.51779	0.0372	0.40339	0.03758	0.44357	0.03759	0.44398	0.02854	0.4634	0.03756	0.50132		0.02945	0.51779	0.03759	0.41337	0.03757	0.42345	0.0375	0.49283	0.03716	0.46212	0.03755	0.64674		0.02945	0.51779	0.03758	0.41017	0.03686	0.42557	0.03723	0.4489	0.03757	0.46646	0.0375	0.49283
0.02951	0.51894	0.03728	0.40445	0.03766	0.4446	0.03767	0.44502	0.0286	0.46426	0.03764	0.5026		0.02951	0.51894	0.03767	0.41436	0.03765	0.42442	0.03758	0.49411	0.03724	0.46311	0.03763	0.64816		0.02951	0.51894	0.03766	0.41119	0.03694	0.4267	0.03731	0.44988	0.03765	0.46758	0.03758	0.49411
0.02958	0.5201	0.03736	0.40551	0.03774	0.44558	0.03775	0.44607	0.02866	0.46517	0.03772	0.50378		0.02958	0.5201	0.03775	0.41533	0.03773	0.42537	0.03766	0.4954	0.03731	0.46411	0.03771	0.6496		0.02958	0.5201	0.03774	0.4122	0.03702	0.42785	0.03739	0.45085	0.03772	0.46869	0.03766	0.4954
0.02964	0.52128	0.03744	0.40657	0.03782	0.44658	0.03783	0.44712	0.02872	0.46613	0.0378	0.505		0.02964	0.52128	0.03783	0.41627	0.03781	0.42633	0.03773	0.49669	0.03739	0.46514	0.03779	0.65105		0.02964	0.52128	0.03782	0.41316	0.0371	0.42897	0.03747	0.45184	0.0378	0.46982	0.03773	0.49669
0.0297	0.52248	0.03752	0.40762	0.0379	0.44756	0.0379	0.44816	0.02878	0.46712	0.03788	0.50622		0.0297	0.52248	0.03791	0.41719	0.03789	0.42728	0.03781	0.49796	0.03747	0.46617	0.03787	0.65252		0.0297	0.52248	0.0379	0.4141	0.03717	0.43005	0.03755	0.45283	0.03788	0.47096	0.03781	0.49796
0.02976	0.52372	0.0376	0.40866	0.03797	0.44853	0.03798	0.44917	0.02884	0.4681	0.03796	0.50741		0.02976	0.52372	0.03799	0.41807	0.03797	0.42821	0.03789	0.49921	0.03755	0.46723	0.03795	0.65399		0.02976	0.52372	0.03798	0.41502	0.03725	0.43111	0.03763	0.45381	0.03796	0.47208	0.03789	0.49921
0.02983	0.52495	0.03768	0.40968	0.03805	0.44951	0.03806	0.45018	0.0289	0.4691	0.03804	0.50861		0.02983	0.52495	0.03807	0.41896	0.03805	0.42913	0.03797	0.50045	0.03763	0.46834	0.03803	0.65547		0.02983	0.52495	0.03806	0.41595	0.03733	0.43214	0.0377	0.45479	0.03804	0.4732	0.03797	0.50045
0.02989	0.5262	0.03776	0.41066	0.03813	0.45048	0.03814	0.45118	0.02896	0.47012	0.03811	0.5098		0.02989	0.5262	0.03815	0.41984	0.03813	0.43004	0.03805	0.50169	0.03771	0.46948	0.03811	0.65697		0.02989	0.5262	0.03813	0.41687	0.03741	0.43316	0.03778	0.45577	0.03812	0.47431	0.03805	0.50169
0.02995	0.52743	0.03783	0.41161	0.03821	0.45145	0.03822	0.45216	0.02902	0.47115	0.03819	0.51102		0.02995	0.52743	0.03823	0.42071	0.03821	0.43096	0.03813	0.50293	0.03779	0.47059	0.03819	0.65847		0.02995	0.52743	0.03821	0.41778	0.03749	0.43415	0.03786	0.45676	0.0382	0.4754	0.03813	0.50293
0.03001	0.52865	0.03791	0.41254	0.03829	0.45236	0.0383	0.45313	0.02908	0.4722	0.03827	0.51224		0.03001	0.52865	0.03831	0.42156	0.03829	0.43186	0.03821	0.50416	0.03786	0.47167	0.03826	0.65997		0.03001	0.52865	0.03829	0.41867	0.03756	0.43514	0.03794	0.45772	0.03828	0.47648	0.03821	0.50416
0.03007	0.52987	0.03799	0.41345	0.03837	0.45328	0.03838	0.45408	0.02914	0.47325	0.03835	0.51347		0.03007	0.52987	0.03839	0.42241	0.03837	0.43277	0.03829	0.50539	0.03794	0.47276	0.03834	0.66146		0.03007	0.52987	0.03837	0.41957	0.03764	0.43614	0.03802	0.45866	0.03836	0.47754	0.03829	0.50539
0.03014	0.53111	0.03807	0.41434	0.03845	0.45418	0.03846	0.45501	0.0292	0.47431	0.03843	0.51467		0.03014	0.53111	0.03847	0.42326	0.03845	0.43367	0.03837	0.50661	0.03802	0.47386	0.03842	0.66295		0.03014	0.53111	0.03845	0.42044	0.03772	0.43714	0.0381	0.4596	0.03844	0.4786	0.03837	0.50661
0.0302	0.53234	0.03815	0.41522	0.03853	0.45508	0.03854	0.45591	0.02926	0.47537	0.03851	0.51588		0.0302	0.53234	0.03855	0.42412	0.03853	0.43457	0.03845	0.50782	0.0381	0.47494	0.0385	0.66445		0.0302	0.53234	0.03853	0.42128	0.0378	0.43814	0.03818	0.46057	0.03852	0.47964	0.03845	0.50782
0.03026	0.53356	0.03823	0.41607	0.03861	0.45597	0.03862	0.45679	0.02932	0.47643	0.03859	0.51711		0.03026	0.53356	0.03862	0.42521	0.03861	0.43545	0.03853	0.50903	0.03818	0.47601	0.03858	0.66592		0.03026	0.53356	0.03861	0.42211	0.03788	0.43911	0.03826	0.46155	0.0386	0.48069	0.03853	0.50903
0.03032	0.53477	0.03831	0.41692	0.03869	0.45687	0.0387	0.45767	0.02938	0.47749	0.03867	0.51831		0.03032	0.53477	0.0387	0.42588	0.03869	0.43632	0.03861	0.51024	0.03826	0.47709	0.03866	0.66738		0.03032	0.53477	0.03869	0.42292	0.03795	0.44007	0.03833	0.46251	0.03868	0.48172	0.03861	0.51024
0.03039	0.53596	0.03839	0.41777	0.03877	0.45777	0.03878	0.45857	0.02944	0.47855	0.03875	0.51952		0.03039	0.53596	0.03878	0.42662	0.03877	0.43721	0.03869	0.51144	0.03834	0.47816	0.03874	0.66882		0.03039	0.53596	0.03877	0.42373	0.03803	0.441	0.03841	0.46349	0.03876	0.48275	0.03869	0.51144
0.03045	0.53713	0.03846	0.41862	0.03885	0.45864	0.03886	0.4595	0.0295	0.4796	0.03883	0.52071		0.03045	0.53713	0.03886	0.42742	0.03885	0.43809	0.03877	0.51262	0.03841	0.47922	0.03882	0.67025		0.03045	0.53713	0.03885	0.42452	0.03811	0.4419	0.03849	0.46447	0.03884	0.48377	0.03877	0.51262
0.03051	0.53828	0.03854	0.41946	0.03893	0.45948	0.03894	0.46043	0.02956	0.48065	0.03891	0.5219		0.03051	0.53828	0.03894	0.42818	0.03893	0.43897	0.03885	0.51378	0.03849	0.48026	0.0389	0.67168		0.03051	0.53828	0.03893	0.42529	0.03819	0.44279	0.03857	0.46544	0.03892	0.48479	0.03885	0.51378
0.03057	0.53941	0.03862	0.42029	0.03901	0.46029	0.03902	0.46137	0.02962	0.4817	0.03899	0.52305		0.03057	0.53941	0.03902	0.42894	0.039	0.43986	0.03893	0.51494	0.03857	0.4813	0.03898	0.67307		0.03057	0.53941	0.03901	0.42604	0.03827	0.44365	0.03865	0.46639	0.039	0.4858	0.03893	0.51494
0.03064	0.54052	0.0387	0.42112	0.03909	0.46109	0.0391	0.46231	0.02968	0.48275	0.03907	0.5242		0.03064	0.54052	0.0391	0.42967	0.03908	0.44073	0.039	0.51607	0.03865	0.48232	0.03906	0.67446		0.03064	0.54052	0.03909	0.42677	0.03834	0.44449	0.03873	0.46731	0.03908	0.48681	0.039	0.51607
0.0307	0.54163	0.03878	0.42194	0.03917	0.46187	0.03918	0.46325	0.02974	0.48381	0.03915	0.52534		0.0307	0.54163	0.03918	0.43042	0.03916	0.44164	0.03908	0.51718	0.03873	0.48335	0.03914	0.67583		0.0307	0.54163	0.03917	0.42746	0.03842	0.4453	0.03881	0.46822	0.03916	0.48782	0.03908	0.51718
0.03076	0.54273	0.03886	0.42277	0.03925	0.46265	0.03926	0.4642	0.0298	0.48487	0.03923	0.52649		0.03076	0.54273	0.03926	0.43116	0.03924	0.44255	0.03916	0.51827	0.03881	0.48437	0.03922	0.67718		0.03076	0.54273	0.03925	0.42814	0.0385	0.44611	0.03889	0.46911	0.03924	0.48882	0.03916	0.51827
0.03082	0.54384	0.03894	0.42361	0.03933	0.46342	0.03934	0.46513	0.02986	0.48594	0.03931	0.52761		0.03082	0.54384	0.03934	0.43188	0.03932	0.44346	0.03924	0.51937	0.03889	0.48538	0.0393	0.67852		0.03082	0.54384	0.03933	0.42882	0.03858	0.4469	0.03896	0.47	0.03932	0.48983	0.03924	0.51937
0.03089	0.54492	0.03901	0.42444	0.03941	0.46418	0.03942	0.46608	0.02993	0.487	0.03939	0.52873		0.03089	0.54492	0.03942	0.4326	0.0394	0.44436	0.03932	0.52046	0.03896	0.48637	0.03938	0.67985		0.03089	0.54492	0.03941	0.4295	0.03866	0.44769	0.03904	0.47088	0.0394	0.49086	0.03932	0.52046
0.03095	0.546	0.03909	0.42526	0.03949	0.46494	0.0395	0.46702	0.02999	0.48806	0.03946	0.52987		0.03095	0.546	0.0395	0.4333	0.03948	0.44525	0.0394	0.52154	0.03904	0.48738	0.03946	0.68116		0.03095	0.546	0.03949	0.43016	0.03873	0.44851	0.03912	0.47177	0.03948	0.49192	0.0394	0.52154
0.03101	0.54705	0.03917	0.42606	0.03957	0.4657	0.03958	0.46796	0.03005	0.48913	0.03954	0.531		0.03101	0.54705	0.03958	0.434	0.03956	0.44613	0.03948	0.52265	0.03912	0.4884	0.03954	0.68247		0.03101	0.54705	0.03957	0.43081	0.03881	0.44934	0.0392	0.47266	0.03955	0.49298	0.03948	0.52265
0.03107	0.5481	0.03925	0.42685	0.03964	0.46649	0.03965	0.4689	0.03011	0.4902	0.03962	0.53214		0.03107	0.5481	0.03966	0.43471	0.03964	0.447	0.03956	0.52375	0.0392	0.48941	0.03961	0.68377		0.03107	0.5481	0.03965	0.43146	0.03889	0.45014	0.03928	0.47355	0.03963	0.49402	0.03956	0.52375
0.03113	0.54914	0.03933	0.42763	0.03972	0.46741	0.03973	0.46984	0.03017	0.49127	0.0397	0.53336		0.03113	0.54914	0.03974	0.43543	0.03972	0.44784	0.03964	0.52483	0.03928	0.49046	0.03969	0.68505		0.03113	0.54914	0.03973	0.43214	0.03897	0.45091	0.03936	0.47445	0.03971	0.49507	0.03964	0.52483
0.0312	0.55016	0.03941	0.42839	0.0398	0.46837	0.03981	0.47076	0.03023	0.49235	0.03978	0.53447		0.0312	0.55016	0.03982	0.43614	0.0398	0.44868	0.03972	0.52586	0.03936	0.49151	0.03977	0.68635		0.0312	0.55016	0.03981	0.43281	0.03905	0.45166	0.03944	0.47533	0.03979	0.49611	0.03972	0.52586
0.03126	0.55119	0.03949	0.42914	0.03988	0.46933	0.03989	0.47165	0.03029	0.49345	0.03986	0.53558		0.03126	0.55119	0.0399	0.43685	0.03988	0.44949	0.0398	0.52688	0.03944	0.49257	0.03985	0.68761		0.03126	0.55119	0.03989	0.43347	0.03912	0.45242	0.03951	0.47622	0.03987	0.49715	0.0398	0.52688
0.03132	0.55221	0.03957	0.42988	0.03996	0.47027	0.03997	0.47251	0.03035	0.49454	0.03994	0.5367		0.03132	0.55221	0.03998	0.43756	0.03996	0.45033	0.03988	0.52787	0.03952	0.49364	0.03993	0.68888		0.03132	0.55221	0.03996	0.43413	0.0392	0.45316	0.03959	0.47709	0.03995	0.49818	0.03988	0.52787
0.03138	0.55321	0.03964	0.43062	0.04004	0.47119	0.04005	0.47337	0.03041	0.49563	0.04002	0.53779		0.03138	0.55321	0.04006	0.43828	0.04004	0.45115	0.03996	0.52885	0.03959	0.49472	0.04001	0.69015		0.03138	0.55321	0.04004	0.43477	0.03928	0.4539	0.03967	0.47797	0.04003	0.49921	0.03996	0.52885
0.03145	0.55419	0.03972	0.43136	0.04012	0.47209	0.04013	0.47419	0.03047	0.49672	0.0401	0.5389		0.03145	0.55419	0.04014	0.439	0.04012	0.45196	0.04004	0.52983	0.03967	0.4958	0.04009	0.69141		0.03145	0.55419	0.04012	0.43544	0.03936	0.45461	0.03975	0.47884	0.04011	0.50022	0.04004	0.52983
0.03151	0.55519	0.0398	0.43208	0.0402	0.47298	0.04021	0.47497	0.03053	0.49781	0.04018	0.53998		0.03151	0.55519	0.04021	0.4397	0.0402	0.45277	0.04012	0.5308	0.03975	0.49688	0.04017	0.69269		0.03151	0.55519	0.0402	0.43613	0.03944	0.4553	0.03983	0.4797	0.04019	0.50123	0.04012	0.5308
0.03157	0.55619	0.03988	0.43281	0.04028	0.47388	0.04029	0.47572	0.03059	0.4989	0.04026	0.54101		0.03157	0.55619	0.04029	0.44041	0.04028	0.45363	0.0402	0.53176	0.03983	0.49795	0.04025	0.69397		0.03157	0.55619	0.04028	0.43683	0.03951	0.4561	0.03991	0.48052	0.04027	0.50223	0.0402	0.53176
0.03163	0.55719	0.03996	0.43353	0.04036	0.47477	0.04037	0.47647	0.03065	0.49998	0.04034	0.54206		0.03163	0.55719	0.04037	0.44114	0.04036	0.45451	0.04028	0.5327	0.03991	0.499	0.04033	0.69523		0.03163	0.55719	0.04036	0.43755	0.03959	0.45678	0.03999	0.48135	0.04035	0.5032	0.04028	0.5327
0.0317	0.55818	0.04004	0.43423	0.04044	0.47564	0.04045	0.47723	0.03071	0.50106	0.04042	0.54306		0.0317	0.55818	0.04045	0.4419	0.04044	0.45537	0.04035	0.53361	0.03999	0.50003	0.04041	0.69651		0.0317	0.55818	0.04044	0.43825	0.03967	0.45747	0.04007	0.48219	0.04043	0.50416	0.04035	0.53361
0.03176	0.55917	0.04012	0.43492	0.04052	0.4765	0.04053	0.47801	0.03077	0.50212	0.0405	0.54402		0.03176	0.55917	0.04053	0.44266	0.04052	0.45621	0.04043	0.5345	0.04007	0.50106	0.04049	0.69777		0.03176	0.55917	0.04052	0.43898	0.03975	0.45817	0.04014	0.48304	0.04051	0.50513	0.04043	0.5345
0.03182	0.56017	0.0402	0.43558	0.0406	0.47735	0.04061	0.47882	0.03083	0.50316	0.04058	0.54494		0.03182	0.56017	0.04061	0.44343	0.0406	0.45702	0.04051	0.53541	0.04014	0.50206	0.04057	0.69905		0.03182	0.56017	0.0406	0.43973	0.03983	0.45889	0.04022	0.48388	0.04059	0.50609	0.04051	0.53541
0.03188	0.56118	0.04027	0.43625	0.04068	0.4782	0.04069	0.47966	0.03089	0.5042	0.04066	0.54587		0.03188	0.56118	0.04069	0.4442	0.04067	0.45782	0.04059	0.53633	0.04022	0.50303	0.04065	0.70035		0.03188	0.56118	0.04068	0.44051	0.0399	0.4596	0.0403	0.48476	0.04067	0.50703	0.04059	0.53633
0.03194	0.56218	0.04035	0.43692	0.04076	0.47902	0.04077	0.48048	0.03095	0.50522	0.04074	0.54687		0.03194	0.56218	0.04077	0.445	0.04075	0.4586	0.04067	0.53724	0.0403	0.50401	0.04073	0.70166		0.03194	0.56218	0.04076	0.4413	0.03998	0.46034	0.04038	0.48565	0.04075	0.50796	0.04067	0.53724
0.03201	0.56319	0.04043	0.43758	0.04084	0.47983	0.04085	0.48134	0.03101	0.50624	0.04081	0.54772		0.03201	0.56319	0.04085	0.4458	0.04083	0.45937	0.04075	0.53817	0.04038	0.50497	0.04081	0.70297		0.03201	0.56319	0.04084	0.44211	0.04006	0.46108	0.04046	0.48651	0.04083	0.50886	0.04075	0.53817
0.03207	0.56422	0.04051	0.43825	0.04092	0.48061	0.04093	0.48223	0.03107	0.50725	0.04089	0.54859		0.03207	0.56422	0.04093	0.44662	0.04091	0.46013	0.04083	0.53906	0.04046	0.50591	0.04089	0.70429		0.03207	0.56422	0.04092	0.44295	0.04014	0.46185	0.04054	0.48738	0.04091	0.50975	0.04083	0.53906
0.03213	0.56524	0.04059	0.43893	0.041	0.48141	0.04101	0.48314	0.03113	0.50826	0.04097	0.54945		0.03213	0.56524	0.04101	0.44746	0.04099	0.46089	0.04091	0.53995	0.04054	0.50684	0.04096	0.70562		0.03213	0.56524	0.041	0.44385	0.04022	0.46268	0.04062	0.48824	0.04099	0.51061	0.04091	0.53995
0.03219	0.56626	0.04067	0.43964	0.04108	0.48224	0.04109	0.48404	0.03119	0.50925	0.04105	0.55036		0.03219	0.56626	0.04109	0.44834	0.04107	0.46166	0.04099	0.54082	0.04062	0.50777	0.04104	0.70696		0.03219	0.56626	0.04108	0.44475	0.04029	0.4635	0.0407	0.48911	0.04107	0.5115	0.04099	0.54082
0.03226	0.56729	0.04075	0.44036	0.04116	0.48308	0.04117	0.48495	0.03125	0.51021	0.04113	0.55124		0.03226	0.56729	0.04117	0.44923	0.04115	0.46245	0.04107	0.54167	0.04069	0.5087	0.04112	0.70829		0.03226	0.56729	0.04116	0.44571	0.04037	0.46432	0.04077	0.48999	0.04115	0.51238	0.04107	0.54167
0.03232	0.56834	0.04082	0.44109	0.04123	0.48393	0.04125	0.48584	0.03131	0.51118	0.04121	0.55214		0.03232	0.56834	0.04125	0.45014	0.04123	0.46326	0.04115	0.54263	0.04077	0.5096	0.0412	0.70962		0.03232	0.56834	0.04124	0.44669	0.04045	0.46516	0.04085	0.49087	0.04123	0.51327	0.04115	0.54263
0.03238	0.56941	0.0409	0.44185	0.04131	0.48479	0.04132	0.48674	0.03137	0.51215	0.04129	0.55303		0.03238	0.56941	0.04133	0.45107	0.04131	0.46409	0.04123	0.5436	0.04085	0.5105	0.04128	0.71096		0.03238	0.56941	0.04132	0.44766	0.04053	0.46598	0.04093	0.49178	0.04131	0.51416	0.04123	0.5436
0.03244	0.57048	0.04098	0.44262	0.04139	0.48567	0.0414	0.48765	0.03144	0.5131	0.04137	0.55389		0.03244	0.57048	0.04141	0.45202	0.04139	0.46493	0.04131	0.54455	0.04093	0.51136	0.04136	0.71228		0.03244	0.57048	0.0414	0.44861	0.04061	0.46684	0.04101	0.49271	0.04138	0.51504	0.04131	0.54455
0.03251	0.57155	0.04106	0.44339	0.04147	0.48659	0.04148	0.48856	0.0315	0.51404	0.04145	0.55477		0.03251	0.57155	0.04149	0.45297	0.04147	0.46577	0.04139	0.54538	0.04101	0.51222	0.04144	0.71359		0.03251	0.57155	0.04148	0.44957	0.04068	0.46771	0.04109	0.49367	0.04146	0.51593	0.04139	0.54538
0.03257	0.57263	0.04114	0.44416	0.04155	0.48755	0.04156	0.48945	0.03156	0.51497	0.04153	0.55566		0.03257	0.57263	0.04157	0.45393	0.04155	0.46662	0.04147	0.54614	0.04109	0.51306	0.04152	0.71493		0.03257	0.57263	0.04156	0.45053	0.04076	0.46859	0.04117	0.49462	0.04154	0.51681	0.04147	0.54614
0.03263	0.57372	0.04122	0.44496	0.04163	0.48855	0.04164	0.49035	0.03162	0.51589	0.04161	0.55658		0.03263	0.57372	0.04165	0.4549	0.04163	0.46749	0.04155	0.54703	0.04117	0.51389	0.0416	0.71628		0.03263	0.57372	0.04164	0.45147	0.04084	0.46944	0.04125	0.49559	0.04162	0.51769	0.04155	0.54703
0.03269	0.57479	0.0413	0.44579	0.04171	0.48961	0.04172	0.49128	0.03168	0.5168	0.04169	0.55749		0.03269	0.57479	0.04172	0.45586	0.04171	0.46839	0.04163	0.54799	0.04124	0.51474	0.04168	0.71764		0.03269	0.57479	0.04172	0.45241	0.04092	0.47026	0.04133	0.49657	0.0417	0.51858	0.04163	0.54799
0.03275	0.57588	0.04138	0.44666	0.04179	0.49071	0.0418	0.49221	0.03174	0.51768	0.04177	0.55841		0.03275	0.57588	0.0418	0.45684	0.04179	0.4693	0.0417	0.5489	0.04132	0.51558	0.04176	0.71904		0.03275	0.57588	0.0418	0.45336	0.041	0.47107	0.0414	0.49758	0.04178	0.51947	0.0417	0.5489
0.03282	0.57697	0.04145	0.44756	0.04187	0.49179	0.04188	0.49317	0.0318	0.51857	0.04185	0.55932		0.03282	0.57697	0.04188	0.45782	0.04187	0.47022	0.04178	0.54979	0.0414	0.51641	0.04184	0.72045		0.03282	0.57697	0.04187	0.4543	0.04107	0.47189	0.04148	0.49859	0.04186	0.52036	0.04178	0.54979
0.03288	0.57805	0.04153	0.4485	0.04195	0.49288	0.04196	0.49414	0.03186	0.51943	0.04193	0.56024		0.03288	0.57805	0.04196	0.45881	0.04195	0.47114	0.04186	0.55064	0.04148	0.51723	0.04192	0.72186		0.03288	0.57805	0.04195	0.45523	0.04115	0.47273	0.04156	0.4996	0.04194	0.52127	0.04186	0.55064
0.03294	0.57916	0.04161	0.44944	0.04203	0.49399	0.04204	0.49514	0.03192	0.5203	0.04201	0.56121		0.03294	0.57916	0.04204	0.4598	0.04203	0.47207	0.04194	0.5516	0.04156	0.51804	0.042	0.72329		0.03294	0.57916	0.04203	0.45618	0.04123	0.47357	0.04164	0.50062	0.04202	0.52219	0.04194	0.5516
0.033	0.58025	0.04169	0.45039	0.04211	0.49507	0.04212	0.49614	0.03198	0.52115	0.04209	0.56217		0.033	0.58025	0.04212	0.46078	0.04211	0.47304	0.04202	0.55269	0.04164	0.51885	0.04208	0.72476		0.033	0.58025	0.04211	0.45714	0.04131	0.47439	0.04172	0.50162	0.0421	0.52311	0.04202	0.55269
0.03307	0.58134	0.04177	0.45135	0.04219	0.49614	0.0422	0.49713	0.03204	0.522	0.04216	0.56314		0.03307	0.58134	0.0422	0.46176	0.04219	0.47402	0.0421	0.55378	0.04172	0.51966	0.04216	0.72622		0.03307	0.58134	0.04219	0.45811	0.04139	0.47524	0.0418	0.50265	0.04218	0.52405	0.0421	0.55378
0.03313	0.58242	0.04185	0.45231	0.04227	0.49721	0.04228	0.49812	0.0321	0.52284	0.04224	0.56414		0.03313	0.58242	0.04228	0.46273	0.04227	0.475	0.04218	0.55486	0.0418	0.52048	0.04223	0.72769		0.03313	0.58242	0.04227	0.4591	0.04146	0.4761	0.04188	0.50366	0.04226	0.52499	0.04218	0.55486
0.03319	0.5835	0.04193	0.45327	0.04235	0.49826	0.04236	0.49912	0.03216	0.52367	0.04232	0.56513		0.03319	0.5835	0.04236	0.46371	0.04234	0.47596	0.04226	0.55594	0.04187	0.52132	0.04231	0.72917		0.03319	0.5835	0.04235	0.4601	0.04154	0.477	0.04195	0.50466	0.04234	0.52593	0.04226	0.55594
0.03325	0.58456	0.04201	0.45422	0.04243	0.4993	0.04244	0.5001	0.03222	0.52451	0.0424	0.56614		0.03325	0.58456	0.04244	0.46468	0.04242	0.47691	0.04234	0.55705	0.04195	0.52218	0.04239	0.73067		0.03325	0.58456	0.04243	0.4611	0.04162	0.47794	0.04203	0.50565	0.04242	0.5269	0.04234	0.55705
0.03332	0.58564	0.04208	0.45516	0.04251	0.50031	0.04252	0.50107	0.03228	0.52535	0.04248	0.56717		0.03332	0.58564	0.04252	0.46564	0.0425	0.47786	0.04242	0.55818	0.04203	0.52306	0.04247	0.73216		0.03332	0.58564	0.04251	0.46209	0.0417	0.47891	0.04211	0.50666	0.0425	0.52787	0.04242	0.55818
0.03338	0.58669	0.04216	0.45609	0.04259	0.50131	0.0426	0.50204	0.03234	0.52619	0.04256	0.56815		0.03338	0.58669	0.0426	0.46658	0.04258	0.4788	0.0425	0.55927	0.04211	0.52396	0.04255	0.73366		0.03338	0.58669	0.04259	0.46306	0.04178	0.4799	0.04219	0.50769	0.04258	0.52882	0.0425	0.55927
0.03344	0.58776	0.04224	0.45701	0.04267	0.5023	0.04268	0.50302	0.0324	0.52703	0.04264	0.5692		0.03344	0.58776	0.04268	0.46752	0.04266	0.47974	0.04258	0.56033	0.04219	0.52489	0.04263	0.73515		0.03344	0.58776	0.04267	0.464	0.04185	0.48092	0.04227	0.5087	0.04266	0.52977	0.04258	0.56033
0.0335	0.58881	0.04232	0.45795	0.04275	0.5033	0.04276	0.50398	0.03246	0.52788	0.04272	0.57023		0.0335	0.58881	0.04276	0.46845	0.04274	0.48069	0.04266	0.5614	0.04227	0.52583	0.04271	0.73662		0.0335	0.58881	0.04275	0.46494	0.04193	0.48196	0.04235	0.50972	0.04274	0.53072	0.04266	0.5614
0.03356	0.58991	0.0424	0.45888	0.04283	0.50428	0.04284	0.50494	0.03252	0.52874	0.0428	0.57126		0.03356	0.58991	0.04284	0.46935	0.04282	0.48164	0.04274	0.56246	0.04235	0.5268	0.04279	0.73809		0.03356	0.58991	0.04283	0.46587	0.04201	0.48302	0.04243	0.51072	0.04282	0.53168	0.04274	0.56246
0.03363	0.59113	0.04248	0.4598	0.0429	0.50526	0.04292	0.50592	0.03258	0.52961	0.04288	0.57231		0.03363	0.59113	0.04292	0.47023	0.0429	0.48259	0.04282	0.56355	0.04242	0.52777	0.04287	0.73953		0.03363	0.59113	0.04291	0.46679	0.04209	0.48412	0.04251	0.51171	0.0429	0.53266	0.04282	0.56355
0.03369	0.59226	0.04256	0.46071	0.04298	0.50621	0.043	0.50694	0.03264	0.53049	0.04296	0.57335		0.03369	0.59226	0.043	0.4711	0.04298	0.48351	0.0429	0.56472	0.0425	0.52875	0.04295	0.74098		0.03369	0.59226	0.04299	0.4677	0.04216	0.48521	0.04258	0.51269	0.04298	0.53365	0.0429	0.56472
0.03375	0.59333	0.04264	0.46164	0.04306	0.50715	0.04307	0.50796	0.0327	0.53138	0.04304	0.57441		0.03375	0.59333	0.04308	0.47197	0.04306	0.48445	0.04298	0.56589	0.04258	0.52976	0.04303	0.74242		0.03375	0.59333	0.04307	0.46861	0.04224	0.48628	0.04266	0.51366	0.04306	0.53465	0.04298	0.56589
0.03381	0.59445	0.04271	0.46257	0.04314	0.50805	0.04315	0.50899	0.03276	0.53226	0.04312	0.57553		0.03381	0.59445	0.04316	0.47284	0.04314	0.48539	0.04305	0.56706	0.04266	0.53075	0.04311	0.74384		0.03381	0.59445	0.04315	0.46951	0.04232	0.48732	0.04274	0.51463	0.04314	0.53566	0.04305	0.56706
0.03388	0.59562	0.04279	0.46351	0.04322	0.50894	0.04323	0.51001	0.03282	0.53316	0.0432	0.57667		0.03388	0.59562	0.04324	0.4737	0.04322	0.48634	0.04313	0.56821	0.04274	0.53175	0.04319	0.74526		0.03388	0.59562	0.04323	0.47041	0.0424	0.48834	0.04282	0.51561	0.04322	0.53668	0.04313	0.56821
0.03394	0.59677	0.04287	0.46444	0.0433	0.50986	0.04331	0.51102	0.03288	0.53408	0.04328	0.57788		0.03394	0.59677	0.04331	0.47456	0.0433	0.48728	0.04321	0.56938	0.04282	0.53275	0.04327	0.74668		0.03394	0.59677	0.04331	0.47129	0.04248	0.48935	0.0429	0.51659	0.04329	0.53772	0.04321	0.56938
0.034	0.59791	0.04295	0.46537	0.04338	0.51076	0.04339	0.51204	0.03295	0.53501	0.04336	0.57913		0.034	0.59791	0.04339	0.47543	0.04338	0.48821	0.04329	0.57058	0.0429	0.53376	0.04335	0.74808		0.034	0.59791	0.04339	0.47217	0.04255	0.49033	0.04298	0.51757	0.04337	0.53878	0.04329	0.57058
0.03406	0.59911	0.04303	0.46629	0.04346	0.51167	0.04347	0.51307	0.03301	0.53596	0.04344	0.5804		0.03406	0.59911	0.04347	0.47632	0.04346	0.48913	0.04337	0.57177	0.04297	0.53478	0.04343	0.74947		0.03406	0.59911	0.04347	0.47305	0.04263	0.4913	0.04306	0.51853	0.04345	0.53984	0.04337	0.57177
0.03413	0.60031	0.04311	0.4672	0.04354	0.51258	0.04355	0.51408	0.03307	0.53693	0.04351	0.58168		0.03413	0.60031	0.04355	0.47722	0.04354	0.49003	0.04345	0.57297	0.04305	0.5358	0.04351	0.75086		0.03413	0.60031	0.04355	0.47393	0.04271	0.49226	0.04314	0.51952	0.04353	0.54089	0.04345	0.57297
0.03419	0.6015	0.04319	0.46811	0.04362	0.51348	0.04363	0.51511	0.03313	0.53792	0.04359	0.58297		0.03419	0.6015	0.04363	0.47812	0.04362	0.49094	0.04353	0.57417	0.04313	0.53684	0.04358	0.75222		0.03419	0.6015	0.04363	0.4748	0.04279	0.49321	0.04321	0.5205	0.04361	0.54196	0.04353	0.57417
0.03425	0.60273	0.04326	0.46904	0.0437	0.5144	0.04371	0.51612	0.03319	0.53892	0.04367	0.58425		0.03425	0.60273	0.04371	0.47902	0.0437	0.49189	0.04361	0.57535	0.04321	0.53788	0.04366	0.75359		0.03425	0.60273	0.0437	0.47566	0.04287	0.49416	0.04329	0.52148	0.04369	0.54305	0.04361	0.57535
0.03431	0.60398	0.04334	0.46998	0.04378	0.51536	0.04379	0.51713	0.03325	0.53993	0.04375	0.58554		0.03431	0.60398	0.04379	0.47992	0.04378	0.49288	0.04369	0.57655	0.04329	0.53892	0.04374	0.75493		0.03431	0.60398	0.04378	0.47653	0.04294	0.4951	0.04337	0.52246	0.04377	0.54416	0.04369	0.57655
0.03437	0.60519	0.04342	0.47092	0.04386	0.51632	0.04387	0.51812	0.03331	0.54095	0.04383	0.58682		0.03437	0.60519	0.04387	0.48081	0.04386	0.49389	0.04377	0.57774	0.04337	0.53997	0.04382	0.75625		0.03437	0.60519	0.04386	0.4774	0.04302	0.49603	0.04345	0.52343	0.04385	0.5453	0.04377	0.57774
0.03444	0.60638	0.0435	0.47184	0.04394	0.51728	0.04395	0.5191	0.03337	0.54197	0.04391	0.58811		0.03444	0.60638	0.04395	0.4817	0.04393	0.49489	0.04385	0.5789	0.04345	0.54105	0.0439	0.75757		0.03444	0.60638	0.04394	0.47826	0.0431	0.49699	0.04353	0.52439	0.04393	0.54644	0.04385	0.5789
0.0345	0.60756	0.04358	0.47274	0.04402	0.51823	0.04403	0.52008	0.03343	0.54301	0.04399	0.58939		0.0345	0.60756	0.04403	0.48258	0.04401	0.49589	0.04393	0.58004	0.04352	0.54213	0.04398	0.75888		0.0345	0.60756	0.04402	0.47912	0.04318	0.49794	0.04361	0.52537	0.04401	0.54756	0.04393	0.58004
0.03456	0.60873	0.04366	0.47365	0.0441	0.51918	0.04411	0.52104	0.03349	0.54408	0.04407	0.59066		0.03456	0.60873	0.04411	0.48345	0.04409	0.49687	0.04401	0.58118	0.0436	0.54321	0.04406	0.76019		0.03456	0.60873	0.0441	0.47998	0.04326	0.49888	0.04369	0.52635	0.04409	0.54869	0.04401	0.58118
0.03462	0.60992	0.04374	0.47454	0.04418	0.52014	0.04419	0.52201	0.03355	0.54515	0.04415	0.5919		0.03462	0.60992	0.04419	0.48433	0.04417	0.49784	0.04409	0.5823	0.04368	0.5443	0.04414	0.7615		0.03462	0.60992	0.04418	0.48082	0.04333	0.49981	0.04377	0.52731	0.04417	0.54981	0.04409	0.5823
0.03469	0.61107	0.04382	0.47543	0.04426	0.52109	0.04427	0.52296	0.03361	0.54622	0.04423	0.59311		0.03469	0.61107	0.04427	0.48519	0.04425	0.4988	0.04417	0.58341	0.04376	0.54538	0.04422	0.7628		0.03469	0.61107	0.04426	0.48167	0.04341	0.50074	0.04384	0.52826	0.04425	0.55093	0.04417	0.58341
0.03475	0.6122	0.04389	0.47632	0.04434	0.52205	0.04435	0.52389	0.03367	0.54728	0.04431	0.59427		0.03475	0.6122	0.04435	0.48603	0.04433	0.49975	0.04425	0.58452	0.04384	0.54647	0.0443	0.7641		0.03475	0.6122	0.04434	0.4825	0.04349	0.50173	0.04392	0.52921	0.04433	0.55205	0.04425	0.58452
0.03481	0.61333	0.04397	0.47721	0.04442	0.523	0.04443	0.52482	0.03373	0.54833	0.04439	0.59539		0.03481	0.61333	0.04443	0.48687	0.04441	0.50069	0.04433	0.58564	0.04392	0.54756	0.04438	0.76539		0.03481	0.61333	0.04442	0.48332	0.04357	0.50276	0.044	0.53016	0.04441	0.55315	0.04433	0.58564
0.03487	0.61444	0.04405	0.47809	0.04449	0.52393	0.04451	0.52576	0.03379	0.54939	0.04447	0.59648		0.03487	0.61444	0.04451	0.4877	0.04449	0.50162	0.0444	0.58679	0.044	0.54866	0.04446	0.76668		0.03487	0.61444	0.0445	0.48412	0.04365	0.50378	0.04408	0.53111	0.04449	0.55426	0.0444	0.58679
0.03494	0.61556	0.04413	0.47898	0.04457	0.52482	0.04459	0.52671	0.03385	0.55045	0.04455	0.59755		0.03494	0.61556	0.04459	0.48852	0.04457	0.50253	0.04448	0.58791	0.04408	0.54975	0.04454	0.76796		0.03494	0.61556	0.04458	0.48493	0.04372	0.50477	0.04416	0.53205	0.04457	0.55534	0.04448	0.58791
0.035	0.61668	0.04421	0.47983	0.04465	0.5257	0.04467	0.52765	0.03391	0.5515	0.04463	0.59861		0.035	0.61668	0.04467	0.48934	0.04465	0.50344	0.04456	0.58901	0.04415	0.55085	0.04462	0.76925		0.035	0.61668	0.04466	0.48572	0.0438	0.5057	0.04424	0.53298	0.04465	0.55642	0.04456	0.58901
0.03506	0.61778	0.04429	0.48068	0.04473	0.52654	0.04474	0.52858	0.03397	0.55254	0.04471	0.59964		0.03506	0.61778	0.04475	0.49014	0.04473	0.50434	0.04464	0.59011	0.04423	0.55193	0.0447	0.77053		0.03506	0.61778	0.04474	0.48652	0.04388	0.50663	0.04432	0.53392	0.04473	0.5575	0.04464	0.59011
0.03512	0.61888	0.04437	0.4815	0.04481	0.52735	0.04482	0.5295	0.03403	0.55358	0.04479	0.60067		0.03512	0.61888	0.04483	0.49094	0.04481	0.50522	0.04472	0.59119	0.04431	0.55302	0.04478	0.77181		0.03512	0.61888	0.04482	0.48731	0.04396	0.50755	0.0444	0.53484	0.04481	0.55856	0.04472	0.59119
0.03518	0.61998	0.04445	0.48234	0.04489	0.52817	0.0449	0.53038	0.03409	0.55461	0.04486	0.60174		0.03518	0.61998	0.0449	0.49171	0.04489	0.50609	0.0448	0.59226	0.04439	0.55413	0.04486	0.77309		0.03518	0.61998	0.0449	0.4881	0.04404	0.50848	0.04447	0.53577	0.04489	0.55964	0.0448	0.59226
0.03525	0.62107	0.04452	0.48319	0.04497	0.52897	0.04498	0.53152	0.03415	0.55565	0.04494	0.60282		0.03525	0.62107	0.04498	0.49247	0.04497	0.50694	0.04488	0.59332	0.04447	0.55524	0.04493	0.77438		0.03525	0.62107	0.04498	0.48888	0.04411	0.50939	0.04455	0.53688	0.04497	0.5607	0.04488	0.59332
0.03531	0.62215	0.0446	0.48406	0.04505	0.5298	0.04506	0.53244	0.03421	0.55669	0.04502	0.60388		0.03531	0.62215	0.04506	0.49325	0.04505	0.50779	0.04496	0.59436	0.04455	0.55634	0.04501	0.77567		0.03531	0.62215	0.04506	0.48967	0.04419	0.51025	0.04463	0.53802	0.04505	0.56176	0.04496	0.59436
0.03537	0.62321	0.04468	0.48495	0.04513	0.53063	0.04514	0.53342	0.03427	0.55772	0.0451	0.60492		0.03537	0.62321	0.04514	0.49402	0.04513	0.50863	0.04504	0.59539	0.04463	0.55743	0.04509	0.77696		0.03537	0.62321	0.04514	0.49045	0.04427	0.51107	0.04471	0.53909	0.04512	0.56279	0.04504	0.59539
0.03543	0.62426	0.04476	0.48584	0.04521	0.53148	0.04522	0.53424	0.03433	0.55875	0.04518	0.60592		0.03543	0.62426	0.04522	0.49489	0.04521	0.50947	0.04512	0.59641	0.0447	0.55851	0.04517	0.77826		0.03543	0.62426	0.04522	0.49123	0.04435	0.51186	0.04479	0.53996	0.0452	0.56381	0.04512	0.59641
0.0355	0.62531	0.04484	0.48671	0.04529	0.53231	0.0453	0.53509	0.03439	0.55979	0.04526	0.60688		0.0355	0.62531	0.0453	0.49573	0.04529	0.51031	0.0452	0.59737	0.04478	0.55958	0.04525	0.77955		0.0355	0.62531	0.0453	0.49199	0.04443	0.51275	0.04487	0.54081	0.04528	0.56483	0.0452	0.59737
0.03556	0.62636	0.04492	0.48755	0.04537	0.53312	0.04538	0.53597	0.03446	0.56083	0.04534	0.60781		0.03556	0.62636	0.04538	0.49651	0.04537	0.51113	0.04528	0.59833	0.04486	0.56063	0.04533	0.78085		0.03556	0.62636	0.04538	0.49276	0.0445	0.51359	0.04495	0.54168	0.04536	0.56584	0.04528	0.59833
0.03562	0.6274	0.045	0.48836	0.04545	0.53393	0.04546	0.53686	0.03452	0.56188	0.04542	0.60876		0.03562	0.6274	0.04546	0.49727	0.04545	0.51193	0.04536	0.59928	0.04494	0.56165	0.04541	0.78216		0.03562	0.6274	0.04546	0.49355	0.04458	0.51443	0.04502	0.54258	0.04544	0.56682	0.04536	0.59928
0.03568	0.62845	0.04508	0.48916	0.04553	0.53474	0.04554	0.53796	0.03458	0.56293	0.0455	0.60976		0.03568	0.62845	0.04554	0.49808	0.04553	0.5127	0.04544	0.6002	0.04502	0.56266	0.04549	0.78346		0.03568	0.62845	0.04553	0.49434	0.04466	0.51524	0.0451	0.54342	0.04552	0.5678	0.04544	0.6002
0.03575	0.62948	0.04515	0.48994	0.04561	0.53554	0.04562	0.53887	0.03464	0.56398	0.04558	0.61076		0.03575	0.62948	0.04562	0.49886	0.0456	0.51347	0.04552	0.60116	0.0451	0.56367	0.04557	0.78478		0.03575	0.62948	0.04561	0.49516	0.04474	0.51604	0.04518	0.5443	0.0456	0.56877	0.04552	0.60116
0.03581	0.63052	0.04523	0.49071	0.04569	0.53633	0.0457	0.53961	0.0347	0.56504	0.04566	0.61175		0.03581	0.63052	0.0457	0.49963	0.04568	0.51423	0.0456	0.60212	0.04518	0.56466	0.04565	0.7861		0.03581	0.63052	0.04569	0.49598	0.04482	0.51685	0.04526	0.54516	0.04568	0.56971	0.0456	0.60212
0.03587	0.63157	0.04531	0.49148	0.04577	0.53712	0.04578	0.54029	0.03476	0.56607	0.04574	0.61274		0.03587	0.63157	0.04578	0.50041	0.04576	0.51499	0.04568	0.60305	0.04525	0.56564	0.04573	0.78743		0.03587	0.63157	0.04577	0.49679	0.04489	0.51764	0.04534	0.54606	0.04576	0.57063	0.04568	0.60305
0.03593	0.63262	0.04539	0.49224	0.04585	0.53791	0.04586	0.54116	0.03482	0.5671	0.04582	0.6137		0.03593	0.63262	0.04586	0.50118	0.04584	0.51576	0.04575	0.60399	0.04533	0.56661	0.04581	0.78879		0.03593	0.63262	0.04585	0.49762	0.04497	0.51841	0.04542	0.54693	0.04584	0.57154	0.04575	0.60399
0.036	0.63368	0.04547	0.49298	0.04593	0.53871	0.04594	0.54197	0.03488	0.56815	0.0459	0.61464		0.036	0.63368	0.04594	0.50195	0.04592	0.51652	0.04583	0.6049	0.04541	0.56758	0.04589	0.79016		0.036	0.63368	0.04593	0.49844	0.04505	0.51913	0.0455	0.54782	0.04592	0.57243	0.04583	0.6049
0.03606	0.63473	0.04555	0.4937	0.04601	0.53953	0.04602	0.54284	0.03494	0.56919	0.04598	0.61555		0.03606	0.63473	0.04602	0.50274	0.046	0.51727	0.04591	0.6058	0.04549	0.56855	0.04597	0.79155		0.03606	0.63473	0.04601	0.49924	0.04513	0.51987	0.04558	0.54871	0.046	0.57331	0.04591	0.6058
0.03612	0.63579	0.04563	0.49438	0.04609	0.54036	0.0461	0.5437	0.035	0.57023	0.04606	0.61647		0.03612	0.63579	0.0461	0.50353	0.04608	0.51804	0.04599	0.60667	0.04557	0.56951	0.04605	0.79295		0.03612	0.63579	0.04609	0.50004	0.04521	0.52061	0.04565	0.54957	0.04608	0.57416	0.04599	0.60667
0.03618	0.63684	0.0457	0.49507	0.04616	0.54119	0.04618	0.5445	0.03506	0.57124	0.04613	0.6174		0.03618	0.63684	0.04618	0.50432	0.04616	0.51879	0.04607	0.60754	0.04565	0.57045	0.04613	0.79436		0.03618	0.63684	0.04617	0.50084	0.04528	0.52135	0.04573	0.55043	0.04616	0.57501	0.04607	0.60754
0.03624	0.63788	0.04578	0.49576	0.04624	0.54208	0.04626	0.54538	0.03512	0.57226	0.04621	0.61831		0.03624	0.63788	0.04626	0.50512	0.04624	0.51955	0.04615	0.60841	0.04573	0.57138	0.04621	0.79579		0.03624	0.63788	0.04625	0.50163	0.04536	0.52209	0.04581	0.55132	0.04624	0.57585	0.04615	0.60841
0.03631	0.63892	0.04586	0.49644	0.04632	0.543	0.04634	0.54626	0.03518	0.57328	0.04629	0.61921		0.03631	0.63892	0.04634	0.50594	0.04632	0.52035	0.04623	0.60929	0.0458	0.57228	0.04628	0.79722		0.03631	0.63892	0.04633	0.50241	0.04544	0.52283	0.04589	0.55218	0.04632	0.57668	0.04623	0.60929
0.03637	0.63996	0.04594	0.49718	0.0464	0.54392	0.04642	0.54718	0.03524	0.5743	0.04637	0.62009		0.03637	0.63996	0.04641	0.50676	0.0464	0.52117	0.04631	0.61018	0.04588	0.57318	0.04636	0.79865		0.03637	0.63996	0.04641	0.5032	0.04552	0.52361	0.04597	0.55304	0.0464	0.57752	0.04631	0.61018
0.03643	0.64103	0.04602	0.49794	0.04648	0.54482	0.04649	0.54806	0.0353	0.5753	0.04645	0.62098		0.03643	0.64103	0.04649	0.5076	0.04648	0.52199	0.04639	0.6111	0.04596	0.57409	0.04644	0.8001		0.03643	0.64103	0.04649	0.50399	0.0456	0.52437	0.04605	0.55393	0.04648	0.57836	0.04639	0.6111
0.03649	0.64209	0.0461	0.49872	0.04656	0.54573	0.04657	0.5489	0.03536	0.57631	0.04653	0.62189		0.03649	0.64209	0.04657	0.50847	0.04656	0.52282	0.04647	0.61202	0.04604	0.57499	0.04652	0.80157		0.03649	0.64209	0.04657	0.50478	0.04567	0.52513	0.04613	0.55484	0.04656	0.5792	0.04647	0.61202
0.03656	0.64316	0.04618	0.49952	0.04664	0.54667	0.04665	0.54971	0.03542	0.57731	0.04661	0.6228		0.03656	0.64316	0.04665	0.50935	0.04664	0.52367	0.04655	0.61293	0.04612	0.57589	0.0466	0.80305		0.03656	0.64316	0.04665	0.50557	0.04575	0.52588	0.04621	0.55583	0.04664	0.58005	0.04655	0.61293
0.03662	0.64423	0.04626	0.50034	0.04672	0.54765	0.04673	0.55057	0.03548	0.57831	0.04669	0.62372		0.03662	0.64423	0.04673	0.51025	0.04672	0.52453	0.04663	0.61385	0.0462	0.57677	0.04668	0.80455		0.03662	0.64423	0.04673	0.50639	0.04583	0.52664	0.04628	0.55682	0.04672	0.58089	0.04663	0.61385
0.03668	0.6453	0.04633	0.50118	0.0468	0.54865	0.04681	0.55146	0.03554	0.5793	0.04677	0.62464		0.03668	0.6453	0.04681	0.51117	0.0468	0.52539	0.04671	0.61476	0.04628	0.57764	0.04676	0.80605		0.03668	0.6453	0.04681	0.50723	0.04591	0.52741	0.04636	0.55779	0.0468	0.58173	0.04671	0.61476
0.03674	0.64637	0.04641	0.50203	0.04688	0.54966	0.04689	0.55233	0.0356	0.58028	0.04685	0.62557		0.03674	0.64637	0.04689	0.51209	0.04688	0.52632	0.04679	0.61568	0.04636	0.57849	0.04684	0.80756		0.03674	0.64637	0.04689	0.50809	0.04599	0.52818	0.04644	0.55876	0.04688	0.58263	0.04679	0.61568
0.03681	0.64745	0.04649	0.50287	0.04696	0.55068	0.04697	0.55322	0.03566	0.58125	0.04693	0.62649		0.03681	0.64745	0.04697	0.51301	0.04696	0.52733	0.04687	0.6166	0.04643	0.57936	0.04692	0.80904		0.03681	0.64745	0.04697	0.50896	0.04606	0.52897	0.04652	0.55988	0.04696	0.58365	0.04687	0.6166
0.03687	0.64853	0.04657	0.50371	0.04704	0.55172	0.04705	0.55412	0.03572	0.58222	0.04701	0.62739		0.03687	0.64853	0.04705	0.51395	0.04704	0.52829	0.04695	0.61754	0.04651	0.58021	0.047	0.81052		0.03687	0.64853	0.04705	0.50984	0.04614	0.52975	0.0466	0.5613	0.04703	0.5847	0.04695	0.61754
0.03693	0.64961	0.04665	0.50457	0.04712	0.55274	0.04713	0.55501	0.03578	0.58318	0.04709	0.62831		0.03693	0.64961	0.04713	0.51486	0.04712	0.52918	0.04703	0.6185	0.04659	0.58107	0.04708	0.81199		0.03693	0.64961	0.04713	0.51074	0.04622	0.53052	0.04668	0.56258	0.04711	0.58579	0.04703	0.6185
0.03699	0.65069	0.04673	0.50543	0.0472	0.55375	0.04721	0.5559	0.03584	0.58413	0.04717	0.62923		0.03699	0.65069	0.04721	0.51577	0.0472	0.53002	0.0471	0.61946	0.04667	0.58193	0.04716	0.81345		0.03699	0.65069	0.04721	0.51166	0.0463	0.53131	0.04676	0.56356	0.04719	0.58686	0.0471	0.61946
0.03705	0.65177	0.04681	0.5063	0.04728	0.55478	0.04729	0.55684	0.03591	0.58506	0.04725	0.63017		0.03705	0.65177	0.04729	0.51669	0.04727	0.53098	0.04718	0.62043	0.04675	0.5828	0.04724	0.81489		0.03705	0.65177	0.04729	0.51259	0.04638	0.53212	0.04684	0.56433	0.04727	0.58791	0.04718	0.62043
0.03712	0.65284	0.04689	0.50715	0.04736	0.55579	0.04737	0.55777	0.03597	0.58598	0.04733	0.63114		0.03712	0.65284	0.04737	0.5176	0.04735	0.5319	0.04726	0.6214	0.04683	0.58367	0.04732	0.81633		0.03712	0.65284	0.04736	0.51353	0.04645	0.53295	0.04691	0.56529	0.04735	0.58893	0.04726	0.6214
0.03718	0.6539	0.04696	0.50798	0.04744	0.55682	0.04745	0.55871	0.03603	0.58689	0.04741	0.63212		0.03718	0.6539	0.04745	0.51849	0.04743	0.53286	0.04734	0.62238	0.04691	0.58455	0.0474	0.81776		0.03718	0.6539	0.04744	0.51448	0.04653	0.53381	0.04699	0.56631	0.04743	0.58992	0.04734	0.62238
0.03724	0.65495	0.04704	0.50879	0.04752	0.55784	0.04753	0.55969	0.03609	0.5878	0.04748	0.63314		0.03724	0.65495	0.04753	0.51938	0.04751	0.53374	0.04742	0.62336	0.04698	0.58541	0.04748	0.81917		0.03724	0.65495	0.04752	0.51542	0.04661	0.53468	0.04707	0.56735	0.04751	0.59089	0.04742	0.62336
0.0373	0.656	0.04712	0.5096	0.0476	0.55887	0.04761	0.56069	0.03615	0.5887	0.04756	0.6342		0.0373	0.656	0.04761	0.52027	0.04759	0.53465	0.0475	0.62436	0.04706	0.58627	0.04756	0.82057		0.0373	0.656	0.0476	0.51636	0.04669	0.53556	0.04715	0.56826	0.04759	0.59182	0.0475	0.62436
0.03737	0.65705	0.0472	0.51042	0.04768	0.55988	0.04769	0.56169	0.03621	0.58959	0.04764	0.63528		0.03737	0.65705	0.04769	0.52118	0.04767	0.53555	0.04758	0.62539	0.04714	0.58712	0.04763	0.82196		0.03737	0.65705	0.04768	0.51731	0.04677	0.53648	0.04723	0.56911	0.04767	0.59274	0.04758	0.62539
0.03743	0.65808	0.04728	0.51125	0.04776	0.56091	0.04777	0.56272	0.03627	0.59047	0.04772	0.63641		0.03743	0.65808	0.04777	0.5221	0.04775	0.53652	0.04766	0.62648	0.04722	0.58797	0.04771	0.82334		0.03743	0.65808	0.04776	0.51826	0.04684	0.53746	0.04731	0.56997	0.04775	0.59366	0.04766	0.62648
0.03749	0.65913	0.04736	0.51208	0.04783	0.56192	0.04785	0.56371	0.03633	0.59134	0.0478	0.63751		0.03749	0.65913	0.04785	0.52302	0.04783	0.53746	0.04774	0.6276	0.0473	0.58883	0.04779	0.8247		0.03749	0.65913	0.04784	0.5192	0.04692	0.5385	0.04739	0.57095	0.04783	0.59458	0.04774	0.6276
0.03755	0.66017	0.04744	0.51292	0.04791	0.56294	0.04793	0.5647	0.03639	0.59219	0.04788	0.63861		0.03755	0.66017	0.04793	0.52394	0.04791	0.53839	0.04782	0.62873	0.04738	0.58972	0.04787	0.82605		0.03755	0.66017	0.04792	0.52014	0.047	0.53956	0.04746	0.57197	0.04791	0.59552	0.04782	0.62873
0.03762	0.66123	0.04751	0.51378	0.04799	0.56394	0.04801	0.56569	0.03645	0.59306	0.04796	0.63969		0.03762	0.66123	0.048	0.52487	0.04799	0.53931	0.0479	0.62987	0.04746	0.59063	0.04795	0.82738		0.03762	0.66123	0.048	0.52111	0.04708	0.54062	0.04754	0.5729	0.04799	0.59648	0.0479	0.62987
0.03768	0.66227	0.04759	0.51465	0.04807	0.56493	0.04809	0.56667	0.03651	0.59391	0.04804	0.64077		0.03768	0.66227	0.04808	0.5258	0.04807	0.54022	0.04798	0.63102	0.04753	0.59155	0.04803	0.8287		0.03768	0.66227	0.04808	0.52211	0.04715	0.54169	0.04762	0.57375	0.04807	0.59748	0.04798	0.63102
0.03774	0.66329	0.04767	0.51552	0.04815	0.56591	0.04816	0.56764	0.03657	0.59477	0.04812	0.64184		0.03774	0.66329	0.04816	0.52673	0.04815	0.54116	0.04806	0.63215	0.04761	0.59248	0.04811	0.83003		0.03774	0.66329	0.04816	0.52311	0.04723	0.54273	0.0477	0.5746	0.04815	0.59854	0.04806	0.63215
0.0378	0.66432	0.04775	0.51639	0.04823	0.56689	0.04824	0.56859	0.03663	0.59564	0.0482	0.64294		0.0378	0.66432	0.04824	0.52766	0.04823	0.54214	0.04814	0.6333	0.04769	0.59342	0.04819	0.83135		0.0378	0.66432	0.04824	0.5241	0.04731	0.54378	0.04778	0.57549	0.04823	0.59962	0.04814	0.6333
0.03786	0.66535	0.04783	0.51726	0.04831	0.56784	0.04832	0.56955	0.03669	0.59651	0.04828	0.64413		0.03786	0.66535	0.04832	0.52858	0.04831	0.54314	0.04822	0.63446	0.04777	0.59434	0.04827	0.83267		0.03786	0.66535	0.04832	0.52505	0.04739	0.5448	0.04786	0.57638	0.04831	0.6007	0.04822	0.63446
0.03793	0.6664	0.04791	0.51814	0.04839	0.5688	0.0484	0.57049	0.03675	0.59739	0.04836	0.64535		0.03793	0.6664	0.0484	0.52952	0.04839	0.54413	0.0483	0.63561	0.04785	0.59525	0.04835	0.83398		0.03793	0.6664	0.0484	0.52599	0.04747	0.54582	0.04794	0.57728	0.04839	0.6018	0.0483	0.63561
0.03799	0.66752	0.04799	0.51904	0.04847	0.56975	0.04848	0.57145	0.03681	0.59827	0.04844	0.64657		0.03799	0.66752	0.04848	0.53045	0.04847	0.5451	0.04838	0.63678	0.04793	0.59617	0.04843	0.83529		0.03799	0.66752	0.04848	0.52691	0.04754	0.54683	0.04802	0.57822	0.04847	0.60289	0.04838	0.63678
0.03805	0.66865	0.04807	0.51997	0.04855	0.57071	0.04856	0.57237	0.03687	0.59916	0.04852	0.64779		0.03805	0.66865	0.04856	0.53139	0.04855	0.54606	0.04845	0.63794	0.04801	0.59711	0.04851	0.83659		0.03805	0.66865	0.04856	0.52783	0.04762	0.54784	0.04809	0.57921	0.04855	0.60396	0.04845	0.63794
0.03811	0.66981	0.04814	0.5209	0.04863	0.57164	0.04864	0.57332	0.03693	0.60006	0.0486	0.64898		0.03811	0.66981	0.04864	0.53229	0.04863	0.54703	0.04853	0.6391	0.04808	0.59805	0.04859	0.83787		0.03811	0.66981	0.04864	0.52874	0.0477	0.54883	0.04817	0.58026	0.04863	0.60502	0.04853	0.6391
0.03818	0.67098	0.04822	0.52183	0.04871	0.57258	0.04872	0.57427	0.03699	0.60097	0.04868	0.65018		0.03818	0.67098	0.04872	0.5332	0.04871	0.54801	0.04861	0.64025	0.04816	0.59899	0.04867	0.83916		0.03818	0.67098	0.04872	0.52963	0.04778	0.5498	0.04825	0.58135	0.04871	0.60606	0.04861	0.64025
0.03824	0.67216	0.0483	0.52276	0.04879	0.57352	0.0488	0.57524	0.03705	0.60188	0.04876	0.65139		0.03824	0.67216	0.0488	0.5341	0.04879	0.54901	0.04869	0.6414	0.04824	0.59995	0.04875	0.84045		0.03824	0.67216	0.0488	0.53053	0.04786	0.55074	0.04833	0.58242	0.04879	0.6071	0.04869	0.6414
0.0383	0.67335	0.04838	0.52371	0.04887	0.57446	0.04888	0.57622	0.03711	0.6028	0.04883	0.6526		0.0383	0.67335	0.04888	0.535	0.04887	0.54999	0.04877	0.64256	0.04832	0.60095	0.04883	0.84176		0.0383	0.67335	0.04888	0.53144	0.04793	0.5517	0.04841	0.58345	0.04886	0.60816	0.04877	0.64256
0.03836	0.67453	0.04846	0.52464	0.04895	0.57539	0.04896	0.57717	0.03717	0.60373	0.04891	0.65381		0.03836	0.67453	0.04896	0.53591	0.04894	0.55097	0.04885	0.64372	0.0484	0.60197	0.04891	0.84304		0.03836	0.67453	0.04896	0.53236	0.04801	0.55268	0.04849	0.58447	0.04894	0.60922	0.04885	0.64372
0.03843	0.67571	0.04854	0.52556	0.04903	0.57633	0.04904	0.57814	0.03723	0.60468	0.04899	0.65502		0.03843	0.67571	0.04904	0.53683	0.04902	0.55196	0.04893	0.64488	0.04848	0.603	0.04898	0.84433		0.03843	0.67571	0.04904	0.53329	0.04809	0.55367	0.04857	0.58549	0.04902	0.61029	0.04893	0.64488
0.03849	0.67689	0.04862	0.52646	0.04911	0.57724	0.04912	0.57909	0.03729	0.60563	0.04907	0.65625		0.03849	0.67689	0.04912	0.53774	0.0491	0.55295	0.04901	0.64603	0.04856	0.60404	0.04906	0.84563		0.03849	0.67689	0.04912	0.53423	0.04817	0.55466	0.04865	0.58649	0.0491	0.61137	0.04901	0.64603
0.03855	0.67807	0.0487	0.52735	0.04919	0.57816	0.0492	0.58004	0.03735	0.6066	0.04915	0.65745		0.03855	0.67807	0.0492	0.53865	0.04918	0.55393	0.04909	0.64716	0.04864	0.60508	0.04914	0.84693		0.03855	0.67807	0.04919	0.53517	0.04825	0.55563	0.04872	0.58746	0.04918	0.61245	0.04909	0.64716
0.03861	0.67925	0.04877	0.52823	0.04927	0.57908	0.04928	0.58097	0.03742	0.6076	0.04923	0.65867		0.03861	0.67925	0.04928	0.53955	0.04926	0.5549	0.04917	0.64828	0.04871	0.60612	0.04922	0.84823		0.03861	0.67925	0.04927	0.53609	0.04832	0.55658	0.0488	0.58844	0.04926	0.61352	0.04917	0.64828
0.03867	0.68042	0.04885	0.52912	0.04935	0.57999	0.04936	0.58193	0.03748	0.60859	0.04931	0.65986		0.03867	0.68042	0.04936	0.54044	0.04934	0.55587	0.04925	0.64938	0.04879	0.60718	0.0493	0.84953		0.03867	0.68042	0.04935	0.53703	0.0484	0.55751	0.04888	0.58939	0.04934	0.61459	0.04925	0.64938
0.03874	0.68157	0.04893	0.52999	0.04942	0.5809	0.04944	0.58289	0.03754	0.6096	0.04939	0.66104		0.03874	0.68157	0.04944	0.54132	0.04942	0.55682	0.04933	0.65047	0.04887	0.60824	0.04938	0.85083		0.03874	0.68157	0.04943	0.53822	0.04848	0.55844	0.04896	0.59032	0.04942	0.61567	0.04933	0.65047
0.0388	0.68272	0.04901	0.53088	0.0495	0.58181	0.04952	0.58385	0.0376	0.61061	0.04947	0.66221		0.0388	0.68272	0.04952	0.54217	0.0495	0.55776	0.04941	0.65157	0.04895	0.60932	0.04946	0.85215		0.0388	0.68272	0.04951	0.5394	0.04856	0.5594	0.04904	0.59126	0.0495	0.61674	0.04941	0.65157
0.03886	0.6839	0.04909	0.53177	0.04958	0.58271	0.0496	0.58484	0.03766	0.61164	0.04955	0.66336		0.03886	0.6839	0.04959	0.54302	0.04958	0.55869	0.04949	0.65267	0.04903	0.61039	0.04954	0.85347		0.03886	0.6839	0.04959	0.54047	0.04864	0.56039	0.04912	0.59219	0.04958	0.61779	0.04949	0.65267
0.03892	0.68506	0.04917	0.53265	0.04966	0.58359	0.04968	0.58584	0.03772	0.61268	0.04963	0.66451		0.03892	0.68506	0.04967	0.54388	0.04966	0.55962	0.04957	0.65376	0.04911	0.61147	0.04962	0.85479		0.03892	0.68506	0.04967	0.54133	0.04871	0.56137	0.0492	0.59312	0.04966	0.61883	0.04957	0.65376
0.03899	0.68621	0.04925	0.53351	0.04974	0.58446	0.04976	0.58681	0.03778	0.61372	0.04971	0.66565		0.03899	0.68621	0.04975	0.54471	0.04974	0.56056	0.04965	0.65485	0.04919	0.61254	0.0497	0.85612		0.03899	0.68621	0.04975	0.54222	0.04879	0.56235	0.04928	0.59404	0.04974	0.61985	0.04965	0.65485
0.03905	0.68735	0.04933	0.53436	0.04982	0.58532	0.04984	0.58777	0.03784	0.61478	0.04979	0.66679		0.03905	0.68735	0.04983	0.54553	0.04982	0.56147	0.04973	0.65595	0.04926	0.61361	0.04978	0.85745		0.03905	0.68735	0.04983	0.54316	0.04887	0.5633	0.04935	0.59496	0.04982	0.62087	0.04973	0.65595
0.03911	0.68848	0.0494	0.5352	0.0499	0.58616	0.04991	0.58872	0.0379	0.61585	0.04987	0.6679		0.03911	0.68848	0.04991	0.54635	0.0499	0.56268	0.0498	0.65706	0.04934	0.61467	0.04986	0.85877		0.03911	0.68848	0.04991	0.54402	0.04895	0.56425	0.04943	0.59585	0.0499	0.62187	0.0498	0.65706
0.03917	0.68961	0.04948	0.53603	0.04998	0.587	0.04999	0.58965	0.03796	0.61691	0.04995	0.669		0.03917	0.68961	0.04999	0.54716	0.04998	0.56365	0.04988	0.65817	0.04942	0.61573	0.04994	0.86011		0.03917	0.68961	0.04999	0.54479	0.04903	0.5652	0.04951	0.59672	0.04998	0.62286	0.04988	0.65817
0.03924	0.69073	0.04956	0.53688	0.05006	0.58781	0.05007	0.59059	0.03802	0.61796	0.05003	0.67008		0.03924	0.69073	0.05007	0.54798	0.05006	0.56415	0.04996	0.6593	0.0495	0.61679	0.05002	0.86144		0.03924	0.69073	0.05007	0.54562	0.0491	0.56613	0.04959	0.5976	0.05006	0.62382	0.04996	0.6593
0.0393	0.69185	0.04964	0.53772	0.05014	0.58862	0.05015	0.59153	0.03808	0.61902	0.05011	0.67113		0.0393	0.69185	0.05015	0.54879	0.05014	0.56501	0.05004	0.6604	0.04958	0.61786	0.0501	0.86279		0.0393	0.69185	0.05015	0.54643	0.04918	0.56704	0.04967	0.59846	0.05014	0.62478	0.05004	0.6604
0.03936	0.69295	0.04972	0.53856	0.05022	0.58941	0.05023	0.59245	0.03814	0.62007	0.05018	0.67216		0.03936	0.69295	0.05023	0.54959	0.05022	0.56585	0.05012	0.66149	0.04966	0.61891	0.05018	0.86416		0.03936	0.69295	0.05023	0.54725	0.04926	0.56792	0.04975	0.59929	0.05022	0.62574	0.05012	0.66149
0.03942	0.69406	0.0498	0.53941	0.0503	0.5902	0.05031	0.59338	0.0382	0.62111	0.05026	0.67319		0.03942	0.69406	0.05031	0.55038	0.0503	0.56669	0.0502	0.66255	0.04974	0.61994	0.05025	0.86552		0.03942	0.69406	0.05031	0.54805	0.04934	0.5688	0.04983	0.60007	0.0503	0.62668	0.0502	0.66255
0.03948	0.69515	0.04988	0.54024	0.05038	0.59098	0.05039	0.59431	0.03826	0.62215	0.05034	0.67422		0.03948	0.69515	0.05039	0.55116	0.05038	0.56751	0.05028	0.66359	0.04981	0.62096	0.05033	0.86692		0.03948	0.69515	0.05039	0.54877	0.04942	0.56963	0.0499	0.60087	0.05038	0.6276	0.05028	0.66359
0.03955	0.69626	0.04995	0.54107	0.05046	0.59178	0.05047	0.59522	0.03832	0.62318	0.05042	0.67526		0.03955	0.69626	0.05047	0.55192	0.05046	0.56832	0.05036	0.66463	0.04989	0.62196	0.05041	0.86833		0.03955	0.69626	0.05047	0.54946	0.04949	0.57048	0.04998	0.60171	0.05046	0.62852	0.05036	0.66463
0.03961	0.69736	0.05003	0.54189	0.05054	0.59256	0.05055	0.59614	0.03838	0.62421	0.0505	0.6763		0.03961	0.69736	0.05055	0.55269	0.05054	0.56913	0.05044	0.66569	0.04997	0.62295	0.05049	0.86974		0.03961	0.69736	0.05055	0.55014	0.04957	0.57131	0.05006	0.60258	0.05054	0.62945	0.05044	0.66569
0.03967	0.69843	0.05011	0.54269	0.05062	0.59336	0.05063	0.59704	0.03844	0.62522	0.05058	0.67736		0.03967	0.69843	0.05063	0.55346	0.05061	0.56993	0.05052	0.66674	0.05005	0.62395	0.05057	0.87115		0.03967	0.69843	0.05063	0.55082	0.04965	0.57213	0.05014	0.60346	0.05062	0.6304	0.05052	0.66674
0.03973	0.69951	0.05019	0.54351	0.0507	0.59415	0.05071	0.59796	0.0385	0.62625	0.05066	0.67844		0.03973	0.69951	0.05071	0.55422	0.05069	0.57069	0.0506	0.66776	0.05013	0.62493	0.05065	0.87258		0.03973	0.69951	0.05071	0.5515	0.04973	0.57293	0.05022	0.60434	0.05069	0.63136	0.0506	0.66776
0.0398	0.70059	0.05027	0.54432	0.05078	0.59495	0.05079	0.59888	0.03856	0.62729	0.05074	0.67952		0.0398	0.70059	0.05079	0.555	0.05077	0.57145	0.05068	0.66879	0.05021	0.62589	0.05073	0.87403		0.0398	0.70059	0.05079	0.55222	0.04981	0.57372	0.0503	0.60521	0.05077	0.63231	0.05068	0.66879
0.03986	0.70165	0.05035	0.54513	0.05086	0.59576	0.05087	0.59978	0.03862	0.62831	0.05082	0.6806		0.03986	0.70165	0.05087	0.55579	0.05085	0.57219	0.05076	0.66982	0.05029	0.62685	0.05081	0.87547		0.03986	0.70165	0.05087	0.55292	0.04988	0.57447	0.05038	0.60608	0.05085	0.63324	0.05076	0.66982
0.03992	0.70272	0.05043	0.54592	0.05094	0.5966	0.05095	0.60069	0.03868	0.62934	0.0509	0.6817		0.03992	0.70272	0.05095	0.55656	0.05093	0.57291	0.05084	0.67084	0.05036	0.6278	0.05089	0.87692		0.03992	0.70272	0.05095	0.55365	0.04996	0.57521	0.05046	0.60694	0.05093	0.63416	0.05084	0.67084
0.03998	0.70377	0.05051	0.54675	0.05102	0.59752	0.05103	0.60161	0.03874	0.63036	0.05098	0.68278		0.03998	0.70377	0.05103	0.55733	0.05101	0.57361	0.05092	0.67185	0.05044	0.62875	0.05097	0.87836		0.03998	0.70377	0.05102	0.55439	0.05004	0.57595	0.05053	0.60781	0.05101	0.63508	0.05092	0.67185
0.04005	0.70483	0.05058	0.54789	0.05109	0.59861	0.05111	0.60253	0.0388	0.63137	0.05106	0.68386		0.04005	0.70483	0.0511	0.5581	0.05109	0.57432	0.051	0.67285	0.05052	0.6297	0.05105	0.87981		0.04005	0.70483	0.0511	0.55517	0.05012	0.57666	0.05061	0.60869	0.05109	0.63599	0.051	0.67285
0.04011	0.7059	0.05066	0.54904	0.05117	0.59959	0.05119	0.60343	0.03886	0.6324	0.05114	0.68494		0.04011	0.7059	0.05118	0.55887	0.05117	0.57513	0.05108	0.67384	0.0506	0.63064	0.05113	0.88127		0.04011	0.7059	0.05118	0.55597	0.0502	0.57738	0.05069	0.60956	0.05117	0.63692	0.05108	0.67384
0.04017	0.70698	0.05074	0.54999	0.05125	0.60057	0.05127	0.60433	0.03893	0.63342	0.05122	0.68598		0.04017	0.70698	0.05126	0.55966	0.05125	0.57592	0.05115	0.67483	0.05068	0.63159	0.05121	0.88271		0.04017	0.70698	0.05126	0.55679	0.05027	0.57814	0.05077	0.61043	0.05125	0.63787	0.05115	0.67483
0.04023	0.70804	0.05082	0.55082	0.05133	0.60151	0.05135	0.60522	0.03899	0.63445	0.0513	0.68702		0.04023	0.70804	0.05134	0.56044	0.05133	0.57678	0.05123	0.67581	0.05076	0.63256	0.05129	0.88416		0.04023	0.70804	0.05134	0.55761	0.05035	0.57891	0.05085	0.6113	0.05133	0.63883	0.05123	0.67581
0.04029	0.70912	0.0509	0.55154	0.05141	0.60252	0.05143	0.6061	0.03905	0.63547	0.05138	0.68806		0.04029	0.70912	0.05142	0.56124	0.05141	0.57768	0.05131	0.67678	0.05084	0.63352	0.05137	0.88559		0.04029	0.70912	0.05142	0.55842	0.05043	0.5797	0.05093	0.61217	0.05141	0.63977	0.05131	0.67678
0.04036	0.71018	0.05098	0.55226	0.05149	0.60354	0.05151	0.60698	0.03911	0.6365	0.05146	0.68907		0.04036	0.71018	0.0515	0.56204	0.05149	0.5785	0.05139	0.67775	0.05092	0.63451	0.05145	0.88704		0.04036	0.71018	0.0515	0.55922	0.05051	0.58051	0.05101	0.61304	0.05149	0.64069	0.05139	0.67775
0.04042	0.71124	0.05106	0.55308	0.05157	0.60456	0.05158	0.60785	0.03917	0.63753	0.05153	0.69004		0.04042	0.71124	0.05158	0.56284	0.05157	0.57938	0.05147	0.67873	0.05099	0.63551	0.05153	0.88845		0.04042	0.71124	0.05158	0.56	0.05059	0.58132	0.05109	0.6139	0.05157	0.64159	0.05147	0.67873
0.04048	0.71229	0.05114	0.55387	0.05165	0.60557	0.05166	0.60873	0.03923	0.63855	0.05161	0.69101		0.04048	0.71229	0.05166	0.56364	0.05165	0.58026	0.05155	0.67968	0.05107	0.63652	0.0516	0.88987		0.04048	0.71229	0.05166	0.56075	0.05066	0.58214	0.05116	0.61478	0.05165	0.64252	0.05155	0.67968
0.04054	0.71335	0.05121	0.55468	0.05173	0.60657	0.05174	0.60961	0.03929	0.63957	0.05169	0.69194		0.04054	0.71335	0.05174	0.56445	0.05173	0.58112	0.05163	0.68062	0.05115	0.63754	0.05168	0.89127		0.04054	0.71335	0.05174	0.56149	0.05074	0.58299	0.05124	0.61568	0.05173	0.64344	0.05163	0.68062
0.04061	0.71442	0.05129	0.55548	0.05181	0.60766	0.05182	0.61048	0.03935	0.64058	0.05177	0.69285		0.04061	0.71442	0.05182	0.56528	0.05181	0.58193	0.05171	0.68155	0.05123	0.63857	0.05176	0.89268		0.04061	0.71442	0.05182	0.56224	0.05082	0.58384	0.05132	0.61657	0.05181	0.64438	0.05171	0.68155
0.04067	0.71549	0.05137	0.5563	0.05189	0.60879	0.0519	0.61134	0.03941	0.64159	0.05185	0.69376		0.04067	0.71549	0.0519	0.56613	0.05189	0.5828	0.05179	0.68247	0.05131	0.63959	0.05184	0.89406		0.04067	0.71549	0.0519	0.56302	0.0509	0.58469	0.0514	0.61749	0.05189	0.64529	0.05179	0.68247
0.04073	0.71657	0.05145	0.55713	0.05197	0.6099	0.05198	0.61219	0.03947	0.64261	0.05193	0.69468		0.04073	0.71657	0.05198	0.567	0.05197	0.58365	0.05187	0.68339	0.05139	0.64062	0.05192	0.89544		0.04073	0.71657	0.05198	0.56378	0.05098	0.58552	0.05148	0.61843	0.05197	0.64619	0.05187	0.68339
0.04079	0.71765	0.05153	0.55793	0.05205	0.61098	0.05206	0.61302	0.03953	0.64361	0.05201	0.69561		0.04079	0.71765	0.05206	0.56789	0.05205	0.58453	0.05195	0.6843	0.05147	0.64163	0.052	0.89681		0.04079	0.71765	0.05206	0.5646	0.05105	0.58632	0.05156	0.61939	0.05205	0.64705	0.05195	0.6843
0.04086	0.71874	0.05161	0.55872	0.05213	0.61204	0.05214	0.61386	0.03959	0.64462	0.05209	0.69654		0.04086	0.71874	0.05214	0.56877	0.05213	0.58543	0.05203	0.68519	0.05154	0.64264	0.05208	0.89819		0.04086	0.71874	0.05214	0.5655	0.05113	0.58712	0.05164	0.62037	0.05213	0.64791	0.05203	0.68519
0.04092	0.71983	0.05169	0.55957	0.05221	0.61305	0.05222	0.6147	0.03965	0.64562	0.05217	0.69745		0.04092	0.71983	0.05222	0.56968	0.05221	0.58629	0.05211	0.6861	0.05162	0.64366	0.05216	0.89957		0.04092	0.71983	0.05222	0.5665	0.05121	0.58791	0.05172	0.62137	0.05221	0.64877	0.05211	0.6861
0.04098	0.72091	0.05176	0.56041	0.05229	0.61405	0.0523	0.61558	0.03971	0.64659	0.05225	0.69836		0.04098	0.72091	0.0523	0.57059	0.05228	0.58713	0.05219	0.68701	0.0517	0.6447	0.05224	0.90094		0.04098	0.72091	0.0523	0.56754	0.05129	0.58871	0.05179	0.62238	0.05229	0.64963	0.05219	0.68701
0.04104	0.72199	0.05184	0.56122	0.05237	0.61509	0.05238	0.61646	0.03977	0.64758	0.05233	0.69929		0.04104	0.72199	0.05238	0.5715	0.05236	0.58799	0.05227	0.68792	0.05178	0.6457	0.05232	0.90229		0.04104	0.72199	0.05238	0.56855	0.05137	0.58951	0.05187	0.62336	0.05237	0.65047	0.05227	0.68792
0.04111	0.72306	0.05192	0.56202	0.05245	0.6161	0.05246	0.61736	0.03983	0.64856	0.05241	0.70022		0.04111	0.72306	0.05246	0.57243	0.05244	0.58887	0.05235	0.68884	0.05186	0.64669	0.0524	0.90364		0.04111	0.72306	0.05246	0.56955	0.05144	0.59033	0.05195	0.62434	0.05245	0.65134	0.05235	0.68884
0.04117	0.72415	0.052	0.56288	0.05253	0.61706	0.05254	0.61826	0.03989	0.64953	0.05249	0.70116		0.04117	0.72415	0.05254	0.57335	0.05252	0.58975	0.05243	0.68974	0.05194	0.64763	0.05248	0.905		0.04117	0.72415	0.05254	0.57052	0.05152	0.59119	0.05203	0.62534	0.05253	0.65221	0.05243	0.68974
0.04123	0.72523	0.05208	0.56376	0.05261	0.61801	0.05262	0.61916	0.03995	0.65049	0.05257	0.70211		0.04123	0.72523	0.05262	0.57427	0.0526	0.59065	0.0525	0.69067	0.05202	0.64855	0.05256	0.90633		0.04123	0.72523	0.05262	0.57149	0.0516	0.59203	0.05211	0.62634	0.0526	0.65312	0.0525	0.69067
0.04129	0.72629	0.05216	0.56473	0.05268	0.61895	0.0527	0.62006	0.04001	0.65145	0.05265	0.70304		0.04129	0.72629	0.05269	0.5752	0.05268	0.59153	0.05258	0.69161	0.05209	0.64953	0.05264	0.90767		0.04129	0.72629	0.0527	0.57241	0.05168	0.59289	0.05219	0.62733	0.05268	0.65408	0.05258	0.69161
0.04135	0.72734	0.05224	0.56573	0.05276	0.61989	0.05278	0.62099	0.04007	0.65239	0.05273	0.70397		0.04135	0.72734	0.05277	0.57613	0.05276	0.59243	0.05266	0.69262	0.05217	0.65051	0.05272	0.90901		0.04135	0.72734	0.05278	0.57331	0.05176	0.59376	0.05227	0.62833	0.05276	0.65507	0.05266	0.69262
0.04142	0.7284	0.05232	0.56673	0.05284	0.62082	0.05286	0.62192	0.04013	0.65334	0.05281	0.70491		0.04142	0.7284	0.05285	0.57706	0.05284	0.59333	0.05274	0.69375	0.05225	0.6515	0.0528	0.91035		0.04142	0.7284	0.05285	0.57421	0.05183	0.59464	0.05235	0.62932	0.05284	0.65606	0.05274	0.69375
0.04148	0.72953	0.05239	0.56774	0.05292	0.62174	0.05294	0.62287	0.04019	0.65427	0.05288	0.70584		0.04148	0.72953	0.05293	0.578	0.05292	0.59422	0.05282	0.69492	0.05233	0.65249	0.05288	0.91167		0.04148	0.72953	0.05293	0.57512	0.05191	0.59554	0.05242	0.63031	0.05292	0.65707	0.05282	0.69492
0.04154	0.73095	0.05247	0.56877	0.053	0.62268	0.05302	0.62385	0.04025	0.6552	0.05296	0.70678		0.04154	0.73095	0.05301	0.57895	0.053	0.59517	0.0529	0.6961	0.05241	0.65343	0.05295	0.91299		0.04154	0.73095	0.05301	0.57602	0.05199	0.59643	0.0525	0.6313	0.053	0.65809	0.0529	0.6961
0.0416	0.73226	0.05255	0.56982	0.05308	0.62364	0.0531	0.62483	0.04031	0.65612	0.05304	0.70772		0.0416	0.73226	0.05309	0.57989	0.05308	0.59615	0.05298	0.69723	0.05249	0.65436	0.05303	0.91431		0.0416	0.73226	0.05309	0.57694	0.05207	0.59733	0.05258	0.63229	0.05308	0.65916	0.05298	0.69723
0.04167	0.73335	0.05263	0.57085	0.05316	0.6246	0.05318	0.62582	0.04037	0.65704	0.05312	0.70866		0.04167	0.73335	0.05317	0.58086	0.05316	0.59717	0.05306	0.69834	0.05257	0.65528	0.05311	0.91564		0.04167	0.73335	0.05317	0.57788	0.05214	0.59822	0.05266	0.63328	0.05316	0.66024	0.05306	0.69834
0.04173	0.73428	0.05271	0.57186	0.05324	0.62559	0.05326	0.62679	0.04044	0.65794	0.0532	0.70961		0.04173	0.73428	0.05325	0.58188	0.05324	0.5982	0.05314	0.69943	0.05264	0.6562	0.05319	0.91695		0.04173	0.73428	0.05325	0.5788	0.05222	0.59913	0.05274	0.63427	0.05324	0.66131	0.05314	0.69943
0.04179	0.73512	0.05279	0.57282	0.05332	0.62662	0.05333	0.62777	0.0405	0.65884	0.05328	0.7106		0.04179	0.73512	0.05333	0.58291	0.05332	0.59923	0.05322	0.7005	0.05272	0.6571	0.05327	0.91828		0.04179	0.73512	0.05333	0.5797	0.0523	0.60007	0.05282	0.63525	0.05332	0.66239	0.05322	0.7005
0.04185	0.73612	0.05287	0.57375	0.0534	0.62763	0.05341	0.62876	0.04056	0.65974	0.05336	0.71161		0.04185	0.73612	0.05341	0.58391	0.0534	0.60027	0.0533	0.7015	0.0528	0.65802	0.05335	0.91959		0.04185	0.73612	0.05341	0.58057	0.05238	0.60103	0.0529	0.63624	0.0534	0.66347	0.0533	0.7015
0.04192	0.73725	0.05295	0.57462	0.05348	0.62863	0.05349	0.62974	0.04062	0.66062	0.05344	0.71265		0.04192	0.73725	0.05349	0.5849	0.05348	0.6013	0.05338	0.70249	0.05288	0.65894	0.05343	0.92092		0.04192	0.73725	0.05349	0.58143	0.05246	0.60199	0.05297	0.63722	0.05348	0.66459	0.05338	0.70249
0.04198	0.73832	0.05302	0.57547	0.05356	0.62963	0.05357	0.63071	0.04068	0.66151	0.05352	0.71371		0.04198	0.73832	0.05357	0.58585	0.05356	0.60239	0.05346	0.70351	0.05296	0.65987	0.05351	0.92223		0.04198	0.73832	0.05357	0.58226	0.05253	0.60297	0.05305	0.63819	0.05356	0.66575	0.05346	0.70351
0.04204	0.73941	0.0531	0.57631	0.05364	0.63063	0.05365	0.63169	0.04074	0.6624	0.0536	0.71478		0.04204	0.73941	0.05365	0.5868	0.05364	0.60352	0.05354	0.70454	0.05304	0.66082	0.05359	0.92355		0.04204	0.73941	0.05365	0.5831	0.05261	0.60396	0.05313	0.63916	0.05364	0.66693	0.05354	0.70454
0.0421	0.74052	0.05318	0.57712	0.05372	0.63164	0.05373	0.63267	0.0408	0.6633	0.05368	0.71585		0.0421	0.74052	0.05373	0.58769	0.05372	0.60463	0.05362	0.70557	0.05312	0.66175	0.05367	0.92488		0.0421	0.74052	0.05373	0.58395	0.05269	0.60495	0.05321	0.64015	0.05372	0.6681	0.05362	0.70557
0.04216	0.74159	0.05326	0.5779	0.0538	0.63265	0.05381	0.63364	0.04086	0.6642	0.05376	0.71693		0.04216	0.74159	0.05381	0.58861	0.0538	0.60574	0.0537	0.70664	0.0532	0.6627	0.05375	0.92619		0.04216	0.74159	0.05381	0.58485	0.05277	0.60592	0.05329	0.64114	0.0538	0.66926	0.0537	0.70664
0.04223	0.7427	0.05334	0.57865	0.05388	0.63365	0.05389	0.63461	0.04092	0.6651	0.05384	0.71801		0.04223	0.7427	0.05389	0.58953	0.05388	0.6068	0.05378	0.70773	0.05327	0.66366	0.05383	0.9275		0.04223	0.7427	0.05389	0.58573	0.05285	0.60689	0.05337	0.64213	0.05388	0.67042	0.05378	0.70773
0.04229	0.74375	0.05342	0.57935	0.05396	0.63461	0.05397	0.63558	0.04098	0.66601	0.05392	0.71909		0.04229	0.74375	0.05397	0.59044	0.05395	0.60783	0.05385	0.70883	0.05335	0.66461	0.05391	0.92882		0.04229	0.74375	0.05397	0.58663	0.05292	0.60785	0.05345	0.64312	0.05396	0.67154	0.05385	0.70883
0.04235	0.7449	0.0535	0.58002	0.05404	0.63555	0.05405	0.63655	0.04104	0.66692	0.054	0.72016		0.04235	0.7449	0.05405	0.59136	0.05403	0.60882	0.05393	0.71	0.05343	0.66557	0.05399	0.93015		0.04235	0.7449	0.05405	0.58752	0.053	0.60881	0.05353	0.64411	0.05404	0.67265	0.05393	0.71
0.04241	0.74602	0.05358	0.58069	0.05412	0.63649	0.05413	0.6375	0.0411	0.66783	0.05408	0.72124		0.04241	0.74602	0.05413	0.5923	0.05411	0.60976	0.05401	0.71125	0.05351	0.66655	0.05407	0.93148		0.04241	0.74602	0.05413	0.58841	0.05308	0.60981	0.0536	0.6451	0.05412	0.67372	0.05401	0.71125
0.04248	0.74711	0.05365	0.58139	0.0542	0.6374	0.05421	0.63846	0.04116	0.66874	0.05415	0.72233		0.04248	0.74711	0.05421	0.59325	0.05419	0.61069	0.05409	0.71255	0.05359	0.66766	0.05415	0.93282		0.04248	0.74711	0.05421	0.58931	0.05316	0.61082	0.05368	0.6461	0.0542	0.67479	0.05409	0.71255
0.04254	0.74825	0.05373	0.58215	0.05428	0.63829	0.05429	0.63944	0.04122	0.66967	0.05423	0.72341		0.04254	0.74825	0.05428	0.59416	0.05427	0.61162	0.05417	0.71387	0.05367	0.6687	0.05423	0.93416		0.04254	0.74825	0.05429	0.59022	0.05324	0.61184	0.05376	0.6471	0.05428	0.67587	0.05417	0.71387
0.0426	0.74939	0.05381	0.58295	0.05435	0.63915	0.05437	0.64042	0.04128	0.6706	0.05431	0.72451		0.0426	0.74939	0.05436	0.59506	0.05435	0.6125	0.05425	0.71517	0.05375	0.66965	0.0543	0.93553		0.0426	0.74939	0.05437	0.59114	0.05331	0.61286	0.05384	0.6481	0.05436	0.67699	0.05425	0.71517
0.04266	0.75051	0.05389	0.58378	0.05443	0.64001	0.05445	0.64141	0.04134	0.67155	0.05439	0.72562		0.04266	0.75051	0.05444	0.59597	0.05443	0.61338	0.05433	0.71645	0.05382	0.67069	0.05438	0.9369		0.04266	0.75051	0.05445	0.59206	0.05339	0.61386	0.05392	0.64909	0.05443	0.6781	0.05433	0.71645
0.04273	0.7517	0.05397	0.58459	0.05451	0.64086	0.05453	0.64243	0.0414	0.6725	0.05447	0.72674		0.04273	0.7517	0.05452	0.59687	0.05451	0.61427	0.05441	0.7177	0.0539	0.67174	0.05446	0.93827		0.04273	0.7517	0.05453	0.59297	0.05347	0.61483	0.054	0.65008	0.05451	0.67918	0.05441	0.7177
0.04279	0.75288	0.05405	0.58539	0.05459	0.64169	0.05461	0.64344	0.04146	0.67347	0.05455	0.72787		0.04279	0.75288	0.0546	0.59775	0.05459	0.61516	0.05449	0.71892	0.05398	0.67279	0.05454	0.93964		0.04279	0.75288	0.05461	0.59387	0.05355	0.61577	0.05408	0.65105	0.05459	0.68022	0.05449	0.71892
0.04285	0.75402	0.05413	0.58618	0.05467	0.64253	0.05469	0.64443	0.04152	0.67444	0.05463	0.729		0.04285	0.75402	0.05468	0.59862	0.05467	0.61606	0.05457	0.72012	0.05406	0.67384	0.05462	0.94103		0.04285	0.75402	0.05468	0.59477	0.05363	0.61669	0.05416	0.652	0.05467	0.68123	0.05457	0.72012
0.04291	0.75515	0.0542	0.58697	0.05475	0.64334	0.05477	0.64544	0.04158	0.6754	0.05471	0.73013		0.04291	0.75515	0.05476	0.59949	0.05475	0.61697	0.05465	0.72127	0.05414	0.67488	0.0547	0.94242		0.04291	0.75515	0.05476	0.59562	0.0537	0.61762	0.05423	0.65295	0.05475	0.68222	0.05465	0.72127
0.04297	0.75628	0.05428	0.58774	0.05483	0.64415	0.05485	0.64645	0.04164	0.67638	0.05479	0.73126		0.04297	0.75628	0.05484	0.60036	0.05483	0.61784	0.05473	0.72241	0.05422	0.67588	0.05478	0.94383		0.04297	0.75628	0.05484	0.59645	0.05378	0.61855	0.05431	0.65387	0.05483	0.6832	0.05473	0.72241
0.04304	0.75744	0.05436	0.58849	0.05491	0.64496	0.05493	0.64745	0.0417	0.67736	0.05487	0.73241		0.04304	0.75744	0.05492	0.60123	0.05491	0.61871	0.05481	0.72352	0.0543	0.67684	0.05486	0.94523		0.04304	0.75744	0.05492	0.59724	0.05386	0.61949	0.05439	0.6548	0.05491	0.68421	0.05481	0.72352
0.0431	0.75859	0.05444	0.58924	0.05499	0.64577	0.055	0.64844	0.04176	0.67836	0.05495	0.73357		0.0431	0.75859	0.055	0.60207	0.05499	0.61959	0.05489	0.7246	0.05437	0.6778	0.05494	0.94665		0.0431	0.75859	0.055	0.59805	0.05394	0.62042	0.05447	0.65573	0.05499	0.68523	0.05489	0.7246
0.04316	0.75971	0.05452	0.59003	0.05507	0.64656	0.05508	0.64943	0.04182	0.67937	0.05503	0.73474		0.04316	0.75971	0.05508	0.60293	0.05507	0.62045	0.05497	0.72565	0.05445	0.67873	0.05502	0.94807		0.04316	0.75971	0.05508	0.59886	0.05402	0.62136	0.05455	0.65665	0.05507	0.68623	0.05497	0.72565
0.04322	0.76086	0.0546	0.59081	0.05515	0.64739	0.05516	0.6504	0.04188	0.68038	0.05511	0.73591		0.04322	0.76086	0.05516	0.60375	0.05515	0.62129	0.05505	0.72666	0.05453	0.67968	0.0551	0.9495		0.04322	0.76086	0.05516	0.59967	0.05409	0.62228	0.05463	0.65759	0.05515	0.68724	0.05505	0.72666
0.04329	0.762	0.05468	0.59157	0.05523	0.64819	0.05524	0.65137	0.04195	0.6814	0.05519	0.73707		0.04329	0.762	0.05524	0.60458	0.05523	0.62213	0.05512	0.72767	0.05461	0.68061	0.05518	0.95091		0.04329	0.762	0.05524	0.60049	0.05417	0.62319	0.05471	0.65854	0.05523	0.68828	0.05512	0.72767
0.04335	0.76318	0.05476	0.59231	0.05531	0.649	0.05532	0.65233	0.04201	0.68241	0.05527	0.73822		0.04335	0.76318	0.05532	0.60538	0.05531	0.62297	0.0552	0.72866	0.05469	0.68157	0.05526	0.95234		0.04335	0.76318	0.05532	0.6013	0.05425	0.62409	0.05479	0.65949	0.05531	0.6893	0.0552	0.72866
0.04341	0.76434	0.05483	0.59307	0.05539	0.64982	0.0554	0.65329	0.04207	0.68343	0.05535	0.73936		0.04341	0.76434	0.0554	0.60617	0.05539	0.62379	0.05528	0.72965	0.05477	0.68255	0.05534	0.95376		0.04341	0.76434	0.0554	0.6021	0.05433	0.62499	0.05486	0.66043	0.05539	0.69033	0.05528	0.72965
0.04347	0.76546	0.05491	0.59384	0.05547	0.65064	0.05548	0.65425	0.04213	0.68447	0.05543	0.74052		0.04347	0.76546	0.05548	0.60692	0.05547	0.62461	0.05536	0.73066	0.05485	0.68354	0.05542	0.95519		0.04347	0.76546	0.05548	0.60288	0.05441	0.62589	0.05494	0.66135	0.05547	0.69136	0.05536	0.73066
0.04354	0.76659	0.05499	0.59463	0.05555	0.65146	0.05556	0.6552	0.04219	0.68551	0.0555	0.74169		0.04354	0.76659	0.05556	0.60765	0.05555	0.62541	0.05544	0.73171	0.05492	0.68452	0.0555	0.95662		0.04354	0.76659	0.05556	0.60364	0.05448	0.6268	0.05502	0.66227	0.05555	0.69238	0.05544	0.73171
0.0436	0.76773	0.05507	0.59544	0.05563	0.6523	0.05564	0.65613	0.04225	0.68655	0.05558	0.74283		0.0436	0.76773	0.05564	0.60839	0.05562	0.62623	0.05552	0.73277	0.055	0.68552	0.05558	0.95805		0.0436	0.76773	0.05564	0.60439	0.05456	0.62772	0.0551	0.66319	0.05563	0.69341	0.05552	0.73277
0.04366	0.76885	0.05515	0.5963	0.05571	0.65314	0.05572	0.65705	0.04231	0.68759	0.05566	0.74396		0.04366	0.76885	0.05572	0.60914	0.0557	0.62706	0.0556	0.73384	0.05508	0.68657	0.05565	0.95946		0.04366	0.76885	0.05572	0.6051	0.05464	0.62861	0.05518	0.6641	0.05571	0.69447	0.0556	0.73384
0.04372	0.76995	0.05523	0.5972	0.05579	0.65399	0.0558	0.65797	0.04237	0.68862	0.05574	0.74507		0.04372	0.76995	0.05579	0.60988	0.05578	0.62791	0.05568	0.7349	0.05516	0.68763	0.05573	0.96088		0.04372	0.76995	0.0558	0.60581	0.05472	0.62949	0.05526	0.66501	0.05579	0.69546	0.05568	0.7349
0.04378	0.77104	0.05531	0.5981	0.05587	0.65485	0.05588	0.65886	0.04243	0.68965	0.05582	0.74619		0.04378	0.77104	0.05587	0.61064	0.05586	0.62879	0.05576	0.73597	0.05524	0.68868	0.05581	0.9623		0.04378	0.77104	0.05588	0.60652	0.0548	0.63034	0.05534	0.66593	0.05587	0.6965	0.05576	0.73597
0.04385	0.77214	0.05539	0.59904	0.05595	0.65571	0.05596	0.65975	0.04249	0.69068	0.0559	0.74732		0.04385	0.77214	0.05595	0.6114	0.05594	0.62967	0.05584	0.73702	0.05532	0.6897	0.05589	0.96371		0.04385	0.77214	0.05596	0.60725	0.05487	0.63121	0.05541	0.66684	0.05595	0.69743	0.05584	0.73702
0.04391	0.77324	0.05546	0.59998	0.05602	0.65659	0.05604	0.66063	0.04255	0.6917	0.05598	0.74845		0.04391	0.77324	0.05603	0.61216	0.05602	0.63057	0.05592	0.73804	0.0554	0.69072	0.05597	0.96512		0.04391	0.77324	0.05604	0.60799	0.05495	0.63205	0.05549	0.66775	0.05603	0.69838	0.05592	0.73804
0.04397	0.77431	0.05554	0.6009	0.0561	0.65748	0.05612	0.6615	0.04261	0.69273	0.05606	0.74957		0.04397	0.77431	0.05611	0.6129	0.0561	0.63145	0.056	0.73904	0.05548	0.69174	0.05605	0.96651		0.04397	0.77431	0.05612	0.60874	0.05503	0.6329	0.05557	0.66865	0.05611	0.69929	0.056	0.73904
0.04403	0.77537	0.05562	0.60181	0.05618	0.65842	0.0562	0.66238	0.04267	0.69376	0.05614	0.75068		0.04403	0.77537	0.05619	0.61363	0.05618	0.63232	0.05608	0.74002	0.05555	0.69276	0.05613	0.96788		0.04403	0.77537	0.0562	0.60948	0.05511	0.63374	0.05565	0.66956	0.05619	0.70018	0.05608	0.74002
0.0441	0.77643	0.0557	0.6027	0.05626	0.65936	0.05628	0.66326	0.04273	0.69478	0.05622	0.7518		0.0441	0.77643	0.05627	0.61439	0.05626	0.63315	0.05616	0.74098	0.05563	0.69377	0.05621	0.96926		0.0441	0.77643	0.05628	0.61024	0.05519	0.63458	0.05573	0.67047	0.05627	0.70105	0.05616	0.74098
0.04416	0.77753	0.05578	0.60357	0.05634	0.66031	0.05636	0.6642	0.04279	0.69581	0.0563	0.75292		0.04416	0.77753	0.05635	0.61518	0.05634	0.63397	0.05624	0.74193	0.05571	0.6948	0.05629	0.97063		0.04416	0.77753	0.05636	0.61101	0.05526	0.63543	0.05581	0.67138	0.05634	0.70191	0.05624	0.74193
0.04422	0.77859	0.05586	0.60442	0.05642	0.66128	0.05644	0.66517	0.04285	0.69682	0.05638	0.75404		0.04422	0.77859	0.05643	0.61598	0.05642	0.63477	0.05632	0.743	0.05579	0.69581	0.05637	0.97199		0.04422	0.77859	0.05644	0.6118	0.05534	0.63631	0.05589	0.67227	0.05642	0.70276	0.05632	0.743
0.04428	0.77964	0.05594	0.60525	0.0565	0.66226	0.05652	0.66616	0.04291	0.69785	0.05646	0.75516		0.04428	0.77964	0.05651	0.6168	0.0565	0.63556	0.0564	0.74407	0.05587	0.69685	0.05645	0.97334		0.04428	0.77964	0.05651	0.61266	0.05542	0.63722	0.05597	0.67317	0.0565	0.70362	0.0564	0.74407
0.04435	0.78069	0.05602	0.60606	0.05658	0.66324	0.0566	0.66713	0.04297	0.69888	0.05654	0.75627		0.04435	0.78069	0.05659	0.61762	0.05658	0.63635	0.05647	0.74512	0.05595	0.69787	0.05653	0.97468		0.04435	0.78069	0.05659	0.61354	0.0555	0.63817	0.05604	0.67407	0.05658	0.70449	0.05647	0.74512
0.04441	0.78177	0.05609	0.60684	0.05666	0.66421	0.05668	0.66807	0.04303	0.6999	0.05662	0.75737		0.04441	0.78177	0.05667	0.61844	0.05666	0.63715	0.05655	0.74612	0.05603	0.69886	0.05661	0.97603		0.04441	0.78177	0.05667	0.61444	0.05558	0.63911	0.05612	0.67497	0.05666	0.70537	0.05655	0.74612
0.04447	0.78284	0.05617	0.60762	0.05674	0.66519	0.05675	0.66897	0.04309	0.70092	0.0567	0.75844		0.04447	0.78284	0.05675	0.61926	0.05674	0.63793	0.05663	0.74706	0.0561	0.69984	0.05669	0.97737		0.04447	0.78284	0.05675	0.61534	0.05565	0.64003	0.0562	0.67586	0.05674	0.70625	0.05663	0.74706
0.04453	0.78391	0.05625	0.60838	0.05682	0.66616	0.05683	0.66988	0.04315	0.70193	0.05678	0.75949		0.04453	0.78391	0.05683	0.62008	0.05682	0.63869	0.05671	0.74793	0.05618	0.70081	0.05677	0.97871		0.04453	0.78391	0.05683	0.61622	0.05573	0.64092	0.05628	0.67675	0.05682	0.70714	0.05671	0.74793
0.04459	0.78496	0.05633	0.60915	0.0569	0.66713	0.05691	0.67082	0.04321	0.70295	0.05685	0.76052		0.04459	0.78496	0.05691	0.62091	0.0569	0.63947	0.05679	0.74883	0.05626	0.7018	0.05685	0.98004		0.04459	0.78496	0.05691	0.61711	0.05581	0.64177	0.05636	0.67764	0.0569	0.70805	0.05679	0.74883
0.04466	0.78604	0.05641	0.60992	0.05698	0.66811	0.05699	0.67175	0.04327	0.70396	0.05693	0.76152		0.04466	0.78604	0.05699	0.62175	0.05698	0.64022	0.05687	0.74976	0.05634	0.70279	0.05693	0.98137		0.04466	0.78604	0.05699	0.61799	0.05589	0.64263	0.05644	0.67854	0.05698	0.70895	0.05687	0.74976
0.04472	0.78711	0.05649	0.6107	0.05706	0.66909	0.05707	0.67266	0.04333	0.70498	0.05701	0.7625		0.04472	0.78711	0.05707	0.62259	0.05706	0.64098	0.05695	0.75066	0.05642	0.70379	0.057	0.98271		0.04472	0.78711	0.05707	0.61888	0.05597	0.64348	0.05652	0.67944	0.05706	0.70986	0.05695	0.75066
0.04478	0.78818	0.05657	0.61146	0.05714	0.67007	0.05715	0.67354	0.04339	0.706	0.05709	0.76344		0.04478	0.78818	0.05715	0.62344	0.05714	0.64177	0.05703	0.75155	0.0565	0.70478	0.05708	0.98404		0.04478	0.78818	0.05715	0.61978	0.05604	0.64431	0.0566	0.68034	0.05714	0.71076	0.05703	0.75155
0.04484	0.78924	0.05664	0.61223	0.05722	0.67105	0.05723	0.67443	0.04346	0.70701	0.05717	0.76436		0.04484	0.78924	0.05723	0.62429	0.05722	0.64256	0.05711	0.75245	0.05658	0.70577	0.05716	0.98537		0.04484	0.78924	0.05723	0.6207	0.05612	0.64515	0.05667	0.68125	0.05722	0.71165	0.05711	0.75245
0.04491	0.79029	0.05672	0.61302	0.0573	0.67203	0.05731	0.67533	0.04352	0.70801	0.05725	0.76528		0.04491	0.79029	0.05731	0.62514	0.05729	0.64334	0.05719	0.75337	0.05665	0.70676	0.05724	0.98669		0.04491	0.79029	0.05731	0.62163	0.0562	0.64597	0.05675	0.68219	0.0573	0.71253	0.05719	0.75337
0.04497	0.79135	0.0568	0.61381	0.05738	0.67301	0.05739	0.67623	0.04358	0.70901	0.05733	0.7662		0.04497	0.79135	0.05738	0.626	0.05737	0.64413	0.05727	0.75427	0.05673	0.70774	0.05732	0.98803		0.04497	0.79135	0.05739	0.62255	0.05628	0.64676	0.05683	0.68313	0.05738	0.71342	0.05727	0.75427
0.04503	0.7924	0.05688	0.61462	0.05746	0.674	0.05747	0.67714	0.04364	0.71003	0.05741	0.76713		0.04503	0.7924	0.05746	0.62687	0.05745	0.64493	0.05735	0.75524	0.05681	0.70871	0.0574	0.98936		0.04503	0.7924	0.05747	0.62346	0.05636	0.64755	0.05691	0.68407	0.05746	0.71431	0.05735	0.75524
0.04509	0.79344	0.05696	0.61546	0.05754	0.67498	0.05755	0.67807	0.0437	0.71103	0.05749	0.76807		0.04509	0.79344	0.05754	0.62775	0.05753	0.64573	0.05743	0.75625	0.05689	0.70968	0.05748	0.9907		0.04509	0.79344	0.05755	0.62436	0.05643	0.64834	0.05699	0.68503	0.05754	0.71523	0.05743	0.75625
0.04516	0.79446	0.05704	0.61633	0.05761	0.67595	0.05763	0.67899	0.04376	0.71204	0.05757	0.769		0.04516	0.79446	0.05762	0.62865	0.05761	0.64654	0.05751	0.75726	0.05697	0.71066	0.05756	0.99203		0.04516	0.79446	0.05763	0.62525	0.05651	0.64912	0.05707	0.68598	0.05762	0.71616	0.05751	0.75726
0.04522	0.7955	0.05712	0.6172	0.05769	0.67695	0.05771	0.67991	0.04382	0.71303	0.05765	0.76995		0.04522	0.7955	0.0577	0.62955	0.05769	0.64737	0.05759	0.75825	0.05705	0.71163	0.05764	0.99337		0.04522	0.7955	0.05771	0.62614	0.05659	0.64992	0.05715	0.68695	0.0577	0.71708	0.05759	0.75825
0.04528	0.79655	0.0572	0.61807	0.05777	0.67791	0.05779	0.68084	0.04388	0.71403	0.05773	0.77089		0.04528	0.79655	0.05778	0.63057	0.05777	0.64821	0.05767	0.75924	0.05713	0.71257	0.05772	0.99472		0.04528	0.79655	0.05779	0.62701	0.05667	0.65071	0.05723	0.68791	0.05778	0.71804	0.05767	0.75924
0.04534	0.79758	0.05727	0.61894	0.05785	0.67886	0.05787	0.68175	0.04394	0.71501	0.05781	0.77181		0.04534	0.79758	0.05786	0.63172	0.05785	0.64907	0.05775	0.76021	0.0572	0.71349	0.0578	0.99606		0.04534	0.79758	0.05787	0.62789	0.05675	0.6515	0.0573	0.68887	0.05786	0.71901	0.05775	0.76021
0.0454	0.79863	0.05735	0.6198	0.05793	0.6798	0.05795	0.68266	0.044	0.71599	0.05789	0.77273		0.0454	0.79863	0.05794	0.63282	0.05793	0.64995	0.05782	0.76119	0.05728	0.71443	0.05788	0.9974		0.0454	0.79863	0.05795	0.62876	0.05682	0.6523	0.05738	0.68982	0.05794	0.72002	0.05782	0.76119
0.04547	0.79966	0.05743	0.62065	0.05801	0.68073	0.05803	0.68359	0.04406	0.71696	0.05797	0.77368		0.04547	0.79966	0.05802	0.63381	0.05801	0.65087	0.0579	0.76216	0.05736	0.7154	0.05796	0.99873		0.04547	0.79966	0.05803	0.62962	0.0569	0.65309	0.05746	0.69079	0.05802	0.72103	0.0579	0.76216
0.04553	0.8007	0.05751	0.62148	0.05809	0.68165	0.05811	0.68451	0.04412	0.71793	0.05805	0.77466		0.04553	0.8007	0.0581	0.63472	0.05809	0.65182	0.05798	0.76312	0.05744	0.7164	0.05804	1.00007		0.04553	0.8007	0.05811	0.63048	0.05698	0.65386	0.05754	0.69176	0.0581	0.72202	0.05798	0.76312
0.04559	0.80177	0.05759	0.62231	0.05817	0.68256	0.05819	0.68541	0.04418	0.7189	0.05813	0.77562		0.04559	0.80177	0.05818	0.63574	0.05817	0.65279	0.05806	0.7641	0.05752	0.71739	0.05812	1.00142		0.04559	0.80177	0.05819	0.63134	0.05706	0.65463	0.05762	0.69273	0.05817	0.72299	0.05806	0.7641
0.04565	0.80283	0.05767	0.62315	0.05825	0.68347	0.05827	0.68631	0.04424	0.71986	0.0582	0.77658		0.04565	0.80283	0.05826	0.63674	0.05825	0.65379	0.05814	0.7651	0.0576	0.71838	0.0582	1.00276		0.04565	0.80283	0.05827	0.63219	0.05713	0.65541	0.0577	0.69371	0.05825	0.72395	0.05814	0.7651
0.04572	0.80389	0.05775	0.62399	0.05833	0.68438	0.05835	0.68722	0.0443	0.72081	0.05828	0.77756		0.04572	0.80389	0.05834	0.63771	0.05833	0.65479	0.05822	0.76613	0.05768	0.71938	0.05828	1.00411		0.04572	0.80389	0.05834	0.63305	0.05721	0.65622	0.05778	0.69467	0.05833	0.7249	0.05822	0.76613
0.04578	0.80495	0.05783	0.62486	0.05841	0.68531	0.05842	0.68814	0.04436	0.72175	0.05836	0.77854		0.04578	0.80495	0.05842	0.63864	0.05841	0.6558	0.0583	0.76718	0.05776	0.72039	0.05835	1.00546		0.04578	0.80495	0.05842	0.63393	0.05729	0.65704	0.05786	0.69563	0.05841	0.72586	0.0583	0.76718
0.04584	0.80602	0.0579	0.62573	0.05849	0.68623	0.0585	0.68906	0.04442	0.7227	0.05844	0.77953		0.04584	0.80602	0.0585	0.6396	0.05849	0.65681	0.05838	0.76832	0.05783	0.72141	0.05843	1.00683		0.04584	0.80602	0.0585	0.63481	0.05737	0.65789	0.05793	0.69659	0.05849	0.72682	0.05838	0.76832
0.0459	0.8071	0.05798	0.62661	0.05857	0.68717	0.05858	0.69	0.04448	0.72364	0.05852	0.78052		0.0459	0.8071	0.05858	0.64056	0.05857	0.6578	0.05846	0.76974	0.05791	0.72245	0.05851	1.0082		0.0459	0.8071	0.05858	0.6357	0.05745	0.65876	0.05801	0.69755	0.05857	0.72779	0.05846	0.76974
0.04597	0.80815	0.05806	0.62752	0.05865	0.68811	0.05866	0.69095	0.04454	0.72457	0.0586	0.78153		0.04597	0.80815	0.05866	0.64148	0.05865	0.6588	0.05854	0.77117	0.05799	0.72347	0.05859	1.00958		0.04597	0.80815	0.05866	0.63662	0.05752	0.65962	0.05809	0.69852	0.05865	0.72876	0.05854	0.77117
0.04603	0.80921	0.05814	0.62844	0.05873	0.68906	0.05874	0.69189	0.0446	0.7255	0.05868	0.78254		0.04603	0.80921	0.05874	0.6424	0.05873	0.65979	0.05862	0.77248	0.05807	0.72447	0.05867	1.01097		0.04603	0.80921	0.05874	0.63757	0.0576	0.66055	0.05817	0.6995	0.05873	0.72975	0.05862	0.77248
0.04609	0.81027	0.05822	0.62932	0.05881	0.69	0.05882	0.69284	0.04466	0.72642	0.05876	0.78358		0.04609	0.81027	0.05882	0.64329	0.05881	0.66078	0.0587	0.77365	0.05815	0.72546	0.05875	1.01236		0.04609	0.81027	0.05882	0.63854	0.05768	0.66157	0.05825	0.70047	0.05881	0.73072	0.0587	0.77365
0.04615	0.81134	0.0583	0.63021	0.05889	0.69091	0.0589	0.69379	0.04472	0.72735	0.05884	0.78462		0.04615	0.81134	0.0589	0.6442	0.05889	0.66175	0.05878	0.77475	0.05823	0.72644	0.05883	1.01375		0.04615	0.81134	0.0589	0.6395	0.05776	0.66239	0.05833	0.70145	0.05889	0.73171	0.05878	0.77475
0.04622	0.81241	0.05838	0.63109	0.05897	0.69183	0.05898	0.69476	0.04478	0.72826	0.05892	0.78566		0.04622	0.81241	0.05897	0.64512	0.05896	0.66272	0.05886	0.77584	0.05831	0.72741	0.05891	1.01514		0.04622	0.81241	0.05898	0.64046	0.05784	0.66337	0.05841	0.70243	0.05897	0.7327	0.05886	0.77584
0.04628	0.81349	0.05845	0.63198	0.05905	0.69276	0.05906	0.69571	0.04484	0.72918	0.059	0.78671		0.04628	0.81349	0.05905	0.64601	0.05904	0.66369	0.05894	0.77693	0.05838	0.72839	0.05899	1.01655		0.04628	0.81349	0.05906	0.6414	0.05791	0.66437	0.05848	0.70341	0.05905	0.73372	0.05894	0.77693
0.04634	0.81456	0.05853	0.63286	0.05913	0.69368	0.05914	0.69667	0.04491	0.73011	0.05908	0.78775		0.04634	0.81456	0.05913	0.6469	0.05912	0.66465	0.05902	0.77796	0.05846	0.72934	0.05907	1.01795		0.04634	0.81456	0.05914	0.64233	0.05799	0.6654	0.05856	0.70438	0.05913	0.73471	0.05902	0.77796
0.0464	0.81566	0.05861	0.63372	0.05921	0.69464	0.05922	0.69761	0.04497	0.73102	0.05916	0.7888		0.0464	0.81566	0.05921	0.6478	0.0592	0.6656	0.0591	0.77895	0.05854	0.73027	0.05915	1.01934		0.0464	0.81566	0.05922	0.64325	0.05807	0.6664	0.05864	0.70536	0.05921	0.73571	0.0591	0.77895
0.04646	0.81677	0.05869	0.6346	0.05928	0.69559	0.0593	0.69857	0.04503	0.73195	0.05924	0.78987		0.04646	0.81677	0.05929	0.64871	0.05928	0.66653	0.05917	0.78	0.05862	0.73118	0.05923	1.02076		0.04646	0.81677	0.0593	0.64417	0.05815	0.66739	0.05872	0.70633	0.05929	0.73674	0.05917	0.78
0.04653	0.81787	0.05877	0.63546	0.05936	0.69654	0.05938	0.69951	0.04509	0.73288	0.05932	0.79095		0.04653	0.81787	0.05937	0.64964	0.05936	0.66746	0.05925	0.78107	0.0587	0.73206	0.05931	1.02217		0.04653	0.81787	0.05938	0.64509	0.05823	0.66833	0.0588	0.70731	0.05937	0.73778	0.05925	0.78107
0.04659	0.81899	0.05885	0.6363	0.05944	0.69747	0.05946	0.70048	0.04515	0.73382	0.0594	0.79203		0.04659	0.81899	0.05945	0.65059	0.05944	0.66838	0.05933	0.78208	0.05878	0.73294	0.05939	1.02357		0.04659	0.81899	0.05946	0.646	0.0583	0.66928	0.05888	0.70827	0.05945	0.73884	0.05933	0.78208
0.04665	0.82012	0.05893	0.63714	0.05952	0.6984	0.05954	0.70144	0.04521	0.73474	0.05948	0.79313		0.04665	0.82012	0.05953	0.65153	0.05952	0.6693	0.05941	0.78305	0.05886	0.73383	0.05947	1.02497		0.04665	0.82012	0.05954	0.64689	0.05838	0.67021	0.05896	0.70924	0.05953	0.73992	0.05941	0.78305
0.04671	0.82123	0.05901	0.63799	0.0596	0.69933	0.05962	0.7024	0.04527	0.73567	0.05955	0.79422		0.04671	0.82123	0.05961	0.65248	0.0596	0.67021	0.05949	0.78407	0.05893	0.73469	0.05955	1.02637		0.04671	0.82123	0.05962	0.64777	0.05846	0.67112	0.05904	0.71021	0.05961	0.74099	0.05949	0.78407
0.04678	0.82236	0.05908	0.63884	0.05968	0.70024	0.0597	0.70335	0.04533	0.73661	0.05963	0.79534		0.04678	0.82236	0.05969	0.65342	0.05968	0.67113	0.05957	0.78527	0.05901	0.73555	0.05962	1.02777		0.04678	0.82236	0.0597	0.64865	0.05854	0.67204	0.05911	0.71116	0.05969	0.74206	0.05957	0.78527
0.04684	0.82351	0.05916	0.63968	0.05976	0.70117	0.05978	0.70432	0.04539	0.73754	0.05971	0.79646		0.04684	0.82351	0.05977	0.65434	0.05976	0.67204	0.05965	0.78655	0.05909	0.7364	0.0597	1.02916		0.04684	0.82351	0.05978	0.64957	0.05862	0.67296	0.05919	0.7121	0.05977	0.74313	0.05965	0.78655
0.0469	0.82466	0.05924	0.64053	0.05984	0.70215	0.05986	0.70527	0.04545	0.73848	0.05979	0.79763		0.0469	0.82466	0.05985	0.65531	0.05984	0.67295	0.05973	0.78784	0.05917	0.73723	0.05978	1.03055		0.0469	0.82466	0.05986	0.65049	0.05869	0.67388	0.05927	0.71305	0.05985	0.7442	0.05973	0.78784
0.04696	0.8258	0.05932	0.64139	0.05992	0.70309	0.05994	0.70619	0.04551	0.73942	0.05987	0.79886		0.04696	0.8258	0.05993	0.65634	0.05992	0.67385	0.05981	0.78903	0.05925	0.73805	0.05986	1.03194		0.04696	0.8258	0.05994	0.65137	0.05877	0.6748	0.05935	0.714	0.05993	0.74525	0.05981	0.78903
0.04703	0.82694	0.0594	0.64228	0.06	0.70404	0.06002	0.70713	0.04557	0.74038	0.05995	0.80013		0.04703	0.82694	0.06001	0.65735	0.06	0.67474	0.05989	0.79012	0.05933	0.73888	0.05994	1.03333		0.04703	0.82694	0.06002	0.65223	0.05885	0.67572	0.05943	0.71495	0.06001	0.7463	0.05989	0.79012
0.04709	0.82807	0.05948	0.64318	0.06008	0.70495	0.0601	0.70806	0.04563	0.74136	0.06003	0.80141		0.04709	0.82807	0.06009	0.65827	0.06008	0.67563	0.05997	0.79125	0.05941	0.73972	0.06002	1.03471		0.04709	0.82807	0.0601	0.65304	0.05893	0.67666	0.05951	0.7159	0.06008	0.74733	0.05997	0.79125
0.04715	0.82922	0.05956	0.64409	0.06016	0.70583	0.06017	0.709	0.04569	0.74234	0.06011	0.80268		0.04715	0.82922	0.06017	0.65914	0.06016	0.67652	0.06005	0.79245	0.05948	0.74057	0.0601	1.03607		0.04715	0.82922	0.06017	0.65386	0.05901	0.67763	0.05959	0.71687	0.06016	0.74835	0.06005	0.79245
0.04721	0.83036	0.05964	0.64502	0.06024	0.70672	0.06025	0.70995	0.04575	0.74333	0.06019	0.80394		0.04721	0.83036	0.06025	0.65999	0.06024	0.67741	0.06013	0.79364	0.05956	0.74145	0.06018	1.03745		0.04721	0.83036	0.06025	0.65468	0.05908	0.67856	0.05967	0.71783	0.06024	0.74939	0.06013	0.79364
0.04727	0.83151	0.05971	0.64595	0.06032	0.70761	0.06033	0.71089	0.04581	0.7443	0.06027	0.80517		0.04727	0.83151	0.06033	0.66086	0.06032	0.67831	0.06021	0.79476	0.05964	0.74232	0.06026	1.03884		0.04727	0.83151	0.06033	0.65552	0.05916	0.67951	0.05974	0.71879	0.06032	0.75041	0.06021	0.79476
0.04734	0.83266	0.05979	0.64688	0.0604	0.70849	0.06041	0.71184	0.04587	0.74529	0.06035	0.80638		0.04734	0.83266	0.06041	0.66171	0.0604	0.67922	0.06029	0.79585	0.05972	0.74322	0.06034	1.04022		0.04734	0.83266	0.06041	0.65634	0.05924	0.68044	0.05982	0.71973	0.0604	0.75144	0.06029	0.79585
0.0474	0.83382	0.05987	0.6478	0.06048	0.70937	0.06049	0.7128	0.04593	0.74627	0.06043	0.80758		0.0474	0.83382	0.06049	0.66251	0.06048	0.68013	0.06037	0.79688	0.0598	0.74413	0.06042	1.04157		0.0474	0.83382	0.06049	0.65713	0.05932	0.68135	0.0599	0.72068	0.06048	0.75245	0.06037	0.79688
0.04746	0.83498	0.05995	0.64874	0.06056	0.71024	0.06057	0.71373	0.04599	0.74725	0.06051	0.80878		0.04746	0.83498	0.06056	0.66329	0.06056	0.68105	0.06045	0.79796	0.05988	0.74506	0.0605	1.04294		0.04746	0.83498	0.06057	0.6579	0.0594	0.68228	0.05998	0.72163	0.06056	0.75345	0.06045	0.79796
0.04752	0.83613	0.06003	0.64967	0.06064	0.7111	0.06065	0.71468	0.04605	0.74823	0.06059	0.80996		0.04752	0.83613	0.06064	0.66406	0.06063	0.68197	0.06052	0.79901	0.05996	0.746	0.06058	1.0443		0.04752	0.83613	0.06065	0.65869	0.05947	0.68322	0.06006	0.72258	0.06064	0.75445	0.06052	0.79901
0.04759	0.83727	0.06011	0.6506	0.06072	0.71196	0.06073	0.71562	0.04611	0.74923	0.06067	0.81114		0.04759	0.83727	0.06072	0.66479	0.06071	0.6829	0.0606	0.8	0.06004	0.74695	0.06066	1.04565		0.04759	0.83727	0.06073	0.6595	0.05955	0.68414	0.06014	0.72353	0.06072	0.75546	0.0606	0.8
0.04765	0.8384	0.06019	0.6515	0.0608	0.71282	0.06081	0.71654	0.04617	0.75024	0.06075	0.81232		0.04765	0.8384	0.0608	0.66552	0.06079	0.68382	0.06068	0.80097	0.06011	0.74792	0.06074	1.047		0.04765	0.8384	0.06081	0.66031	0.05963	0.68506	0.06022	0.72448	0.0608	0.75647	0.06068	0.80097
0.04771	0.83954	0.06027	0.65238	0.06087	0.71367	0.06089	0.71745	0.04623	0.75126	0.06083	0.81349		0.04771	0.83954	0.06088	0.6663	0.06087	0.68473	0.06076	0.80198	0.06019	0.74891	0.06082	1.04835		0.04771	0.83954	0.06089	0.66114	0.05971	0.68599	0.0603	0.72543	0.06088	0.75749	0.06076	0.80198
0.04777	0.8407	0.06034	0.65325	0.06095	0.71451	0.06097	0.71836	0.04629	0.75226	0.0609	0.81465		0.04777	0.8407	0.06096	0.66707	0.06095	0.68564	0.06084	0.80301	0.06027	0.74992	0.0609	1.0497		0.04777	0.8407	0.06097	0.66195	0.05979	0.68692	0.06037	0.72637	0.06096	0.75853	0.06084	0.80301
0.04784	0.84186	0.06042	0.65428	0.06103	0.71536	0.06105	0.71927	0.04635	0.75327	0.06098	0.81579		0.04784	0.84186	0.06104	0.66784	0.06103	0.68654	0.06092	0.80405	0.06035	0.75097	0.06097	1.05105		0.04784	0.84186	0.06105	0.66276	0.05986	0.68786	0.06045	0.7273	0.06104	0.75955	0.06092	0.80405
0.0479	0.84299	0.0605	0.65517	0.06111	0.71623	0.06113	0.72018	0.04642	0.75429	0.06106	0.8169		0.0479	0.84299	0.06112	0.66859	0.06111	0.68746	0.061	0.80513	0.06043	0.75204	0.06105	1.0524		0.0479	0.84299	0.06113	0.66356	0.05994	0.6888	0.06053	0.72823	0.06112	0.76057	0.061	0.80513
0.04796	0.8441	0.06058	0.65608	0.06119	0.71713	0.06121	0.72108	0.04648	0.75531	0.06114	0.81799		0.04796	0.8441	0.0612	0.66934	0.06119	0.68836	0.06108	0.8062	0.06051	0.75311	0.06113	1.05374		0.04796	0.8441	0.06121	0.66434	0.06002	0.68973	0.06061	0.72917	0.0612	0.76157	0.06108	0.8062
0.04802	0.84522	0.06066	0.65685	0.06127	0.71801	0.06129	0.72198	0.04654	0.75634	0.06122	0.81908		0.04802	0.84522	0.06128	0.67009	0.06127	0.68927	0.06116	0.80724	0.06059	0.75419	0.06121	1.0551		0.04802	0.84522	0.06129	0.66516	0.0601	0.69066	0.06069	0.7301	0.06128	0.76256	0.06116	0.80724
0.04808	0.84632	0.06074	0.65761	0.06135	0.71892	0.06137	0.72289	0.0466	0.75736	0.0613	0.82015		0.04808	0.84632	0.06136	0.67085	0.06135	0.69016	0.06124	0.80829	0.06066	0.75526	0.06129	1.05646		0.04808	0.84632	0.06137	0.66599	0.06018	0.6916	0.06077	0.73102	0.06136	0.76355	0.06124	0.80829
0.04815	0.8474	0.06082	0.65842	0.06143	0.7198	0.06145	0.72382	0.04666	0.75837	0.06138	0.82122		0.04815	0.8474	0.06144	0.67159	0.06143	0.69104	0.06132	0.80941	0.06074	0.75633	0.06137	1.05781		0.04815	0.8474	0.06145	0.66681	0.06025	0.69255	0.06085	0.73194	0.06144	0.76452	0.06132	0.80941
0.04821	0.84849	0.06089	0.65923	0.06151	0.7207	0.06153	0.72476	0.04672	0.75939	0.06146	0.82228		0.04821	0.84849	0.06152	0.67234	0.06151	0.69191	0.0614	0.81055	0.06082	0.75738	0.06145	1.05916		0.04821	0.84849	0.06153	0.66763	0.06033	0.6935	0.06092	0.73286	0.06152	0.76547	0.0614	0.81055
0.04827	0.84957	0.06097	0.66002	0.06159	0.7216	0.06161	0.7257	0.04678	0.76042	0.06154	0.82334		0.04827	0.84957	0.0616	0.67308	0.06159	0.69276	0.06148	0.81166	0.0609	0.75843	0.06153	1.06051		0.04827	0.84957	0.06161	0.66846	0.06041	0.69443	0.061	0.73378	0.0616	0.76641	0.06148	0.81166
0.04833	0.85064	0.06105	0.66071	0.06167	0.7225	0.06169	0.72663	0.04684	0.76144	0.06162	0.8244		0.04833	0.85064	0.06168	0.67381	0.06167	0.69359	0.06156	0.81273	0.06098	0.75948	0.06161	1.06185		0.04833	0.85064	0.06169	0.66928	0.06049	0.69535	0.06108	0.73469	0.06168	0.76733	0.06156	0.81273
0.0484	0.85171	0.06113	0.66142	0.06175	0.72342	0.06177	0.72754	0.0469	0.76247	0.0617	0.82546		0.0484	0.85171	0.06176	0.67454	0.06175	0.69441	0.06164	0.81379	0.06106	0.76054	0.06169	1.0632		0.0484	0.85171	0.06177	0.67011	0.06057	0.69627	0.06116	0.7356	0.06176	0.76823	0.06164	0.81379
0.04846	0.85276	0.06121	0.66211	0.06183	0.72433	0.06184	0.72845	0.04696	0.76347	0.06178	0.82651		0.04846	0.85276	0.06184	0.67528	0.06183	0.69522	0.06172	0.81486	0.06114	0.76159	0.06177	1.06455		0.04846	0.85276	0.06185	0.67095	0.06064	0.69716	0.06124	0.73652	0.06184	0.76912	0.06172	0.81486
0.04852	0.85381	0.06129	0.66283	0.06191	0.72524	0.06192	0.72933	0.04702	0.76449	0.06186	0.82755		0.04852	0.85381	0.06192	0.67603	0.06191	0.69602	0.0618	0.8159	0.06121	0.76262	0.06185	1.06591		0.04852	0.85381	0.06193	0.67179	0.06072	0.69803	0.06132	0.73743	0.06191	0.77002	0.0618	0.8159
0.04858	0.85487	0.06137	0.66354	0.06199	0.72614	0.062	0.73022	0.04708	0.7655	0.06194	0.82858		0.04858	0.85487	0.062	0.6768	0.06199	0.69681	0.06187	0.81688	0.06129	0.76364	0.06193	1.06726		0.04858	0.85487	0.062	0.67263	0.0608	0.6989	0.0614	0.73835	0.06199	0.77092	0.06187	0.81688
0.04865	0.85595	0.06145	0.66425	0.06207	0.72704	0.06208	0.7311	0.04714	0.76651	0.06202	0.82961		0.04865	0.85595	0.06207	0.67759	0.06207	0.69758	0.06195	0.81782	0.06137	0.76465	0.06201	1.06861		0.04865	0.85595	0.06208	0.67349	0.06088	0.69974	0.06148	0.73927	0.06207	0.77182	0.06195	0.81782
0.04871	0.85701	0.06152	0.66496	0.06215	0.72796	0.06216	0.73201	0.0472	0.76752	0.0621	0.83063		0.04871	0.85701	0.06215	0.67839	0.06215	0.69836	0.06203	0.81875	0.06145	0.76565	0.06209	1.06996		0.04871	0.85701	0.06216	0.67434	0.06096	0.70058	0.06155	0.74019	0.06215	0.77273	0.06203	0.81875
0.04877	0.85808	0.0616	0.66566	0.06223	0.72893	0.06224	0.73292	0.04726	0.76852	0.06218	0.83164		0.04877	0.85808	0.06223	0.67923	0.06223	0.69913	0.06211	0.81966	0.06153	0.76665	0.06217	1.07133		0.04877	0.85808	0.06224	0.67521	0.06103	0.70142	0.06163	0.74111	0.06223	0.77365	0.06211	0.81966
0.04883	0.85915	0.06168	0.66637	0.06231	0.72988	0.06232	0.73384	0.04732	0.76953	0.06225	0.83266		0.04883	0.85915	0.06231	0.68009	0.0623	0.69991	0.06219	0.82055	0.06161	0.76763	0.06225	1.07268		0.04883	0.85915	0.06232	0.67608	0.06111	0.70224	0.06171	0.74203	0.06231	0.77458	0.06219	0.82055
0.04889	0.86021	0.06176	0.6671	0.06239	0.73085	0.0624	0.73477	0.04738	0.77055	0.06233	0.83365		0.04889	0.86021	0.06239	0.68097	0.06238	0.70069	0.06227	0.82141	0.06169	0.76861	0.06232	1.07403		0.04889	0.86021	0.0624	0.67696	0.06119	0.70304	0.06179	0.74295	0.06239	0.77552	0.06227	0.82141
0.04896	0.86127	0.06184	0.66787	0.06247	0.73182	0.06248	0.73569	0.04744	0.77156	0.06241	0.83464		0.04896	0.86127	0.06247	0.68185	0.06246	0.70147	0.06235	0.82225	0.06176	0.76958	0.0624	1.0754		0.04896	0.86127	0.06248	0.67782	0.06127	0.70384	0.06187	0.74387	0.06247	0.77648	0.06235	0.82225
0.04902	0.86234	0.06192	0.66867	0.06254	0.73277	0.06256	0.73661	0.0475	0.77256	0.06249	0.83564		0.04902	0.86234	0.06255	0.6827	0.06254	0.70226	0.06243	0.8231	0.06184	0.77059	0.06248	1.07676		0.04902	0.86234	0.06256	0.67866	0.06135	0.70464	0.06195	0.74479	0.06255	0.77745	0.06243	0.8231
0.04908	0.86342	0.062	0.66948	0.06262	0.73371	0.06264	0.73754	0.04756	0.77358	0.06257	0.83662		0.04908	0.86342	0.06263	0.68357	0.06262	0.70306	0.06251	0.82395	0.06192	0.77159	0.06256	1.07812		0.04908	0.86342	0.06264	0.67949	0.06142	0.70546	0.06203	0.74571	0.06263	0.77839	0.06251	0.82395
0.04914	0.86449	0.06208	0.67031	0.0627	0.73465	0.06272	0.73947	0.04762	0.77458	0.06265	0.8376		0.04914	0.86449	0.06271	0.68445	0.0627	0.70388	0.06259	0.82481	0.062	0.77261	0.06264	1.07949		0.04914	0.86449	0.06272	0.68031	0.0615	0.70627	0.06211	0.74664	0.06271	0.77934	0.06259	0.82481
0.04921	0.86556	0.06215	0.67113	0.06278	0.73558	0.0628	0.74033	0.04768	0.77558	0.06273	0.83856		0.04921	0.86556	0.06279	0.68532	0.06278	0.7047	0.06267	0.82571	0.06208	0.77362	0.06272	1.08086		0.04921	0.86556	0.0628	0.68113	0.06158	0.70708	0.06218	0.74758	0.06279	0.78027	0.06267	0.82571
0.04927	0.86663	0.06223	0.67198	0.06286	0.7365	0.06288	0.74079	0.04774	0.77659	0.06281	0.83952		0.04927	0.86663	0.06287	0.68619	0.06286	0.70553	0.06275	0.82664	0.06216	0.77461	0.0628	1.08222		0.04927	0.86663	0.06288	0.68194	0.06166	0.70788	0.06226	0.74852	0.06287	0.78121	0.06275	0.82664
0.04933	0.86769	0.06231	0.67284	0.06294	0.73744	0.06296	0.74124	0.0478	0.77759	0.06289	0.84047		0.04933	0.86769	0.06295	0.68707	0.06294	0.70638	0.06283	0.82756	0.06224	0.77558	0.06288	1.08361		0.04933	0.86769	0.06296	0.68277	0.06174	0.70868	0.06234	0.74948	0.06295	0.78217	0.06283	0.82756
0.04939	0.86876	0.06239	0.6737	0.06302	0.73838	0.06304	0.74217	0.04786	0.7786	0.06297	0.84141		0.04939	0.86876	0.06303	0.68792	0.06302	0.70724	0.06291	0.82849	0.06232	0.77657	0.06296	1.08501		0.04939	0.86876	0.06304	0.6836	0.06181	0.70947	0.06242	0.75044	0.06303	0.78312	0.06291	0.82849
0.04946	0.86983	0.06247	0.67456	0.0631	0.73934	0.06312	0.7431	0.04793	0.77959	0.06305	0.84235		0.04946	0.86983	0.06311	0.68878	0.0631	0.70812	0.06299	0.82943	0.06239	0.77757	0.06304	1.08642		0.04946	0.86983	0.06312	0.68444	0.06189	0.71027	0.0625	0.75141	0.06311	0.78408	0.06299	0.82943
0.04952	0.87091	0.06255	0.67543	0.06318	0.74031	0.0632	0.74403	0.04799	0.78058	0.06313	0.84329		0.04952	0.87091	0.06319	0.68962	0.06318	0.70903	0.06307	0.83038	0.06247	0.77858	0.06312	1.08782		0.04952	0.87091	0.0632	0.6853	0.06197	0.71107	0.06258	0.75237	0.06319	0.78504	0.06307	0.83038
0.04958	0.87198	0.06263	0.67627	0.06326	0.74129	0.06328	0.74496	0.04805	0.78157	0.06321	0.84423		0.04958	0.87198	0.06327	0.69047	0.06326	0.70995	0.06315	0.83133	0.06255	0.77957	0.0632	1.08922		0.04958	0.87198	0.06328	0.68618	0.06205	0.71188	0.06266	0.75332	0.06327	0.78599	0.06315	0.83133
0.04964	0.87305	0.0627	0.67712	0.06334	0.74228	0.06336	0.74615	0.04811	0.78255	0.06329	0.84521		0.04964	0.87305	0.06335	0.69134	0.06334	0.71086	0.06322	0.83229	0.06263	0.78057	0.06328	1.09064		0.04964	0.87305	0.06336	0.68707	0.06213	0.71267	0.06274	0.75426	0.06335	0.78693	0.06322	0.83229
0.0497	0.87413	0.06278	0.67798	0.06342	0.74329	0.06344	0.74789	0.04817	0.78354	0.06337	0.8462		0.0497	0.87413	0.06343	0.6922	0.06342	0.71179	0.0633	0.83331	0.06271	0.78157	0.06336	1.09204		0.0497	0.87413	0.06344	0.68796	0.0622	0.71346	0.06281	0.75521	0.06343	0.78788	0.0633	0.83331
0.04977	0.87519	0.06286	0.67884	0.0635	0.7443	0.06352	0.74841	0.04823	0.78451	0.06345	0.8472		0.04977	0.87519	0.06351	0.69306	0.0635	0.71271	0.06338	0.83437	0.06279	0.78256	0.06344	1.09344		0.04977	0.87519	0.06352	0.68884	0.06228	0.71426	0.06289	0.75614	0.06351	0.78882	0.06338	0.83437
0.04983	0.87626	0.06294	0.67971	0.06358	0.74532	0.06359	0.74906	0.04829	0.78549	0.06353	0.84817		0.04983	0.87626	0.06359	0.69393	0.06358	0.71363	0.06346	0.83545	0.06287	0.78355	0.06352	1.09484		0.04983	0.87626	0.0636	0.68973	0.06236	0.71508	0.06297	0.75707	0.06359	0.78976	0.06346	0.83545
0.04989	0.87733	0.06302	0.68059	0.06366	0.74633	0.06367	0.74964	0.04835	0.78646	0.0636	0.84913		0.04989	0.87733	0.06366	0.69481	0.06366	0.71455	0.06354	0.83653	0.06294	0.78451	0.0636	1.09625		0.04989	0.87733	0.06368	0.69063	0.06244	0.71589	0.06305	0.75801	0.06367	0.79073	0.06354	0.83653
0.04995	0.87874	0.0631	0.68149	0.06374	0.74734	0.06375	0.75058	0.04841	0.78742	0.06368	0.85006		0.04995	0.87874	0.06374	0.6957	0.06374	0.71545	0.06362	0.83759	0.06302	0.78548	0.06367	1.09764		0.04995	0.87874	0.06376	0.69154	0.06251	0.71671	0.06313	0.75894	0.06375	0.79168	0.06362	0.83759
0.05002	0.87948	0.06318	0.6824	0.06382	0.74833	0.06383	0.75153	0.04847	0.78839	0.06376	0.85099		0.05002	0.87948	0.06382	0.6966	0.06382	0.71635	0.0637	0.83864	0.0631	0.78644	0.06375	1.09903		0.05002	0.87948	0.06383	0.69245	0.06259	0.71754	0.06321	0.75988	0.06382	0.79267	0.0637	0.83864
0.05008	0.88056	0.06326	0.68332	0.0639	0.74931	0.06391	0.75314	0.04853	0.78935	0.06384	0.85197		0.05008	0.88056	0.0639	0.69751	0.0639	0.71726	0.06378	0.83971	0.06318	0.78739	0.06383	1.10041		0.05008	0.88056	0.06391	0.69337	0.06267	0.71839	0.06329	0.76082	0.0639	0.79365	0.06378	0.83971
0.05014	0.88164	0.06333	0.68424	0.06398	0.75028	0.06399	0.75426	0.04859	0.7903	0.06392	0.85293		0.05014	0.88164	0.06398	0.69842	0.06397	0.71818	0.06386	0.84079	0.06326	0.78835	0.06391	1.10181		0.05014	0.88164	0.06399	0.69428	0.06275	0.71926	0.06336	0.76176	0.06398	0.79465	0.06386	0.84079
0.0502	0.8827	0.06341	0.68514	0.06406	0.75124	0.06407	0.75475	0.04865	0.79125	0.064	0.85387		0.0502	0.8827	0.06406	0.69932	0.06405	0.71912	0.06394	0.84195	0.06334	0.7893	0.06399	1.1032		0.0502	0.8827	0.06407	0.69519	0.06283	0.72015	0.06344	0.7627	0.06406	0.79566	0.06394	0.84195
0.05027	0.88377	0.06349	0.68604	0.06414	0.7522	0.06415	0.75549	0.04871	0.79219	0.06408	0.85482		0.05027	0.88377	0.06414	0.70025	0.06413	0.72008	0.06402	0.84311	0.06342	0.79024	0.06407	1.10458		0.05027	0.88377	0.06415	0.69611	0.0629	0.72104	0.06352	0.76365	0.06414	0.79667	0.06402	0.84311
0.05033	0.88483	0.06357	0.68693	0.06421	0.75315	0.06423	0.75642	0.04877	0.79313	0.06416	0.85576		0.05033	0.88483	0.06422	0.70119	0.06421	0.72103	0.0641	0.84425	0.06349	0.79116	0.06415	1.10596		0.05033	0.88483	0.06423	0.69702	0.06298	0.72193	0.0636	0.76461	0.06422	0.7977	0.0641	0.84425
0.05039	0.8859	0.06365	0.68784	0.06429	0.75407	0.06431	0.75771	0.04883	0.79407	0.06424	0.85675		0.05039	0.8859	0.0643	0.70216	0.06429	0.72197	0.06418	0.84538	0.06357	0.79206	0.06423	1.10733		0.05039	0.8859	0.06431	0.69794	0.06306	0.72284	0.06368	0.76558	0.0643	0.79872	0.06418	0.84538
0.05045	0.88696	0.06373	0.68875	0.06437	0.75501	0.06439	0.75882	0.04889	0.795	0.06432	0.85776		0.05045	0.88696	0.06438	0.70312	0.06437	0.72291	0.06426	0.84651	0.06365	0.79295	0.06431	1.10869		0.05045	0.88696	0.06439	0.69886	0.06314	0.72375	0.06376	0.76656	0.06438	0.79974	0.06426	0.84651
0.05051	0.88801	0.06381	0.68964	0.06445	0.75594	0.06447	0.76019	0.04895	0.79594	0.0644	0.85879		0.05051	0.88801	0.06446	0.70408	0.06445	0.72384	0.06434	0.84762	0.06373	0.79385	0.06439	1.11006		0.05051	0.88801	0.06447	0.69978	0.06322	0.72467	0.06384	0.76754	0.06446	0.80078	0.06434	0.84762
0.05058	0.88906	0.06389	0.69052	0.06453	0.75686	0.06455	0.76063	0.04901	0.79687	0.06448	0.85981		0.05058	0.88906	0.06454	0.70504	0.06453	0.72476	0.06442	0.84874	0.06381	0.79474	0.06447	1.11142		0.05058	0.88906	0.06455	0.7007	0.06329	0.72558	0.06392	0.76851	0.06454	0.80183	0.06442	0.84874
0.05064	0.89011	0.06396	0.69141	0.06461	0.75781	0.06463	0.76127	0.04907	0.79781	0.06456	0.86083		0.05064	0.89011	0.06462	0.70599	0.06461	0.72568	0.0645	0.84983	0.06389	0.79563	0.06455	1.11277		0.05064	0.89011	0.06463	0.70162	0.06337	0.7265	0.06399	0.7695	0.06462	0.80287	0.0645	0.84983
0.0507	0.89115	0.06404	0.6923	0.06469	0.75872	0.06471	0.76223	0.04913	0.79874	0.06464	0.86186		0.0507	0.89115	0.0647	0.70692	0.06469	0.72663	0.06457	0.85091	0.06397	0.79652	0.06463	1.11413		0.0507	0.89115	0.06471	0.70254	0.06345	0.7274	0.06407	0.77047	0.0647	0.80394	0.06457	0.85091
0.05076	0.89221	0.06412	0.69318	0.06477	0.75965	0.06479	0.76318	0.04919	0.79968	0.06472	0.8629		0.05076	0.89221	0.06478	0.70784	0.06477	0.72759	0.06465	0.85194	0.06404	0.79743	0.06471	1.11549		0.05076	0.89221	0.06479	0.70343	0.06353	0.72829	0.06415	0.77145	0.06478	0.805	0.06465	0.85194
0.05083	0.89329	0.0642	0.69406	0.06485	0.76056	0.06487	0.76412	0.04925	0.80061	0.0648	0.86395		0.05083	0.89329	0.06486	0.70876	0.06485	0.72856	0.06473	0.85299	0.06412	0.79835	0.06479	1.11684		0.05083	0.89329	0.06487	0.70433	0.06361	0.72919	0.06423	0.77242	0.06486	0.80605	0.06473	0.85299
0.05089	0.89441	0.06428	0.69495	0.06493	0.76145	0.06495	0.76548	0.04931	0.80155	0.06487	0.86502		0.05089	0.89441	0.06494	0.70968	0.06493	0.72953	0.06481	0.85402	0.0642	0.79928	0.06487	1.11817		0.05089	0.89441	0.06495	0.70521	0.06368	0.73008	0.06431	0.77339	0.06494	0.80709	0.06481	0.85402
0.05095	0.89554	0.06436	0.69583	0.06501	0.76237	0.06503	0.7668	0.04938	0.80251	0.06495	0.86609		0.05095	0.89554	0.06502	0.71058	0.06501	0.73049	0.06489	0.85504	0.06428	0.8002	0.06495	1.11952		0.05095	0.89554	0.06503	0.70611	0.06376	0.73098	0.06439	0.77436	0.06502	0.80812	0.06489	0.85504
0.05101	0.89668	0.06444	0.69672	0.06509	0.76326	0.06511	0.76739	0.04944	0.80345	0.06503	0.86716		0.05101	0.89668	0.0651	0.71149	0.06509	0.73144	0.06497	0.85608	0.06436	0.80111	0.06502	1.12085		0.05101	0.89668	0.06511	0.707	0.06384	0.73188	0.06447	0.77534	0.0651	0.80915	0.06497	0.85608
0.05108	0.89784	0.06452	0.69761	0.06517	0.76415	0.06519	0.76816	0.0495	0.80441	0.06511	0.86825		0.05108	0.89784	0.06518	0.7124	0.06517	0.7324	0.06505	0.85713	0.06444	0.80201	0.0651	1.12221		0.05108	0.89784	0.06519	0.7079	0.06392	0.73278	0.06455	0.77632	0.06518	0.81017	0.06505	0.85713
0.05114	0.89898	0.06459	0.69851	0.06525	0.76504	0.06526	0.76879	0.04956	0.80537	0.06519	0.86936		0.05114	0.89898	0.06525	0.7133	0.06525	0.73337	0.06513	0.85821	0.06452	0.80291	0.06518	1.12356		0.05114	0.89898	0.06527	0.70879	0.064	0.73369	0.06462	0.77729	0.06526	0.81118	0.06513	0.85821
0.0512	0.90014	0.06467	0.69942	0.06533	0.76594	0.06534	0.76977	0.04962	0.80632	0.06527	0.8705		0.0512	0.90014	0.06533	0.71418	0.06533	0.73435	0.06521	0.85933	0.0646	0.80382	0.06526	1.12491		0.0512	0.90014	0.06535	0.70966	0.06407	0.7346	0.0647	0.77826	0.06534	0.8122	0.06521	0.85933
0.05126	0.9013	0.06475	0.70032	0.06541	0.76684	0.06542	0.77091	0.04968	0.80729	0.06535	0.87165		0.05126	0.9013	0.06541	0.71505	0.06541	0.73532	0.06529	0.86047	0.06467	0.80474	0.06534	1.12626		0.05126	0.9013	0.06543	0.71052	0.06415	0.73552	0.06478	0.77924	0.06542	0.81321	0.06529	0.86047
0.05132	0.90247	0.06483	0.7012	0.06549	0.76774	0.0655	0.77234	0.04974	0.80824	0.06543	0.87281		0.05132	0.90247	0.06549	0.71592	0.06549	0.73628	0.06537	0.86164	0.06475	0.80567	0.06542	1.1276		0.05132	0.90247	0.06551	0.71136	0.06423	0.73652	0.06486	0.78022	0.0655	0.81423	0.06537	0.86164
0.05139	0.90363	0.06491	0.70209	0.06557	0.76862	0.06558	0.77302	0.0498	0.8092	0.06551	0.87394		0.05139	0.90363	0.06557	0.71678	0.06557	0.73724	0.06545	0.86283	0.06483	0.80665	0.0655	1.12894		0.05139	0.90363	0.06559	0.71222	0.06431	0.73757	0.06494	0.78119	0.06558	0.81526	0.06545	0.86283
0.05145	0.9048	0.06499	0.70298	0.06565	0.7695	0.06566	0.77346	0.04986	0.81017	0.06559	0.87508		0.05145	0.9048	0.06565	0.71763	0.06564	0.73818	0.06553	0.86402	0.06491	0.80766	0.06558	1.13029		0.05145	0.9048	0.06566	0.71306	0.06439	0.73863	0.06502	0.78217	0.06565	0.81629	0.06553	0.86402
0.05151	0.90596	0.06507	0.70383	0.06573	0.77038	0.06574	0.77439	0.04992	0.81115	0.06567	0.87624		0.05151	0.90596	0.06573	0.71849	0.06572	0.73911	0.06561	0.86522	0.06499	0.80869	0.06566	1.13164		0.05151	0.90596	0.06574	0.7139	0.06446	0.73969	0.0651	0.78317	0.06573	0.81732	0.06561	0.86522
0.05157	0.90713	0.06514	0.70467	0.0658	0.77126	0.06582	0.7753	0.04998	0.81213	0.06575	0.87742		0.05157	0.90713	0.06581	0.71933	0.0658	0.74003	0.06569	0.86641	0.06507	0.80972	0.06574	1.13299		0.05157	0.90713	0.06582	0.71475	0.06454	0.74074	0.06518	0.7842	0.06581	0.81834	0.06569	0.86641
0.05164	0.90829	0.06522	0.70552	0.06588	0.77213	0.0659	0.77677	0.05004	0.81312	0.06583	0.87856		0.05164	0.90829	0.06589	0.72018	0.06588	0.74095	0.06577	0.86759	0.06515	0.81075	0.06582	1.13436		0.05164	0.90829	0.0659	0.71559	0.06462	0.7418	0.06525	0.7852	0.06589	0.81937	0.06577	0.86759
0.0517	0.90944	0.0653	0.70635	0.06596	0.773	0.06598	0.77771	0.0501	0.8141	0.06591	0.87971		0.0517	0.90944	0.06597	0.72101	0.06596	0.74185	0.06585	0.86876	0.06522	0.81177	0.0659	1.13571		0.0517	0.90944	0.06598	0.71642	0.0647	0.74281	0.06533	0.78616	0.06597	0.8204	0.06585	0.86876
0.05176	0.91059	0.06538	0.70717	0.06604	0.77384	0.06606	0.77875	0.05016	0.8151	0.06599	0.88086		0.05176	0.91059	0.06605	0.72184	0.06604	0.74275	0.06592	0.86989	0.0653	0.8128	0.06598	1.13707		0.05176	0.91059	0.06606	0.71725	0.06478	0.7438	0.06541	0.78711	0.06605	0.82143	0.06592	0.86989
0.05182	0.91172	0.06546	0.70798	0.06612	0.77469	0.06614	0.77897	0.05022	0.8161	0.06607	0.88198		0.05182	0.91172	0.06613	0.72266	0.06612	0.74367	0.066	0.871	0.06538	0.81384	0.06606	1.13843		0.05182	0.91172	0.06614	0.71809	0.06485	0.74477	0.06549	0.78804	0.06613	0.82245	0.066	0.871
0.05189	0.91286	0.06554	0.70877	0.0662	0.77553	0.06622	0.77989	0.05028	0.81709	0.06615	0.88309		0.05189	0.91286	0.06621	0.72347	0.0662	0.74458	0.06608	0.8721	0.06546	0.81487	0.06614	1.13979		0.05189	0.91286	0.06622	0.71891	0.06493	0.74573	0.06557	0.78899	0.06621	0.82346	0.06608	0.8721
0.05195	0.91399	0.06562	0.70956	0.06628	0.77637	0.0663	0.78084	0.05034	0.81807	0.06622	0.88419		0.05195	0.91399	0.06629	0.72428	0.06628	0.74548	0.06616	0.87319	0.06554	0.8159	0.06622	1.14114		0.05195	0.91399	0.0663	0.71972	0.06501	0.74669	0.06565	0.78992	0.06629	0.82445	0.06616	0.87319
0.05201	0.91511	0.0657	0.71034	0.06636	0.77721	0.06638	0.7818	0.0504	0.81906	0.0663	0.88528		0.05201	0.91511	0.06637	0.7251	0.06636	0.74638	0.06624	0.87426	0.06562	0.81692	0.0663	1.14249		0.05201	0.91511	0.06638	0.72052	0.06509	0.74767	0.06573	0.79084	0.06637	0.82545	0.06624	0.87426
0.05207	0.91623	0.06577	0.71111	0.06644	0.77806	0.06646	0.78303	0.05046	0.82005	0.06638	0.88637		0.05207	0.91623	0.06645	0.72592	0.06644	0.74726	0.06632	0.87529	0.0657	0.81795	0.06637	1.14385		0.05207	0.91623	0.06646	0.72133	0.06517	0.74863	0.06581	0.79175	0.06645	0.82645	0.06632	0.87529
0.05214	0.91734	0.06585	0.71188	0.06652	0.77891	0.06654	0.78432	0.05052	0.82106	0.06646	0.88745		0.05214	0.91734	0.06653	0.72674	0.06652	0.74812	0.0664	0.8763	0.06577	0.81895	0.06645	1.14521		0.05214	0.91734	0.06654	0.72215	0.06524	0.74959	0.06588	0.79266	0.06653	0.82744	0.0664	0.8763
0.0522	0.91843	0.06593	0.71263	0.0666	0.77977	0.06662	0.7852	0.05058	0.82207	0.06654	0.88851		0.0522	0.91843	0.06661	0.72756	0.0666	0.74897	0.06648	0.87728	0.06585	0.81996	0.06653	1.14657		0.0522	0.91843	0.06662	0.72296	0.06532	0.75052	0.06596	0.79355	0.06661	0.82842	0.06648	0.87728
0.05226	0.91951	0.06601	0.7134	0.06668	0.78063	0.0667	0.78561	0.05064	0.82307	0.06662	0.88957		0.05226	0.91951	0.06669	0.72839	0.06668	0.74981	0.06656	0.87825	0.06593	0.82096	0.06661	1.14794		0.05226	0.91951	0.0667	0.72379	0.0654	0.75146	0.06604	0.79447	0.06669	0.82941	0.06656	0.87825
0.05232	0.9206	0.06609	0.71417	0.06676	0.78149	0.06678	0.78656	0.0507	0.82408	0.0667	0.89063		0.05232	0.9206	0.06676	0.72922	0.06676	0.75064	0.06664	0.8792	0.06601	0.82196	0.06669	1.14932		0.05232	0.9206	0.06678	0.72463	0.06548	0.75237	0.06612	0.79538	0.06677	0.83039	0.06664	0.8792
0.05238	0.92168	0.06617	0.71495	0.06684	0.78237	0.06686	0.78749	0.05076	0.82509	0.06678	0.89169		0.05238	0.92168	0.06684	0.73005	0.06684	0.75147	0.06672	0.88013	0.06609	0.82296	0.06677	1.1507		0.05238	0.92168	0.06686	0.72545	0.06556	0.75329	0.0662	0.7963	0.06685	0.83139	0.06672	0.88013
0.05245	0.92278	0.06625	0.71572	0.06692	0.78324	0.06694	0.78844	0.05082	0.8261	0.06686	0.89277		0.05245	0.92278	0.06692	0.73086	0.06692	0.75229	0.0668	0.88105	0.06617	0.82396	0.06685	1.15206		0.05245	0.92278	0.06694	0.72627	0.06563	0.75419	0.06628	0.79718	0.06693	0.83238	0.0668	0.88105
0.05251	0.92387	0.06633	0.7165	0.067	0.78413	0.06701	0.78937	0.05089	0.82712	0.06694	0.89386		0.05251	0.92387	0.067	0.73168	0.067	0.7531	0.06688	0.88197	0.06625	0.82497	0.06693	1.15344		0.05251	0.92387	0.06702	0.7271	0.06571	0.7551	0.06636	0.79807	0.06701	0.83339	0.06688	0.88197
0.05257	0.92496	0.0664	0.71727	0.06708	0.78503	0.06709	0.79046	0.05095	0.82813	0.06702	0.89499		0.05257	0.92496	0.06708	0.7325	0.06708	0.75391	0.06696	0.88289	0.06632	0.82599	0.06701	1.15484		0.05257	0.92496	0.0671	0.72791	0.06579	0.75601	0.06643	0.79896	0.06709	0.83438	0.06696	0.88289
0.05263	0.92604	0.06648	0.71803	0.06716	0.78593	0.06717	0.79152	0.05101	0.82913	0.0671	0.89613		0.05263	0.92604	0.06716	0.73332	0.06716	0.75472	0.06704	0.8838	0.0664	0.82701	0.06709	1.15623		0.05263	0.92604	0.06718	0.72872	0.06587	0.7569	0.06651	0.79986	0.06717	0.83539	0.06704	0.8838
0.0527	0.92711	0.06656	0.71879	0.06724	0.78686	0.06725	0.7924	0.05107	0.83014	0.06718	0.89727		0.0527	0.92711	0.06724	0.73416	0.06724	0.75552	0.06712	0.88473	0.06648	0.82804	0.06717	1.15763		0.0527	0.92711	0.06726	0.72954	0.06595	0.75777	0.06659	0.80075	0.06725	0.83638	0.06712	0.88473
0.05276	0.92818	0.06664	0.71957	0.06732	0.7878	0.06733	0.79326	0.05113	0.83116	0.06726	0.8984		0.05276	0.92818	0.06732	0.73502	0.06731	0.75634	0.0672	0.88567	0.06656	0.8291	0.06725	1.15905		0.05276	0.92818	0.06734	0.73035	0.06602	0.75864	0.06667	0.80164	0.06733	0.83737	0.0672	0.88567
0.05282	0.92924	0.06672	0.72033	0.0674	0.78875	0.06741	0.79442	0.05119	0.83216	0.06734	0.89952		0.05282	0.92924	0.0674	0.73587	0.06739	0.75716	0.06727	0.88661	0.06664	0.83016	0.06733	1.16045		0.05282	0.92924	0.06742	0.73117	0.0661	0.75949	0.06675	0.80254	0.06741	0.83834	0.06727	0.88661
0.05288	0.9303	0.0668	0.72109	0.06747	0.78971	0.06749	0.7959	0.05125	0.83317	0.06742	0.90064		0.05288	0.9303	0.06748	0.73673	0.06747	0.75798	0.06735	0.88755	0.06672	0.83122	0.06741	1.16186		0.05288	0.9303	0.06749	0.73198	0.06618	0.76031	0.06683	0.80344	0.06749	0.83929	0.06735	0.88755
0.05295	0.93139	0.06688	0.72188	0.06755	0.79068	0.06757	0.79697	0.05131	0.83418	0.0675	0.90174		0.05295	0.93139	0.06756	0.73758	0.06755	0.7588	0.06743	0.88848	0.0668	0.83226	0.06749	1.16327		0.05295	0.93139	0.06757	0.73279	0.06626	0.7611	0.06691	0.80434	0.06756	0.84022	0.06743	0.88848
0.05301	0.93246	0.06695	0.72268	0.06763	0.79168	0.06765	0.79767	0.05137	0.83519	0.06757	0.90282		0.05301	0.93246	0.06764	0.73842	0.06763	0.75961	0.06751	0.88942	0.06688	0.83331	0.06757	1.16469		0.05301	0.93246	0.06765	0.7336	0.06634	0.76191	0.06699	0.80527	0.06764	0.84114	0.06751	0.88942
0.05307	0.93353	0.06703	0.7235	0.06771	0.79268	0.06773	0.79836	0.05143	0.83621	0.06765	0.90388		0.05307	0.93353	0.06772	0.73924	0.06771	0.76042	0.06759	0.89036	0.06695	0.83435	0.06765	1.16609		0.05307	0.93353	0.06773	0.73441	0.06641	0.76273	0.06706	0.80621	0.06772	0.84205	0.06759	0.89036
0.05313	0.9346	0.06711	0.72432	0.06779	0.79369	0.06781	0.79929	0.05149	0.83721	0.06773	0.90494		0.05313	0.9346	0.0678	0.74006	0.06779	0.76124	0.06767	0.89133	0.06703	0.83538	0.06772	1.1675		0.05313	0.9346	0.06781	0.73523	0.06649	0.76355	0.06714	0.80714	0.0678	0.84295	0.06767	0.89133
0.05319	0.93567	0.06719	0.72516	0.06787	0.79471	0.06789	0.80021	0.05155	0.83822	0.06781	0.90599		0.05319	0.93567	0.06788	0.74088	0.06787	0.76205	0.06775	0.8923	0.06711	0.83641	0.0678	1.1689		0.05319	0.93567	0.06789	0.73604	0.06657	0.76437	0.06722	0.80807	0.06788	0.84384	0.06775	0.8923
0.05326	0.93676	0.06727	0.726	0.06795	0.79571	0.06797	0.80114	0.05161	0.83923	0.06789	0.90703		0.05326	0.93676	0.06796	0.7417	0.06795	0.76286	0.06783	0.89328	0.06719	0.83744	0.06788	1.1703		0.05326	0.93676	0.06797	0.73688	0.06665	0.76519	0.0673	0.80901	0.06796	0.84473	0.06783	0.89328
0.05332	0.93783	0.06735	0.72685	0.06803	0.79671	0.06805	0.80208	0.05167	0.84025	0.06797	0.90805		0.05332	0.93783	0.06804	0.74253	0.06803	0.76368	0.06791	0.89426	0.06727	0.83847	0.06796	1.1717		0.05332	0.93783	0.06805	0.73774	0.06673	0.766	0.06738	0.80995	0.06804	0.84561	0.06791	0.89426
0.05338	0.93891	0.06743	0.72769	0.06811	0.7977	0.06813	0.80298	0.05173	0.84125	0.06805	0.90907		0.05338	0.93891	0.06812	0.74335	0.06811	0.76451	0.06799	0.89525	0.06735	0.83948	0.06804	1.17308		0.05338	0.93891	0.06813	0.73861	0.0668	0.7668	0.06746	0.81088	0.06812	0.84646	0.06799	0.89525
0.05344	0.93999	0.06751	0.72851	0.06819	0.79869	0.06821	0.80386	0.05179	0.84226	0.06813	0.9101		0.05344	0.93999	0.0682	0.74418	0.06819	0.76534	0.06807	0.89625	0.06743	0.84049	0.06812	1.17446		0.05344	0.93999	0.06821	0.73949	0.06688	0.76759	0.06754	0.81182	0.0682	0.84732	0.06807	0.89625
0.05351	0.94107	0.06758	0.72934	0.06827	0.79969	0.06829	0.80475	0.05185	0.84326	0.06821	0.91112		0.05351	0.94107	0.06828	0.74499	0.06827	0.76617	0.06815	0.89727	0.0675	0.84148	0.0682	1.17584		0.05351	0.94107	0.06829	0.74036	0.06696	0.76838	0.06762	0.81276	0.06828	0.84819	0.06815	0.89727
0.05357	0.94215	0.06766	0.73017	0.06835	0.80067	0.06837	0.80566	0.05191	0.84427	0.06829	0.91212		0.05357	0.94215	0.06835	0.7458	0.06835	0.76703	0.06823	0.89828	0.06758	0.84246	0.06828	1.17722		0.05357	0.94215	0.06837	0.74125	0.06704	0.76919	0.06769	0.81369	0.06836	0.84906	0.06823	0.89828
0.05363	0.94323	0.06774	0.731	0.06843	0.80167	0.06845	0.80701	0.05197	0.84526	0.06837	0.91312		0.05363	0.94323	0.06843	0.74662	0.06843	0.76788	0.06831	0.8993	0.06766	0.84343	0.06836	1.17859		0.05363	0.94323	0.06845	0.74216	0.06712	0.76999	0.06777	0.81463	0.06844	0.84993	0.06831	0.8993
0.05369	0.94431	0.06782	0.73185	0.06851	0.80267	0.06853	0.80811	0.05203	0.84626	0.06845	0.91411		0.05369	0.94431	0.06851	0.74743	0.06851	0.76874	0.06839	0.90032	0.06774	0.8444	0.06844	1.17996		0.05369	0.94431	0.06853	0.74319	0.06719	0.7708	0.06785	0.81556	0.06852	0.85083	0.06839	0.90032
0.05376	0.94539	0.0679	0.73271	0.06859	0.80367	0.06861	0.80873	0.05209	0.84726	0.06853	0.9151		0.05376	0.94539	0.06859	0.74827	0.06859	0.7696	0.06847	0.90133	0.06782	0.84535	0.06852	1.18132		0.05376	0.94539	0.06861	0.74429	0.06727	0.77159	0.06793	0.81651	0.0686	0.85174	0.06847	0.90133
0.05382	0.94647	0.06798	0.73357	0.06867	0.80466	0.06868	0.80937	0.05215	0.84826	0.06861	0.91607		0.05382	0.94647	0.06867	0.74913	0.06867	0.77046	0.06855	0.90235	0.0679	0.84628	0.0686	1.18268		0.05382	0.94647	0.06869	0.74535	0.06735	0.77239	0.06801	0.81745	0.06868	0.85265	0.06855	0.90235
0.05388	0.94755	0.06806	0.73443	0.06875	0.80564	0.06876	0.81027	0.05221	0.84925	0.06869	0.91705		0.05388	0.94755	0.06875	0.74999	0.06875	0.77133	0.06862	0.90336	0.06798	0.8472	0.06868	1.18404		0.05388	0.94755	0.06877	0.74637	0.06743	0.77321	0.06809	0.8184	0.06876	0.85358	0.06862	0.90336
0.05394	0.94863	0.06814	0.73529	0.06883	0.80663	0.06884	0.81118	0.05227	0.85023	0.06877	0.91802		0.05394	0.94863	0.06883	0.75088	0.06883	0.7722	0.0687	0.90437	0.06805	0.84811	0.06876	1.18538		0.05394	0.94863	0.06885	0.74733	0.0675	0.77406	0.06817	0.81936	0.06884	0.85452	0.0687	0.90437
0.054	0.94971	0.06821	0.73616	0.06891	0.8076	0.06892	0.8121	0.05233	0.85121	0.06885	0.91899		0.054	0.94971	0.06891	0.75178	0.0689	0.7731	0.06878	0.90537	0.06813	0.84902	0.06884	1.18672		0.054	0.94971	0.06893	0.74823	0.06758	0.77489	0.06825	0.82031	0.06892	0.85545	0.06878	0.90537
0.05407	0.95079	0.06829	0.73705	0.06899	0.80859	0.069	0.81321	0.0524	0.85218	0.06892	0.91996		0.05407	0.95079	0.06899	0.7527	0.06898	0.774	0.06886	0.90637	0.06821	0.84993	0.06892	1.18805		0.05407	0.95079	0.06901	0.74917	0.06766	0.77574	0.06832	0.82127	0.069	0.85638	0.06886	0.90637
0.05413	0.95186	0.06837	0.73794	0.06907	0.80958	0.06908	0.8144	0.05246	0.85315	0.069	0.92094		0.05413	0.95186	0.06907	0.75362	0.06906	0.77491	0.06894	0.9074	0.06829	0.85084	0.069	1.1894		0.05413	0.95186	0.06909	0.75009	0.06774	0.77659	0.0684	0.82223	0.06908	0.85732	0.06894	0.9074
0.05419	0.95293	0.06845	0.73885	0.06914	0.81057	0.06916	0.81535	0.05252	0.85413	0.06908	0.92191		0.05419	0.95293	0.06915	0.75455	0.06914	0.77582	0.06902	0.90842	0.06837	0.85175	0.06907	1.19074		0.05419	0.95293	0.06917	0.75098	0.06782	0.77745	0.06848	0.82318	0.06916	0.85827	0.06902	0.90842
0.05425	0.954	0.06853	0.73977	0.06922	0.81156	0.06924	0.81604	0.05258	0.8551	0.06916	0.92288		0.05425	0.954	0.06923	0.75547	0.06922	0.77674	0.0691	0.90945	0.06845	0.85263	0.06915	1.19208		0.05425	0.954	0.06925	0.75185	0.06789	0.77832	0.06856	0.82416	0.06924	0.85924	0.0691	0.90945
0.05432	0.95507	0.06861	0.74069	0.0693	0.81254	0.06932	0.81668	0.05264	0.85606	0.06924	0.92385		0.05432	0.95507	0.06931	0.75639	0.0693	0.77766	0.06918	0.91047	0.06853	0.85352	0.06923	1.19342		0.05432	0.95507	0.06933	0.75273	0.06797	0.77918	0.06864	0.82513	0.06932	0.86021	0.06918	0.91047
0.05438	0.95613	0.06869	0.7416	0.06938	0.81353	0.0694	0.8176	0.0527	0.85701	0.06932	0.92482		0.05438	0.95613	0.06939	0.7573	0.06938	0.77859	0.06926	0.91149	0.0686	0.8544	0.06931	1.19476		0.05438	0.95613	0.0694	0.75361	0.06805	0.78004	0.06872	0.8261	0.06939	0.86119	0.06926	0.91149
0.05444	0.95719	0.06877	0.74253	0.06946	0.8145	0.06948	0.81854	0.05276	0.85797	0.0694	0.92577		0.05444	0.95719	0.06947	0.7582	0.06946	0.77953	0.06934	0.91251	0.06868	0.85528	0.06939	1.1961		0.05444	0.95719	0.06948	0.75449	0.06813	0.78092	0.0688	0.82707	0.06947	0.86221	0.06934	0.91251
0.0545	0.95825	0.06884	0.74346	0.06954	0.81546	0.06956	0.81948	0.05282	0.85893	0.06948	0.92671		0.0545	0.95825	0.06955	0.75911	0.06954	0.78048	0.06942	0.91354	0.06876	0.85615	0.06947	1.19743		0.0545	0.95825	0.06956	0.75539	0.06821	0.78178	0.06887	0.82804	0.06955	0.86324	0.06942	0.91354
0.05457	0.95931	0.06892	0.74437	0.06962	0.81641	0.06964	0.82041	0.05288	0.85988	0.06956	0.92766		0.05457	0.95931	0.06963	0.76001	0.06962	0.78144	0.0695	0.91459	0.06884	0.85703	0.06955	1.19878		0.05457	0.95931	0.06964	0.75628	0.06828	0.78263	0.06895	0.82903	0.06963	0.86428	0.0695	0.91459
0.05463	0.96036	0.069	0.74528	0.0697	0.81736	0.06972	0.82142	0.05294	0.86083	0.06964	0.92859		0.05463	0.96036	0.06971	0.76092	0.0697	0.78242	0.06958	0.91564	0.06892	0.85793	0.06963	1.20012		0.05463	0.96036	0.06972	0.75722	0.06836	0.78348	0.06903	0.83002	0.06971	0.86532	0.06958	0.91564
0.05469	0.96141	0.06908	0.74618	0.06978	0.81829	0.0698	0.82275	0.053	0.86178	0.06972	0.92956		0.05469	0.96141	0.06979	0.76181	0.06978	0.7834	0.06966	0.91671	0.069	0.85884	0.06971	1.20146		0.05469	0.96141	0.0698	0.75828	0.06844	0.78432	0.06911	0.83102	0.06979	0.86637	0.06966	0.91671
0.05475	0.96246	0.06916	0.74708	0.06986	0.81921	0.06988	0.8238	0.05306	0.86274	0.0698	0.93057		0.05475	0.96246	0.06987	0.76271	0.06986	0.78437	0.06974	0.91782	0.06908	0.85975	0.06979	1.20281		0.05475	0.96246	0.06988	0.75925	0.06852	0.78516	0.06919	0.83202	0.06987	0.86741	0.06974	0.91782
0.05481	0.96351	0.06924	0.74797	0.06994	0.82012	0.06996	0.82454	0.05312	0.86369	0.06988	0.9316		0.05481	0.96351	0.06994	0.7636	0.06994	0.78534	0.06982	0.91897	0.06916	0.86068	0.06987	1.20416		0.05481	0.96351	0.06996	0.76017	0.0686	0.78601	0.06927	0.83302	0.06995	0.86844	0.06982	0.91897
0.05488	0.96458	0.06932	0.74886	0.07002	0.82101	0.07004	0.82516	0.05318	0.86463	0.06996	0.93266		0.05488	0.96458	0.07002	0.76448	0.07002	0.78631	0.0699	0.92014	0.06923	0.86162	0.06995	1.20552		0.05488	0.96458	0.07004	0.76103	0.06867	0.78687	0.06935	0.83401	0.07003	0.86948	0.0699	0.92014
0.05494	0.96563	0.06939	0.74974	0.0701	0.82189	0.07012	0.82609	0.05324	0.86557	0.07004	0.93375		0.05494	0.96563	0.0701	0.76536	0.0701	0.78728	0.06997	0.92132	0.06931	0.86259	0.07003	1.20688		0.05494	0.96563	0.07012	0.76199	0.06875	0.78774	0.06943	0.83499	0.07011	0.87053	0.06997	0.92132
0.055	0.9667	0.06947	0.75062	0.07018	0.82277	0.0702	0.82702	0.0533	0.86652	0.07012	0.93486		0.055	0.9667	0.07018	0.76626	0.07018	0.78825	0.07005	0.92251	0.06939	0.86358	0.07011	1.20824		0.055	0.9667	0.0702	0.76295	0.06883	0.78862	0.0695	0.83598	0.07019	0.87158	0.07005	0.92251
0.05506	0.96779	0.06955	0.7515	0.07026	0.82363	0.07028	0.82794	0.05336	0.86747	0.0702	0.93598		0.05506	0.96779	0.07026	0.76714	0.07026	0.78921	0.07013	0.9237	0.06947	0.86459	0.07019	1.20959		0.05506	0.96779	0.07028	0.76393	0.06891	0.78955	0.06958	0.83697	0.07027	0.87261	0.07013	0.9237
0.05513	0.9689	0.06963	0.75238	0.07034	0.8245	0.07036	0.82887	0.05342	0.86841	0.07027	0.9371		0.05513	0.9689	0.07034	0.76802	0.07034	0.79022	0.07021	0.92488	0.06955	0.8656	0.07027	1.21095		0.05513	0.9689	0.07036	0.76482	0.06899	0.79048	0.06966	0.83794	0.07035	0.87366	0.07021	0.92488
0.05519	0.97002	0.06971	0.75325	0.07042	0.82536	0.07043	0.8298	0.05348	0.86935	0.07035	0.93822		0.05519	0.97002	0.07042	0.76891	0.07042	0.79124	0.07029	0.92604	0.06963	0.86661	0.07034	1.2123		0.05519	0.97002	0.07044	0.76572	0.06906	0.79144	0.06974	0.83891	0.07043	0.87471	0.07029	0.92604
0.05525	0.97116	0.06979	0.7541	0.0705	0.82624	0.07051	0.83072	0.05354	0.87029	0.07043	0.93933		0.05525	0.97116	0.0705	0.7698	0.0705	0.79226	0.07037	0.92721	0.06971	0.86759	0.07042	1.21366		0.05525	0.97116	0.07052	0.76659	0.06914	0.7924	0.06982	0.83987	0.07051	0.87576	0.07037	0.92721
0.05531	0.97231	0.06987	0.75497	0.07058	0.82711	0.07059	0.83162	0.0536	0.87124	0.07051	0.94043		0.05531	0.97231	0.07058	0.77068	0.07057	0.79327	0.07045	0.92837	0.06978	0.86858	0.0705	1.21503		0.05531	0.97231	0.0706	0.76748	0.06922	0.79338	0.0699	0.84082	0.07059	0.87681	0.07045	0.92837
0.05538	0.97348	0.06995	0.75583	0.07066	0.82796	0.07067	0.83251	0.05366	0.8722	0.07059	0.94154		0.05538	0.97348	0.07066	0.77156	0.07065	0.79427	0.07053	0.92953	0.06986	0.86956	0.07058	1.21639		0.05538	0.97348	0.07068	0.76837	0.0693	0.79435	0.06998	0.84177	0.07067	0.87786	0.07053	0.92953
0.05544	0.97464	0.07002	0.75669	0.07073	0.82881	0.07075	0.83343	0.05372	0.87315	0.07067	0.94266		0.05544	0.97464	0.07074	0.77244	0.07073	0.79524	0.07061	0.93068	0.06994	0.87051	0.07066	1.21776		0.05544	0.97464	0.07076	0.76926	0.06938	0.79533	0.07006	0.84273	0.07075	0.87891	0.07061	0.93068
0.0555	0.97581	0.0701	0.75754	0.07081	0.82966	0.07083	0.83433	0.05378	0.87412	0.07075	0.94381		0.0555	0.97581	0.07082	0.77331	0.07081	0.7962	0.07069	0.93183	0.07002	0.87144	0.07074	1.21912		0.0555	0.97581	0.07084	0.77013	0.06945	0.79631	0.07013	0.84368	0.07083	0.87996	0.07069	0.93183
0.05556	0.97697	0.07018	0.75839	0.07089	0.83051	0.07091	0.83523	0.05385	0.87508	0.07083	0.94497		0.05556	0.97697	0.0709	0.77417	0.07089	0.79715	0.07077	0.93296	0.0701	0.87235	0.07082	1.22049		0.05556	0.97697	0.07092	0.77098	0.06953	0.79729	0.07021	0.84462	0.07091	0.88101	0.07077	0.93296
0.05562	0.97814	0.07026	0.75924	0.07097	0.83135	0.07099	0.83641	0.05391	0.87604	0.07091	0.94613		0.05562	0.97814	0.07098	0.77505	0.07097	0.79807	0.07085	0.93409	0.07018	0.87326	0.0709	1.22188		0.05562	0.97814	0.071	0.77182	0.06961	0.79826	0.07029	0.84558	0.07099	0.88204	0.07085	0.93409
0.05569	0.97929	0.07034	0.76009	0.07105	0.83219	0.07107	0.83754	0.05397	0.87701	0.07099	0.94729		0.05569	0.97929	0.07106	0.77594	0.07105	0.799	0.07093	0.93521	0.07026	0.87418	0.07098	1.22324		0.05569	0.97929	0.07108	0.77267	0.06969	0.79921	0.07037	0.84655	0.07107	0.88308	0.07093	0.93521
0.05575	0.98044	0.07042	0.76093	0.07113	0.83301	0.07115	0.83837	0.05403	0.87797	0.07107	0.94844		0.05575	0.98044	0.07114	0.77684	0.07113	0.79992	0.07101	0.9363	0.07033	0.87511	0.07106	1.22463		0.05575	0.98044	0.07116	0.77348	0.06977	0.80014	0.07045	0.84753	0.07115	0.88411	0.07101	0.9363
0.05581	0.9816	0.0705	0.76177	0.07121	0.83385	0.07123	0.8389	0.05409	0.87895	0.07115	0.9496		0.05581	0.9816	0.07122	0.77775	0.07121	0.80085	0.07109	0.93738	0.07041	0.87603	0.07114	1.22602		0.05581	0.9816	0.07123	0.77432	0.06984	0.80107	0.07053	0.84852	0.07123	0.88514	0.07109	0.93738
0.05587	0.98275	0.07058	0.7626	0.07129	0.8347	0.07131	0.83977	0.05415	0.87993	0.07123	0.95077		0.05587	0.98275	0.0713	0.77865	0.07129	0.80179	0.07117	0.93845	0.07049	0.87695	0.07122	1.22742		0.05587	0.98275	0.07131	0.77513	0.06992	0.802	0.07061	0.84948	0.0713	0.88615	0.07117	0.93845
0.05594	0.98389	0.07065	0.76343	0.07137	0.83555	0.07139	0.84069	0.05421	0.8809	0.07131	0.95193		0.05594	0.98389	0.07138	0.77955	0.07137	0.8027	0.07125	0.93953	0.07057	0.87786	0.0713	1.22882		0.05594	0.98389	0.07139	0.77593	0.07	0.80293	0.07069	0.85044	0.07138	0.88717	0.07125	0.93953
0.056	0.98503	0.07073	0.76425	0.07145	0.8364	0.07147	0.8416	0.05427	0.88189	0.07139	0.9531		0.056	0.98503	0.07146	0.78042	0.07145	0.80361	0.07132	0.9406	0.07065	0.87881	0.07138	1.23022		0.056	0.98503	0.07147	0.7767	0.07008	0.80384	0.07076	0.85139	0.07146	0.8882	0.07132	0.9406
0.05606	0.98616	0.07081	0.76506	0.07153	0.83724	0.07155	0.8425	0.05433	0.88287	0.07147	0.95427		0.05606	0.98616	0.07153	0.78129	0.07153	0.8045	0.0714	0.94169	0.07073	0.87977	0.07146	1.23161		0.05606	0.98616	0.07155	0.77747	0.07016	0.80476	0.07084	0.85232	0.07154	0.88922	0.0714	0.94169
0.05612	0.9873	0.07089	0.76587	0.07161	0.83809	0.07163	0.84341	0.05439	0.88386	0.07155	0.95545		0.05612	0.9873	0.07161	0.78213	0.07161	0.8054	0.07148	0.94275	0.07081	0.88075	0.07154	1.23301		0.05612	0.9873	0.07163	0.77823	0.07023	0.80566	0.07092	0.85327	0.07162	0.89024	0.07148	0.94275
0.05619	0.98843	0.07097	0.76666	0.07169	0.83895	0.07171	0.84436	0.05445	0.88485	0.07162	0.95661		0.05619	0.98843	0.07169	0.78298	0.07169	0.80628	0.07156	0.94383	0.07088	0.88176	0.07162	1.23442		0.05619	0.98843	0.07171	0.77897	0.07031	0.80655	0.071	0.85421	0.0717	0.89125	0.07156	0.94383
0.05625	0.98956	0.07105	0.76746	0.07177	0.8398	0.07179	0.8453	0.05451	0.88584	0.0717	0.95776		0.05625	0.98956	0.07177	0.78385	0.07177	0.80716	0.07164	0.94489	0.07096	0.8828	0.07169	1.23582		0.05625	0.98956	0.07179	0.77969	0.07039	0.80744	0.07108	0.85512	0.07178	0.89227	0.07164	0.94489
0.05631	0.99068	0.07113	0.76825	0.07185	0.84066	0.07187	0.84659	0.05457	0.88683	0.07178	0.95891		0.05631	0.99068	0.07185	0.78474	0.07185	0.80804	0.07172	0.94593	0.07104	0.88384	0.07177	1.23722		0.05631	0.99068	0.07187	0.78043	0.07047	0.80834	0.07116	0.85604	0.07186	0.89328	0.07172	0.94593
0.05637	0.99179	0.0712	0.76905	0.07193	0.84157	0.07195	0.8476	0.05463	0.88782	0.07186	0.96005		0.05637	0.99179	0.07193	0.78561	0.07193	0.80892	0.0718	0.94697	0.07112	0.88489	0.07185	1.23863		0.05637	0.99179	0.07195	0.78116	0.07055	0.80922	0.07124	0.85695	0.07194	0.8943	0.0718	0.94697
0.05643	0.99289	0.07128	0.76985	0.07201	0.84251	0.07203	0.84835	0.05469	0.88881	0.07194	0.96118		0.05643	0.99289	0.07201	0.78649	0.07201	0.8098	0.07188	0.948	0.0712	0.88593	0.07193	1.24004		0.05643	0.99289	0.07203	0.7819	0.07062	0.81011	0.07131	0.85785	0.07202	0.8953	0.07188	0.948
0.0565	0.994	0.07136	0.77066	0.07209	0.84348	0.07211	0.84905	0.05475	0.88981	0.07202	0.9623		0.0565	0.994	0.07209	0.78735	0.07209	0.81066	0.07196	0.94903	0.07128	0.88694	0.07201	1.24145		0.0565	0.994	0.07211	0.78265	0.0707	0.81101	0.07139	0.85876	0.0721	0.8963	0.07196	0.94903
0.05656	0.9951	0.07144	0.77147	0.07217	0.84445	0.07218	0.84989	0.05481	0.89082	0.0721	0.96342		0.05656	0.9951	0.07217	0.78819	0.07217	0.81153	0.07204	0.95003	0.07136	0.88796	0.07209	1.24287		0.05656	0.9951	0.07219	0.7834	0.07078	0.81191	0.07147	0.85966	0.07218	0.89729	0.07204	0.95003
0.05662	0.99619	0.07152	0.77229	0.07225	0.84542	0.07226	0.85081	0.05487	0.89182	0.07218	0.96454		0.05662	0.99619	0.07225	0.78903	0.07224	0.81239	0.07212	0.95104	0.07144	0.88913	0.07217	1.24426		0.05662	0.99619	0.07227	0.78414	0.07086	0.8128	0.07155	0.86056	0.07226	0.89828	0.07212	0.95104
0.05668	0.99729	0.0716	0.7731	0.07233	0.84641	0.07234	0.85183	0.05493	0.89282	0.07226	0.96565		0.05668	0.99729	0.07233	0.78986	0.07232	0.81325	0.0722	0.95205	0.07151	0.89012	0.07225	1.24567		0.05668	0.99729	0.07235	0.78487	0.07094	0.8137	0.07163	0.86146	0.07234	0.89926	0.0722	0.95205
0.05675	0.99837	0.07168	0.77392	0.0724	0.8474	0.07242	0.85314	0.05499	0.89383	0.07234	0.96677		0.05675	0.99837	0.07241	0.79069	0.0724	0.81411	0.07228	0.95306	0.07159	0.89112	0.07233	1.24707		0.05675	0.99837	0.07243	0.78563	0.07101	0.81462	0.07171	0.86236	0.07242	0.90024	0.07228	0.95306
0.05681	0.99946	0.07176	0.77473	0.07248	0.8484	0.0725	0.85383	0.05505	0.89484	0.07242	0.96787		0.05681	0.99946	0.07249	0.7915	0.07248	0.81496	0.07236	0.95407	0.07167	0.89222	0.07241	1.24847		0.05681	0.99946	0.07251	0.78643	0.07109	0.81551	0.07179	0.86326	0.0725	0.90123	0.07236	0.95407
0.05687	1.00055	0.07183	0.77555	0.07256	0.84939	0.07258	0.8546	0.05511	0.89583	0.0725	0.96897		0.05687	1.00055	0.07257	0.79231	0.07256	0.81581	0.07244	0.95508	0.07175	0.89322	0.07249	1.24986		0.05687	1.00055	0.07259	0.78725	0.07117	0.8164	0.07187	0.86418	0.07258	0.90219	0.07244	0.95508
0.05693	1.00161	0.07191	0.77637	0.07264	0.8504	0.07266	0.8554	0.05517	0.89684	0.07258	0.97006		0.05693	1.00161	0.07265	0.79312	0.07264	0.81665	0.07252	0.9561	0.07183	0.89428	0.07257	1.25124		0.05693	1.00161	0.07267	0.78809	0.07125	0.81729	0.07194	0.8651	0.07266	0.90314	0.07252	0.9561
0.057	1.00269	0.07199	0.77718	0.07272	0.8515	0.07274	0.85631	0.05523	0.89783	0.07266	0.97114		0.057	1.00269	0.07273	0.79392	0.07272	0.81749	0.0726	0.95714	0.07191	0.89529	0.07265	1.25262		0.057	1.00269	0.07275	0.78894	0.07133	0.81816	0.07202	0.86603	0.07274	0.90408	0.0726	0.95714
0.05706	1.00377	0.07207	0.778	0.0728	0.85279	0.07282	0.8575	0.05529	0.89882	0.07274	0.97222		0.05706	1.00377	0.07281	0.79472	0.0728	0.81833	0.07267	0.95817	0.07199	0.89633	0.07273	1.25399		0.05706	1.00377	0.07283	0.7898	0.0714	0.81904	0.0721	0.86695	0.07282	0.90502	0.07267	0.95817
0.05712	1.00485	0.07215	0.77882	0.07288	0.85393	0.0729	0.85855	0.05536	0.89982	0.07282	0.97329		0.05712	1.00485	0.07289	0.79551	0.07288	0.81917	0.07275	0.95919	0.07206	0.89738	0.07281	1.25535		0.05712	1.00485	0.07291	0.79067	0.07148	0.81992	0.07218	0.86788	0.0729	0.90593	0.07275	0.95919
0.05718	1.00592	0.07223	0.77965	0.07296	0.8548	0.07298	0.85954	0.05542	0.90083	0.0729	0.97435		0.05718	1.00592	0.07297	0.79631	0.07296	0.82003	0.07283	0.96019	0.07214	0.89839	0.07289	1.2567		0.05718	1.00592	0.07299	0.79152	0.07156	0.82081	0.07226	0.8688	0.07298	0.90685	0.07283	0.96019
0.05724	1.00701	0.07231	0.78047	0.07304	0.85584	0.07306	0.86008	0.05548	0.90183	0.07297	0.97538		0.05724	1.00701	0.07304	0.79711	0.07304	0.82089	0.07291	0.96117	0.07222	0.89941	0.07297	1.25807		0.05724	1.00701	0.07306	0.7924	0.07164	0.82169	0.07234	0.86973	0.07306	0.90778	0.07291	0.96117
0.05731	1.0081	0.07239	0.7813	0.07312	0.85698	0.07314	0.86103	0.05554	0.90284	0.07305	0.97639		0.05731	1.0081	0.07312	0.79793	0.07312	0.82174	0.07299	0.96215	0.0723	0.90041	0.07304	1.25943		0.05731	1.0081	0.07314	0.79326	0.07172	0.82258	0.07242	0.87067	0.07313	0.90869	0.07299	0.96215
0.05737	1.00919	0.07246	0.78212	0.0732	0.85795	0.07322	0.86198	0.0556	0.90383	0.07313	0.97739		0.05737	1.00919	0.0732	0.79875	0.0732	0.82256	0.07307	0.96313	0.07238	0.9014	0.07312	1.26078		0.05737	1.00919	0.07322	0.79412	0.07179	0.82346	0.0725	0.87161	0.07321	0.90961	0.07307	0.96313
0.05743	1.01029	0.07254	0.78293	0.07328	0.85899	0.0733	0.86293	0.05566	0.90484	0.07321	0.97838		0.05743	1.01029	0.07328	0.79958	0.07328	0.82339	0.07315	0.96412	0.07246	0.90239	0.0732	1.26212		0.05743	1.01029	0.0733	0.79496	0.07187	0.82435	0.07257	0.87256	0.07329	0.91052	0.07315	0.96412
0.05749	1.01137	0.07262	0.78375	0.07336	0.86004	0.07338	0.86387	0.05572	0.90585	0.07329	0.97937		0.05749	1.01137	0.07336	0.80043	0.07336	0.82419	0.07323	0.96512	0.07254	0.90337	0.07328	1.26346		0.05749	1.01137	0.07338	0.7958	0.07195	0.82525	0.07265	0.87351	0.07337	0.91145	0.07323	0.96512
0.05756	1.01245	0.0727	0.78456	0.07344	0.86111	0.07346	0.86524	0.05578	0.90685	0.07337	0.98033		0.05756	1.01245	0.07344	0.80126	0.07344	0.825	0.07331	0.96613	0.07261	0.90435	0.07336	1.2648		0.05756	1.01245	0.07346	0.79663	0.07203	0.82615	0.07273	0.87448	0.07345	0.91236	0.07331	0.96613
0.05762	1.01354	0.07278	0.78539	0.07352	0.8621	0.07354	0.8661	0.05584	0.90786	0.07345	0.98128		0.05762	1.01354	0.07352	0.80209	0.07352	0.82583	0.07339	0.96713	0.07269	0.90532	0.07344	1.26614		0.05762	1.01354	0.07354	0.79744	0.07211	0.82705	0.07281	0.87543	0.07353	0.91326	0.07339	0.96713
0.05768	1.01463	0.07286	0.78623	0.0736	0.86307	0.07362	0.86692	0.0559	0.90886	0.07353	0.98221		0.05768	1.01463	0.0736	0.80293	0.0736	0.82669	0.07347	0.96812	0.07277	0.9063	0.07352	1.26748		0.05768	1.01463	0.07362	0.79825	0.07218	0.82794	0.07289	0.87638	0.07361	0.91417	0.07347	0.96812
0.05774	1.0157	0.07294	0.78708	0.07368	0.86403	0.0737	0.86765	0.05596	0.90987	0.07361	0.98313		0.05774	1.0157	0.07368	0.80376	0.07368	0.82757	0.07355	0.9691	0.07285	0.90727	0.0736	1.26882		0.05774	1.0157	0.0737	0.79907	0.07226	0.82883	0.07297	0.87733	0.07369	0.9151	0.07355	0.9691
0.05781	1.01679	0.07302	0.78793	0.07376	0.86494	0.07378	0.86858	0.05602	0.91086	0.07369	0.98404		0.05781	1.01679	0.07376	0.80461	0.07376	0.82847	0.07363	0.97007	0.07293	0.90824	0.07368	1.27015		0.05781	1.01679	0.07378	0.79992	0.07234	0.82971	0.07305	0.87827	0.07377	0.91603	0.07363	0.97007
0.05787	1.01788	0.07309	0.78878	0.07384	0.8659	0.07385	0.86963	0.05608	0.91187	0.07377	0.98495		0.05787	1.01788	0.07384	0.80562	0.07384	0.82937	0.07371	0.97103	0.07301	0.90919	0.07376	1.27149		0.05787	1.01788	0.07386	0.80081	0.07242	0.83058	0.07313	0.87922	0.07385	0.91696	0.07371	0.97103
0.05793	1.01897	0.07317	0.78963	0.07392	0.86684	0.07393	0.87072	0.05614	0.91287	0.07385	0.98585		0.05793	1.01897	0.07392	0.80644	0.07391	0.83027	0.07379	0.97199	0.07309	0.91015	0.07384	1.27283		0.05793	1.01897	0.07394	0.80173	0.0725	0.83143	0.0732	0.88016	0.07393	0.9179	0.07379	0.97199
0.05799	1.02007	0.07325	0.79049	0.074	0.86779	0.07401	0.87179	0.0562	0.91386	0.07393	0.98676		0.05799	1.02007	0.074	0.80722	0.07399	0.83118	0.07387	0.97296	0.07316	0.91109	0.07392	1.27415		0.05799	1.02007	0.07402	0.80265	0.07257	0.83229	0.07328	0.8811	0.07401	0.91884	0.07387	0.97296
0.05806	1.02116	0.07333	0.79134	0.07407	0.86873	0.07409	0.87236	0.05626	0.91485	0.07401	0.98767		0.05806	1.02116	0.07408	0.8081	0.07407	0.83207	0.07395	0.97393	0.07324	0.91204	0.074	1.27548		0.05806	1.02116	0.0741	0.80358	0.07265	0.83316	0.07336	0.88205	0.07409	0.91979	0.07395	0.97393
0.05812	1.02227	0.07341	0.79219	0.07415	0.86968	0.07417	0.87326	0.05632	0.91584	0.07409	0.98859		0.05812	1.02227	0.07416	0.80898	0.07415	0.83295	0.07402	0.9749	0.07332	0.91299	0.07408	1.27681		0.05812	1.02227	0.07418	0.80452	0.07273	0.83424	0.07344	0.88301	0.07417	0.92074	0.07402	0.9749
0.05818	1.02336	0.07349	0.79304	0.07423	0.87061	0.07425	0.87423	0.05638	0.91683	0.07417	0.98951		0.05818	1.02336	0.07424	0.80986	0.07423	0.83384	0.0741	0.9759	0.0734	0.91394	0.07416	1.27815		0.05818	1.02336	0.07426	0.80547	0.07281	0.83534	0.07352	0.88398	0.07425	0.92171	0.0741	0.9759
0.05824	1.02445	0.07357	0.79391	0.07431	0.87152	0.07433	0.87521	0.05644	0.91782	0.07424	0.99042		0.05824	1.02445	0.07432	0.81075	0.07431	0.83473	0.07418	0.97693	0.07348	0.91489	0.07424	1.27949		0.05824	1.02445	0.07434	0.80644	0.07288	0.83638	0.0736	0.88495	0.07433	0.92267	0.07418	0.97693
0.0583	1.02554	0.07364	0.79477	0.07439	0.87241	0.07441	0.8764	0.0565	0.91882	0.07432	0.99134		0.0583	1.02554	0.0744	0.81164	0.07439	0.83563	0.07426	0.97799	0.07356	0.91585	0.07432	1.28085		0.0583	1.02554	0.07442	0.80739	0.07296	0.83742	0.07368	0.88592	0.07441	0.92365	0.07426	0.97799
0.05837	1.02663	0.07372	0.79564	0.07447	0.87333	0.07449	0.87756	0.05656	0.9198	0.0744	0.99226		0.05837	1.02663	0.07448	0.81253	0.07447	0.83655	0.07434	0.97908	0.07364	0.91682	0.07439	1.2822		0.05837	1.02663	0.0745	0.80834	0.07304	0.83841	0.07376	0.88688	0.07449	0.92461	0.07434	0.97908
0.05843	1.02771	0.0738	0.79651	0.07455	0.87421	0.07457	0.87846	0.05662	0.92079	0.07448	0.9932		0.05843	1.02771	0.07456	0.81343	0.07455	0.83748	0.07442	0.9802	0.07372	0.9178	0.07447	1.28356		0.05843	1.02771	0.07458	0.80928	0.07312	0.8393	0.07383	0.88782	0.07457	0.92558	0.07442	0.9802
0.05849	1.02879	0.07388	0.7974	0.07463	0.8751	0.07465	0.87915	0.05668	0.92177	0.07456	0.99416		0.05849	1.02879	0.07463	0.81433	0.07463	0.8384	0.0745	0.98133	0.07379	0.91877	0.07455	1.28491		0.05849	1.02879	0.07466	0.81021	0.0732	0.8401	0.07391	0.88876	0.07465	0.92658	0.0745	0.98133
0.05855	1.02987	0.07396	0.79829	0.07471	0.87602	0.07473	0.88013	0.05674	0.92274	0.07464	0.99513		0.05855	1.02987	0.07471	0.81524	0.07471	0.83931	0.07458	0.98246	0.07387	0.91975	0.07463	1.28628		0.05855	1.02987	0.07474	0.81112	0.07327	0.8409	0.07399	0.8897	0.07473	0.92756	0.07458	0.98246
0.05862	1.03094	0.07404	0.79918	0.07479	0.87691	0.07481	0.88111	0.05681	0.92371	0.07472	0.99611		0.05862	1.03094	0.07479	0.81614	0.07479	0.84021	0.07466	0.98358	0.07395	0.92073	0.07471	1.28762		0.05862	1.03094	0.07482	0.81204	0.07335	0.84177	0.07407	0.89063	0.07481	0.92853	0.07466	0.98358
0.05868	1.03201	0.07412	0.80008	0.07487	0.87777	0.07489	0.88208	0.05687	0.92468	0.0748	0.99712		0.05868	1.03201	0.07487	0.81704	0.07487	0.84108	0.07474	0.98469	0.07403	0.92171	0.07479	1.28898		0.05868	1.03201	0.07489	0.81295	0.07343	0.8427	0.07415	0.89156	0.07489	0.92949	0.07474	0.98469
0.05874	1.03308	0.0742	0.80097	0.07495	0.87865	0.07497	0.88307	0.05693	0.92564	0.07488	0.99813		0.05874	1.03308	0.07495	0.81795	0.07495	0.84194	0.07482	0.98579	0.07411	0.92269	0.07487	1.29035		0.05874	1.03308	0.07497	0.81386	0.07351	0.84357	0.07423	0.89249	0.07497	0.93046	0.07482	0.98579
0.0588	1.03414	0.07427	0.80185	0.07503	0.8795	0.07505	0.88407	0.05699	0.92659	0.07496	0.99915		0.0588	1.03414	0.07503	0.81885	0.07503	0.84277	0.0749	0.98686	0.07419	0.92369	0.07495	1.29172		0.0588	1.03414	0.07505	0.81477	0.07359	0.84445	0.07431	0.89342	0.07504	0.93144	0.0749	0.98686
0.05887	1.0352	0.07435	0.80273	0.07511	0.88038	0.07513	0.88506	0.05705	0.92755	0.07504	1.00019		0.05887	1.0352	0.07511	0.81975	0.07511	0.84358	0.07498	0.98793	0.07427	0.9247	0.07503	1.29308		0.05887	1.0352	0.07513	0.81569	0.07366	0.84534	0.07438	0.89435	0.07512	0.93242	0.07498	0.98793
0.05893	1.03626	0.07443	0.80361	0.07519	0.88127	0.07521	0.88606	0.05711	0.92851	0.07512	1.00124		0.05893	1.03626	0.07519	0.82065	0.07519	0.84439	0.07506	0.98898	0.07434	0.9257	0.07511	1.29444		0.05893	1.03626	0.07521	0.81659	0.07374	0.84626	0.07446	0.8953	0.0752	0.9334	0.07506	0.98898
0.05899	1.03732	0.07451	0.80449	0.07527	0.88218	0.07529	0.88713	0.05717	0.92946	0.0752	1.0023		0.05899	1.03732	0.07527	0.82154	0.07527	0.84521	0.07514	0.99003	0.07442	0.9267	0.07519	1.29583		0.05899	1.03732	0.07529	0.81749	0.07382	0.84717	0.07454	0.89624	0.07528	0.9344	0.07514	0.99003
0.05905	1.03839	0.07459	0.80536	0.07535	0.88307	0.07537	0.88841	0.05723	0.93042	0.07528	1.00336		0.05905	1.03839	0.07535	0.82243	0.07535	0.84607	0.07522	0.99108	0.0745	0.92769	0.07527	1.2972		0.05905	1.03839	0.07537	0.81838	0.0739	0.84809	0.07462	0.8972	0.07536	0.93542	0.07522	0.99108
0.05911	1.03947	0.07467	0.80624	0.07543	0.88395	0.07545	0.88931	0.05729	0.93138	0.07536	1.00443		0.05911	1.03947	0.07543	0.82333	0.07543	0.84696	0.0753	0.99215	0.07458	0.92867	0.07535	1.29859		0.05911	1.03947	0.07545	0.81928	0.07398	0.84898	0.0747	0.89819	0.07544	0.93645	0.0753	0.99215
0.05918	1.04054	0.07475	0.80712	0.07551	0.88484	0.07553	0.89016	0.05735	0.93233	0.07544	1.00551		0.05918	1.04054	0.07551	0.82425	0.07551	0.84786	0.07537	0.99322	0.07466	0.92966	0.07543	1.29997		0.05918	1.04054	0.07553	0.82019	0.07405	0.84986	0.07478	0.89917	0.07552	0.93748	0.07537	0.99322
0.05924	1.0416	0.07483	0.80799	0.07559	0.88575	0.0756	0.89109	0.05741	0.93327	0.07552	1.00661		0.05924	1.0416	0.07559	0.82516	0.07558	0.84877	0.07545	0.99428	0.07474	0.93063	0.07551	1.30137		0.05924	1.0416	0.07561	0.82108	0.07413	0.85071	0.07486	0.90016	0.0756	0.93852	0.07545	0.99428
0.0593	1.04268	0.0749	0.80887	0.07566	0.88667	0.07568	0.89208	0.05747	0.93422	0.07559	1.00771		0.0593	1.04268	0.07567	0.82606	0.07566	0.84969	0.07553	0.99535	0.07482	0.9316	0.07559	1.30277		0.0593	1.04268	0.07569	0.82198	0.07421	0.85154	0.07494	0.90116	0.07568	0.93958	0.07553	0.99535
0.05936	1.04376	0.07498	0.80972	0.07574	0.88756	0.07576	0.89305	0.05753	0.93516	0.07567	1.00881		0.05936	1.04376	0.07575	0.82696	0.07574	0.8506	0.07561	0.9964	0.07489	0.93255	0.07567	1.30418		0.05936	1.04376	0.07577	0.82287	0.07429	0.85238	0.07501	0.90215	0.07576	0.94066	0.07561	0.9964
0.05943	1.04485	0.07506	0.81058	0.07582	0.88844	0.07584	0.89422	0.05759	0.93611	0.07575	1.00992		0.05943	1.04485	0.07583	0.82787	0.07582	0.85152	0.07569	0.99746	0.07497	0.93349	0.07574	1.30556		0.05943	1.04485	0.07585	0.82374	0.07437	0.85326	0.07509	0.90314	0.07584	0.94175	0.07569	0.99746
0.05949	1.04595	0.07514	0.81143	0.0759	0.88932	0.07592	0.89532	0.05765	0.93706	0.07583	1.01102		0.05949	1.04595	0.07591	0.82877	0.0759	0.85246	0.07577	0.99852	0.07505	0.93442	0.07582	1.30697		0.05949	1.04595	0.07593	0.82461	0.07444	0.85423	0.07517	0.90412	0.07592	0.94284	0.07577	0.99852
0.05955	1.04709	0.07522	0.81229	0.07598	0.8902	0.076	0.89603	0.05771	0.93802	0.07591	1.01214		0.05955	1.04709	0.07599	0.82965	0.07598	0.85341	0.07585	0.99957	0.07513	0.93535	0.0759	1.30838		0.05955	1.04709	0.07601	0.82548	0.07452	0.85518	0.07525	0.90511	0.076	0.94393	0.07585	0.99957
0.05961	1.04826	0.0753	0.81314	0.07606	0.89107	0.07608	0.89689	0.05777	0.93898	0.07599	1.01326		0.05961	1.04826	0.07607	0.83052	0.07606	0.85437	0.07593	1.00063	0.07521	0.93628	0.07598	1.30978		0.05961	1.04826	0.07609	0.82634	0.0746	0.85607	0.07533	0.90609	0.07608	0.94502	0.07593	1.00063
0.05968	1.04944	0.07538	0.81398	0.07614	0.89194	0.07616	0.89775	0.05783	0.93994	0.07607	1.01438		0.05968	1.04944	0.07615	0.83141	0.07614	0.85535	0.07601	1.00169	0.07529	0.93718	0.07606	1.3112		0.05968	1.04944	0.07617	0.82719	0.07468	0.8569	0.07541	0.90708	0.07616	0.94609	0.07601	1.00169
0.05974	1.05062	0.07545	0.81483	0.07622	0.8928	0.07624	0.8988	0.05789	0.94088	0.07615	1.01552		0.05974	1.05062	0.07622	0.83228	0.07622	0.85634	0.07609	1.00275	0.07537	0.93809	0.07614	1.31259		0.05974	1.05062	0.07625	0.82803	0.07476	0.8577	0.07549	0.90806	0.07624	0.94717	0.07609	1.00275
0.0598	1.05179	0.07553	0.81567	0.0763	0.89367	0.07632	0.89981	0.05795	0.94185	0.07623	1.01666		0.0598	1.05179	0.0763	0.83316	0.0763	0.85731	0.07617	1.00382	0.07544	0.93901	0.07622	1.31399		0.0598	1.05179	0.07633	0.82886	0.07483	0.8585	0.07557	0.90904	0.07632	0.94823	0.07617	1.00382
0.05986	1.05296	0.07561	0.81652	0.07638	0.89455	0.0764	0.90094	0.05801	0.94282	0.07631	1.01781		0.05986	1.05296	0.07638	0.83405	0.07638	0.85829	0.07625	1.00489	0.07552	0.93993	0.0763	1.3154		0.05986	1.05296	0.07641	0.82968	0.07491	0.85933	0.07564	0.91002	0.0764	0.9493	0.07625	1.00489
0.05992	1.05414	0.07569	0.81738	0.07646	0.89561	0.07648	0.90175	0.05807	0.94378	0.07639	1.01897		0.05992	1.05414	0.07646	0.83492	0.07646	0.85924	0.07633	1.00596	0.0756	0.94086	0.07638	1.31681		0.05992	1.05414	0.07649	0.83049	0.07499	0.86015	0.07572	0.91099	0.07648	0.95034	0.07633	1.00596
0.05999	1.05529	0.07577	0.81825	0.07654	0.89677	0.07656	0.90255	0.05813	0.94475	0.07647	1.02013		0.05999	1.05529	0.07654	0.83581	0.07654	0.8602	0.07641	1.00702	0.07568	0.94181	0.07646	1.31821		0.05999	1.05529	0.07657	0.83128	0.07507	0.86099	0.0758	0.91195	0.07656	0.95139	0.07641	1.00702
0.06005	1.05644	0.07585	0.81911	0.07662	0.8978	0.07664	0.90353	0.05819	0.94572	0.07655	1.0213		0.06005	1.05644	0.07662	0.83668	0.07662	0.86115	0.07649	1.00807	0.07576	0.94276	0.07654	1.31962		0.06005	1.05644	0.07665	0.83207	0.07515	0.86184	0.07588	0.91292	0.07664	0.95242	0.07649	1.00807
0.06011	1.05757	0.07593	0.81998	0.0767	0.89871	0.07672	0.90445	0.05825	0.94669	0.07663	1.02246		0.06011	1.05757	0.0767	0.83754	0.0767	0.86207	0.07657	1.00911	0.07584	0.9437	0.07662	1.32101		0.06011	1.05757	0.07672	0.83285	0.07522	0.8627	0.07596	0.91387	0.07672	0.95346	0.07657	1.00911
0.06017	1.05871	0.07601	0.82083	0.07678	0.89955	0.0768	0.90539	0.05832	0.94767	0.07671	1.02361		0.06017	1.05871	0.07678	0.83839	0.07678	0.86299	0.07665	1.01015	0.07592	0.94465	0.0767	1.3224		0.06017	1.05871	0.0768	0.83364	0.0753	0.86357	0.07604	0.91482	0.0768	0.95449	0.07665	1.01015
0.06024	1.05982	0.07608	0.82169	0.07686	0.90039	0.07688	0.90651	0.05838	0.94865	0.07679	1.02476		0.06024	1.05982	0.07686	0.83923	0.07686	0.8639	0.07672	1.01119	0.07599	0.94559	0.07678	1.3238		0.06024	1.05982	0.07688	0.83442	0.07538	0.86442	0.07612	0.91575	0.07687	0.95553	0.07672	1.01119
0.0603	1.06095	0.07616	0.82254	0.07694	0.90129	0.07696	0.90752	0.05844	0.94963	0.07687	1.0259		0.0603	1.06095	0.07694	0.84006	0.07694	0.8648	0.0768	1.01225	0.07607	0.94654	0.07686	1.32517		0.0603	1.06095	0.07696	0.83521	0.07546	0.86525	0.0762	0.91668	0.07695	0.95654	0.0768	1.01225
0.06036	1.06207	0.07624	0.82339	0.07702	0.90227	0.07704	0.90824	0.0585	0.95061	0.07694	1.02705		0.06036	1.06207	0.07702	0.84091	0.07702	0.8657	0.07688	1.0133	0.07615	0.94751	0.07694	1.32654		0.06036	1.06207	0.07704	0.83601	0.07554	0.86614	0.07627	0.91762	0.07703	0.95754	0.07688	1.0133
0.06042	1.06319	0.07632	0.82424	0.0771	0.90323	0.07712	0.90902	0.05856	0.9516	0.07702	1.02817		0.06042	1.06319	0.0771	0.84177	0.0771	0.8666	0.07696	1.01435	0.07623	0.94851	0.07702	1.32791		0.06042	1.06319	0.07712	0.83683	0.07561	0.86701	0.07635	0.91856	0.07711	0.95853	0.07696	1.01435
0.06049	1.06428	0.0764	0.82507	0.07718	0.90416	0.0772	0.90992	0.05862	0.95258	0.0771	1.02929		0.06049	1.06428	0.07718	0.84262	0.07718	0.86748	0.07704	1.01542	0.07631	0.94953	0.07709	1.32927		0.06049	1.06428	0.0772	0.83765	0.07569	0.8679	0.07643	0.91949	0.07719	0.95951	0.07704	1.01542
0.06055	1.0654	0.07648	0.82592	0.07726	0.90508	0.07727	0.91078	0.05868	0.95357	0.07718	1.03041		0.06055	1.0654	0.07726	0.84346	0.07725	0.86836	0.07712	1.0165	0.07639	0.95057	0.07717	1.33063		0.06055	1.0654	0.07728	0.83848	0.07577	0.8688	0.07651	0.92042	0.07727	0.96048	0.07712	1.0165
0.06061	1.0665	0.07656	0.82676	0.07733	0.90603	0.07735	0.91165	0.05874	0.95455	0.07726	1.03153		0.06061	1.0665	0.07734	0.84428	0.07733	0.86924	0.0772	1.01759	0.07647	0.95161	0.07725	1.33199		0.06061	1.0665	0.07736	0.83932	0.07585	0.86972	0.07659	0.92134	0.07735	0.96147	0.0772	1.01759
0.06067	1.06761	0.07664	0.82759	0.07741	0.90696	0.07743	0.91285	0.0588	0.95554	0.07734	1.03264		0.06067	1.06761	0.07742	0.84511	0.07741	0.8701	0.07728	1.01867	0.07655	0.95263	0.07733	1.33333		0.06067	1.06761	0.07744	0.84014	0.07593	0.87066	0.07667	0.92226	0.07743	0.96245	0.07728	1.01867
0.06073	1.06872	0.07671	0.82843	0.07749	0.90788	0.07751	0.91369	0.05886	0.95652	0.07742	1.03375		0.06073	1.06872	0.0775	0.84591	0.07749	0.87094	0.07736	1.01975	0.07662	0.95367	0.07741	1.33468		0.06073	1.06872	0.07752	0.84097	0.076	0.87162	0.07675	0.92318	0.07751	0.96341	0.07736	1.01975
0.0608	1.06982	0.07679	0.82926	0.07757	0.9088	0.07759	0.91436	0.05892	0.95752	0.0775	1.03484		0.0608	1.06982	0.07758	0.84672	0.07757	0.87178	0.07744	1.02081	0.0767	0.95469	0.07749	1.33603		0.0608	1.06982	0.0776	0.8418	0.07608	0.87258	0.07682	0.9241	0.07759	0.96437	0.07744	1.02081
0.06086	1.07092	0.07687	0.83008	0.07765	0.9097	0.07767	0.91515	0.05898	0.95851	0.07758	1.03593		0.06086	1.07092	0.07766	0.84752	0.07765	0.87261	0.07752	1.02188	0.07678	0.95571	0.07757	1.33737		0.06086	1.07092	0.07768	0.84262	0.07616	0.87351	0.0769	0.92505	0.07767	0.96533	0.07752	1.02188
0.06092	1.07201	0.07695	0.83091	0.07773	0.91061	0.07775	0.91604	0.05904	0.95951	0.07766	1.03701		0.06092	1.07201	0.07773	0.84833	0.07773	0.87344	0.0776	1.02294	0.07686	0.95673	0.07765	1.33872		0.06092	1.07201	0.07776	0.84345	0.07624	0.87444	0.07698	0.926	0.07775	0.96628	0.0776	1.02294
0.06098	1.07308	0.07703	0.83173	0.07781	0.91154	0.07783	0.91703	0.0591	0.96051	0.07774	1.03809		0.06098	1.07308	0.07781	0.84914	0.07781	0.87427	0.07768	1.02398	0.07694	0.95773	0.07773	1.34005		0.06098	1.07308	0.07784	0.84427	0.07632	0.87536	0.07706	0.92695	0.07783	0.96724	0.07768	1.02398
0.06105	1.07415	0.07711	0.83254	0.07789	0.91249	0.07791	0.91806	0.05916	0.9615	0.07782	1.03916		0.06105	1.07415	0.07789	0.84995	0.07789	0.87508	0.07776	1.02503	0.07702	0.95873	0.07781	1.3414		0.06105	1.07415	0.07792	0.84509	0.07639	0.8763	0.07714	0.92789	0.07791	0.96819	0.07776	1.02503
0.06111	1.07524	0.07719	0.83336	0.07797	0.91345	0.07799	0.91911	0.05922	0.96251	0.0779	1.04023		0.06111	1.07524	0.07797	0.85078	0.07797	0.87591	0.07784	1.02605	0.0771	0.95972	0.07789	1.34275		0.06111	1.07524	0.078	0.84591	0.07647	0.87726	0.07722	0.92882	0.07799	0.96914	0.07784	1.02605
0.06117	1.07631	0.07727	0.83416	0.07805	0.91438	0.07807	0.91977	0.05928	0.9635	0.07798	1.04129		0.06117	1.07631	0.07805	0.85159	0.07805	0.87674	0.07792	1.02707	0.07717	0.96072	0.07797	1.34409		0.06117	1.07631	0.07808	0.84676	0.07655	0.87822	0.0773	0.92974	0.07807	0.97008	0.07792	1.02707
0.06123	1.07741	0.07734	0.83498	0.07813	0.91534	0.07815	0.92056	0.05934	0.96449	0.07806	1.04236		0.06123	1.07741	0.07813	0.8524	0.07813	0.87757	0.078	1.02806	0.07725	0.96172	0.07805	1.34543		0.06123	1.07741	0.07816	0.84761	0.07663	0.87914	0.07738	0.93067	0.07815	0.97101	0.078	1.02806
0.0613	1.07852	0.07742	0.8358	0.07821	0.91631	0.07823	0.92144	0.0594	0.96548	0.07814	1.04343		0.0613	1.07852	0.07821	0.85323	0.07821	0.87842	0.07807	1.02906	0.07733	0.96272	0.07813	1.34676		0.0613	1.07852	0.07824	0.84848	0.07671	0.88003	0.07745	0.9316	0.07823	0.97197	0.07807	1.02906
0.06136	1.07963	0.0775	0.83662	0.07829	0.91729	0.07831	0.92229	0.05946	0.96647	0.07822	1.04449		0.06136	1.07963	0.07829	0.85404	0.07829	0.87928	0.07815	1.03005	0.07741	0.96373	0.07821	1.34812		0.06136	1.07963	0.07832	0.84935	0.07678	0.8809	0.07753	0.93255	0.07831	0.97293	0.07815	1.03005
0.06142	1.08074	0.07758	0.83749	0.07837	0.91827	0.07839	0.92314	0.05952	0.96747	0.07829	1.04553		0.06142	1.08074	0.07837	0.85486	0.07837	0.88014	0.07823	1.03103	0.07749	0.96473	0.07829	1.34947		0.06142	1.08074	0.0784	0.85022	0.07686	0.88177	0.07761	0.93347	0.07839	0.97389	0.07823	1.03103
0.06148	1.08183	0.07766	0.83832	0.07845	0.91924	0.07847	0.92417	0.05958	0.96847	0.07837	1.04657		0.06148	1.08183	0.07845	0.85568	0.07845	0.88101	0.07831	1.03202	0.07757	0.96574	0.07837	1.35081		0.06148	1.08183	0.07848	0.85107	0.07694	0.88267	0.07769	0.93439	0.07847	0.97483	0.07831	1.03202
0.06154	1.08292	0.07774	0.83912	0.07853	0.92021	0.07855	0.92516	0.05964	0.96946	0.07845	1.04761		0.06154	1.08292	0.07853	0.85651	0.07853	0.88189	0.07839	1.03301	0.07765	0.96676	0.07844	1.35216		0.06154	1.08292	0.07855	0.85194	0.07702	0.88354	0.07777	0.93532	0.07855	0.97578	0.07839	1.03301
0.06161	1.084	0.07782	0.83993	0.07861	0.92116	0.07863	0.92599	0.0597	0.97045	0.07853	1.04865		0.06161	1.084	0.07861	0.85734	0.07861	0.88277	0.07847	1.034	0.07772	0.96776	0.07852	1.35351		0.06161	1.084	0.07863	0.8528	0.0771	0.88441	0.07785	0.93624	0.07863	0.97674	0.07847	1.034
0.06167	1.08508	0.07789	0.84072	0.07869	0.92211	0.07871	0.92682	0.05977	0.97145	0.07861	1.04968		0.06167	1.08508	0.07869	0.85818	0.07869	0.88366	0.07855	1.03501	0.0778	0.96877	0.0786	1.35486		0.06167	1.08508	0.07871	0.85367	0.07717	0.88526	0.07793	0.93717	0.07871	0.97768	0.07855	1.03501
0.06173	1.08617	0.07797	0.84154	0.07877	0.92309	0.07879	0.92759	0.05983	0.97245	0.07869	1.0507		0.06173	1.08617	0.07877	0.85901	0.07877	0.88454	0.07863	1.03601	0.07788	0.96977	0.07868	1.35621		0.06173	1.08617	0.07879	0.85452	0.07725	0.88614	0.07801	0.93808	0.07878	0.97862	0.07863	1.03601
0.06179	1.08725	0.07805	0.84234	0.07885	0.92408	0.07887	0.92851	0.05989	0.97344	0.07877	1.05171		0.06179	1.08725	0.07885	0.85987	0.07885	0.88542	0.07871	1.03701	0.07796	0.97076	0.07876	1.35757		0.06179	1.08725	0.07887	0.85538	0.07733	0.88703	0.07808	0.939	0.07886	0.97955	0.07871	1.03701
0.06186	1.08832	0.07813	0.84315	0.07892	0.92508	0.07895	0.92942	0.05995	0.97443	0.07885	1.05271		0.06186	1.08832	0.07893	0.86074	0.07892	0.88629	0.07879	1.03802	0.07804	0.97176	0.07884	1.35895		0.06186	1.08832	0.07895	0.85621	0.07741	0.8879	0.07816	0.93992	0.07894	0.98049	0.07879	1.03802
0.06192	1.0894	0.07821	0.84397	0.079	0.92606	0.07902	0.9306	0.06001	0.97542	0.07893	1.05372		0.06192	1.0894	0.07901	0.86162	0.079	0.88714	0.07887	1.03903	0.07812	0.97275	0.07892	1.36031		0.06192	1.0894	0.07903	0.85704	0.07749	0.88877	0.07824	0.94084	0.07902	0.98142	0.07887	1.03903
0.06198	1.09048	0.07829	0.84479	0.07908	0.92699	0.0791	0.93154	0.06007	0.97642	0.07901	1.0547		0.06198	1.09048	0.07909	0.8625	0.07908	0.88799	0.07895	1.04002	0.0782	0.97373	0.079	1.36168		0.06198	1.09048	0.07911	0.85787	0.07756	0.88962	0.07832	0.94175	0.0791	0.98236	0.07895	1.04002
0.06204	1.09155	0.07837	0.8456	0.07916	0.9279	0.07918	0.93251	0.06013	0.97742	0.07909	1.05569		0.06204	1.09155	0.07917	0.86339	0.07916	0.88884	0.07903	1.04103	0.07827	0.97471	0.07908	1.36304		0.06204	1.09155	0.07919	0.85871	0.07764	0.89047	0.0784	0.9427	0.07918	0.98331	0.07903	1.04103
0.06211	1.09262	0.07845	0.84643	0.07924	0.9288	0.07926	0.93323	0.06019	0.97842	0.07917	1.05668		0.06211	1.09262	0.07925	0.86428	0.07924	0.88968	0.07911	1.04204	0.07835	0.97569	0.07916	1.36442		0.06211	1.09262	0.07927	0.85955	0.07772	0.8913	0.07848	0.94366	0.07926	0.98426	0.07911	1.04204
0.06217	1.0937	0.07852	0.84729	0.07932	0.92969	0.07934	0.9341	0.06025	0.97942	0.07925	1.05766		0.06217	1.0937	0.07932	0.86517	0.07932	0.89052	0.07919	1.04305	0.07843	0.97668	0.07924	1.36579		0.06217	1.0937	0.07935	0.86039	0.0778	0.89214	0.07856	0.9446	0.07934	0.98522	0.07919	1.04305
0.06223	1.09478	0.0786	0.84813	0.0794	0.93059	0.07942	0.93504	0.06031	0.98041	0.07933	1.05866		0.06223	1.09478	0.0794	0.86607	0.0794	0.89136	0.07927	1.04407	0.07851	0.97766	0.07932	1.36714		0.06223	1.09478	0.07943	0.86125	0.07788	0.89296	0.07864	0.94554	0.07942	0.98616	0.07927	1.04407
0.06229	1.09587	0.07868	0.84897	0.07948	0.93148	0.0795	0.936	0.06037	0.9814	0.07941	1.05965		0.06229	1.09587	0.07948	0.86695	0.07948	0.89219	0.07935	1.04511	0.07859	0.97865	0.0794	1.3685		0.06229	1.09587	0.07951	0.86221	0.07795	0.8938	0.07871	0.94651	0.0795	0.98712	0.07935	1.04511
0.06235	1.09696	0.07876	0.84983	0.07956	0.93236	0.07958	0.93716	0.06043	0.98239	0.07949	1.06066		0.06235	1.09696	0.07956	0.86783	0.07956	0.89303	0.07942	1.04615	0.07867	0.97964	0.07948	1.36987		0.06235	1.09696	0.07959	0.86323	0.07803	0.89464	0.07879	0.94748	0.07958	0.98807	0.07942	1.04615
0.06242	1.09805	0.07884	0.85074	0.07964	0.93326	0.07966	0.93806	0.06049	0.98338	0.07957	1.06167		0.06242	1.09805	0.07964	0.86871	0.07964	0.89388	0.0795	1.04719	0.07875	0.98062	0.07956	1.37124		0.06242	1.09805	0.07967	0.86427	0.07811	0.89548	0.07887	0.94844	0.07966	0.98902	0.0795	1.04719
0.06248	1.09913	0.07892	0.85166	0.07972	0.93416	0.07974	0.93903	0.06055	0.98438	0.07964	1.06267		0.06248	1.09913	0.07972	0.86959	0.07972	0.89473	0.07958	1.04823	0.07883	0.98158	0.07964	1.37263		0.06248	1.09913	0.07975	0.8653	0.07819	0.89632	0.07895	0.94939	0.07974	0.98995	0.07958	1.04823
0.06254	1.10022	0.079	0.85255	0.0798	0.93505	0.07982	0.93975	0.06061	0.98537	0.07972	1.06368		0.06254	1.10022	0.0798	0.87047	0.0798	0.89558	0.07966	1.04929	0.0789	0.98254	0.07972	1.37401		0.06254	1.10022	0.07983	0.8663	0.07826	0.89715	0.07903	0.95035	0.07982	0.99092	0.07966	1.04929
0.0626	1.1013	0.07908	0.85344	0.07988	0.93593	0.0799	0.94073	0.06067	0.98636	0.0798	1.06468		0.0626	1.1013	0.07988	0.87136	0.07988	0.89645	0.07974	1.05035	0.07898	0.9835	0.07979	1.3754		0.0626	1.1013	0.07991	0.86726	0.07834	0.89799	0.07911	0.95132	0.0799	0.99187	0.07974	1.05035
0.06267	1.1024	0.07915	0.85431	0.07996	0.93681	0.07998	0.94171	0.06073	0.98736	0.07988	1.06569		0.06267	1.1024	0.07996	0.87225	0.07996	0.89741	0.07982	1.05142	0.07906	0.98447	0.07987	1.3768		0.06267	1.1024	0.07999	0.86818	0.07842	0.89885	0.07919	0.9523	0.07998	0.99282	0.07982	1.05142
0.06273	1.10348	0.07923	0.85518	0.08004	0.93772	0.08006	0.94288	0.06079	0.98835	0.07996	1.0667		0.06273	1.10348	0.08004	0.87313	0.08004	0.89842	0.0799	1.05249	0.07914	0.98544	0.07995	1.37819		0.06273	1.10348	0.08007	0.86906	0.0785	0.89965	0.07926	0.95328	0.08006	0.99378	0.0799	1.05249
0.06279	1.10457	0.07931	0.85603	0.08012	0.93867	0.08014	0.94393	0.06085	0.98934	0.08004	1.06771		0.06279	1.10457	0.08012	0.87402	0.08012	0.89944	0.07998	1.05355	0.07922	0.9864	0.08003	1.37958		0.06279	1.10457	0.08015	0.86996	0.07858	0.90047	0.07934	0.95427	0.08014	0.99474	0.07998	1.05355
0.06285	1.10564	0.07939	0.85689	0.0802	0.93966	0.08022	0.94489	0.06091	0.99033	0.08012	1.06871		0.06285	1.10564	0.0802	0.87492	0.0802	0.90045	0.08006	1.05461	0.0793	0.98734	0.08011	1.38098		0.06285	1.10564	0.08023	0.87087	0.07865	0.90128	0.07942	0.95526	0.08022	0.99573	0.08006	1.05461
0.06292	1.10673	0.07947	0.85776	0.08028	0.94064	0.0803	0.94574	0.06097	0.99131	0.0802	1.06972		0.06292	1.10673	0.08028	0.8758	0.08028	0.90146	0.08014	1.05566	0.07938	0.98828	0.08019	1.38238		0.06292	1.10673	0.08031	0.87178	0.07873	0.9021	0.0795	0.95623	0.0803	0.99673	0.08014	1.05566
0.06298	1.10781	0.07955	0.85863	0.08036	0.9416	0.08038	0.94656	0.06103	0.99228	0.08028	1.07074		0.06298	1.10781	0.08036	0.8767	0.08036	0.90244	0.08022	1.0567	0.07945	0.98923	0.08027	1.38378		0.06298	1.10781	0.08038	0.87268	0.07881	0.9029	0.07958	0.95722	0.08038	0.99772	0.08022	1.0567
0.06304	1.10888	0.07963	0.85949	0.08044	0.94254	0.08046	0.94753	0.06109	0.99325	0.08036	1.07175		0.06304	1.10888	0.08044	0.8776	0.08044	0.90341	0.0803	1.05773	0.07953	0.99019	0.08035	1.38517		0.06304	1.10888	0.08046	0.87357	0.07889	0.90371	0.07966	0.9582	0.08046	0.99871	0.0803	1.05773
0.0631	1.10995	0.0797	0.86036	0.08052	0.94347	0.08054	0.94848	0.06115	0.99423	0.08044	1.07276		0.0631	1.10995	0.08052	0.87851	0.08052	0.90438	0.08038	1.05878	0.07961	0.99114	0.08043	1.38656		0.0631	1.10995	0.08054	0.87449	0.07897	0.90453	0.07974	0.95918	0.08054	0.99972	0.08038	1.05878
0.06316	1.11103	0.07978	0.86123	0.08059	0.94438	0.08062	0.94971	0.06121	0.99519	0.08052	1.07376		0.06316	1.11103	0.0806	0.87942	0.08059	0.90536	0.08046	1.05983	0.07969	0.99207	0.08051	1.38796		0.06316	1.11103	0.08062	0.8754	0.07904	0.90536	0.07982	0.96015	0.08061	1.00072	0.08046	1.05983
0.06323	1.1121	0.07986	0.86212	0.08067	0.94529	0.0807	0.95064	0.06128	0.99615	0.0806	1.07476		0.06323	1.1121	0.08068	0.88033	0.08067	0.90633	0.08054	1.06088	0.07977	0.993	0.08059	1.38937		0.06323	1.1121	0.0807	0.87629	0.07912	0.90622	0.07989	0.96114	0.08069	1.00175	0.08054	1.06088
0.06329	1.11317	0.07994	0.86301	0.08075	0.94618	0.08077	0.95166	0.06134	0.99712	0.08068	1.07578		0.06329	1.11317	0.08076	0.88124	0.08075	0.90729	0.08062	1.06194	0.07985	0.99391	0.08067	1.39076		0.06329	1.11317	0.08078	0.87719	0.0792	0.90708	0.07997	0.96212	0.08077	1.00278	0.08062	1.06194
0.06335	1.11425	0.08002	0.86391	0.08083	0.94706	0.08085	0.95238	0.0614	0.99808	0.08076	1.07679		0.06335	1.11425	0.08084	0.88216	0.08083	0.90823	0.0807	1.06299	0.07993	0.99482	0.08075	1.39218		0.06335	1.11425	0.08086	0.87805	0.07928	0.90794	0.08005	0.96309	0.08085	1.00381	0.0807	1.06299
0.06341	1.11533	0.0801	0.8648	0.08091	0.94794	0.08093	0.95334	0.06146	0.99905	0.08084	1.07782		0.06341	1.11533	0.08091	0.88308	0.08091	0.90918	0.08077	1.06406	0.08	0.99573	0.08083	1.39356		0.06341	1.11533	0.08094	0.87891	0.07936	0.90882	0.08013	0.96408	0.08093	1.00484	0.08077	1.06406
0.06348	1.1164	0.08018	0.86569	0.08099	0.94885	0.08101	0.95429	0.06152	1.00002	0.08092	1.07886		0.06348	1.1164	0.08099	0.88399	0.08099	0.91013	0.08085	1.06512	0.08008	0.99664	0.08091	1.39494		0.06348	1.1164	0.08102	0.87976	0.07943	0.90971	0.08021	0.96505	0.08101	1.00587	0.08085	1.06512
0.06354	1.11749	0.08026	0.86659	0.08107	0.94982	0.08109	0.95532	0.06158	1.00098	0.08099	1.07993		0.06354	1.11749	0.08107	0.88489	0.08107	0.91107	0.08093	1.0662	0.08016	0.99753	0.08099	1.39633		0.06354	1.11749	0.0811	0.88062	0.07951	0.91063	0.08029	0.96602	0.08109	1.00692	0.08093	1.0662
0.0636	1.1186	0.08033	0.8675	0.08115	0.95077	0.08117	0.95643	0.06164	1.00195	0.08107	1.08101		0.0636	1.1186	0.08115	0.88579	0.08115	0.91201	0.08101	1.0673	0.08024	0.99842	0.08107	1.39772		0.0636	1.1186	0.08118	0.88147	0.07959	0.91157	0.08037	0.96699	0.08117	1.00797	0.08101	1.0673
0.06366	1.1197	0.08041	0.8684	0.08123	0.95169	0.08125	0.95737	0.0617	1.0029	0.08115	1.08211		0.06366	1.1197	0.08123	0.88668	0.08123	0.91296	0.08109	1.06839	0.08032	0.99932	0.08114	1.3991		0.06366	1.1197	0.08126	0.88233	0.07967	0.91253	0.08045	0.96796	0.08125	1.00901	0.08109	1.06839
0.06373	1.1208	0.08049	0.8693	0.08131	0.9526	0.08133	0.95829	0.06176	1.00386	0.08123	1.08321		0.06373	1.1208	0.08131	0.88757	0.08131	0.91391	0.08117	1.06947	0.0804	1.00022	0.08122	1.40048		0.06373	1.1208	0.08134	0.8832	0.07975	0.91348	0.08052	0.96893	0.08133	1.01005	0.08117	1.06947
0.06379	1.12189	0.08057	0.87018	0.08139	0.95352	0.08141	0.95904	0.06182	1.00482	0.08131	1.08432		0.06379	1.12189	0.08139	0.88845	0.08139	0.91487	0.08125	1.07057	0.08048	1.00116	0.0813	1.40186		0.06379	1.12189	0.08142	0.88407	0.07982	0.91443	0.0806	0.96989	0.08141	1.01108	0.08125	1.07057
0.06385	1.12298	0.08065	0.87106	0.08147	0.95444	0.08149	0.95998	0.06188	1.00578	0.08139	1.08545		0.06385	1.12298	0.08147	0.88932	0.08147	0.91582	0.08133	1.07167	0.08055	1.00215	0.08138	1.40325		0.06385	1.12298	0.0815	0.88494	0.0799	0.91538	0.08068	0.97084	0.08149	1.01211	0.08133	1.07167
0.06391	1.12408	0.08073	0.87193	0.08155	0.95536	0.08157	0.96094	0.06194	1.00674	0.08147	1.08659		0.06391	1.12408	0.08155	0.8902	0.08155	0.91674	0.08141	1.07275	0.08063	1.00314	0.08146	1.40461		0.06391	1.12408	0.08158	0.88583	0.07998	0.91632	0.08076	0.97178	0.08157	1.01314	0.08141	1.07275
0.06398	1.12518	0.08081	0.87279	0.08163	0.95625	0.08165	0.96189	0.062	1.00771	0.08155	1.08774		0.06398	1.12518	0.08163	0.89108	0.08163	0.91769	0.08149	1.07385	0.08071	1.00411	0.08154	1.40597		0.06398	1.12518	0.08166	0.88671	0.08006	0.91728	0.08084	0.97272	0.08165	1.01416	0.08149	1.07385
0.06404	1.12628	0.08089	0.87365	0.08171	0.95714	0.08173	0.96292	0.06206	1.00868	0.08163	1.0889		0.06404	1.12628	0.08171	0.89195	0.08171	0.91864	0.08157	1.07495	0.08079	1.00508	0.08162	1.40732		0.06404	1.12628	0.08174	0.88758	0.08014	0.91823	0.08092	0.97366	0.08173	1.01519	0.08157	1.07495
0.0641	1.1274	0.08096	0.87449	0.08179	0.95803	0.08181	0.96402	0.06212	1.00964	0.08171	1.09005		0.0641	1.1274	0.08179	0.8928	0.08179	0.91957	0.08165	1.07604	0.08087	1.0061	0.0817	1.40868		0.0641	1.1274	0.08182	0.88846	0.08021	0.9192	0.081	0.9746	0.08181	1.01631	0.08165	1.07604
0.06416	1.12853	0.08104	0.87533	0.08187	0.95893	0.08189	0.9649	0.06218	1.0106	0.08179	1.09121		0.06416	1.12853	0.08187	0.89365	0.08187	0.92048	0.08173	1.07715	0.08095	1.00712	0.08178	1.41003		0.06416	1.12853	0.0819	0.8893	0.08029	0.92017	0.08108	0.97554	0.08189	1.01749	0.08173	1.07715
0.06422	1.12966	0.08112	0.87617	0.08195	0.95983	0.08197	0.96566	0.06224	1.01156	0.08187	1.09236		0.06422	1.12966	0.08195	0.89449	0.08195	0.92139	0.08181	1.07826	0.08103	1.00814	0.08186	1.41139		0.06422	1.12966	0.08198	0.89014	0.08037	0.92112	0.08115	0.97647	0.08197	1.01867	0.08181	1.07826
0.06429	1.13079	0.0812	0.877	0.08203	0.96072	0.08205	0.96658	0.0623	1.01253	0.08195	1.0935		0.06429	1.13079	0.08203	0.89533	0.08203	0.92228	0.08189	1.07935	0.08111	1.00914	0.08194	1.41274		0.06429	1.13079	0.08206	0.89099	0.08045	0.92207	0.08123	0.9774	0.08205	1.01984	0.08189	1.07935
0.06435	1.13191	0.08128	0.87782	0.08211	0.96161	0.08213	0.96749	0.06236	1.01349	0.08203	1.09464		0.06435	1.13191	0.08211	0.89617	0.08211	0.92316	0.08197	1.08044	0.08118	1.01016	0.08202	1.41409		0.06435	1.13191	0.08214	0.89182	0.08053	0.92301	0.08131	0.97832	0.08213	1.02099	0.08197	1.08044
0.06441	1.13304	0.08136	0.87865	0.08219	0.96251	0.08221	0.9684	0.06242	1.01445	0.08211	1.09577		0.06441	1.13304	0.08219	0.89699	0.08219	0.92404	0.08205	1.08153	0.08126	1.01118	0.0821	1.41544		0.06441	1.13304	0.08221	0.89265	0.0806	0.92395	0.08139	0.97922	0.08221	1.02211	0.08205	1.08153
0.06447	1.13417	0.08144	0.87948	0.08226	0.96342	0.08229	0.96932	0.06248	1.01542	0.08219	1.09691		0.06447	1.13417	0.08227	0.89782	0.08226	0.92492	0.08212	1.08262	0.08134	1.01219	0.08218	1.41679		0.06447	1.13417	0.08229	0.89348	0.08068	0.92488	0.08147	0.98012	0.08229	1.02318	0.08212	1.08262
0.06454	1.13529	0.08152	0.8803	0.08234	0.96435	0.08237	0.97041	0.06254	1.0164	0.08227	1.09803		0.06454	1.13529	0.08235	0.89865	0.08234	0.92578	0.0822	1.08371	0.08142	1.01321	0.08226	1.41815		0.06454	1.13529	0.08237	0.89433	0.08076	0.9258	0.08155	0.98103	0.08237	1.02425	0.0822	1.08371
0.0646	1.13641	0.08159	0.88113	0.08242	0.96528	0.08244	0.97133	0.0626	1.01738	0.08234	1.09914		0.0646	1.13641	0.08243	0.89947	0.08242	0.92663	0.08228	1.0848	0.0815	1.01421	0.08234	1.4195		0.0646	1.13641	0.08245	0.89517	0.08084	0.92673	0.08163	0.98195	0.08245	1.02532	0.08228	1.0848
0.06466	1.13753	0.08167	0.88197	0.0825	0.96615	0.08252	0.97224	0.06266	1.01835	0.08242	1.10026		0.06466	1.13753	0.0825	0.9003	0.0825	0.92747	0.08236	1.08589	0.08158	1.01521	0.08242	1.42085		0.06466	1.13753	0.08253	0.89601	0.08092	0.92767	0.0817	0.98288	0.08252	1.02634	0.08236	1.08589
0.06472	1.13863	0.08175	0.8828	0.08258	0.96701	0.0826	0.97294	0.06273	1.01932	0.0825	1.10136		0.06472	1.13863	0.08258	0.90112	0.08258	0.92829	0.08244	1.08697	0.08166	1.01622	0.08249	1.42219		0.06472	1.13863	0.08261	0.89684	0.08099	0.92861	0.08178	0.98382	0.0826	1.02736	0.08244	1.08697
0.06479	1.13973	0.08183	0.88362	0.08266	0.96789	0.08268	0.97385	0.06279	1.02031	0.08258	1.10246		0.06479	1.13973	0.08266	0.90195	0.08266	0.92911	0.08252	1.08806	0.08173	1.01723	0.08257	1.42354		0.06479	1.13973	0.08269	0.89767	0.08107	0.92956	0.08186	0.98475	0.08268	1.02835	0.08252	1.08806
0.06485	1.14083	0.08191	0.88444	0.08274	0.96878	0.08276	0.97476	0.06285	1.02129	0.08266	1.10354		0.06485	1.14083	0.08274	0.90276	0.08274	0.92992	0.0826	1.08914	0.08181	1.01822	0.08265	1.42489		0.06485	1.14083	0.08277	0.89851	0.08115	0.93051	0.08194	0.98568	0.08276	1.02934	0.0826	1.08914
0.06491	1.14192	0.08199	0.88524	0.08282	0.96968	0.08284	0.97566	0.06291	1.02227	0.08274	1.10463		0.06491	1.14192	0.08282	0.90358	0.08282	0.93073	0.08268	1.09019	0.08189	1.01921	0.08273	1.42624		0.06491	1.14192	0.08285	0.89933	0.08123	0.93146	0.08202	0.9866	0.08284	1.03033	0.08268	1.09019
0.06497	1.14302	0.08207	0.88604	0.0829	0.97058	0.08292	0.97656	0.06297	1.02326	0.08282	1.10571		0.06497	1.14302	0.0829	0.90439	0.0829	0.93154	0.08276	1.09124	0.08197	1.02021	0.08281	1.42759		0.06497	1.14302	0.08293	0.90014	0.08131	0.93241	0.0821	0.98752	0.08292	1.03131	0.08276	1.09124
0.06503	1.14411	0.08214	0.88684	0.08298	0.97149	0.083	0.97751	0.06303	1.02425	0.0829	1.10679		0.06503	1.14411	0.08298	0.9052	0.08298	0.93236	0.08284	1.09228	0.08205	1.02118	0.08289	1.42894		0.06503	1.14411	0.08301	0.90094	0.08138	0.93333	0.08218	0.98846	0.083	1.03228	0.08284	1.09228
0.0651	1.1452	0.08222	0.88765	0.08306	0.9724	0.08308	0.97862	0.06309	1.02524	0.08298	1.10788		0.0651	1.1452	0.08306	0.90601	0.08306	0.93316	0.08292	1.09332	0.08213	1.02217	0.08297	1.4303		0.0651	1.1452	0.08309	0.90174	0.08146	0.93424	0.08226	0.98939	0.08308	1.03324	0.08292	1.09332
0.06516	1.14631	0.0823	0.88845	0.08314	0.9733	0.08316	0.97949	0.06315	1.02622	0.08306	1.10895		0.06516	1.14631	0.08314	0.90682	0.08314	0.93397	0.083	1.09433	0.08221	1.02315	0.08305	1.43166		0.06516	1.14631	0.08317	0.90252	0.08154	0.93515	0.08233	0.99033	0.08316	1.03422	0.083	1.09433
0.06522	1.14741	0.08238	0.88925	0.08322	0.97417	0.08324	0.98038	0.06321	1.02722	0.08314	1.11004		0.06522	1.14741	0.08322	0.90764	0.08322	0.9348	0.08308	1.09533	0.08228	1.02411	0.08313	1.43302		0.06522	1.14741	0.08325	0.9033	0.08162	0.93606	0.08241	0.99126	0.08324	1.0352	0.08308	1.09533
0.06528	1.14852	0.08246	0.89004	0.0833	0.97506	0.08332	0.98117	0.06327	1.02821	0.08322	1.11112		0.06528	1.14852	0.0833	0.90847	0.0833	0.93564	0.08316	1.09631	0.08236	1.0251	0.08321	1.43437		0.06528	1.14852	0.08333	0.90408	0.0817	0.93697	0.08249	0.99219	0.08332	1.03616	0.08316	1.09631
0.06535	1.14962	0.08254	0.89084	0.08338	0.97599	0.0834	0.9821	0.06333	1.02921	0.0833	1.11219		0.06535	1.14962	0.08338	0.90931	0.08338	0.93647	0.08324	1.09731	0.08244	1.02607	0.08329	1.43572		0.06535	1.14962	0.08341	0.90487	0.08177	0.93787	0.08257	0.99313	0.0834	1.03709	0.08324	1.09731
0.06541	1.15071	0.08262	0.89163	0.08346	0.97691	0.08348	0.98302	0.06339	1.0302	0.08338	1.11325		0.06541	1.15071	0.08346	0.91015	0.08346	0.93731	0.08332	1.09831	0.08252	1.02704	0.08337	1.43708		0.06541	1.15071	0.08349	0.90565	0.08185	0.93877	0.08265	0.99407	0.08348	1.03803	0.08332	1.09831
0.06547	1.15181	0.0827	0.89242	0.08354	0.97781	0.08356	0.98401	0.06345	1.03119	0.08346	1.11431		0.06547	1.15181	0.08354	0.91099	0.08354	0.93814	0.0834	1.09932	0.0826	1.02803	0.08345	1.43845		0.06547	1.15181	0.08357	0.90642	0.08193	0.93964	0.08273	0.995	0.08356	1.03897	0.0834	1.09932
0.06553	1.1529	0.08277	0.89321	0.08362	0.97874	0.08364	0.98506	0.06351	1.03218	0.08354	1.11538		0.06553	1.1529	0.08362	0.91184	0.08362	0.93898	0.08347	1.10033	0.08268	1.02901	0.08353	1.43979		0.06553	1.1529	0.08365	0.90719	0.08201	0.94052	0.08281	0.99595	0.08364	1.03991	0.08347	1.10033
0.0656	1.15399	0.08285	0.89401	0.0837	0.97967	0.08372	0.98599	0.06357	1.03318	0.08362	1.11645		0.0656	1.15399	0.0837	0.91269	0.0837	0.93982	0.08355	1.10133	0.08276	1.03001	0.08361	1.44116		0.0656	1.15399	0.08373	0.90797	0.08209	0.9414	0.08289	0.99688	0.08372	1.04084	0.08355	1.10133
0.06566	1.15509	0.08293	0.89482	0.08378	0.9806	0.0838	0.98688	0.06363	1.03418	0.08369	1.11751		0.06566	1.15509	0.08378	0.91355	0.08378	0.94066	0.08363	1.10235	0.08283	1.031	0.08369	1.44253		0.06566	1.15509	0.08381	0.90875	0.08216	0.94227	0.08296	0.99783	0.0838	1.04176	0.08363	1.10235
0.06572	1.15618	0.08301	0.89564	0.08385	0.98154	0.08388	0.98765	0.06369	1.03518	0.08377	1.11857		0.06572	1.15618	0.08386	0.91441	0.08386	0.94149	0.08371	1.10337	0.08291	1.032	0.08376	1.44391		0.06572	1.15618	0.08389	0.90954	0.08224	0.94314	0.08304	0.99876	0.08388	1.04267	0.08371	1.10337
0.06578	1.15726	0.08309	0.89645	0.08393	0.98249	0.08396	0.98858	0.06375	1.03617	0.08385	1.11962		0.06578	1.15726	0.08394	0.91527	0.08393	0.94231	0.08379	1.1044	0.08299	1.03301	0.08384	1.44528		0.06578	1.15726	0.08397	0.91033	0.08232	0.94402	0.08312	0.9997	0.08396	1.04359	0.08379	1.1044
0.06584	1.15833	0.08317	0.89728	0.08401	0.98346	0.08404	0.9895	0.06381	1.03717	0.08393	1.12067		0.06584	1.15833	0.08401	0.91615	0.08401	0.94313	0.08387	1.10542	0.08307	1.03402	0.08392	1.44666		0.06584	1.15833	0.08405	0.91117	0.0824	0.94488	0.0832	1.00065	0.08404	1.04451	0.08387	1.10542
0.06591	1.15942	0.08325	0.8981	0.08409	0.98443	0.08412	0.99042	0.06387	1.03817	0.08401	1.12169		0.06591	1.15942	0.08409	0.91702	0.08409	0.94394	0.08395	1.10643	0.08315	1.03503	0.084	1.44804		0.06591	1.15942	0.08412	0.91205	0.08248	0.94571	0.08328	1.00159	0.08412	1.04547	0.08395	1.10643
0.06597	1.16049	0.08333	0.89894	0.08417	0.98543	0.08419	0.99136	0.06393	1.03915	0.08409	1.1227		0.06597	1.16049	0.08417	0.9179	0.08417	0.94476	0.08403	1.10745	0.08323	1.03606	0.08408	1.44943		0.06597	1.16049	0.0842	0.91295	0.08255	0.94652	0.08336	1.00254	0.0842	1.04642	0.08403	1.10745
0.06603	1.16158	0.0834	0.89977	0.08425	0.98644	0.08427	0.99248	0.06399	1.04015	0.08417	1.12372		0.06603	1.16158	0.08425	0.91877	0.08425	0.94559	0.08411	1.10847	0.08331	1.03711	0.08416	1.45082		0.06603	1.16158	0.08428	0.91386	0.08263	0.94732	0.08344	1.00349	0.08428	1.04738	0.08411	1.10847
0.06609	1.16266	0.08348	0.9006	0.08433	0.98747	0.08435	0.99337	0.06405	1.04115	0.08425	1.12472		0.06609	1.16266	0.08433	0.91965	0.08433	0.94644	0.08419	1.10948	0.08339	1.03815	0.08424	1.45221		0.06609	1.16266	0.08436	0.91477	0.08271	0.94811	0.08352	1.00446	0.08435	1.04833	0.08419	1.10948
0.06616	1.16374	0.08356	0.90145	0.08441	0.98849	0.08443	0.99439	0.06411	1.04215	0.08433	1.12573		0.06616	1.16374	0.08441	0.92052	0.08441	0.94732	0.08427	1.11048	0.08346	1.03919	0.08432	1.4536		0.06616	1.16374	0.08444	0.91568	0.08279	0.9489	0.08359	1.00542	0.08443	1.04929	0.08427	1.11048
0.06622	1.16484	0.08364	0.90229	0.08449	0.98952	0.08451	0.99531	0.06418	1.04314	0.08441	1.12673		0.06622	1.16484	0.08449	0.92139	0.08449	0.94821	0.08435	1.11148	0.08354	1.04023	0.0844	1.45499		0.06622	1.16484	0.08452	0.91658	0.08287	0.9497	0.08367	1.0064	0.08451	1.05023	0.08435	1.11148
0.06628	1.16594	0.08372	0.90313	0.08457	0.99052	0.08459	0.99616	0.06424	1.04413	0.08449	1.12772		0.06628	1.16594	0.08457	0.92227	0.08457	0.9491	0.08443	1.11247	0.08362	1.04129	0.08448	1.4564		0.06628	1.16594	0.0846	0.91748	0.08294	0.9505	0.08375	1.00737	0.08459	1.05116	0.08443	1.11247
0.06634	1.16704	0.0838	0.90399	0.08465	0.99152	0.08467	0.99704	0.0643	1.04513	0.08457	1.12871		0.06634	1.16704	0.08465	0.92314	0.08465	0.94999	0.08451	1.11345	0.0837	1.04232	0.08456	1.45779		0.06634	1.16704	0.08468	0.91837	0.08302	0.95133	0.08383	1.00833	0.08467	1.05208	0.08451	1.11345
0.06641	1.16814	0.08388	0.90485	0.08473	0.99251	0.08475	0.99805	0.06436	1.04613	0.08465	1.12969		0.06641	1.16814	0.08473	0.92401	0.08473	0.95088	0.08459	1.11444	0.08378	1.04334	0.08464	1.45918		0.06641	1.16814	0.08476	0.91925	0.0831	0.95215	0.08391	1.00928	0.08475	1.053	0.08459	1.11444
0.06647	1.16923	0.08395	0.90573	0.08481	0.99352	0.08483	0.99905	0.06442	1.04713	0.08473	1.13067		0.06647	1.16923	0.08481	0.92488	0.08481	0.95184	0.08467	1.11543	0.08386	1.04434	0.08472	1.46057		0.06647	1.16923	0.08484	0.92014	0.08318	0.95297	0.08399	1.01024	0.08483	1.05393	0.08467	1.11543
0.06653	1.17035	0.08403	0.90659	0.08489	0.99451	0.08491	0.99983	0.06448	1.04813	0.08481	1.13165		0.06653	1.17035	0.08489	0.92575	0.08489	0.95279	0.08474	1.11643	0.08394	1.04533	0.0848	1.46196		0.06653	1.17035	0.08492	0.92102	0.08326	0.95382	0.08407	1.01119	0.08491	1.05484	0.08474	1.11643
0.06659	1.17145	0.08411	0.90747	0.08497	0.99551	0.08499	1.00076	0.06454	1.04913	0.08489	1.13262		0.06659	1.17145	0.08497	0.92664	0.08497	0.95379	0.08482	1.11743	0.08401	1.04632	0.08488	1.46335		0.06659	1.17145	0.085	0.9219	0.08333	0.95467	0.08415	1.01214	0.08499	1.05575	0.08482	1.11743
0.06665	1.17256	0.08419	0.90834	0.08505	0.99649	0.08507	1.00167	0.0646	1.05012	0.08496	1.13359		0.06665	1.17256	0.08505	0.92766	0.08505	0.95482	0.0849	1.11842	0.08409	1.04732	0.08496	1.46474		0.06665	1.17256	0.08508	0.92279	0.08341	0.95551	0.08422	1.0131	0.08507	1.05666	0.0849	1.11842
0.06672	1.17368	0.08427	0.90923	0.08513	0.99746	0.08515	1.0026	0.06466	1.05111	0.08504	1.13455		0.06672	1.17368	0.08513	0.92867	0.08513	0.95586	0.08498	1.11943	0.08417	1.04831	0.08504	1.46613		0.06672	1.17368	0.08516	0.92368	0.08349	0.95636	0.0843	1.01405	0.08515	1.05756	0.08498	1.11943
0.06678	1.17479	0.08435	0.91012	0.08521	0.99842	0.08523	1.00361	0.06472	1.0521	0.08512	1.13551		0.06678	1.17479	0.08521	0.92954	0.08521	0.95693	0.08506	1.12044	0.08425	1.04928	0.08511	1.46752		0.06678	1.17479	0.08524	0.92456	0.08357	0.95723	0.08438	1.01499	0.08523	1.05848	0.08506	1.12044
0.06684	1.17591	0.08443	0.91101	0.08529	0.99937	0.08531	1.00465	0.06478	1.05308	0.0852	1.13646		0.06684	1.17591	0.08529	0.93039	0.08529	0.95794	0.08514	1.12146	0.08433	1.05026	0.08519	1.46891		0.06684	1.17591	0.08532	0.92547	0.08364	0.95813	0.08446	1.01595	0.08531	1.05939	0.08514	1.12146
0.0669	1.17702	0.08451	0.9119	0.08537	1.0003	0.08539	1.0056	0.06484	1.05407	0.08528	1.13741		0.0669	1.17702	0.08537	0.93141	0.08537	0.95899	0.08522	1.12249	0.08441	1.0512	0.08527	1.4703		0.0669	1.17702	0.0854	0.92637	0.08372	0.95902	0.08454	1.01691	0.08539	1.06033	0.08522	1.12249
0.06697	1.17813	0.08458	0.91278	0.08545	1.00123	0.08547	1.00639	0.0649	1.05506	0.08536	1.13835		0.06697	1.17813	0.08545	0.93229	0.08545	0.96008	0.0853	1.12352	0.08449	1.05228	0.08535	1.47167		0.06697	1.17813	0.08548	0.92727	0.0838	0.95993	0.08462	1.01787	0.08547	1.06126	0.0853	1.12352
0.06703	1.17922	0.08466	0.91367	0.08552	1.00215	0.08555	1.00732	0.06496	1.05603	0.08544	1.1393		0.06703	1.17922	0.08553	0.93322	0.08553	0.96117	0.08538	1.12457	0.08456	1.05324	0.08543	1.47304		0.06703	1.17922	0.08556	0.92818	0.08388	0.96085	0.0847	1.01882	0.08555	1.06226	0.08538	1.12457
0.06709	1.18032	0.08474	0.91456	0.0856	1.00305	0.08563	1.00827	0.06502	1.05702	0.08552	1.14026		0.06709	1.18032	0.0856	0.9342	0.0856	0.9622	0.08546	1.12563	0.08464	1.05425	0.08551	1.47441		0.06709	1.18032	0.08564	0.92909	0.08396	0.96178	0.08477	1.01977	0.08563	1.06349	0.08546	1.12563
0.06715	1.18141	0.08482	0.91544	0.08568	1.00396	0.08571	1.00924	0.06508	1.05799	0.0856	1.14123		0.06715	1.18141	0.08568	0.93511	0.08568	0.96318	0.08554	1.1267	0.08472	1.05516	0.08559	1.47578		0.06715	1.18141	0.08572	0.93	0.08403	0.9627	0.08485	1.02072	0.08571	1.06469	0.08554	1.1267
0.06722	1.1825	0.0849	0.91632	0.08576	1.00486	0.08579	1.0102	0.06514	1.05897	0.08568	1.14221		0.06722	1.1825	0.08576	0.93602	0.08576	0.96417	0.08562	1.12776	0.0848	1.0561	0.08567	1.47715		0.06722	1.1825	0.0858	0.93091	0.08411	0.96362	0.08493	1.02166	0.08579	1.06581	0.08562	1.12776
0.06728	1.18358	0.08498	0.91718	0.08584	1.00578	0.08587	1.01117	0.0652	1.05995	0.08576	1.14321		0.06728	1.18358	0.08584	0.93694	0.08584	0.96515	0.0857	1.12883	0.08488	1.05708	0.08575	1.47851		0.06728	1.18358	0.08588	0.93182	0.08419	0.96453	0.08501	1.0226	0.08587	1.06677	0.0857	1.12883
0.06734	1.18467	0.08506	0.91805	0.08592	1.0067	0.08594	1.01218	0.06526	1.06091	0.08584	1.14423		0.06734	1.18467	0.08592	0.93785	0.08592	0.96612	0.08578	1.12991	0.08496	1.05807	0.08583	1.47987		0.06734	1.18467	0.08595	0.93274	0.08427	0.96545	0.08509	1.02352	0.08595	1.06783	0.08578	1.12991
0.0674	1.18576	0.08514	0.91893	0.086	1.00762	0.08602	1.01328	0.06532	1.06189	0.08592	1.14527		0.0674	1.18576	0.086	0.93875	0.086	0.96708	0.08586	1.13099	0.08504	1.05907	0.08591	1.48123		0.0674	1.18576	0.08603	0.93364	0.08435	0.96636	0.08517	1.02446	0.08603	1.06892	0.08586	1.13099
0.06746	1.18685	0.08521	0.9198	0.08608	1.00852	0.0861	1.01419	0.06538	1.06285	0.086	1.14633		0.06746	1.18685	0.08608	0.93963	0.08608	0.96802	0.08594	1.13207	0.08511	1.05999	0.08599	1.48259		0.06746	1.18685	0.08611	0.93455	0.08442	0.96725	0.08525	1.0254	0.08611	1.06997	0.08594	1.13207
0.06753	1.18792	0.08529	0.92067	0.08616	1.0094	0.08618	1.01507	0.06544	1.06383	0.08608	1.14741		0.06753	1.18792	0.08616	0.94053	0.08616	0.96895	0.08602	1.13314	0.08519	1.06094	0.08607	1.48395		0.06753	1.18792	0.08619	0.93545	0.0845	0.96812	0.08533	1.02634	0.08619	1.07099	0.08602	1.13314
0.06759	1.18901	0.08537	0.92155	0.08624	1.0103	0.08626	1.01601	0.0655	1.06481	0.08616	1.14851		0.06759	1.18901	0.08624	0.94142	0.08624	0.96985	0.08609	1.13422	0.08527	1.06187	0.08615	1.48529		0.06759	1.18901	0.08627	0.93635	0.08458	0.969	0.0854	1.02728	0.08626	1.07203	0.08609	1.13422
0.06765	1.19009	0.08545	0.92243	0.08632	1.01119	0.08634	1.01699	0.06556	1.06578	0.08624	1.14962		0.06765	1.19009	0.08632	0.94231	0.08632	0.97073	0.08617	1.13532	0.08535	1.06285	0.08623	1.48666		0.06765	1.19009	0.08635	0.93725	0.08466	0.96987	0.08548	1.02822	0.08634	1.07305	0.08617	1.13532
0.06771	1.19119	0.08553	0.92331	0.0864	1.01208	0.08642	1.01796	0.06562	1.06676	0.08631	1.15074		0.06771	1.19119	0.0864	0.94319	0.0864	0.9716	0.08625	1.13642	0.08543	1.06382	0.08631	1.488		0.06771	1.19119	0.08643	0.93815	0.08474	0.97074	0.08556	1.02917	0.08642	1.07413	0.08625	1.13642
0.06778	1.19228	0.08561	0.92418	0.08648	1.01295	0.0865	1.01905	0.06569	1.06772	0.08639	1.15186		0.06778	1.19228	0.08648	0.94405	0.08648	0.97246	0.08633	1.13752	0.08551	1.06479	0.08639	1.48935		0.06778	1.19228	0.08651	0.93904	0.08481	0.97163	0.08564	1.03013	0.0865	1.07518	0.08633	1.13752
0.06784	1.19337	0.08569	0.92505	0.08656	1.01381	0.08658	1.02006	0.06575	1.06868	0.08647	1.15297		0.06784	1.19337	0.08656	0.94491	0.08656	0.97332	0.08641	1.13861	0.08559	1.06574	0.08646	1.49071		0.06784	1.19337	0.08659	0.93994	0.08489	0.97252	0.08572	1.03108	0.08658	1.07628	0.08641	1.13861
0.0679	1.19447	0.08577	0.92593	0.08664	1.01468	0.08666	1.02091	0.06581	1.06965	0.08655	1.15409		0.0679	1.19447	0.08664	0.94577	0.08664	0.97416	0.08649	1.1397	0.08567	1.06668	0.08654	1.49207		0.0679	1.19447	0.08667	0.94084	0.08497	0.97342	0.0858	1.03205	0.08666	1.0774	0.08649	1.1397
0.06796	1.19557	0.08584	0.92678	0.08672	1.01555	0.08674	1.02181	0.06587	1.0706	0.08663	1.1552		0.06796	1.19557	0.08672	0.94664	0.08672	0.97499	0.08657	1.14079	0.08574	1.06763	0.08662	1.49342		0.06796	1.19557	0.08675	0.94173	0.08505	0.97433	0.08588	1.033	0.08674	1.07851	0.08657	1.14079
0.06803	1.19667	0.08592	0.92764	0.0868	1.01641	0.08682	1.02277	0.06593	1.07156	0.08671	1.15631		0.06803	1.19667	0.0868	0.94752	0.0868	0.97583	0.08665	1.14188	0.08582	1.06859	0.0867	1.49478		0.06803	1.19667	0.08683	0.94264	0.08513	0.97523	0.08596	1.03395	0.08682	1.0796	0.08665	1.14188
0.06809	1.19776	0.086	0.9285	0.08688	1.01726	0.0869	1.02375	0.06599	1.07252	0.08679	1.15742		0.06809	1.19776	0.08688	0.94843	0.08688	0.97669	0.08673	1.14295	0.0859	1.06955	0.08678	1.49613		0.06809	1.19776	0.08691	0.94354	0.0852	0.97615	0.08603	1.03491	0.0869	1.08065	0.08673	1.14295
0.06815	1.19886	0.08608	0.92936	0.08696	1.01812	0.08698	1.02477	0.06605	1.07348	0.08687	1.15853		0.06815	1.19886	0.08696	0.94933	0.08696	0.97757	0.08681	1.14403	0.08598	1.07052	0.08686	1.4975		0.06815	1.19886	0.08699	0.94444	0.08528	0.97705	0.08611	1.03585	0.08698	1.08168	0.08681	1.14403
0.06821	1.19994	0.08616	0.93022	0.08704	1.01898	0.08706	1.02581	0.06611	1.07445	0.08695	1.15964		0.06821	1.19994	0.08704	0.95022	0.08704	0.97848	0.08689	1.14511	0.08606	1.07146	0.08694	1.49885		0.06821	1.19994	0.08707	0.94533	0.08536	0.97797	0.08619	1.03679	0.08706	1.08269	0.08689	1.14511
0.06827	1.20103	0.08624	0.93107	0.08712	1.01983	0.08714	1.02669	0.06617	1.07542	0.08703	1.16076		0.06827	1.20103	0.08712	0.95112	0.08712	0.97941	0.08697	1.1462	0.08614	1.07241	0.08702	1.50022		0.06827	1.20103	0.08715	0.94623	0.08544	0.9789	0.08627	1.03775	0.08714	1.08367	0.08697	1.1462
0.06834	1.20213	0.08632	0.93191	0.08719	1.02072	0.08722	1.02755	0.06623	1.07638	0.08711	1.16187		0.06834	1.20213	0.08719	0.95201	0.0872	0.98034	0.08705	1.14728	0.08622	1.07335	0.0871	1.50157		0.06834	1.20213	0.08723	0.94711	0.08552	0.97982	0.08635	1.03872	0.08722	1.08466	0.08705	1.14728
0.0684	1.20325	0.08639	0.93275	0.08727	1.02179	0.0873	1.0285	0.06629	1.07734	0.08719	1.16297		0.0684	1.20325	0.08727	0.95287	0.08727	0.98128	0.08713	1.14836	0.08629	1.0743	0.08718	1.50294		0.0684	1.20325	0.08731	0.948	0.08559	0.98072	0.08643	1.03969	0.0873	1.08564	0.08713	1.14836
0.06846	1.20436	0.08647	0.93359	0.08735	1.02277	0.08738	1.02945	0.06635	1.07831	0.08727	1.16409		0.06846	1.20436	0.08735	0.95371	0.08735	0.98225	0.08721	1.14943	0.08637	1.07525	0.08726	1.50431		0.06846	1.20436	0.08739	0.94886	0.08567	0.98162	0.08651	1.04065	0.08738	1.08664	0.08721	1.14943
0.06852	1.20548	0.08655	0.93442	0.08743	1.02354	0.08746	1.0304	0.06641	1.07927	0.08735	1.16522		0.06852	1.20548	0.08743	0.95454	0.08743	0.9832	0.08729	1.1505	0.08645	1.07621	0.08734	1.50568		0.06852	1.20548	0.08747	0.94972	0.08575	0.98252	0.08659	1.04162	0.08746	1.08766	0.08729	1.1505
0.06859	1.20659	0.08663	0.93526	0.08751	1.02434	0.08754	1.03133	0.06647	1.08024	0.08743	1.16634		0.06859	1.20659	0.08751	0.95536	0.08751	0.98411	0.08737	1.15157	0.08653	1.07716	0.08742	1.50705		0.06859	1.20659	0.08755	0.95054	0.08583	0.98341	0.08666	1.04258	0.08754	1.08865	0.08737	1.15157
0.06865	1.20771	0.08671	0.93608	0.08759	1.02534	0.08761	1.03237	0.06653	1.08122	0.08751	1.16748		0.06865	1.20771	0.08759	0.95617	0.08759	0.98503	0.08744	1.15263	0.08661	1.07812	0.0875	1.50841		0.06865	1.20771	0.08763	0.95136	0.08591	0.98431	0.08674	1.04354	0.08762	1.08963	0.08744	1.15263
0.06871	1.20884	0.08679	0.9369	0.08767	1.02622	0.08769	1.03334	0.06659	1.0822	0.08759	1.16861		0.06871	1.20884	0.08767	0.95702	0.08767	0.98597	0.08752	1.15368	0.08669	1.07907	0.08758	1.50979		0.06871	1.20884	0.08771	0.95217	0.08598	0.98521	0.08682	1.04449	0.0877	1.0906	0.08752	1.15368
0.06877	1.20996	0.08687	0.93772	0.08775	1.02713	0.08777	1.03428	0.06665	1.08317	0.08766	1.16973		0.06877	1.20996	0.08775	0.95787	0.08775	0.98689	0.0876	1.15474	0.08677	1.08002	0.08766	1.51115		0.06877	1.20996	0.08778	0.95297	0.08606	0.98611	0.0869	1.04544	0.08778	1.09157	0.0876	1.15474
0.06884	1.21107	0.08695	0.93853	0.08783	1.02809	0.08785	1.03509	0.06671	1.08415	0.08774	1.17085		0.06884	1.21107	0.08783	0.95873	0.08783	0.98779	0.08768	1.15582	0.08684	1.08099	0.08774	1.51252		0.06884	1.21107	0.08786	0.95378	0.08614	0.98699	0.08698	1.04638	0.08786	1.09254	0.08768	1.15582
0.0689	1.21219	0.08702	0.93933	0.08791	1.02907	0.08793	1.03603	0.06677	1.08513	0.08782	1.17197		0.0689	1.21219	0.08791	0.95958	0.08791	0.98868	0.08776	1.15688	0.08692	1.08198	0.08781	1.51389		0.0689	1.21219	0.08794	0.95456	0.08622	0.98787	0.08706	1.04731	0.08794	1.09355	0.08776	1.15688
0.06896	1.21329	0.0871	0.94014	0.08799	1.03002	0.08801	1.03696	0.06683	1.08612	0.0879	1.17309		0.06896	1.21329	0.08799	0.96044	0.08799	0.98958	0.08784	1.15793	0.087	1.08298	0.08789	1.51526		0.06896	1.21329	0.08802	0.95535	0.0863	0.98875	0.08714	1.04826	0.08802	1.09456	0.08784	1.15793
0.06902	1.2144	0.08718	0.94096	0.08807	1.03096	0.08809	1.03788	0.06689	1.0871	0.08798	1.1742		0.06902	1.2144	0.08807	0.96129	0.08807	0.99044	0.08792	1.15899	0.08708	1.084	0.08797	1.51662		0.06902	1.2144	0.0881	0.95614	0.08637	0.98962	0.08721	1.0492	0.08809	1.09558	0.08792	1.15899
0.06908	1.21552	0.08726	0.94178	0.08815	1.03189	0.08817	1.0388	0.06695	1.08809	0.08806	1.1753		0.06908	1.21552	0.08815	0.96212	0.08815	0.99126	0.088	1.16005	0.08716	1.08504	0.08805	1.518		0.06908	1.21552	0.08818	0.95692	0.08645	0.9905	0.08729	1.05015	0.08817	1.09662	0.088	1.16005
0.06915	1.21663	0.08734	0.9426	0.08823	1.03277	0.08825	1.03971	0.06701	1.08908	0.08814	1.1764		0.06915	1.21663	0.08823	0.96297	0.08823	0.99206	0.08808	1.16111	0.08724	1.08608	0.08813	1.51936		0.06915	1.21663	0.08826	0.9577	0.08653	0.9914	0.08737	1.05109	0.08825	1.09765	0.08808	1.16111
0.06921	1.21771	0.08742	0.94342	0.08831	1.03367	0.08833	1.04063	0.06707	1.09007	0.08822	1.1775		0.06921	1.21771	0.08831	0.9638	0.08831	0.99286	0.08816	1.16216	0.08732	1.08712	0.08821	1.52073		0.06921	1.21771	0.08834	0.95849	0.08661	0.99229	0.08745	1.05203	0.08833	1.09868	0.08816	1.16216
0.06927	1.21879	0.0875	0.94424	0.08839	1.03468	0.08841	1.04161	0.06714	1.09105	0.0883	1.1786		0.06927	1.21879	0.08839	0.96462	0.08839	0.99364	0.08824	1.1632	0.08739	1.08814	0.08829	1.52212		0.06927	1.21879	0.08842	0.95928	0.08669	0.99318	0.08753	1.05297	0.08841	1.09969	0.08824	1.1632
0.06933	1.21987	0.08758	0.94506	0.08847	1.03569	0.08849	1.04262	0.0672	1.09204	0.08838	1.17969		0.06933	1.21987	0.08847	0.96545	0.08847	0.99444	0.08832	1.16424	0.08747	1.08916	0.08837	1.52351		0.06933	1.21987	0.0885	0.96008	0.08676	0.99407	0.08761	1.05391	0.08849	1.10067	0.08832	1.16424
0.0694	1.22097	0.08765	0.94588	0.08855	1.03667	0.08857	1.04348	0.06726	1.09303	0.08846	1.18078		0.0694	1.22097	0.08855	0.96627	0.08855	0.99526	0.0884	1.16528	0.08755	1.09015	0.08845	1.52491		0.0694	1.22097	0.08858	0.96089	0.08684	0.99498	0.08769	1.05485	0.08857	1.10163	0.0884	1.16528
0.06946	1.22205	0.08773	0.94672	0.08863	1.03768	0.08865	1.04431	0.06732	1.09402	0.08854	1.18186		0.06946	1.22205	0.08863	0.96711	0.08863	0.99611	0.08848	1.16632	0.08763	1.09114	0.08853	1.52629		0.06946	1.22205	0.08866	0.96171	0.08692	0.99588	0.08777	1.05578	0.08865	1.10259	0.08848	1.16632
0.06952	1.22312	0.08781	0.9476	0.08871	1.03868	0.08873	1.04521	0.06738	1.09501	0.08862	1.18294		0.06952	1.22312	0.0887	0.96795	0.08871	0.99697	0.08856	1.16737	0.08771	1.09214	0.08861	1.52768		0.06952	1.22312	0.08874	0.96253	0.087	0.99678	0.08784	1.05671	0.08873	1.10358	0.08856	1.16737
0.06958	1.22421	0.08789	0.94848	0.08879	1.03965	0.08881	1.04613	0.06744	1.096	0.0887	1.18401		0.06958	1.22421	0.08878	0.96878	0.08879	0.9978	0.08864	1.16841	0.08779	1.09312	0.08869	1.52906		0.06958	1.22421	0.08882	0.96336	0.08708	0.99769	0.08792	1.05765	0.08881	1.10456	0.08864	1.16841
0.06965	1.22529	0.08797	0.94935	0.08886	1.04062	0.08889	1.04704	0.0675	1.09699	0.08878	1.18509		0.06965	1.22529	0.08886	0.96963	0.08887	0.99862	0.08872	1.16943	0.08787	1.09409	0.08877	1.53043		0.06965	1.22529	0.0889	0.96419	0.08715	0.99859	0.088	1.05857	0.08889	1.10553	0.08872	1.16943
0.06971	1.22637	0.08805	0.95022	0.08894	1.04159	0.08897	1.04807	0.06756	1.09797	0.08886	1.18616		0.06971	1.22637	0.08894	0.97065	0.08894	0.99944	0.08879	1.17046	0.08795	1.09505	0.08885	1.53181		0.06971	1.22637	0.08898	0.96503	0.08723	0.99948	0.08808	1.0595	0.08897	1.10648	0.08879	1.17046
0.06977	1.22745	0.08813	0.95109	0.08902	1.04255	0.08905	1.04902	0.06762	1.09896	0.08894	1.18724		0.06977	1.22745	0.08902	0.9716	0.08902	1.00023	0.08887	1.17147	0.08802	1.09602	0.08893	1.53319		0.06977	1.22745	0.08906	0.96588	0.08731	1.00037	0.08816	1.06042	0.08905	1.10746	0.08887	1.17147
0.06983	1.22854	0.0882	0.95194	0.0891	1.04351	0.08913	1.04985	0.06768	1.09994	0.08901	1.18831		0.06983	1.22854	0.0891	0.97245	0.0891	1.001	0.08895	1.17248	0.0881	1.09698	0.08901	1.53458		0.06983	1.22854	0.08914	0.96674	0.08739	1.00125	0.08824	1.06134	0.08913	1.10845	0.08895	1.17248
0.06989	1.22962	0.08828	0.9528	0.08918	1.04445	0.08921	1.05069	0.06774	1.10093	0.08909	1.18937		0.06989	1.22962	0.08918	0.9732	0.08918	1.0018	0.08903	1.17349	0.08818	1.09795	0.08909	1.53597		0.06989	1.22962	0.08922	0.96761	0.08747	1.00212	0.08832	1.06227	0.08921	1.10941	0.08903	1.17349
0.06996	1.23071	0.08836	0.95367	0.08926	1.04542	0.08929	1.05155	0.0678	1.10193	0.08917	1.19044		0.06996	1.23071	0.08926	0.97398	0.08926	1.00261	0.08911	1.1745	0.08826	1.09891	0.08916	1.53734		0.06996	1.23071	0.0893	0.96848	0.08754	1.00299	0.0884	1.0632	0.08929	1.11036	0.08911	1.1745
0.07002	1.23181	0.08844	0.95453	0.08934	1.0464	0.08936	1.05251	0.06786	1.10292	0.08925	1.19151		0.07002	1.23181	0.08934	0.97484	0.08934	1.00344	0.08919	1.17551	0.08834	1.09988	0.08924	1.53872		0.07002	1.23181	0.08938	0.96935	0.08762	1.00388	0.08847	1.06413	0.08937	1.1113	0.08919	1.17551
0.07008	1.23289	0.08852	0.9554	0.08942	1.04746	0.08944	1.05341	0.06792	1.10392	0.08933	1.19256		0.07008	1.23289	0.08942	0.97573	0.08942	1.00426	0.08927	1.17653	0.08842	1.10086	0.08932	1.5401		0.07008	1.23289	0.08946	0.97022	0.0877	1.00481	0.08855	1.06506	0.08945	1.11224	0.08927	1.17653
0.07014	1.23397	0.0886	0.95627	0.0895	1.04853	0.08952	1.05437	0.06798	1.10491	0.08941	1.1936		0.07014	1.23397	0.0895	0.97661	0.0895	1.00508	0.08935	1.17752	0.0885	1.10184	0.0894	1.54148		0.07014	1.23397	0.08954	0.9711	0.08778	1.00578	0.08863	1.06601	0.08953	1.11317	0.08935	1.17752
0.07021	1.23505	0.08868	0.95713	0.08958	1.04956	0.0896	1.05514	0.06804	1.10591	0.08949	1.19463		0.07021	1.23505	0.08958	0.97749	0.08958	1.00593	0.08943	1.17853	0.08857	1.10282	0.08948	1.54285		0.07021	1.23505	0.08961	0.97197	0.08786	1.00676	0.08871	1.06697	0.08961	1.1141	0.08943	1.17853
0.07027	1.23615	0.08876	0.95799	0.08966	1.0506	0.08968	1.05597	0.0681	1.1069	0.08957	1.19564		0.07027	1.23615	0.08966	0.97832	0.08966	1.00681	0.08951	1.17953	0.08865	1.10381	0.08956	1.54421		0.07027	1.23615	0.08969	0.97283	0.08793	1.00772	0.08879	1.06797	0.08969	1.115	0.08951	1.17953
0.07033	1.23724	0.08883	0.95884	0.08974	1.05159	0.08976	1.05686	0.06816	1.1079	0.08965	1.19665		0.07033	1.23724	0.08974	0.97914	0.08974	1.00769	0.08959	1.18055	0.08873	1.1048	0.08964	1.54559		0.07033	1.23724	0.08977	0.97369	0.08801	1.00867	0.08887	1.06898	0.08977	1.11589	0.08959	1.18055
0.07039	1.23834	0.08891	0.95969	0.08982	1.05256	0.08984	1.05775	0.06822	1.1089	0.08973	1.19765		0.07039	1.23834	0.08982	0.98001	0.08982	1.00858	0.08967	1.18156	0.08881	1.10578	0.08972	1.54696		0.07039	1.23834	0.08985	0.97455	0.08809	1.0096	0.08895	1.06999	0.08985	1.11678	0.08967	1.18156
0.07046	1.23946	0.08899	0.96054	0.0899	1.05349	0.08992	1.05872	0.06828	1.1099	0.08981	1.19863		0.07046	1.23946	0.0899	0.9809	0.0899	1.00946	0.08975	1.18258	0.08889	1.10674	0.0898	1.54834		0.07046	1.23946	0.08993	0.97542	0.08817	1.01052	0.08903	1.07099	0.08993	1.11767	0.08975	1.18258
0.07052	1.24057	0.08907	0.9614	0.08998	1.05442	0.09	1.05967	0.06834	1.1109	0.08989	1.19962		0.07052	1.24057	0.08998	0.98182	0.08998	1.01034	0.08983	1.18361	0.08897	1.10769	0.08988	1.54972		0.07052	1.24057	0.09001	0.97628	0.08825	1.0114	0.0891	1.07199	0.09	1.11858	0.08983	1.18361
0.07058	1.24167	0.08915	0.96226	0.09006	1.05537	0.09008	1.06058	0.0684	1.11189	0.08997	1.2006		0.07058	1.24167	0.09006	0.98272	0.09006	1.01123	0.08991	1.18464	0.08905	1.10864	0.08996	1.55108		0.07058	1.24167	0.09009	0.97716	0.08832	1.01229	0.08918	1.07299	0.09008	1.11949	0.08991	1.18464
0.07064	1.24277	0.08923	0.96312	0.09014	1.05634	0.09016	1.06137	0.06846	1.11288	0.09005	1.20158		0.07064	1.24277	0.09014	0.98358	0.09014	1.01212	0.08999	1.18566	0.08912	1.10958	0.09004	1.55246		0.07064	1.24277	0.09017	0.97801	0.0884	1.01319	0.08926	1.07399	0.09016	1.12042	0.08999	1.18566
0.07071	1.24389	0.08931	0.96398	0.09022	1.05734	0.09024	1.06229	0.06852	1.11387	0.09013	1.20255		0.07071	1.24389	0.09022	0.98444	0.09022	1.01305	0.09007	1.18669	0.0892	1.11052	0.09012	1.55382		0.07071	1.24389	0.09025	0.97888	0.08848	1.01407	0.08934	1.07498	0.09024	1.12132	0.09007	1.18669
0.07077	1.24501	0.08939	0.96484	0.0903	1.05832	0.09032	1.0632	0.06859	1.11487	0.09021	1.20352		0.07077	1.24501	0.09029	0.98529	0.0903	1.014	0.09014	1.18771	0.08928	1.11147	0.0902	1.55518		0.07077	1.24501	0.09033	0.97974	0.08856	1.01495	0.08942	1.07597	0.09032	1.12222	0.09014	1.18771
0.07083	1.24612	0.08946	0.96569	0.09038	1.05926	0.0904	1.06414	0.06865	1.11587	0.09029	1.2045		0.07083	1.24612	0.09037	0.98617	0.09038	1.01495	0.09022	1.18872	0.08936	1.1124	0.09028	1.55654		0.07083	1.24612	0.09041	0.9806	0.08864	1.01581	0.0895	1.07696	0.0904	1.12311	0.09022	1.18872
0.07089	1.24724	0.08954	0.96652	0.09045	1.0602	0.09048	1.06507	0.06871	1.11686	0.09036	1.2055		0.07089	1.24724	0.09045	0.98702	0.09046	1.01591	0.0903	1.18973	0.08944	1.11335	0.09036	1.55791		0.07089	1.24724	0.09049	0.98146	0.08871	1.01668	0.08958	1.07792	0.09048	1.12403	0.0903	1.18973
0.07095	1.24836	0.08962	0.96735	0.09053	1.06111	0.09056	1.06602	0.06877	1.11785	0.09044	1.20656		0.07095	1.24836	0.09053	0.98787	0.09054	1.01687	0.09038	1.19075	0.08952	1.11432	0.09044	1.55927		0.07095	1.24836	0.09057	0.98234	0.08879	1.01754	0.08965	1.07887	0.09056	1.12495	0.09038	1.19075
0.07102	1.24945	0.0897	0.96816	0.09061	1.06201	0.09064	1.06697	0.06883	1.11884	0.09052	1.20762		0.07102	1.24945	0.09061	0.98869	0.09061	1.01781	0.09046	1.19178	0.0896	1.11528	0.09051	1.56062		0.07102	1.24945	0.09065	0.98321	0.08887	1.01839	0.08973	1.07981	0.09064	1.12588	0.09046	1.19178
0.07108	1.25057	0.08978	0.96899	0.09069	1.06291	0.09072	1.06792	0.06889	1.11983	0.0906	1.2086		0.07108	1.25057	0.09069	0.98953	0.09069	1.01874	0.09054	1.19281	0.08967	1.11625	0.09059	1.56198		0.07108	1.25057	0.09073	0.9841	0.08895	1.01924	0.08981	1.08075	0.09072	1.12681	0.09054	1.19281
0.07114	1.25168	0.08986	0.96981	0.09077	1.06378	0.0908	1.06888	0.06895	1.12083	0.09068	1.2096		0.07114	1.25168	0.09077	0.99035	0.09077	1.01966	0.09062	1.19385	0.08975	1.11722	0.09067	1.56334		0.07114	1.25168	0.09081	0.98501	0.08902	1.02008	0.08989	1.08167	0.0908	1.12773	0.09062	1.19385
0.0712	1.25279	0.08994	0.97065	0.09085	1.06465	0.09088	1.06983	0.06901	1.12181	0.09076	1.21066		0.0712	1.25279	0.09085	0.99121	0.09085	1.02059	0.0907	1.19491	0.08983	1.11819	0.09075	1.56471		0.0712	1.25279	0.09089	0.98593	0.0891	1.02103	0.08997	1.0826	0.09088	1.12865	0.0907	1.19491
0.07127	1.2539	0.09002	0.97149	0.09093	1.06552	0.09096	1.0708	0.06907	1.12281	0.09084	1.21177		0.07127	1.2539	0.09093	0.99209	0.09093	1.02152	0.09078	1.19597	0.08991	1.11915	0.09083	1.56607		0.07127	1.2539	0.09097	0.98685	0.08918	1.022	0.09005	1.08354	0.09096	1.12957	0.09078	1.19597
0.07133	1.25501	0.09009	0.97232	0.09101	1.06638	0.09103	1.0718	0.06913	1.12379	0.09092	1.21287		0.07133	1.25501	0.09101	0.99299	0.09101	1.02243	0.09086	1.19703	0.08999	1.1201	0.09091	1.56742		0.07133	1.25501	0.09105	0.98777	0.08926	1.02294	0.09013	1.08449	0.09104	1.13053	0.09086	1.19703
0.07139	1.25611	0.09017	0.97317	0.09109	1.06725	0.09111	1.07287	0.06919	1.12476	0.091	1.21397		0.07139	1.25611	0.09109	0.99386	0.09109	1.02334	0.09094	1.19809	0.09007	1.12106	0.09099	1.56879		0.07139	1.25611	0.09113	0.9887	0.08934	1.02385	0.09021	1.08546	0.09112	1.13148	0.09094	1.19809
0.07145	1.25721	0.09025	0.97402	0.09117	1.06815	0.09119	1.07384	0.06925	1.12574	0.09108	1.21507		0.07145	1.25721	0.09117	0.99474	0.09117	1.02424	0.09102	1.19916	0.09015	1.12203	0.09107	1.57015		0.07145	1.25721	0.09121	0.98961	0.08941	1.02477	0.09028	1.08641	0.0912	1.13244	0.09102	1.19916
0.07152	1.25831	0.09033	0.97485	0.09125	1.06911	0.09127	1.0748	0.06931	1.12672	0.09116	1.21617		0.07152	1.25831	0.09125	0.99562	0.09125	1.02515	0.0911	1.20023	0.09022	1.12299	0.09115	1.57152		0.07152	1.25831	0.09129	0.99053	0.08949	1.02569	0.09036	1.08737	0.09128	1.13339	0.0911	1.20023
0.07158	1.2594	0.09041	0.97568	0.09133	1.07012	0.09135	1.07578	0.06937	1.1277	0.09124	1.21727		0.07158	1.2594	0.09133	0.99651	0.09133	1.02606	0.09118	1.20131	0.0903	1.12395	0.09123	1.57288		0.07158	1.2594	0.09137	0.99144	0.08957	1.02659	0.09044	1.08831	0.09136	1.13433	0.09118	1.20131
0.07164	1.26049	0.09049	0.97652	0.09141	1.07111	0.09143	1.07684	0.06943	1.12868	0.09132	1.21835		0.07164	1.26049	0.09141	0.99739	0.09141	1.02698	0.09126	1.20242	0.09038	1.12491	0.09131	1.57424		0.07164	1.26049	0.09144	0.99235	0.08965	1.02749	0.09052	1.08924	0.09144	1.13525	0.09126	1.20242
0.0717	1.26161	0.09057	0.97736	0.09149	1.07209	0.09151	1.07787	0.06949	1.12966	0.0914	1.21946		0.0717	1.26161	0.09149	0.99828	0.09149	1.02789	0.09134	1.20355	0.09046	1.12586	0.09139	1.5756		0.0717	1.26161	0.09152	0.99326	0.08973	1.02836	0.0906	1.09017	0.09152	1.1362	0.09134	1.20355
0.07176	1.26274	0.09064	0.9782	0.09157	1.07306	0.09159	1.0789	0.06955	1.13063	0.09148	1.22057		0.07176	1.26274	0.09157	0.99916	0.09157	1.02879	0.09142	1.20468	0.09054	1.12683	0.09147	1.57696		0.07176	1.26274	0.0916	0.99417	0.0898	1.02926	0.09068	1.09109	0.0916	1.13715	0.09142	1.20468
0.07183	1.26386	0.09072	0.97904	0.09165	1.07402	0.09167	1.0799	0.06961	1.1316	0.09156	1.22166		0.07183	1.26386	0.09165	1.00003	0.09165	1.02971	0.09149	1.20578	0.09062	1.1278	0.09155	1.57833		0.07183	1.26386	0.09168	0.99507	0.08988	1.03015	0.09076	1.09203	0.09168	1.13808	0.09149	1.20578
0.07189	1.26499	0.0908	0.97989	0.09173	1.07497	0.09175	1.08097	0.06967	1.13256	0.09164	1.22276		0.07189	1.26499	0.09173	1.00089	0.09173	1.03065	0.09157	1.20687	0.0907	1.12876	0.09163	1.5797		0.07189	1.26499	0.09176	0.99597	0.08996	1.03106	0.09084	1.09297	0.09176	1.13902	0.09157	1.20687
0.07195	1.26611	0.09088	0.98073	0.09181	1.07591	0.09183	1.082	0.06973	1.13354	0.09171	1.22385		0.07195	1.26611	0.09181	1.00175	0.09181	1.0316	0.09165	1.20796	0.09078	1.12971	0.09171	1.58107		0.07195	1.26611	0.09184	0.99687	0.09004	1.03196	0.09091	1.0939	0.09184	1.13996	0.09165	1.20796
0.07201	1.26723	0.09096	0.98157	0.09189	1.07682	0.09191	1.08289	0.06979	1.13451	0.09179	1.22493		0.07201	1.26723	0.09188	1.00261	0.09189	1.03256	0.09173	1.20905	0.09085	1.13067	0.09179	1.58246		0.07201	1.26723	0.09192	0.99777	0.09012	1.03283	0.09099	1.09482	0.09191	1.14093	0.09173	1.20905
0.07208	1.26835	0.09104	0.98241	0.09197	1.07772	0.09199	1.08384	0.06985	1.13548	0.09187	1.226		0.07208	1.26835	0.09196	1.00347	0.09197	1.03353	0.09181	1.21013	0.09093	1.13162	0.09186	1.58384		0.07208	1.26835	0.092	0.99866	0.09019	1.03367	0.09107	1.09573	0.09199	1.14194	0.09181	1.21013
0.07214	1.26948	0.09112	0.98326	0.09205	1.07859	0.09207	1.08481	0.06991	1.13644	0.09195	1.22702		0.07214	1.26948	0.09204	1.00433	0.09205	1.03449	0.09189	1.21122	0.09101	1.13257	0.09194	1.58521		0.07214	1.26948	0.09208	0.99954	0.09027	1.0345	0.09115	1.09666	0.09207	1.14298	0.09189	1.21122
0.0722	1.2706	0.0912	0.98411	0.09212	1.07943	0.09215	1.08577	0.06997	1.1374	0.09203	1.22803		0.0722	1.2706	0.09212	1.00517	0.09213	1.03546	0.09197	1.2123	0.09109	1.13352	0.09202	1.58658		0.0722	1.2706	0.09216	1.00041	0.09035	1.03532	0.09123	1.09757	0.09215	1.14405	0.09197	1.2123
0.07226	1.2717	0.09127	0.98496	0.0922	1.08026	0.09223	1.08674	0.07003	1.13837	0.09211	1.22908		0.07226	1.2717	0.0922	1.006	0.09221	1.03642	0.09205	1.21339	0.09117	1.13447	0.0921	1.58795		0.07226	1.2717	0.09224	1.00128	0.09043	1.03613	0.09131	1.09848	0.09223	1.14512	0.09205	1.21339
0.07233	1.2728	0.09135	0.98582	0.09228	1.08111	0.09231	1.08771	0.0701	1.13933	0.09219	1.23017		0.07233	1.2728	0.09228	1.00684	0.09228	1.03739	0.09213	1.21449	0.09125	1.13543	0.09218	1.58932		0.07233	1.2728	0.09232	1.00213	0.09051	1.03695	0.09139	1.09939	0.09231	1.1462	0.09213	1.21449
0.07239	1.2739	0.09143	0.98666	0.09236	1.08195	0.09239	1.08867	0.07016	1.1403	0.09227	1.23128		0.07239	1.2739	0.09236	1.00768	0.09236	1.03836	0.09221	1.21558	0.09133	1.13639	0.09226	1.59068		0.07239	1.2739	0.0924	1.00298	0.09058	1.03778	0.09147	1.10031	0.09239	1.14726	0.09221	1.21558
0.07245	1.275	0.09151	0.9875	0.09244	1.08277	0.09247	1.08963	0.07022	1.14126	0.09235	1.23236		0.07245	1.275	0.09244	1.00855	0.09244	1.03931	0.09229	1.21666	0.0914	1.13736	0.09234	1.59206		0.07245	1.275	0.09248	1.00386	0.09066	1.03863	0.09154	1.10123	0.09247	1.14835	0.09229	1.21666
0.07251	1.27608	0.09159	0.98835	0.09252	1.0836	0.09255	1.09061	0.07028	1.14222	0.09243	1.23344		0.07251	1.27608	0.09252	1.00942	0.09252	1.04027	0.09237	1.21771	0.09148	1.13833	0.09242	1.59344		0.07251	1.27608	0.09256	1.00474	0.09074	1.0395	0.09162	1.10216	0.09255	1.14944	0.09237	1.21771
0.07257	1.27718	0.09167	0.98919	0.0926	1.08441	0.09263	1.09168	0.07034	1.14318	0.09251	1.2345		0.07257	1.27718	0.0926	1.01031	0.0926	1.0412	0.09245	1.21876	0.09156	1.13932	0.0925	1.59481		0.07257	1.27718	0.09264	1.00561	0.09082	1.0404	0.0917	1.10309	0.09263	1.15054	0.09245	1.21876
0.07264	1.27827	0.09175	0.99003	0.09268	1.08524	0.09271	1.09261	0.0704	1.14415	0.09259	1.23556		0.07264	1.27827	0.09268	1.01119	0.09268	1.04213	0.09253	1.21981	0.09164	1.14031	0.09258	1.59619		0.07264	1.27827	0.09272	1.00649	0.0909	1.04131	0.09178	1.10404	0.09271	1.15165	0.09253	1.21981
0.0727	1.27937	0.09183	0.99089	0.09276	1.08612	0.09278	1.09349	0.07046	1.1451	0.09267	1.23662		0.0727	1.27937	0.09276	1.01206	0.09276	1.04305	0.09261	1.22087	0.09172	1.14132	0.09266	1.59757		0.0727	1.27937	0.0928	1.00736	0.09097	1.04224	0.09186	1.10497	0.09279	1.15275	0.09261	1.22087
0.07276	1.28047	0.0919	0.99175	0.09284	1.08702	0.09286	1.09441	0.07052	1.14606	0.09275	1.23768		0.07276	1.28047	0.09284	1.01295	0.09284	1.04397	0.09269	1.22192	0.0918	1.14231	0.09274	1.59895		0.07276	1.28047	0.09288	1.00823	0.09105	1.04315	0.09194	1.10592	0.09287	1.15385	0.09269	1.22192
0.07282	1.28158	0.09198	0.99261	0.09292	1.08796	0.09294	1.09534	0.07058	1.14703	0.09283	1.23876		0.07282	1.28158	0.09292	1.01383	0.09292	1.04489	0.09277	1.22299	0.09188	1.14331	0.09282	1.60033		0.07282	1.28158	0.09296	1.0091	0.09113	1.04405	0.09202	1.10686	0.09295	1.15495	0.09277	1.22299
0.07289	1.28269	0.09206	0.99347	0.093	1.08893	0.09302	1.09628	0.07064	1.14801	0.09291	1.23982		0.07289	1.28269	0.093	1.01471	0.093	1.0458	0.09284	1.22404	0.09195	1.1443	0.0929	1.60171		0.07289	1.28269	0.09304	1.00998	0.09121	1.04493	0.09209	1.10781	0.09303	1.15606	0.09284	1.22404
0.07295	1.28381	0.09214	0.99434	0.09308	1.0899	0.0931	1.09723	0.0707	1.14899	0.09299	1.24088		0.07295	1.28381	0.09308	1.01559	0.09308	1.04669	0.09292	1.22509	0.09203	1.14528	0.09298	1.60309		0.07295	1.28381	0.09312	1.01083	0.09129	1.04583	0.09217	1.10875	0.09311	1.15715	0.09292	1.22509
0.07301	1.28492	0.09222	0.99521	0.09316	1.09086	0.09318	1.09823	0.07076	1.14997	0.09306	1.24194		0.07301	1.28492	0.09316	1.01646	0.09316	1.04757	0.093	1.22614	0.09211	1.14627	0.09306	1.60448		0.07301	1.28492	0.0932	1.01169	0.09136	1.04673	0.09225	1.1097	0.09319	1.15825	0.093	1.22614
0.07307	1.28603	0.0923	0.99611	0.09324	1.09181	0.09326	1.09907	0.07082	1.15095	0.09314	1.24299		0.07307	1.28603	0.09324	1.01734	0.09324	1.04844	0.09308	1.22719	0.09219	1.14727	0.09314	1.60585		0.07307	1.28603	0.09327	1.01253	0.09144	1.04765	0.09233	1.11064	0.09327	1.15934	0.09308	1.22719
0.07314	1.28714	0.09238	0.99702	0.09332	1.09275	0.09334	1.09995	0.07088	1.15193	0.09322	1.24405		0.07314	1.28714	0.09332	1.01823	0.09332	1.0493	0.09316	1.22823	0.09227	1.14826	0.09321	1.60724		0.07314	1.28714	0.09335	1.01336	0.09152	1.04859	0.09241	1.11159	0.09335	1.1604	0.09316	1.22823
0.0732	1.28825	0.09245	0.99791	0.0934	1.09368	0.09342	1.1008	0.07094	1.15291	0.0933	1.24512		0.0732	1.28825	0.0934	1.01911	0.0934	1.05015	0.09324	1.22927	0.09235	1.14926	0.09329	1.60862		0.0732	1.28825	0.09343	1.01418	0.0916	1.04953	0.09249	1.11253	0.09343	1.16144	0.09324	1.22927
0.07326	1.28935	0.09253	0.9988	0.09348	1.09459	0.0935	1.10173	0.071	1.15389	0.09338	1.24619		0.07326	1.28935	0.09347	1.01998	0.09348	1.051	0.09332	1.23032	0.09243	1.15025	0.09337	1.61		0.07326	1.28935	0.09351	1.015	0.09168	1.05047	0.09257	1.11346	0.09351	1.16248	0.09332	1.23032
0.07332	1.29045	0.09261	0.99968	0.09356	1.09551	0.09358	1.10264	0.07106	1.15487	0.09346	1.24725		0.07332	1.29045	0.09355	1.02084	0.09356	1.05185	0.0934	1.23137	0.0925	1.15124	0.09345	1.61137		0.07332	1.29045	0.09359	1.01581	0.09175	1.05139	0.09265	1.11438	0.09359	1.16349	0.0934	1.23137
0.07338	1.29154	0.09269	1.00055	0.09364	1.09645	0.09366	1.10359	0.07112	1.15585	0.09354	1.24833		0.07338	1.29154	0.09363	1.02168	0.09364	1.05269	0.09348	1.23242	0.09258	1.15225	0.09353	1.61274		0.07338	1.29154	0.09367	1.01662	0.09183	1.0523	0.09272	1.1153	0.09367	1.16452	0.09348	1.23242
0.07345	1.29262	0.09277	1.00138	0.09372	1.09738	0.09374	1.10443	0.07118	1.15683	0.09362	1.24938		0.07345	1.29262	0.09371	1.02251	0.09372	1.05353	0.09356	1.23346	0.09266	1.15326	0.09361	1.61411		0.07345	1.29262	0.09375	1.01743	0.09191	1.05321	0.0928	1.11623	0.09374	1.1655	0.09356	1.23346
0.07351	1.29371	0.09285	1.00222	0.09379	1.0983	0.09382	1.10525	0.07124	1.15781	0.0937	1.25044		0.07351	1.29371	0.09379	1.02332	0.0938	1.05436	0.09364	1.23451	0.09274	1.15428	0.09369	1.61549		0.07351	1.29371	0.09383	1.01824	0.09199	1.05411	0.09288	1.11714	0.09382	1.16648	0.09364	1.23451
0.07357	1.29478	0.09293	1.00306	0.09387	1.09921	0.0939	1.10612	0.0713	1.15879	0.09378	1.25149		0.07357	1.29478	0.09387	1.02412	0.09388	1.05519	0.09372	1.23555	0.09282	1.15531	0.09377	1.61687		0.07357	1.29478	0.09391	1.01907	0.09207	1.05499	0.09296	1.11808	0.0939	1.16746	0.09372	1.23555
0.07363	1.29586	0.09301	1.00392	0.09395	1.10011	0.09398	1.107	0.07136	1.15978	0.09386	1.25255		0.07363	1.29586	0.09395	1.02493	0.09395	1.05602	0.0938	1.23661	0.0929	1.15632	0.09385	1.61823		0.07363	1.29586	0.09399	1.01991	0.09214	1.05588	0.09304	1.11903	0.09398	1.16841	0.0938	1.23661
0.0737	1.29694	0.09308	1.00476	0.09403	1.10098	0.09406	1.10793	0.07142	1.16076	0.09394	1.2536		0.0737	1.29694	0.09403	1.02573	0.09403	1.05685	0.09388	1.23766	0.09298	1.15732	0.09393	1.61961		0.0737	1.29694	0.09407	1.02075	0.09222	1.05677	0.09312	1.11999	0.09406	1.16937	0.09388	1.23766
0.07376	1.29802	0.09316	1.00562	0.09411	1.10184	0.09414	1.10885	0.07148	1.16175	0.09402	1.25465		0.07376	1.29802	0.09411	1.02654	0.09411	1.05767	0.09396	1.23871	0.09306	1.15832	0.09401	1.62097		0.07376	1.29802	0.09415	1.02159	0.0923	1.05765	0.0932	1.12095	0.09414	1.17033	0.09396	1.23871
0.07382	1.29911	0.09324	1.00646	0.09419	1.10268	0.09422	1.10976	0.07155	1.16274	0.0941	1.25569		0.07382	1.29911	0.09419	1.02737	0.09419	1.0585	0.09404	1.23975	0.09313	1.15934	0.09409	1.62233		0.07382	1.29911	0.09423	1.02242	0.09238	1.05853	0.09328	1.12192	0.09422	1.17128	0.09404	1.23975
0.07388	1.30021	0.09332	1.0073	0.09427	1.10354	0.0943	1.11056	0.07161	1.16372	0.09418	1.25674		0.07388	1.30021	0.09427	1.0282	0.09427	1.05932	0.09412	1.24078	0.09321	1.16033	0.09417	1.6237		0.07388	1.30021	0.09431	1.02327	0.09246	1.05942	0.09335	1.12289	0.0943	1.17221	0.09412	1.24078
0.07395	1.30131	0.0934	1.00813	0.09435	1.10441	0.09438	1.11142	0.07167	1.16471	0.09426	1.25779		0.07395	1.30131	0.09435	1.02901	0.09435	1.06015	0.09419	1.2418	0.09329	1.16134	0.09425	1.62506		0.07395	1.30131	0.09439	1.02411	0.09253	1.06029	0.09343	1.12385	0.09438	1.17312	0.09419	1.2418
0.07401	1.30241	0.09348	1.00897	0.09443	1.10529	0.09446	1.1123	0.07173	1.16571	0.09434	1.25884		0.07401	1.30241	0.09443	1.02984	0.09443	1.06099	0.09427	1.24282	0.09337	1.16232	0.09433	1.62641		0.07401	1.30241	0.09447	1.02495	0.09261	1.06115	0.09351	1.12482	0.09446	1.17402	0.09427	1.24282
0.07407	1.30351	0.09356	1.0098	0.09451	1.1062	0.09453	1.11321	0.07179	1.1667	0.09441	1.25989		0.07407	1.30351	0.09451	1.03067	0.09451	1.06182	0.09435	1.24383	0.09345	1.16331	0.09441	1.62777		0.07407	1.30351	0.09455	1.02579	0.09269	1.06199	0.09359	1.12579	0.09454	1.17495	0.09435	1.24383
0.07413	1.3046	0.09364	1.01063	0.09459	1.10711	0.09461	1.1141	0.07185	1.1677	0.09449	1.26093		0.07413	1.3046	0.09459	1.03151	0.09459	1.06266	0.09443	1.24486	0.09353	1.1643	0.09449	1.62914		0.07413	1.3046	0.09463	1.02664	0.09277	1.06281	0.09367	1.12675	0.09462	1.17588	0.09443	1.24486
0.07419	1.3057	0.09371	1.01147	0.09467	1.10801	0.09469	1.115	0.07191	1.16869	0.09457	1.26197		0.07419	1.3057	0.09467	1.03235	0.09467	1.06351	0.09451	1.24589	0.09361	1.16528	0.09456	1.63049		0.07419	1.3057	0.09471	1.02747	0.09285	1.06363	0.09375	1.1277	0.0947	1.17681	0.09451	1.24589
0.07426	1.30679	0.09379	1.01233	0.09475	1.10893	0.09477	1.1159	0.07197	1.16969	0.09465	1.26301		0.07426	1.30679	0.09475	1.03319	0.09475	1.06437	0.09459	1.24691	0.09368	1.16628	0.09464	1.63185		0.07426	1.30679	0.09479	1.0283	0.09292	1.06443	0.09383	1.12866	0.09478	1.17774	0.09459	1.24691
0.07432	1.30789	0.09387	1.01319	0.09483	1.10984	0.09485	1.1168	0.07203	1.17068	0.09473	1.26405		0.07432	1.30789	0.09483	1.03405	0.09483	1.06523	0.09467	1.24793	0.09376	1.16731	0.09472	1.63321		0.07432	1.30789	0.09487	1.02913	0.093	1.06524	0.09391	1.12961	0.09486	1.17867	0.09467	1.24793
0.07438	1.30899	0.09395	1.01404	0.09491	1.11074	0.09493	1.11771	0.07209	1.17168	0.09481	1.26509		0.07438	1.30899	0.09491	1.03491	0.09491	1.0661	0.09475	1.24893	0.09384	1.16833	0.0948	1.63457		0.07438	1.30899	0.09495	1.02995	0.09308	1.06606	0.09398	1.13055	0.09494	1.17961	0.09475	1.24893
0.07444	1.3101	0.09403	1.0149	0.09499	1.11164	0.09501	1.11865	0.07215	1.17267	0.09489	1.26611		0.07444	1.3101	0.09498	1.03578	0.09499	1.06698	0.09483	1.24994	0.09392	1.16937	0.09488	1.63593		0.07444	1.3101	0.09503	1.03077	0.09316	1.06688	0.09406	1.13151	0.09502	1.18054	0.09483	1.24994
0.07451	1.3112	0.09411	1.01576	0.09507	1.11254	0.09509	1.11959	0.07221	1.17367	0.09497	1.26715		0.07451	1.3112	0.09506	1.03665	0.09507	1.06785	0.09491	1.25094	0.094	1.17038	0.09496	1.6373		0.07451	1.3112	0.0951	1.03159	0.09324	1.06779	0.09414	1.13247	0.0951	1.18148	0.09491	1.25094
0.07457	1.31229	0.09419	1.01661	0.09515	1.11345	0.09517	1.1206	0.07227	1.17465	0.09505	1.26819		0.07457	1.31229	0.09514	1.03754	0.09515	1.06871	0.09499	1.25194	0.09408	1.1714	0.09504	1.63868		0.07457	1.31229	0.09518	1.0324	0.09331	1.06857	0.09422	1.13343	0.09518	1.18242	0.09499	1.25194
0.07463	1.31339	0.09427	1.01747	0.09523	1.11438	0.09525	1.12153	0.07233	1.17564	0.09513	1.26922		0.07463	1.31339	0.09522	1.0384	0.09523	1.06959	0.09507	1.25294	0.09416	1.17241	0.09512	1.64003		0.07463	1.31339	0.09526	1.03323	0.09339	1.06941	0.0943	1.13438	0.09526	1.18336	0.09507	1.25294
0.07469	1.31449	0.09434	1.01833	0.09531	1.11533	0.09533	1.1224	0.07239	1.17663	0.09521	1.27024		0.07469	1.31449	0.0953	1.03929	0.09531	1.07046	0.09515	1.25394	0.09423	1.1734	0.0952	1.6414		0.07469	1.31449	0.09534	1.03408	0.09347	1.07027	0.09438	1.13534	0.09534	1.18429	0.09515	1.25394
0.07476	1.31558	0.09442	1.01917	0.09538	1.1163	0.09541	1.12332	0.07245	1.17763	0.09529	1.27129		0.07476	1.31558	0.09538	1.04018	0.09539	1.07135	0.09523	1.25496	0.09431	1.1744	0.09528	1.64275		0.07476	1.31558	0.09542	1.03494	0.09355	1.07112	0.09446	1.13629	0.09542	1.18521	0.09523	1.25496
0.07482	1.31667	0.0945	1.02001	0.09546	1.11727	0.09549	1.12428	0.07251	1.17862	0.09537	1.27233		0.07482	1.31667	0.09546	1.04106	0.09547	1.07225	0.09531	1.25598	0.09439	1.1754	0.09536	1.64412		0.07482	1.31667	0.0955	1.0358	0.09363	1.07197	0.09453	1.13725	0.0955	1.18615	0.09531	1.25598
0.07488	1.31777	0.09458	1.02083	0.09554	1.11828	0.09557	1.12524	0.07257	1.17963	0.09545	1.2734		0.07488	1.31777	0.09554	1.04194	0.09555	1.07314	0.09539	1.25701	0.09447	1.17639	0.09544	1.64549		0.07488	1.31777	0.09558	1.03667	0.0937	1.07284	0.09461	1.13821	0.09558	1.18708	0.09539	1.25701
0.07494	1.31888	0.09466	1.02165	0.09562	1.11928	0.09565	1.1262	0.07263	1.18063	0.09553	1.27445		0.07494	1.31888	0.09562	1.04284	0.09562	1.07405	0.09547	1.25805	0.09455	1.17737	0.09552	1.64688		0.07494	1.31888	0.09566	1.03755	0.09378	1.07374	0.09469	1.13917	0.09565	1.18801	0.09547	1.25805
0.075	1.31999	0.09474	1.02248	0.0957	1.12028	0.09573	1.12719	0.07269	1.18163	0.09561	1.27551		0.075	1.31999	0.0957	1.04374	0.0957	1.07494	0.09554	1.25911	0.09463	1.17838	0.0956	1.64824		0.075	1.31999	0.09574	1.03841	0.09386	1.07465	0.09477	1.14012	0.09573	1.18897	0.09554	1.25911
0.07507	1.32109	0.09482	1.02331	0.09578	1.12128	0.09581	1.12816	0.07275	1.18262	0.09569	1.27656		0.07507	1.32109	0.09578	1.04464	0.09578	1.07585	0.09562	1.26017	0.09471	1.17938	0.09568	1.6496		0.07507	1.32109	0.09582	1.03929	0.09394	1.07556	0.09485	1.14107	0.09581	1.18995	0.09562	1.26017
0.07513	1.32218	0.09489	1.02413	0.09586	1.12226	0.09589	1.12913	0.07281	1.18361	0.09576	1.2776		0.07513	1.32218	0.09586	1.04553	0.09586	1.07675	0.0957	1.26124	0.09478	1.18039	0.09576	1.65096		0.07513	1.32218	0.0959	1.04017	0.09402	1.07649	0.09493	1.14203	0.09589	1.19095	0.0957	1.26124
0.07519	1.32328	0.09497	1.02496	0.09594	1.12326	0.09597	1.1301	0.07287	1.18461	0.09584	1.27864		0.07519	1.32328	0.09594	1.04644	0.09594	1.07764	0.09578	1.26228	0.09486	1.18139	0.09584	1.65233		0.07519	1.32328	0.09598	1.04105	0.09409	1.07742	0.09501	1.14297	0.09597	1.19196	0.09578	1.26228
0.07525	1.32437	0.09505	1.02577	0.09602	1.12423	0.09605	1.13117	0.07293	1.1856	0.09592	1.27966		0.07525	1.32437	0.09602	1.04736	0.09602	1.07855	0.09586	1.26334	0.09494	1.18238	0.09591	1.6537		0.07525	1.32437	0.09606	1.04193	0.09417	1.07835	0.09509	1.14392	0.09605	1.19298	0.09586	1.26334
0.07532	1.32547	0.09513	1.02659	0.0961	1.12521	0.09613	1.13213	0.073	1.1866	0.096	1.28068		0.07532	1.32547	0.0961	1.0483	0.0961	1.07945	0.09594	1.2644	0.09502	1.18338	0.09599	1.65508		0.07532	1.32547	0.09614	1.04281	0.09425	1.07927	0.09516	1.14487	0.09613	1.19399	0.09594	1.2644
0.07538	1.32657	0.09521	1.02742	0.09618	1.1262	0.09621	1.13307	0.07306	1.1876	0.09608	1.28168		0.07538	1.32657	0.09618	1.04924	0.09618	1.08037	0.09602	1.26547	0.0951	1.18438	0.09607	1.65645		0.07538	1.32657	0.09622	1.04368	0.09433	1.08019	0.09524	1.14582	0.09621	1.19499	0.09602	1.26547
0.07544	1.32766	0.09529	1.02824	0.09626	1.1272	0.09628	1.13396	0.07312	1.18858	0.09616	1.28268		0.07544	1.32766	0.09626	1.0502	0.09626	1.08132	0.0961	1.26652	0.09518	1.18537	0.09615	1.65783		0.07544	1.32766	0.0963	1.04458	0.0944	1.08109	0.09532	1.1468	0.09629	1.19597	0.0961	1.26652
0.0755	1.32875	0.09537	1.02907	0.09634	1.12819	0.09636	1.13493	0.07318	1.18956	0.09624	1.28368		0.0755	1.32875	0.09634	1.05114	0.09634	1.08232	0.09618	1.26759	0.09526	1.18635	0.09623	1.65921		0.0755	1.32875	0.09638	1.04549	0.09448	1.08202	0.0954	1.14778	0.09637	1.19692	0.09618	1.26759
0.07557	1.32983	0.09545	1.02992	0.09642	1.12917	0.09644	1.13591	0.07324	1.19056	0.09632	1.28469		0.07557	1.32983	0.09642	1.05207	0.09642	1.08332	0.09626	1.26865	0.09534	1.18733	0.09631	1.6606		0.07557	1.32983	0.09646	1.0464	0.09456	1.08295	0.09548	1.14875	0.09645	1.19787	0.09626	1.26865
0.07563	1.3309	0.09552	1.03079	0.0965	1.13013	0.09652	1.13688	0.0733	1.19154	0.0964	1.28569		0.07563	1.3309	0.0965	1.053	0.0965	1.08431	0.09634	1.2697	0.09541	1.18828	0.09639	1.66197		0.07563	1.3309	0.09654	1.04731	0.09464	1.08387	0.09556	1.14972	0.09653	1.19883	0.09634	1.2697
0.07569	1.33197	0.0956	1.03165	0.09658	1.13108	0.0966	1.13792	0.07336	1.19252	0.09648	1.28671		0.07569	1.33197	0.09657	1.05392	0.09658	1.0853	0.09642	1.27075	0.09549	1.18926	0.09647	1.66334		0.07569	1.33197	0.09662	1.04821	0.09472	1.08478	0.09564	1.15069	0.09661	1.19978	0.09642	1.27075
0.07575	1.33306	0.09568	1.03252	0.09666	1.13201	0.09668	1.13888	0.07342	1.19348	0.09656	1.28773		0.07575	1.33306	0.09665	1.05481	0.09666	1.08627	0.0965	1.27181	0.09557	1.19024	0.09655	1.66472		0.07575	1.33306	0.0967	1.04912	0.09479	1.08569	0.09572	1.15167	0.09669	1.20075	0.0965	1.27181
0.07581	1.33415	0.09576	1.03339	0.09674	1.13292	0.09676	1.13984	0.07348	1.19445	0.09664	1.28876		0.07581	1.33415	0.09673	1.0557	0.09674	1.08725	0.09658	1.27287	0.09565	1.19121	0.09663	1.66611		0.07581	1.33415	0.09678	1.05	0.09487	1.08659	0.09579	1.15263	0.09677	1.20171	0.09658	1.27287
0.07588	1.33523	0.09584	1.03425	0.09682	1.13381	0.09684	1.1407	0.07354	1.19543	0.09672	1.2898		0.07588	1.33523	0.09681	1.05657	0.09682	1.08821	0.09666	1.27391	0.09573	1.19218	0.09671	1.66749		0.07588	1.33523	0.09686	1.0509	0.09495	1.08748	0.09587	1.1536	0.09685	1.2027	0.09666	1.27391
0.07594	1.3363	0.09592	1.03512	0.0969	1.13469	0.09692	1.14165	0.0736	1.19641	0.0968	1.29084		0.07594	1.3363	0.09689	1.05743	0.0969	1.08917	0.09674	1.27493	0.09581	1.1931	0.09679	1.66887		0.07594	1.3363	0.09694	1.05178	0.09503	1.08836	0.09595	1.15459	0.09693	1.20371	0.09674	1.27493
0.076	1.33737	0.096	1.03597	0.09698	1.13557	0.097	1.1426	0.07366	1.19739	0.09688	1.29189		0.076	1.33737	0.09697	1.05827	0.09698	1.09013	0.09682	1.27598	0.09589	1.19404	0.09687	1.67026		0.076	1.33737	0.09701	1.05266	0.09511	1.08925	0.09603	1.15557	0.09701	1.20477	0.09682	1.27598
0.07606	1.33845	0.09608	1.03682	0.09705	1.13644	0.09708	1.14354	0.07372	1.19837	0.09696	1.29295		0.07606	1.33845	0.09705	1.05909	0.09706	1.09108	0.09689	1.27703	0.09596	1.195	0.09695	1.67165		0.07606	1.33845	0.09709	1.05354	0.09518	1.09014	0.09611	1.15654	0.09709	1.20584	0.09689	1.27703
0.07613	1.33952	0.09615	1.03767	0.09713	1.1373	0.09716	1.14449	0.07378	1.19934	0.09703	1.29401		0.07613	1.33952	0.09713	1.05989	0.09714	1.09203	0.09697	1.27808	0.09604	1.19595	0.09703	1.67304		0.07613	1.33952	0.09717	1.05442	0.09526	1.09104	0.09619	1.15751	0.09717	1.20688	0.09697	1.27808
0.07619	1.3406	0.09623	1.03851	0.09721	1.13818	0.09724	1.14558	0.07384	1.20031	0.09711	1.29508		0.07619	1.3406	0.09721	1.06071	0.09722	1.09298	0.09705	1.27913	0.09612	1.19691	0.09711	1.67441		0.07619	1.3406	0.09725	1.05531	0.09534	1.09196	0.09627	1.15847	0.09725	1.2079	0.09705	1.27913
0.07625	1.3417	0.09631	1.03934	0.09729	1.13906	0.09732	1.14663	0.0739	1.20128	0.09719	1.29616		0.07625	1.3417	0.09729	1.06154	0.09729	1.09393	0.09713	1.28018	0.0962	1.19787	0.09719	1.6758		0.07625	1.3417	0.09733	1.05619	0.09542	1.09287	0.09635	1.15943	0.09733	1.20891	0.09713	1.28018
0.07631	1.34279	0.09639	1.04018	0.09737	1.13995	0.0974	1.14759	0.07396	1.20225	0.09727	1.29725		0.07631	1.34279	0.09737	1.06238	0.09737	1.09488	0.09721	1.28124	0.09628	1.19882	0.09726	1.67718		0.07631	1.34279	0.09741	1.05707	0.0955	1.09378	0.09642	1.16038	0.09741	1.20994	0.09721	1.28124
0.07638	1.34388	0.09647	1.04101	0.09745	1.14083	0.09748	1.14849	0.07402	1.20322	0.09735	1.29833		0.07638	1.34388	0.09745	1.06322	0.09745	1.09585	0.09729	1.28229	0.09636	1.19975	0.09734	1.67855		0.07638	1.34388	0.09749	1.05795	0.09557	1.09467	0.0965	1.16136	0.09748	1.21098	0.09729	1.28229
0.07644	1.34497	0.09655	1.04185	0.09753	1.14174	0.09756	1.14939	0.07408	1.20418	0.09743	1.29942		0.07644	1.34497	0.09753	1.06407	0.09753	1.0968	0.09737	1.28335	0.09644	1.20068	0.09742	1.67992		0.07644	1.34497	0.09757	1.05882	0.09565	1.09556	0.09658	1.16231	0.09756	1.21203	0.09737	1.28335
0.0765	1.34606	0.09663	1.0427	0.09761	1.14267	0.09764	1.15032	0.07414	1.20515	0.09751	1.30051		0.0765	1.34606	0.09761	1.06493	0.09761	1.09775	0.09745	1.2844	0.09651	1.20163	0.0975	1.6813		0.0765	1.34606	0.09765	1.0597	0.09573	1.09646	0.09666	1.16326	0.09764	1.21308	0.09745	1.2844
0.07656	1.34715	0.0967	1.04356	0.09769	1.14359	0.09772	1.15127	0.0742	1.20612	0.09759	1.30162		0.07656	1.34715	0.09769	1.06578	0.09769	1.09868	0.09753	1.28547	0.09659	1.20259	0.09758	1.68267		0.07656	1.34715	0.09773	1.06059	0.09581	1.09735	0.09674	1.1642	0.09772	1.21413	0.09753	1.28547
0.07662	1.34824	0.09678	1.04442	0.09777	1.14449	0.0978	1.15225	0.07426	1.2071	0.09767	1.30272		0.07662	1.34824	0.09777	1.06663	0.09777	1.09961	0.09761	1.28653	0.09667	1.20355	0.09766	1.68404		0.07662	1.34824	0.09781	1.06149	0.09589	1.09823	0.09682	1.16514	0.0978	1.21515	0.09761	1.28653
0.07669	1.34934	0.09686	1.0453	0.09785	1.14539	0.09788	1.15317	0.07432	1.20807	0.09775	1.30383		0.07669	1.34934	0.09785	1.06749	0.09785	1.10052	0.09769	1.2876	0.09675	1.20454	0.09774	1.68541		0.07669	1.34934	0.09789	1.06237	0.09596	1.09912	0.0969	1.16608	0.09788	1.21615	0.09769	1.2876
0.07675	1.35044	0.09694	1.04617	0.09793	1.14629	0.09795	1.15408	0.07438	1.20903	0.09783	1.30493		0.07675	1.35044	0.09793	1.06834	0.09793	1.10143	0.09777	1.28867	0.09683	1.20551	0.09782	1.68678		0.07675	1.35044	0.09797	1.06326	0.09604	1.10002	0.09698	1.16703	0.09796	1.21715	0.09777	1.28867
0.07681	1.35152	0.09702	1.04703	0.09801	1.14722	0.09803	1.15501	0.07445	1.21	0.09791	1.30605		0.07681	1.35152	0.09801	1.0692	0.09801	1.10233	0.09785	1.28973	0.09691	1.20649	0.0979	1.68815		0.07681	1.35152	0.09805	1.06414	0.09612	1.10091	0.09705	1.16798	0.09804	1.21814	0.09785	1.28973
0.07687	1.35262	0.0971	1.04789	0.09809	1.14816	0.09811	1.15593	0.07451	1.21097	0.09799	1.30717		0.07687	1.35262	0.09809	1.07004	0.09809	1.10323	0.09793	1.29079	0.09699	1.20748	0.09798	1.68952		0.07687	1.35262	0.09813	1.06502	0.0962	1.10182	0.09713	1.16893	0.09812	1.21915	0.09793	1.29079
0.07694	1.3537	0.09718	1.04875	0.09817	1.14913	0.09819	1.15685	0.07457	1.21192	0.09807	1.30828		0.07694	1.3537	0.09816	1.0709	0.09817	1.10412	0.09801	1.29185	0.09706	1.20848	0.09806	1.69089		0.07694	1.3537	0.09821	1.06591	0.09628	1.10271	0.09721	1.16988	0.0982	1.22015	0.09801	1.29185
0.077	1.3548	0.09726	1.04962	0.09825	1.15011	0.09827	1.15777	0.07463	1.21289	0.09815	1.30939		0.077	1.3548	0.09824	1.07175	0.09825	1.10501	0.09809	1.29293	0.09714	1.20948	0.09814	1.69226		0.077	1.3548	0.09829	1.0668	0.09635	1.1036	0.09729	1.17083	0.09828	1.22116	0.09809	1.29293
0.07706	1.35589	0.09733	1.05047	0.09833	1.15108	0.09835	1.15867	0.07469	1.21385	0.09823	1.31051		0.07706	1.35589	0.09832	1.0726	0.09833	1.10589	0.09817	1.29401	0.09722	1.21048	0.09822	1.69361		0.07706	1.35589	0.09837	1.06769	0.09643	1.10449	0.09737	1.17178	0.09836	1.22216	0.09817	1.29401
0.07712	1.35698	0.09741	1.05131	0.09841	1.15204	0.09843	1.15961	0.07475	1.21482	0.09831	1.31162		0.07712	1.35698	0.0984	1.07344	0.09841	1.10677	0.09824	1.29508	0.0973	1.21146	0.0983	1.69498		0.07712	1.35698	0.09845	1.06857	0.09651	1.10537	0.09745	1.17273	0.09844	1.22317	0.09824	1.29508
0.07719	1.35808	0.09749	1.05214	0.09849	1.15298	0.09851	1.16055	0.07481	1.21579	0.09838	1.31275		0.07719	1.35808	0.09848	1.07428	0.09849	1.10764	0.09832	1.29615	0.09738	1.21246	0.09838	1.69634		0.07719	1.35808	0.09853	1.06944	0.09659	1.10624	0.09753	1.17367	0.09852	1.22416	0.09832	1.29615
0.07725	1.35919	0.09757	1.05298	0.09857	1.15392	0.09859	1.16148	0.07487	1.21676	0.09846	1.31422		0.07725	1.35919	0.09856	1.07512	0.09857	1.10852	0.0984	1.29722	0.09746	1.21344	0.09846	1.6977		0.07725	1.35919	0.09861	1.07032	0.09667	1.10713	0.0976	1.1746	0.0986	1.22515	0.0984	1.29722
0.07731	1.36029	0.09765	1.05381	0.09865	1.15487	0.09867	1.16243	0.07493	1.21773	0.09854	1.31558		0.07731	1.36029	0.09864	1.07595	0.09865	1.10966	0.09848	1.29828	0.09754	1.21442	0.09854	1.69906		0.07731	1.36029	0.09869	1.07118	0.09674	1.108	0.09768	1.17551	0.09868	1.22615	0.09848	1.29828
0.07737	1.36141	0.09773	1.05466	0.09872	1.15583	0.09875	1.16336	0.07499	1.21871	0.09862	1.31668		0.07737	1.36141	0.09872	1.07678	0.09873	1.11024	0.09856	1.29934	0.09762	1.2154	0.09861	1.70042		0.07737	1.36141	0.09877	1.07204	0.09682	1.1089	0.09776	1.17642	0.09876	1.22714	0.09856	1.29934
0.07744	1.36253	0.09781	1.05553	0.0988	1.15682	0.09883	1.16429	0.07505	1.21968	0.0987	1.31777		0.07744	1.36253	0.0988	1.07761	0.09881	1.11111	0.09864	1.30041	0.09769	1.21639	0.09869	1.70178		0.07744	1.36253	0.09884	1.07289	0.0969	1.10979	0.09784	1.17733	0.09884	1.22814	0.09864	1.30041
0.0775	1.36365	0.09789	1.0564	0.09888	1.15783	0.09891	1.16521	0.07511	1.22067	0.09878	1.31887		0.0775	1.36365	0.09888	1.07845	0.09889	1.11197	0.09872	1.30146	0.09777	1.21739	0.09877	1.70314		0.0775	1.36365	0.09892	1.07372	0.09698	1.11066	0.09792	1.17824	0.09892	1.22916	0.09872	1.30146
0.07756	1.36478	0.09796	1.05726	0.09896	1.15885	0.09899	1.16613	0.07517	1.22164	0.09886	1.31988		0.07756	1.36478	0.09896	1.07928	0.09896	1.11283	0.0988	1.30252	0.09785	1.2184	0.09885	1.7045		0.07756	1.36478	0.099	1.07456	0.09706	1.11154	0.098	1.17914	0.099	1.23018	0.0988	1.30252
0.07762	1.36592	0.09804	1.05811	0.09904	1.15985	0.09907	1.16705	0.07523	1.22262	0.09894	1.32102		0.07762	1.36592	0.09904	1.08013	0.09904	1.11368	0.09888	1.30358	0.09793	1.21945	0.09893	1.70586		0.07762	1.36592	0.09908	1.07539	0.09713	1.11241	0.09808	1.18005	0.09908	1.23117	0.09888	1.30358
0.07768	1.36705	0.09812	1.05896	0.09912	1.16085	0.09915	1.16799	0.07529	1.2236	0.09902	1.3221		0.07768	1.36705	0.09912	1.08098	0.09912	1.11452	0.09896	1.30463	0.09801	1.22052	0.09901	1.7072		0.07768	1.36705	0.09916	1.07622	0.09721	1.11327	0.09816	1.18095	0.09916	1.23218	0.09896	1.30463
0.07775	1.36817	0.0982	1.0598	0.0992	1.16183	0.09923	1.169	0.07535	1.22458	0.0991	1.32328		0.07775	1.36817	0.0992	1.08182	0.0992	1.11535	0.09904	1.30567	0.09809	1.22157	0.09909	1.70857		0.07775	1.36817	0.09924	1.07704	0.09729	1.11413	0.09823	1.18184	0.09924	1.23319	0.09904	1.30567
0.07781	1.3693	0.09828	1.06064	0.09928	1.16281	0.09931	1.16988	0.07541	1.22556	0.09918	1.32445		0.07781	1.3693	0.09928	1.08265	0.09928	1.11619	0.09912	1.30671	0.09817	1.22261	0.09917	1.70993		0.07781	1.3693	0.09932	1.07786	0.09737	1.11499	0.09831	1.18274	0.09932	1.23419	0.09912	1.30671
0.07787	1.37041	0.09836	1.06148	0.09936	1.1638	0.09939	1.17075	0.07547	1.22654	0.09926	1.32554		0.07787	1.37041	0.09936	1.08347	0.09936	1.11703	0.0992	1.30774	0.09824	1.22364	0.09925	1.71128		0.07787	1.37041	0.0994	1.07868	0.09745	1.11585	0.09839	1.18363	0.09939	1.23517	0.0992	1.30774
0.07793	1.37152	0.09844	1.06231	0.09944	1.1648	0.09947	1.17162	0.07553	1.22753	0.09934	1.3266		0.07793	1.37152	0.09944	1.08429	0.09944	1.11787	0.09928	1.30878	0.09832	1.22465	0.09933	1.71265		0.07793	1.37152	0.09948	1.07949	0.09752	1.11671	0.09847	1.18454	0.09947	1.23614	0.09928	1.30878
0.078	1.37263	0.09852	1.06313	0.09952	1.16581	0.09955	1.17253	0.07559	1.2285	0.09942	1.32766		0.078	1.37263	0.09952	1.08512	0.09952	1.11872	0.09936	1.30983	0.0984	1.22566	0.09941	1.71401		0.078	1.37263	0.09956	1.08031	0.0976	1.11758	0.09855	1.18543	0.09955	1.23712	0.09936	1.30983
0.07806	1.37374	0.09859	1.06397	0.0996	1.16678	0.09963	1.17345	0.07565	1.22949	0.0995	1.32875		0.07806	1.37374	0.0996	1.08594	0.0996	1.11956	0.09944	1.31088	0.09848	1.22664	0.09949	1.71538		0.07806	1.37374	0.09964	1.08112	0.09768	1.11844	0.09863	1.18634	0.09963	1.23811	0.09944	1.31088
0.07812	1.37485	0.09867	1.06481	0.09968	1.16775	0.0997	1.17438	0.07571	1.23047	0.09958	1.32981		0.07812	1.37485	0.09968	1.08678	0.09968	1.12042	0.09952	1.31194	0.09856	1.22761	0.09957	1.71675		0.07812	1.37485	0.09972	1.08193	0.09776	1.11931	0.09871	1.18726	0.09971	1.23908	0.09952	1.31194
0.07818	1.37596	0.09875	1.06566	0.09976	1.16869	0.09978	1.17538	0.07577	1.23147	0.09966	1.33082		0.07818	1.37596	0.09975	1.08762	0.09976	1.12126	0.09959	1.313	0.09864	1.2286	0.09965	1.71811		0.07818	1.37596	0.0998	1.08274	0.09784	1.12018	0.09879	1.18819	0.09979	1.24005	0.09959	1.313
0.07825	1.37706	0.09883	1.06651	0.09984	1.16961	0.09986	1.17629	0.07583	1.23247	0.09973	1.33187		0.07825	1.37706	0.09983	1.08845	0.09984	1.1221	0.09967	1.31406	0.09872	1.22958	0.09973	1.71948		0.07825	1.37706	0.09988	1.08356	0.09791	1.12106	0.09886	1.18912	0.09987	1.24104	0.09967	1.31406
0.07831	1.37816	0.09891	1.06734	0.09992	1.17052	0.09994	1.17719	0.0759	1.23346	0.09981	1.33292		0.07831	1.37816	0.09991	1.0893	0.09992	1.12295	0.09975	1.3151	0.09879	1.23055	0.09981	1.72084		0.07831	1.37816	0.09996	1.08437	0.09799	1.12194	0.09894	1.19007	0.09995	1.24201	0.09975	1.3151
0.07837	1.37927	0.09899	1.06816	0.1	1.17145	0.10002	1.17802	0.07596	1.23445	0.09989	1.33398		0.07837	1.37927	0.09999	1.09017	0.1	1.1238	0.09983	1.31614	0.09887	1.23151	0.09989	1.72221		0.07837	1.37927	0.10004	1.0852	0.09807	1.12282	0.09902	1.19102	0.10003	1.24299	0.09983	1.31614
0.07843	1.38038	0.09907	1.06898	0.10008	1.17237	0.1001	1.17893	0.07602	1.23544	0.09997	1.33502		0.07843	1.38038	0.10007	1.09105	0.10008	1.12464	0.09991	1.31718	0.09895	1.23246	0.09996	1.72358		0.07843	1.38038	0.10012	1.08604	0.09815	1.12372	0.0991	1.19198	0.10011	1.24396	0.09991	1.31718
0.07849	1.38149	0.09914	1.0698	0.10016	1.17328	0.10018	1.17984	0.07608	1.23643	0.10005	1.33609		0.07849	1.38149	0.10015	1.09194	0.10016	1.12548	0.09999	1.31823	0.09903	1.2334	0.10004	1.72496		0.07849	1.38149	0.1002	1.08687	0.09823	1.12462	0.09918	1.19294	0.10019	1.24494	0.09999	1.31823
0.07856	1.38262	0.09922	1.07062	0.10024	1.17417	0.10026	1.18079	0.07614	1.23742	0.10013	1.33714		0.07856	1.38262	0.10023	1.09283	0.10024	1.12631	0.10007	1.31927	0.09911	1.23434	0.10012	1.72634		0.07856	1.38262	0.10028	1.08772	0.0983	1.12555	0.09926	1.1939	0.10027	1.2459	0.10007	1.31927
0.07862	1.38375	0.0993	1.07146	0.10031	1.17506	0.10034	1.18173	0.0762	1.23841	0.10021	1.33814		0.07862	1.38375	0.10031	1.09373	0.10032	1.12714	0.10015	1.32031	0.09919	1.23529	0.1002	1.7277		0.07862	1.38375	0.10036	1.08856	0.09838	1.12669	0.09934	1.19487	0.10035	1.24684	0.10015	1.32031
0.07868	1.38488	0.09938	1.0723	0.10039	1.17595	0.10042	1.18264	0.07626	1.23941	0.10029	1.33913		0.07868	1.38488	0.10039	1.09463	0.1004	1.12797	0.10023	1.32136	0.09927	1.23626	0.10028	1.72908		0.07868	1.38488	0.10044	1.08941	0.09846	1.12777	0.09942	1.19584	0.10043	1.24775	0.10023	1.32136
0.07874	1.386	0.09946	1.07315	0.10047	1.17684	0.1005	1.18352	0.07632	1.2404	0.10037	1.3401		0.07874	1.386	0.10047	1.09553	0.10048	1.12883	0.10031	1.32241	0.09934	1.2372	0.10036	1.73046		0.07874	1.386	0.10052	1.09027	0.09854	1.12881	0.09949	1.1968	0.10051	1.24865	0.10031	1.32241
0.07881	1.38713	0.09954	1.074	0.10055	1.17773	0.10058	1.1844	0.07638	1.2414	0.10045	1.34109		0.07881	1.38713	0.10055	1.09644	0.10056	1.1297	0.10039	1.32346	0.09942	1.23814	0.10044	1.73183		0.07881	1.38713	0.1006	1.09113	0.09862	1.12971	0.09957	1.19777	0.10059	1.24953	0.10039	1.32346
0.07887	1.38827	0.09962	1.07486	0.10063	1.17861	0.10066	1.18533	0.07644	1.24238	0.10053	1.34209		0.07887	1.38827	0.10063	1.09735	0.10064	1.13058	0.10047	1.3245	0.0995	1.23907	0.10052	1.7332		0.07887	1.38827	0.10067	1.092	0.09869	1.13057	0.09965	1.19874	0.10067	1.2504	0.10047	1.3245
0.07893	1.38941	0.0997	1.07572	0.10071	1.17949	0.10074	1.18628	0.0765	1.24336	0.10061	1.34312		0.07893	1.38941	0.10071	1.09825	0.10071	1.13147	0.10055	1.32554	0.09958	1.24002	0.1006	1.7346		0.07893	1.38941	0.10075	1.09287	0.09877	1.13141	0.09973	1.19971	0.10075	1.25127	0.10055	1.32554
0.07899	1.39054	0.09977	1.07658	0.10079	1.18045	0.10082	1.18729	0.07656	1.24435	0.10069	1.34413		0.07899	1.39054	0.10079	1.09915	0.10079	1.13237	0.10063	1.32657	0.09966	1.24098	0.10068	1.73597		0.07899	1.39054	0.10083	1.09372	0.09885	1.13227	0.09981	1.20069	0.10083	1.25215	0.10063	1.32657
0.07906	1.39167	0.09985	1.07743	0.10087	1.18137	0.1009	1.1883	0.07662	1.24535	0.10077	1.34512		0.07906	1.39167	0.10087	1.10004	0.10087	1.13328	0.10071	1.32761	0.09974	1.24192	0.10076	1.73735		0.07906	1.39167	0.10091	1.09457	0.09893	1.13326	0.09989	1.20167	0.10091	1.25304	0.10071	1.32761
0.07912	1.3928	0.09993	1.0783	0.10095	1.1822	0.10098	1.18926	0.07668	1.24635	0.10085	1.34614		0.07912	1.3928	0.10095	1.10092	0.10095	1.13421	0.10079	1.32863	0.09982	1.24286	0.10084	1.73872		0.07912	1.3928	0.10099	1.09544	0.09901	1.13425	0.09997	1.20265	0.10099	1.25394	0.10079	1.32863
0.07918	1.39391	0.10001	1.07916	0.10103	1.18304	0.10106	1.19014	0.07674	1.24735	0.10093	1.34714		0.07918	1.39391	0.10103	1.10181	0.10103	1.13513	0.10087	1.32965	0.0999	1.24378	0.10092	1.7401		0.07918	1.39391	0.10107	1.0963	0.09908	1.13521	0.10004	1.20364	0.10107	1.25485	0.10087	1.32965
0.07924	1.39501	0.10009	1.08003	0.10111	1.18396	0.10114	1.19105	0.0768	1.24834	0.10101	1.34811		0.07924	1.39501	0.10111	1.10269	0.10111	1.13606	0.10094	1.33067	0.09997	1.2447	0.101	1.74149		0.07924	1.39501	0.10115	1.09717	0.09916	1.13616	0.10012	1.20462	0.10115	1.25577	0.10094	1.33067
0.0793	1.39612	0.10017	1.08089	0.10119	1.18484	0.10122	1.19201	0.07686	1.24933	0.10108	1.34909		0.0793	1.39612	0.10119	1.10357	0.10119	1.13698	0.10102	1.3317	0.10005	1.2456	0.10108	1.74287		0.0793	1.39612	0.10123	1.09803	0.09924	1.13705	0.1002	1.2056	0.10123	1.25669	0.10102	1.3317
0.07937	1.39724	0.10025	1.08175	0.10127	1.18573	0.1013	1.19295	0.07692	1.25032	0.10116	1.35007		0.07937	1.39724	0.10126	1.10445	0.10127	1.13791	0.1011	1.33273	0.10013	1.24651	0.10116	1.74425		0.07937	1.39724	0.10131	1.0989	0.09932	1.13792	0.10028	1.2066	0.1013	1.25761	0.1011	1.33273
0.07943	1.39835	0.10033	1.08262	0.10135	1.18665	0.10138	1.1939	0.07698	1.2513	0.10124	1.35105		0.07943	1.39835	0.10134	1.10533	0.10135	1.13884	0.10118	1.33374	0.10021	1.24744	0.10124	1.74565		0.07943	1.39835	0.10139	1.09976	0.0994	1.13878	0.10036	1.20758	0.10138	1.25855	0.10118	1.33374
0.07949	1.39945	0.1004	1.08349	0.10143	1.18757	0.10145	1.19485	0.07704	1.25229	0.10132	1.35204		0.07949	1.39945	0.10142	1.10621	0.10143	1.13978	0.10126	1.33476	0.10029	1.24834	0.10131	1.74704		0.07949	1.39945	0.10147	1.10064	0.09947	1.13965	0.10044	1.20857	0.10146	1.25949	0.10126	1.33476
0.07955	1.40056	0.10048	1.08435	0.10151	1.18846	0.10153	1.19579	0.0771	1.25329	0.1014	1.35303		0.07955	1.40056	0.1015	1.10709	0.10151	1.14073	0.10134	1.33578	0.10037	1.24924	0.10139	1.74843		0.07955	1.40056	0.10155	1.10151	0.09955	1.14054	0.10052	1.20956	0.10154	1.26046	0.10134	1.33578
0.07962	1.40166	0.10056	1.0852	0.10159	1.18935	0.10161	1.19677	0.07716	1.25427	0.10148	1.35401		0.07962	1.40166	0.10158	1.10797	0.10159	1.14168	0.10142	1.3368	0.10045	1.25013	0.10147	1.74982		0.07962	1.40166	0.10163	1.10238	0.09963	1.14142	0.1006	1.21057	0.10162	1.26142	0.10142	1.3368
0.07968	1.40275	0.10064	1.08607	0.10167	1.19024	0.10169	1.19778	0.07722	1.25526	0.10156	1.35501		0.07968	1.40275	0.10166	1.10885	0.10167	1.14264	0.1015	1.33782	0.10052	1.25106	0.10155	1.75119		0.07968	1.40275	0.10171	1.10324	0.09971	1.14226	0.10067	1.21154	0.1017	1.26241	0.1015	1.33782
0.07974	1.40384	0.10072	1.08693	0.10175	1.19113	0.10177	1.19876	0.07728	1.25625	0.10164	1.356		0.07974	1.40384	0.10174	1.10972	0.10175	1.14359	0.10158	1.33883	0.1006	1.25206	0.10163	1.75256		0.07974	1.40384	0.10179	1.10412	0.09979	1.14312	0.10075	1.21253	0.10178	1.26339	0.10158	1.33883
0.0798	1.40498	0.1008	1.08779	0.10183	1.19203	0.10185	1.19972	0.07734	1.25724	0.10172	1.357		0.0798	1.40498	0.10182	1.11058	0.10183	1.14454	0.10166	1.33986	0.10068	1.25311	0.10171	1.75394		0.0798	1.40498	0.10187	1.105	0.09986	1.14399	0.10083	1.21352	0.10186	1.26437	0.10166	1.33986
0.07987	1.40618	0.10088	1.08865	0.10191	1.19294	0.10193	1.20065	0.07741	1.25821	0.1018	1.35801		0.07987	1.40618	0.1019	1.11144	0.10191	1.1455	0.10174	1.34089	0.10076	1.25421	0.10179	1.75531		0.07987	1.40618	0.10195	1.10588	0.09994	1.14485	0.10091	1.2145	0.10194	1.26535	0.10174	1.34089
0.07993	1.40725	0.10095	1.0895	0.10198	1.19387	0.10201	1.20166	0.07747	1.25918	0.10188	1.35902		0.07993	1.40725	0.10198	1.11231	0.10199	1.14644	0.10182	1.3419	0.10084	1.25532	0.10187	1.75668		0.07993	1.40725	0.10203	1.10677	0.10002	1.14571	0.10099	1.21549	0.10202	1.26633	0.10182	1.3419
0.07999	1.40838	0.10103	1.09035	0.10206	1.19477	0.10209	1.20267	0.07753	1.26015	0.10196	1.36005		0.07999	1.40838	0.10206	1.11316	0.10207	1.14739	0.1019	1.34293	0.10092	1.25641	0.10195	1.75805		0.07999	1.40838	0.10211	1.10767	0.1001	1.14655	0.10107	1.21647	0.1021	1.26734	0.1019	1.34293
0.08005	1.40944	0.10111	1.0912	0.10214	1.19569	0.10217	1.20368	0.07759	1.26113	0.10204	1.36109		0.08005	1.40944	0.10214	1.11401	0.10215	1.14834	0.10198	1.34397	0.101	1.2575	0.10203	1.75941		0.08005	1.40944	0.10219	1.10857	0.10017	1.14738	0.10115	1.21744	0.10218	1.26836	0.10198	1.34397
0.08011	1.41046	0.10119	1.09206	0.10222	1.1966	0.10225	1.2047	0.07765	1.26211	0.10212	1.36214		0.08011	1.41046	0.10222	1.11487	0.10223	1.14929	0.10206	1.34502	0.10107	1.25859	0.10211	1.76078		0.08011	1.41046	0.10227	1.10948	0.10025	1.14825	0.10123	1.21842	0.10226	1.26939	0.10206	1.34502
0.08018	1.41157	0.10127	1.09292	0.1023	1.19752	0.10233	1.20574	0.07771	1.26308	0.1022	1.3632		0.08018	1.41157	0.1023	1.11572	0.10231	1.15023	0.10214	1.34607	0.10115	1.25969	0.10219	1.76215		0.08018	1.41157	0.10235	1.11039	0.10033	1.1491	0.1013	1.21939	0.10234	1.27042	0.10214	1.34607
0.08024	1.41265	0.10135	1.0938	0.10238	1.19844	0.10241	1.20678	0.07777	1.26406	0.10228	1.36426		0.08024	1.41265	0.10238	1.11658	0.10238	1.15118	0.10222	1.34713	0.10123	1.26077	0.10227	1.76351		0.08024	1.41265	0.10243	1.11129	0.10041	1.14996	0.10138	1.22036	0.10242	1.27146	0.10222	1.34713
0.0803	1.41376	0.10143	1.09469	0.10246	1.19935	0.10249	1.20784	0.07783	1.26505	0.10236	1.36534		0.0803	1.41376	0.10246	1.11745	0.10246	1.15214	0.10229	1.34819	0.10131	1.26183	0.10235	1.76488		0.0803	1.41376	0.1025	1.11219	0.10049	1.15081	0.10146	1.22132	0.1025	1.2725	0.10229	1.34819
0.08036	1.41487	0.10151	1.09557	0.10254	1.20024	0.10257	1.20883	0.07789	1.26603	0.10243	1.36643		0.08036	1.41487	0.10254	1.11832	0.10254	1.15308	0.10237	1.34925	0.10139	1.26287	0.10243	1.76625		0.08036	1.41487	0.10258	1.1131	0.10056	1.15165	0.10154	1.22227	0.10258	1.27353	0.10237	1.34925
0.08043	1.41595	0.10158	1.09644	0.10262	1.20111	0.10265	1.20977	0.07795	1.26701	0.10251	1.36755		0.08043	1.41595	0.10262	1.11919	0.10262	1.15402	0.10245	1.35032	0.10147	1.26388	0.10251	1.76761		0.08043	1.41595	0.10266	1.114	0.10064	1.15251	0.10162	1.22321	0.10266	1.27454	0.10245	1.35032
0.08049	1.41701	0.10166	1.0973	0.1027	1.20198	0.10273	1.21073	0.07801	1.26799	0.10259	1.36871		0.08049	1.41701	0.1027	1.12006	0.1027	1.15495	0.10253	1.35139	0.10155	1.26485	0.10258	1.76897		0.08049	1.41701	0.10274	1.1149	0.10072	1.1534	0.1017	1.22415	0.10274	1.27555	0.10253	1.35139
0.08055	1.41808	0.10174	1.09815	0.10278	1.20288	0.10281	1.21173	0.07807	1.26896	0.10267	1.3699		0.08055	1.41808	0.10278	1.12093	0.10278	1.15587	0.10261	1.35248	0.10162	1.26581	0.10266	1.77033		0.08055	1.41808	0.10282	1.11579	0.1008	1.15428	0.10178	1.22509	0.10282	1.27657	0.10261	1.35248
0.08061	1.41914	0.10182	1.09901	0.10286	1.20379	0.10289	1.21269	0.07813	1.26993	0.10275	1.37109		0.08061	1.41914	0.10285	1.12179	0.10286	1.15679	0.10269	1.35356	0.1017	1.26675	0.10274	1.7717		0.08061	1.41914	0.1029	1.11668	0.10088	1.15515	0.10186	1.22603	0.1029	1.27759	0.10269	1.35356
0.08068	1.42021	0.1019	1.09986	0.10294	1.20476	0.10297	1.21362	0.07819	1.27091	0.10283	1.37226		0.08068	1.42021	0.10293	1.12266	0.10294	1.15769	0.10277	1.35466	0.10178	1.26769	0.10282	1.77305		0.08068	1.42021	0.10298	1.11757	0.10095	1.15603	0.10193	1.22697	0.10298	1.27861	0.10277	1.35466
0.08074	1.42131	0.10198	1.10072	0.10302	1.20576	0.10305	1.21454	0.07825	1.27189	0.10291	1.37343		0.08074	1.42131	0.10301	1.12353	0.10302	1.1586	0.10285	1.35575	0.10186	1.26862	0.1029	1.7744		0.08074	1.42131	0.10306	1.11844	0.10103	1.15694	0.10201	1.2279	0.10306	1.27962	0.10285	1.35575
0.0808	1.42239	0.10206	1.10156	0.1031	1.20679	0.10312	1.21546	0.07831	1.27287	0.10299	1.37459		0.0808	1.42239	0.10309	1.1244	0.1031	1.15951	0.10293	1.35686	0.10194	1.26957	0.10298	1.77577		0.0808	1.42239	0.10314	1.11932	0.10111	1.15785	0.10209	1.22882	0.10313	1.28065	0.10293	1.35686
0.08086	1.42345	0.10214	1.1024	0.10318	1.20781	0.1032	1.21637	0.07837	1.27384	0.10307	1.37569		0.08086	1.42345	0.10317	1.12528	0.10318	1.16042	0.10301	1.35794	0.10202	1.27051	0.10306	1.77712		0.08086	1.42345	0.10322	1.1202	0.10119	1.15877	0.10217	1.22974	0.10321	1.28167	0.10301	1.35794
0.08092	1.42451	0.10221	1.10322	0.10326	1.20881	0.10328	1.21729	0.07843	1.27481	0.10315	1.37678		0.08092	1.42451	0.10325	1.12615	0.10326	1.16132	0.10309	1.35903	0.1021	1.27144	0.10314	1.77848		0.08092	1.42451	0.1033	1.12108	0.10127	1.15968	0.10225	1.23066	0.10329	1.28271	0.10309	1.35903
0.08099	1.42555	0.10229	1.10405	0.10334	1.20982	0.10336	1.21821	0.07849	1.27579	0.10323	1.37788		0.08099	1.42555	0.10333	1.12702	0.10334	1.16223	0.10317	1.36012	0.10217	1.27238	0.10322	1.77984		0.08099	1.42555	0.10338	1.12197	0.10134	1.1606	0.10233	1.23159	0.10337	1.28375	0.10317	1.36012
0.08105	1.42662	0.10237	1.10489	0.10342	1.21083	0.10344	1.21914	0.07855	1.27675	0.10331	1.37902		0.08105	1.42662	0.10341	1.12789	0.10342	1.16313	0.10325	1.3612	0.10225	1.27332	0.1033	1.7812		0.08105	1.42662	0.10346	1.12285	0.10142	1.16151	0.10241	1.23251	0.10345	1.2848	0.10325	1.3612
0.08111	1.42767	0.10245	1.10573	0.1035	1.21184	0.10352	1.22005	0.07861	1.27772	0.10339	1.38015		0.08111	1.42767	0.10349	1.12875	0.1035	1.16404	0.10333	1.36228	0.10233	1.27426	0.10338	1.78254		0.08111	1.42767	0.10354	1.12372	0.1015	1.1624	0.10248	1.23342	0.10353	1.28585	0.10333	1.36228
0.08117	1.42876	0.10253	1.10656	0.10358	1.21281	0.1036	1.221	0.07867	1.27869	0.10347	1.38126		0.08117	1.42876	0.10357	1.12961	0.10358	1.16494	0.10341	1.36336	0.10241	1.27519	0.10346	1.78391		0.08117	1.42876	0.10362	1.1246	0.10158	1.16328	0.10256	1.23432	0.10361	1.2869	0.10341	1.36336
0.08124	1.42983	0.10261	1.10737	0.10365	1.21379	0.10368	1.22197	0.07873	1.27965	0.10355	1.38236		0.08124	1.42983	0.10365	1.13047	0.10366	1.16585	0.10349	1.36443	0.10249	1.27616	0.10354	1.78527		0.08124	1.42983	0.1037	1.12548	0.10166	1.16417	0.10264	1.23523	0.10369	1.28795	0.10349	1.36443
0.0813	1.43089	0.10269	1.10819	0.10373	1.21476	0.10376	1.22288	0.07879	1.28063	0.10363	1.38344		0.0813	1.43089	0.10373	1.13133	0.10374	1.16675	0.10357	1.36551	0.10257	1.27712	0.10362	1.78663		0.0813	1.43089	0.10378	1.12634	0.10173	1.16508	0.10272	1.23614	0.10377	1.28898	0.10357	1.36551
0.08136	1.43198	0.10276	1.10901	0.10381	1.21573	0.10384	1.22376	0.07886	1.2816	0.10371	1.38452		0.08136	1.43198	0.10381	1.1322	0.10382	1.16765	0.10364	1.36656	0.10265	1.2781	0.1037	1.78799		0.08136	1.43198	0.10386	1.1272	0.10181	1.16597	0.1028	1.23706	0.10385	1.29	0.10364	1.36656
0.08142	1.43305	0.10284	1.10983	0.10389	1.21668	0.10392	1.22465	0.07892	1.28256	0.10378	1.38558		0.08142	1.43305	0.10389	1.13305	0.1039	1.16854	0.10372	1.36762	0.10273	1.27909	0.10378	1.78937		0.08142	1.43305	0.10394	1.12808	0.10189	1.16687	0.10288	1.23797	0.10393	1.29103	0.10372	1.36762
0.08149	1.43413	0.10292	1.11064	0.10397	1.21764	0.104	1.22558	0.07898	1.28354	0.10386	1.38664		0.08149	1.43413	0.10397	1.13389	0.10398	1.16943	0.1038	1.36867	0.1028	1.2801	0.10386	1.79072		0.08149	1.43413	0.10402	1.12897	0.10197	1.16776	0.10296	1.23889	0.10401	1.29204	0.1038	1.36867
0.08155	1.43522	0.103	1.11145	0.10405	1.21861	0.10408	1.2265	0.07904	1.2845	0.10394	1.38769		0.08155	1.43522	0.10405	1.13474	0.10405	1.17032	0.10388	1.36973	0.10288	1.28111	0.10393	1.79209		0.08155	1.43522	0.1041	1.12985	0.10205	1.16866	0.10304	1.23981	0.10409	1.29306	0.10388	1.36973
0.08161	1.43633	0.10308	1.11227	0.10413	1.21958	0.10416	1.22741	0.0791	1.28548	0.10402	1.38874		0.08161	1.43633	0.10413	1.13559	0.10413	1.17118	0.10396	1.3708	0.10296	1.28214	0.10401	1.79347		0.08161	1.43633	0.10418	1.13071	0.10212	1.16955	0.10311	1.24072	0.10417	1.29408	0.10396	1.3708
0.08167	1.43744	0.10316	1.11309	0.10421	1.22055	0.10424	1.22832	0.07916	1.28646	0.1041	1.3898		0.08167	1.43744	0.10421	1.13643	0.10421	1.17206	0.10404	1.37188	0.10304	1.28314	0.10409	1.79484		0.08167	1.43744	0.10426	1.13158	0.1022	1.17045	0.10319	1.24164	0.10425	1.29508	0.10404	1.37188
0.08173	1.43853	0.10324	1.11391	0.10429	1.22152	0.10432	1.22923	0.07922	1.28743	0.10418	1.39085		0.08173	1.43853	0.10429	1.13727	0.10429	1.17292	0.10412	1.37298	0.10312	1.28415	0.10417	1.79621		0.08173	1.43853	0.10433	1.13245	0.10228	1.17135	0.10327	1.24256	0.10433	1.29608	0.10412	1.37298
0.0818	1.43963	0.10332	1.11474	0.10437	1.22249	0.1044	1.23013	0.07928	1.2884	0.10426	1.39187		0.0818	1.43963	0.10437	1.1381	0.10437	1.17378	0.1042	1.37406	0.1032	1.28517	0.10425	1.79757		0.0818	1.43963	0.10441	1.1333	0.10236	1.17225	0.10335	1.24348	0.10441	1.29707	0.1042	1.37406
0.08186	1.44073	0.10339	1.11554	0.10445	1.22344	0.10448	1.23096	0.07934	1.28939	0.10434	1.39288		0.08186	1.44073	0.10444	1.13894	0.10445	1.17464	0.10428	1.37514	0.10328	1.28621	0.10433	1.79895		0.08186	1.44073	0.10449	1.13423	0.10244	1.17315	0.10343	1.2444	0.10449	1.29806	0.10428	1.37514
0.08192	1.44184	0.10347	1.11635	0.10453	1.22438	0.10456	1.23184	0.0794	1.29037	0.10442	1.39389		0.08192	1.44184	0.10452	1.13977	0.10453	1.17551	0.10436	1.37621	0.10335	1.28725	0.10441	1.80031		0.08192	1.44184	0.10457	1.13505	0.10251	1.17403	0.10351	1.24533	0.10457	1.29906	0.10436	1.37621
0.08198	1.44295	0.10355	1.11717	0.10461	1.22532	0.10464	1.23274	0.07946	1.29136	0.1045	1.3949		0.08198	1.44295	0.1046	1.14061	0.10461	1.17637	0.10444	1.37729	0.10343	1.28831	0.10449	1.80168		0.08198	1.44295	0.10465	1.13592	0.10259	1.17491	0.10359	1.24625	0.10465	1.30006	0.10444	1.37729
0.08205	1.44407	0.10363	1.11799	0.10469	1.22628	0.10472	1.23362	0.07952	1.29233	0.10458	1.39592		0.08205	1.44407	0.10468	1.14145	0.10469	1.17722	0.10452	1.37834	0.10351	1.28948	0.10457	1.80306		0.08205	1.44407	0.10473	1.13679	0.10267	1.17579	0.10367	1.24719	0.10473	1.30105	0.10452	1.37834
0.08211	1.44518	0.10371	1.11882	0.10477	1.22723	0.1048	1.23451	0.07958	1.29331	0.10466	1.39695		0.08211	1.44518	0.10476	1.14229	0.10477	1.17807	0.1046	1.3794	0.10359	1.2906	0.10465	1.80443		0.08211	1.44518	0.10481	1.13765	0.10275	1.17666	0.10374	1.24813	0.10481	1.30204	0.1046	1.3794
0.08217	1.44636	0.10379	1.11967	0.10485	1.22818	0.10487	1.23542	0.07964	1.29429	0.10474	1.398		0.08217	1.44636	0.10484	1.14314	0.10485	1.17893	0.10468	1.38045	0.10367	1.2917	0.10473	1.80582		0.08217	1.44636	0.10489	1.13849	0.10283	1.17754	0.10382	1.24907	0.10489	1.30302	0.10468	1.38045
0.08223	1.44763	0.10387	1.12052	0.10493	1.22911	0.10495	1.23635	0.0797	1.29527	0.10482	1.39905		0.08223	1.44763	0.10492	1.14399	0.10493	1.17979	0.10476	1.38151	0.10375	1.29276	0.10481	1.8072		0.08223	1.44763	0.10497	1.13933	0.1029	1.17843	0.1039	1.25001	0.10497	1.30401	0.10476	1.38151
0.0823	1.44886	0.10395	1.12138	0.10501	1.23003	0.10503	1.23727	0.07976	1.29625	0.1049	1.4001		0.0823	1.44886	0.105	1.14484	0.10501	1.18065	0.10484	1.38255	0.10383	1.29376	0.10489	1.80857		0.0823	1.44886	0.10505	1.14015	0.10298	1.17931	0.10398	1.25096	0.10504	1.30498	0.10484	1.38255
0.08236	1.45009	0.10402	1.12224	0.10509	1.23096	0.10511	1.23818	0.07982	1.29723	0.10498	1.40113		0.08236	1.45009	0.10508	1.1457	0.10509	1.1815	0.10492	1.3836	0.1039	1.29469	0.10497	1.80996		0.08236	1.45009	0.10513	1.14101	0.10306	1.18019	0.10406	1.25191	0.10512	1.30596	0.10492	1.3836
0.08242	1.45127	0.1041	1.12311	0.10517	1.23188	0.10519	1.2391	0.07988	1.29821	0.10506	1.40215		0.08242	1.45127	0.10516	1.14655	0.10517	1.18235	0.10499	1.38463	0.10398	1.29566	0.10505	1.81133		0.08242	1.45127	0.10521	1.14186	0.10314	1.18107	0.10414	1.25287	0.1052	1.30694	0.10499	1.38463
0.08248	1.45242	0.10418	1.12396	0.10525	1.23281	0.10527	1.23999	0.07994	1.2992	0.10513	1.40316		0.08248	1.45242	0.10524	1.14741	0.10525	1.18321	0.10507	1.38567	0.10406	1.29667	0.10513	1.81271		0.08248	1.45242	0.10529	1.14273	0.10322	1.18196	0.10422	1.25382	0.10528	1.3079	0.10507	1.38567
0.08254	1.45357	0.10426	1.12482	0.10532	1.23371	0.10535	1.24088	0.08	1.3002	0.10521	1.40417		0.08254	1.45357	0.10532	1.14828	0.10533	1.18408	0.10515	1.3867	0.10414	1.29769	0.10521	1.81409		0.08254	1.45357	0.10537	1.14358	0.10329	1.18286	0.1043	1.25478	0.10536	1.30887	0.10515	1.3867
0.08261	1.45471	0.10434	1.12567	0.1054	1.23461	0.10543	1.24183	0.08006	1.30119	0.10529	1.40519		0.08261	1.45471	0.1054	1.14915	0.10541	1.18494	0.10523	1.38774	0.10422	1.29866	0.10528	1.81547		0.08261	1.45471	0.10545	1.14445	0.10337	1.18376	0.10437	1.25575	0.10544	1.30985	0.10523	1.38774
0.08267	1.45581	0.10442	1.12653	0.10548	1.23553	0.10551	1.24272	0.08012	1.30218	0.10537	1.40621		0.08267	1.45581	0.10548	1.15002	0.10549	1.18581	0.10531	1.38877	0.1043	1.29961	0.10536	1.81686		0.08267	1.45581	0.10553	1.14531	0.10345	1.18466	0.10445	1.25671	0.10552	1.31081	0.10531	1.38877
0.08273	1.45698	0.1045	1.12738	0.10556	1.23645	0.10559	1.24362	0.08018	1.30317	0.10545	1.4072		0.08273	1.45698	0.10556	1.15088	0.10557	1.18668	0.10539	1.38981	0.10438	1.30058	0.10544	1.81824		0.08273	1.45698	0.10561	1.14615	0.10353	1.18555	0.10453	1.25767	0.1056	1.31177	0.10539	1.38981
0.08279	1.45811	0.10458	1.12824	0.10564	1.23742	0.10567	1.2445	0.08024	1.30417	0.10553	1.40818		0.08279	1.45811	0.10564	1.15175	0.10565	1.18755	0.10547	1.39082	0.10445	1.30155	0.10552	1.81964		0.08279	1.45811	0.10569	1.14697	0.10361	1.18644	0.10461	1.25863	0.10568	1.31274	0.10547	1.39082
0.08286	1.45919	0.10465	1.1291	0.10572	1.23857	0.10575	1.2454	0.08031	1.30516	0.10561	1.40916		0.08286	1.45919	0.10572	1.1526	0.10572	1.18843	0.10555	1.39184	0.10453	1.30254	0.1056	1.82102		0.08286	1.45919	0.10577	1.14782	0.10368	1.18733	0.10469	1.2596	0.10576	1.3137	0.10555	1.39184
0.08292	1.46028	0.10473	1.12995	0.1058	1.23959	0.10583	1.2463	0.08037	1.30615	0.10569	1.41016		0.08292	1.46028	0.1058	1.15346	0.1058	1.18932	0.10563	1.39287	0.10461	1.30352	0.10568	1.82242		0.08292	1.46028	0.10585	1.14866	0.10376	1.18821	0.10477	1.26056	0.10584	1.31466	0.10563	1.39287
0.08298	1.46138	0.10481	1.1308	0.10588	1.24048	0.10591	1.24722	0.08043	1.30714	0.10577	1.41114		0.08298	1.46138	0.10588	1.15432	0.10588	1.19021	0.10571	1.39388	0.10469	1.30452	0.10576	1.8238		0.08298	1.46138	0.10593	1.14952	0.10384	1.1891	0.10485	1.26153	0.10592	1.31561	0.10571	1.39388
0.08304	1.46248	0.10489	1.13165	0.10596	1.24141	0.10599	1.24821	0.08049	1.30813	0.10585	1.41211		0.08304	1.46248	0.10596	1.15518	0.10596	1.19111	0.10579	1.39491	0.10477	1.30553	0.10584	1.82517		0.08304	1.46248	0.10601	1.15036	0.10392	1.18996	0.10492	1.2625	0.106	1.31656	0.10579	1.39491
0.08311	1.46359	0.10497	1.13251	0.10604	1.24224	0.10607	1.24915	0.08055	1.30912	0.10593	1.4131		0.08311	1.46359	0.10603	1.15605	0.10604	1.192	0.10587	1.39592	0.10485	1.30657	0.10592	1.82654		0.08311	1.46359	0.10609	1.15119	0.104	1.19082	0.105	1.26346	0.10608	1.31751	0.10587	1.39592
0.08317	1.46469	0.10505	1.13336	0.10612	1.24314	0.10615	1.25016	0.08061	1.3101	0.10601	1.41408		0.08317	1.46469	0.10611	1.15692	0.10612	1.1929	0.10595	1.39703	0.10493	1.3076	0.106	1.82792		0.08317	1.46469	0.10617	1.15201	0.10407	1.19169	0.10508	1.26443	0.10616	1.31847	0.10595	1.39703
0.08323	1.46581	0.10513	1.13421	0.1062	1.24406	0.10623	1.2512	0.08067	1.31109	0.10609	1.41506		0.08323	1.46581	0.10619	1.15778	0.1062	1.1938	0.10603	1.39825	0.10501	1.30862	0.10608	1.82931		0.08323	1.46581	0.10624	1.15283	0.10415	1.19256	0.10516	1.2654	0.10624	1.31942	0.10603	1.39825
0.08329	1.46691	0.1052	1.13506	0.10628	1.245	0.10631	1.25216	0.08073	1.31208	0.10617	1.41604		0.08329	1.46691	0.10627	1.15865	0.10628	1.1947	0.10611	1.39943	0.10508	1.30961	0.10616	1.83068		0.08329	1.46691	0.10632	1.15365	0.10423	1.19342	0.10524	1.26636	0.10632	1.32037	0.10611	1.39943
0.08335	1.46803	0.10528	1.13592	0.10636	1.24593	0.10639	1.25307	0.08079	1.31306	0.10625	1.41704		0.08335	1.46803	0.10635	1.15952	0.10636	1.19561	0.10619	1.40047	0.10516	1.31059	0.10624	1.83205		0.08335	1.46803	0.1064	1.15447	0.10431	1.19428	0.10532	1.26735	0.1064	1.32134	0.10619	1.40047
0.08342	1.46915	0.10536	1.13679	0.10644	1.24684	0.10647	1.25406	0.08085	1.31404	0.10633	1.41804		0.08342	1.46915	0.10643	1.1604	0.10644	1.19652	0.10627	1.40144	0.10524	1.31158	0.10632	1.83342		0.08342	1.46915	0.10648	1.15528	0.10439	1.19515	0.1054	1.26837	0.10648	1.32229	0.10627	1.40144
0.08348	1.47028	0.10544	1.13768	0.10652	1.24771	0.10655	1.25506	0.08091	1.31503	0.10641	1.41905		0.08348	1.47028	0.10651	1.16128	0.10652	1.19744	0.10634	1.40243	0.10532	1.31253	0.1064	1.83478		0.08348	1.47028	0.10656	1.15611	0.10446	1.19601	0.10548	1.2694	0.10656	1.32326	0.10634	1.40243
0.08354	1.4714	0.10552	1.13857	0.1066	1.24857	0.10662	1.25603	0.08097	1.31602	0.10648	1.42009		0.08354	1.4714	0.10659	1.16215	0.1066	1.19835	0.10642	1.40351	0.1054	1.31352	0.10648	1.83615		0.08354	1.4714	0.10664	1.15694	0.10454	1.19686	0.10555	1.27037	0.10664	1.32422	0.10642	1.40351
0.0836	1.4725	0.1056	1.13947	0.10668	1.24939	0.1067	1.25703	0.08103	1.31701	0.10656	1.42112		0.0836	1.4725	0.10667	1.16302	0.10668	1.19927	0.1065	1.40462	0.10548	1.31454	0.10656	1.83752		0.0836	1.4725	0.10672	1.15778	0.10462	1.19772	0.10563	1.27137	0.10672	1.32518	0.1065	1.40462
0.08367	1.47361	0.10568	1.14036	0.10676	1.25023	0.10678	1.25796	0.08109	1.318	0.10664	1.42215		0.08367	1.47361	0.10675	1.1639	0.10676	1.20018	0.10658	1.40567	0.10556	1.31557	0.10663	1.83888		0.08367	1.47361	0.1068	1.15863	0.1047	1.19856	0.10571	1.27236	0.1068	1.32614	0.10658	1.40567
0.08373	1.47468	0.10576	1.14124	0.10684	1.25111	0.10686	1.25889	0.08115	1.319	0.10672	1.4232		0.08373	1.47468	0.10683	1.16476	0.10684	1.2011	0.10666	1.40682	0.10563	1.31659	0.10671	1.84024		0.08373	1.47468	0.10688	1.15948	0.10478	1.1994	0.10579	1.27338	0.10687	1.32708	0.10666	1.40682
0.08379	1.47572	0.10583	1.14213	0.10691	1.25199	0.10694	1.25987	0.08121	1.31998	0.1068	1.42425		0.08379	1.47572	0.10691	1.16564	0.10692	1.20201	0.10674	1.40791	0.10571	1.3176	0.10679	1.8416		0.08379	1.47572	0.10696	1.16033	0.10485	1.20025	0.10587	1.27435	0.10695	1.32801	0.10674	1.40791
0.08385	1.47679	0.10591	1.143	0.10699	1.25284	0.10702	1.26084	0.08127	1.32096	0.10688	1.4253		0.08385	1.47679	0.10699	1.16652	0.107	1.20292	0.10682	1.4089	0.10579	1.31858	0.10687	1.84296		0.08385	1.47679	0.10704	1.16119	0.10493	1.20111	0.10595	1.27532	0.10703	1.32894	0.10682	1.4089
0.08392	1.47786	0.10599	1.14388	0.10707	1.25365	0.1071	1.26179	0.08133	1.32194	0.10696	1.42634		0.08392	1.47786	0.10707	1.16741	0.10708	1.20384	0.1069	1.40994	0.10587	1.31953	0.10695	1.84433		0.08392	1.47786	0.10712	1.16206	0.10501	1.20197	0.10603	1.2763	0.10711	1.32988	0.1069	1.40994
0.08398	1.47897	0.10607	1.14474	0.10715	1.25447	0.10718	1.26281	0.08139	1.32293	0.10704	1.4274		0.08398	1.47897	0.10715	1.1683	0.10716	1.20475	0.10698	1.41099	0.10595	1.32045	0.10703	1.84569		0.08398	1.47897	0.1072	1.16295	0.10509	1.20282	0.10611	1.27727	0.10719	1.33084	0.10698	1.41099
0.08404	1.48008	0.10615	1.1456	0.10723	1.25532	0.10726	1.26371	0.08145	1.32392	0.10712	1.42845		0.08404	1.48008	0.10723	1.16919	0.10724	1.20567	0.10706	1.4121	0.10603	1.32137	0.10711	1.84704		0.08404	1.48008	0.10728	1.16384	0.10517	1.20368	0.10618	1.27825	0.10727	1.33179	0.10706	1.4121
0.0841	1.48117	0.10623	1.14647	0.10731	1.25621	0.10734	1.26463	0.08151	1.3249	0.1072	1.42949		0.0841	1.48117	0.10731	1.17008	0.10732	1.20659	0.10714	1.4132	0.10611	1.32227	0.10719	1.8484		0.0841	1.48117	0.10736	1.16474	0.10524	1.20456	0.10626	1.27923	0.10735	1.33274	0.10714	1.4132
0.08416	1.48226	0.10631	1.14733	0.10739	1.25712	0.10742	1.26554	0.08157	1.3259	0.10728	1.43055		0.08416	1.48226	0.10739	1.17098	0.10739	1.20751	0.10722	1.4143	0.10618	1.32317	0.10727	1.84975		0.08416	1.48226	0.10744	1.16563	0.10532	1.20544	0.10634	1.28021	0.10743	1.3337	0.10722	1.4143
0.08423	1.48334	0.10639	1.14817	0.10747	1.25805	0.1075	1.26648	0.08163	1.32688	0.10736	1.43163		0.08423	1.48334	0.10747	1.17189	0.10747	1.20844	0.1073	1.41535	0.10626	1.32404	0.10735	1.85111		0.08423	1.48334	0.10752	1.1665	0.1054	1.20633	0.10642	1.28115	0.10751	1.33467	0.1073	1.41535
0.08429	1.48446	0.10646	1.14902	0.10755	1.25897	0.10758	1.26743	0.08169	1.32786	0.10744	1.43271		0.08429	1.48446	0.10754	1.17279	0.10755	1.20937	0.10738	1.41635	0.10634	1.32489	0.10743	1.85247		0.08429	1.48446	0.1076	1.16739	0.10548	1.20727	0.1065	1.28211	0.10759	1.33566	0.10738	1.41635
0.08435	1.48555	0.10654	1.14987	0.10763	1.25988	0.10766	1.26839	0.08176	1.32884	0.10752	1.43379		0.08435	1.48555	0.10762	1.1737	0.10763	1.2103	0.10746	1.41739	0.10642	1.32573	0.10751	1.85383		0.08435	1.48555	0.10768	1.16826	0.10556	1.20821	0.10658	1.28308	0.10767	1.33665	0.10746	1.41739
0.08441	1.48665	0.10662	1.15071	0.10771	1.26078	0.10774	1.26936	0.08182	1.32982	0.1076	1.43486		0.08441	1.48665	0.1077	1.1746	0.10771	1.21122	0.10754	1.41841	0.1065	1.32655	0.10759	1.85519		0.08441	1.48665	0.10776	1.16915	0.10563	1.20914	0.10666	1.28405	0.10775	1.33763	0.10754	1.41841
0.08448	1.48775	0.1067	1.15153	0.10779	1.26169	0.10782	1.27027	0.08188	1.3308	0.10768	1.43595		0.08448	1.48775	0.10778	1.1755	0.10779	1.21216	0.10762	1.41943	0.10658	1.32738	0.10767	1.85654		0.08448	1.48775	0.10784	1.17002	0.10571	1.21009	0.10674	1.285	0.10783	1.33861	0.10762	1.41943
0.08454	1.48885	0.10678	1.15236	0.10787	1.26261	0.1079	1.27123	0.08194	1.33178	0.10776	1.43704		0.08454	1.48885	0.10786	1.17638	0.10787	1.21308	0.10769	1.42046	0.10666	1.32821	0.10775	1.85791		0.08454	1.48885	0.10792	1.17089	0.10579	1.21104	0.10681	1.28596	0.10791	1.33959	0.10769	1.42046
0.0846	1.48993	0.10686	1.15318	0.10795	1.26357	0.10798	1.2722	0.082	1.33275	0.10783	1.43815		0.0846	1.48993	0.10794	1.17726	0.10795	1.21401	0.10777	1.42148	0.10673	1.32908	0.10783	1.85926		0.0846	1.48993	0.108	1.17176	0.10587	1.21198	0.10689	1.28692	0.10799	1.34056	0.10777	1.42148
0.08466	1.49099	0.10694	1.154	0.10803	1.26452	0.10806	1.27319	0.08206	1.33374	0.10791	1.43926		0.08466	1.49099	0.10802	1.17814	0.10803	1.21493	0.10785	1.42254	0.10681	1.32996	0.10791	1.86063		0.08466	1.49099	0.10807	1.17263	0.10594	1.21292	0.10697	1.28786	0.10807	1.34155	0.10785	1.42254
0.08473	1.49208	0.10701	1.15484	0.10811	1.26546	0.10814	1.2742	0.08212	1.33471	0.10799	1.44038		0.08473	1.49208	0.1081	1.17902	0.10811	1.21586	0.10793	1.42361	0.10689	1.33086	0.10798	1.86199		0.08473	1.49208	0.10815	1.17349	0.10602	1.21385	0.10705	1.28879	0.10815	1.34254	0.10793	1.42361
0.08479	1.49316	0.10709	1.15566	0.10819	1.2664	0.10822	1.27519	0.08218	1.33569	0.10807	1.44151		0.08479	1.49316	0.10818	1.17991	0.10819	1.21679	0.10801	1.42467	0.10697	1.33176	0.10806	1.86336		0.08479	1.49316	0.10823	1.17437	0.1061	1.21479	0.10713	1.28973	0.10823	1.34355	0.10801	1.42467
0.08485	1.49422	0.10717	1.15649	0.10827	1.26732	0.10829	1.27612	0.08224	1.33667	0.10815	1.44264		0.08485	1.49422	0.10826	1.18078	0.10827	1.21773	0.10809	1.42575	0.10705	1.33267	0.10814	1.86473		0.08485	1.49422	0.10831	1.17526	0.10618	1.21571	0.10721	1.29069	0.10831	1.34457	0.10809	1.42575
0.08491	1.49527	0.10725	1.15731	0.10835	1.26823	0.10837	1.27707	0.0823	1.33765	0.10823	1.44375		0.08491	1.49527	0.10834	1.18165	0.10835	1.21866	0.10817	1.42679	0.10713	1.33357	0.10822	1.86608		0.08491	1.49527	0.10839	1.17614	0.10626	1.21663	0.10729	1.29162	0.10839	1.3456	0.10817	1.42679
0.08498	1.49634	0.10733	1.15814	0.10843	1.26912	0.10845	1.27802	0.08236	1.33862	0.10831	1.44487		0.08498	1.49634	0.10842	1.18251	0.10843	1.21958	0.10825	1.42787	0.10721	1.33449	0.1083	1.86745		0.08498	1.49634	0.10847	1.17703	0.10633	1.21759	0.10736	1.29255	0.10847	1.34664	0.10825	1.42787
0.08504	1.49738	0.10741	1.15896	0.10851	1.27002	0.10853	1.27896	0.08242	1.33958	0.10839	1.44599		0.08504	1.49738	0.1085	1.18337	0.10851	1.22051	0.10833	1.42897	0.10729	1.33544	0.10838	1.86881		0.08504	1.49738	0.10855	1.1779	0.10641	1.2185	0.10744	1.29349	0.10855	1.34767	0.10833	1.42897
0.0851	1.49843	0.10749	1.15979	0.10858	1.27094	0.10861	1.2799	0.08248	1.34055	0.10847	1.44712		0.0851	1.49843	0.10858	1.18423	0.10859	1.22143	0.10841	1.43005	0.10736	1.33639	0.10846	1.87019		0.0851	1.49843	0.10863	1.17879	0.10649	1.21939	0.10752	1.29444	0.10863	1.34871	0.10841	1.43005
0.08516	1.49948	0.10757	1.16062	0.10866	1.27186	0.10869	1.28083	0.08254	1.34153	0.10855	1.44823		0.08516	1.49948	0.10866	1.18507	0.10867	1.22235	0.10849	1.43109	0.10744	1.33737	0.10854	1.87155		0.08516	1.49948	0.10871	1.17967	0.10657	1.22027	0.1076	1.2954	0.10871	1.34974	0.10849	1.43109
0.08522	1.50052	0.10764	1.16146	0.10874	1.2728	0.10877	1.28176	0.0826	1.34249	0.10863	1.44935		0.08522	1.50052	0.10874	1.18591	0.10875	1.22326	0.10857	1.43212	0.10752	1.33836	0.10862	1.87293		0.08522	1.50052	0.10879	1.18055	0.10665	1.2212	0.10768	1.29635	0.10878	1.35078	0.10857	1.43212
0.08529	1.50156	0.10772	1.16229	0.10882	1.27377	0.10885	1.2827	0.08266	1.34347	0.10871	1.45046		0.08529	1.50156	0.10882	1.18675	0.10883	1.22418	0.10865	1.43313	0.1076	1.33935	0.1087	1.8743		0.08529	1.50156	0.10887	1.18143	0.10672	1.2221	0.10776	1.2973	0.10886	1.35181	0.10865	1.43313
0.08535	1.50261	0.1078	1.16311	0.1089	1.27474	0.10893	1.28363	0.08272	1.34443	0.10879	1.45156		0.08535	1.50261	0.1089	1.18759	0.10891	1.2251	0.10873	1.43415	0.10768	1.34035	0.10878	1.87567		0.08535	1.50261	0.10895	1.1823	0.1068	1.22303	0.10784	1.29824	0.10894	1.35285	0.10873	1.43415
0.08541	1.50367	0.10788	1.16394	0.10898	1.2757	0.10901	1.28458	0.08278	1.3454	0.10887	1.45265		0.08541	1.50367	0.10898	1.18842	0.10899	1.22601	0.10881	1.43518	0.10776	1.34135	0.10886	1.87704		0.08541	1.50367	0.10903	1.18317	0.10688	1.22393	0.10792	1.29918	0.10902	1.35387	0.10881	1.43518
0.08547	1.50473	0.10796	1.16477	0.10906	1.27665	0.10909	1.28553	0.08284	1.34637	0.10895	1.45373		0.08547	1.50473	0.10906	1.18925	0.10906	1.22692	0.10889	1.43623	0.10784	1.34236	0.10894	1.87841		0.08547	1.50473	0.10911	1.18402	0.10696	1.22483	0.10799	1.3001	0.1091	1.35491	0.10889	1.43623
0.08554	1.50579	0.10804	1.16561	0.10914	1.27759	0.10917	1.28644	0.0829	1.34735	0.10903	1.45481		0.08554	1.50579	0.10913	1.19009	0.10914	1.22782	0.10897	1.43725	0.10791	1.34337	0.10902	1.8798		0.08554	1.50579	0.10919	1.1849	0.10704	1.22573	0.10807	1.30105	0.10918	1.35593	0.10897	1.43725
0.0856	1.50686	0.10812	1.16645	0.10922	1.27855	0.10925	1.28732	0.08296	1.34833	0.1091	1.45588		0.0856	1.50686	0.10921	1.19094	0.10922	1.22873	0.10904	1.43828	0.10799	1.34438	0.1091	1.88117		0.0856	1.50686	0.10927	1.18576	0.10711	1.22662	0.10815	1.302	0.10926	1.35697	0.10904	1.43828
0.08566	1.50791	0.1082	1.16729	0.1093	1.27949	0.10933	1.28825	0.08302	1.3493	0.10918	1.45697		0.08566	1.50791	0.10929	1.19179	0.1093	1.22965	0.10912	1.43931	0.10807	1.34539	0.10918	1.88256		0.08566	1.50791	0.10935	1.18663	0.10719	1.22752	0.10823	1.30294	0.10934	1.358	0.10912	1.43931
0.08572	1.50898	0.10827	1.16813	0.10938	1.28043	0.10941	1.28916	0.08308	1.35027	0.10926	1.45805		0.08572	1.50898	0.10937	1.19263	0.10938	1.23055	0.1092	1.44037	0.10815	1.34641	0.10926	1.88395		0.08572	1.50898	0.10943	1.18751	0.10727	1.2284	0.10831	1.30389	0.10942	1.35903	0.1092	1.44037
0.08579	1.51004	0.10835	1.16897	0.10946	1.28136	0.10949	1.29008	0.08314	1.35124	0.10934	1.45915		0.08579	1.51004	0.10945	1.19347	0.10946	1.23144	0.10928	1.44143	0.10823	1.34743	0.10933	1.88534		0.08579	1.51004	0.10951	1.1884	0.10735	1.22928	0.10839	1.30482	0.1095	1.36006	0.10928	1.44143
0.08585	1.51111	0.10843	1.16982	0.10954	1.28231	0.10957	1.29107	0.08321	1.35222	0.10942	1.46024		0.08585	1.51111	0.10953	1.19431	0.10954	1.23233	0.10936	1.4425	0.10831	1.34844	0.10941	1.88673		0.08585	1.51111	0.10959	1.18929	0.10743	1.23014	0.10847	1.30575	0.10958	1.36109	0.10936	1.4425
0.08591	1.51217	0.10851	1.17067	0.10962	1.28326	0.10965	1.2921	0.08327	1.3532	0.1095	1.46131		0.08591	1.51217	0.10961	1.19515	0.10962	1.23321	0.10944	1.44356	0.10839	1.34945	0.10949	1.88812		0.08591	1.51217	0.10967	1.19018	0.1075	1.23101	0.10855	1.30668	0.10966	1.36211	0.10944	1.44356
0.08597	1.51322	0.10859	1.17152	0.1097	1.2842	0.10973	1.29314	0.08333	1.35417	0.10958	1.46237		0.08597	1.51322	0.10969	1.19599	0.1097	1.2341	0.10952	1.44461	0.10846	1.35048	0.10957	1.88951		0.08597	1.51322	0.10975	1.19107	0.10758	1.23189	0.10862	1.30761	0.10974	1.36313	0.10952	1.44461
[truncated: 22,703 more rows]
