# Supplementary material for: Study on the damage constitutive characteristics of coal-rock composites under uniaxial compression: Influence of prefabricated crack angle and geometric dimensions
Source: PLoS One. 2025 Mar 5;20(3):e0316586. doi: 10.1371/journal.pone.0316586 (PMC11882100; doi:10.1371/journal.pone.0316586)
Supplement: S1 Data — (ZIP) [file pone.0316586.s001.zip › S1 Data set/Fig 6. Comparison of different macro-parameters.xlsx]

## Sheet: Sheet1
0°	21.13	15.39	15.91	15.97		0°	1.82	1.084	1.112	1.092
30°	21.13	15.75	15.93	16.56		30°	1.82	1.191	1.144	1.172
45°	21.13	16.36	17.62	16.24		45°	1.82	1.628	1.364	1.226
60°	21.13	17.27	16.07	20.63		60°	1.82	1.346	1.278	1.271
90°	21.13	19.92	20.67	17.61		90°	1.82	1.376	1.763	1.354
