# Supplementary material for: Study on the damage constitutive characteristics of coal-rock composites under uniaxial compression: Influence of prefabricated crack angle and geometric dimensions
Source: PLoS One. 2025 Mar 5;20(3):e0316586. doi: 10.1371/journal.pone.0316586 (PMC11882100; doi:10.1371/journal.pone.0316586)
Supplement: S1 Data — (ZIP) [file pone.0316586.s001.zip › S1 Data set/Fig 9. Crack number evolution curve and crack rose diagram of K = 1 mm.xlsx]

## Sheet: Sheet1
0	5.5e-05	0	0.0549	0	0	167	30	4.76e-05	0	0.0508	0	0	155	45	4.76e-05	0	0.0478	0	0	182	60	3.00764e-05	0	0.03483	0	0	149	90	7.94e-05	0	0.0567	0	0	149
	0.000134	0	0.0617	0	5	149		0.000127	0	0.0587	0	5	163		0.000127	0	0.0548	0	5	143		9.04663e-05	0	0.05511	0	5	151		0.000159	0	0.0612	0	5	144
	0.000212	0	0.0673	0	10	123		0.000207	0	0.0678	0	10	123		0.000207	0	0.0624	0	10	147		0.000150856	0	0.0588	0	10	144		0.000238	0	0.0659	0	10	136
	0.000291	0	0.07	0	15	139		0.000286	0	0.0699	0	15	149		0.000286	0	0.0651	0	15	131		0.000211246	0	0.06437	0	15	130		0.000318	0	0.0685	0	15	142
	0.00037	0	0.0724	0	20	157		0.000366	0	0.0717	0	20	148		0.000366	0	0.0657	0	20	147		0.000271636	0	0.06455	0	20	137		0.000397	0	0.0703	0	20	121
	0.000449	0	0.0743	0	25	156		0.000445	0	0.074	0	25	141		0.000445	0	0.0679	0	25	154		0.000332026	0	0.06657	0	25	147		0.000476	0	0.0702	0	25	184
	0.000527	0	0.0726	0	30	152		0.000525	0	0.0721	0	30	145		0.000525	0	0.0691	0	30	131		0.000392416	0	0.06785	0	30	147		0.000556	0	0.0701	0	30	147
	0.000606	0	0.0722	0	35	150		0.000604	0	0.0715	0	35	159		0.000604	0	0.0687	0	35	187		0.000452806	0	0.06991	0	35	139		0.000635	0	0.068	0	35	143
	0.000685	0	0.0719	0	40	124		0.000684	0	0.0707	0	40	133		0.000684	0	0.0681	0	40	136		0.000513196	0	0.06988	0	40	124		0.000715	0	0.068	0	40	132
	0.000763	0	0.072	0	45	115		0.000763	0	0.0697	0	45	129		0.000763	0	0.0681	0	45	123		0.000573586	0	0.06993	0	45	122		0.000794	0	0.0685	0	45	116
	0.000842	0	0.0708	0	50	132		0.000843	0	0.0704	0	50	142		0.000843	0	0.0666	0	50	142		0.000633976	0	0.06884	0	50	133		0.000873	0	0.0681	0	50	147
	0.000921	0	0.0707	0	55	130		0.000922	0	0.0704	0	55	131		0.000922	0	0.066	0	55	124		0.000694366	0	0.06891	0	55	124		0.000953	0	0.0672	0	55	124
	0.001	0	0.0693	0	60	132		0.001	0	0.0688	0	60	136		0.001	0	0.0656	0	60	133		0.000754756	0	0.06832	0	60	133		0.00103	0	0.0662	0	60	134
	0.00108	0	0.0685	0	65	129		0.00108	0	0.0677	0	65	104		0.00108	0	0.0652	0	65	114		0.000815146	0	0.06739	0	65	129		0.00111	0	0.0663	0	65	142
	0.00116	0	0.0679	0	70	148		0.00116	0	0.0677	0	70	151		0.00116	0	0.0655	0	70	141		0.000875536	0	0.06668	0	70	166		0.00119	0	0.0661	0	70	134
	0.00124	0	0.067	0	75	149		0.00124	0	0.0672	0	75	133		0.00124	0	0.0651	0	75	137		0.000935926	0	0.06753	0	75	138		0.00127	0	0.0654	0	75	159
	0.00131	0	0.0657	0	80	161		0.00132	0	0.066	0	80	148		0.00132	0	0.0642	0	80	158		0.000996316	0	0.06737	0	80	144		0.00135	0	0.0641	0	80	158
	0.00139	0	0.0652	0	85	155		0.0014	0	0.0659	0	85	154		0.0014	0	0.0637	0	85	142		0.00106	0	0.06649	0	85	151		0.00143	0	0.0636	0	85	157
	0.00147	0	0.0649	0	90	168		0.00148	0	0.066	0	90	175		0.00148	0	0.0633	0	90	187		0.00112	0	0.06593	0	90	184		0.00151	0	0.0633	0	90	195
	0.00155	0	0.0647	0	95	177		0.00156	0	0.0659	0	95	170		0.00156	0	0.0633	0	95	190		0.00118	0	0.06547	0	95	181		0.00159	0	0.0632	0	95	163
	0.00163	0	0.0644	0	100	148		0.00164	0	0.066	0	100	165		0.00164	0	0.0631	0	100	148		0.00124	0	0.06478	0	100	125		0.00167	0	0.0632	0	100	136
	0.00171	0	0.0642	0	105	111		0.00172	0	0.0662	0	105	127		0.00172	0	0.0625	0	105	132		0.0013	0	0.0644	0	105	143		0.00175	0	0.0629	0	105	125
	0.00179	0	0.0639	0	110	138		0.0018	0	0.0655	0	110	150		0.0018	0	0.0617	0	110	119		0.00136	0	0.06374	0	110	133		0.00183	0	0.0624	0	110	142
	0.00187	0	0.0635	0	114	132		0.00188	0	0.0646	0	114	147		0.00188	0	0.0611	0	114	153		0.00142	0	0.06337	0	114	133		0.00191	0	0.0615	0	114	128
	0.00194	0	0.0632	0	120	132		0.00196	0	0.0639	0	120	142		0.00196	0	0.0603	0	120	144		0.00148	0	0.06307	0	120	131		0.00199	0	0.061	0	120	140
	0.00202	0	0.0626	0	125	157		0.00204	0	0.0634	0	125	142		0.00204	0	0.0596	0	125	135		0.00154	0	0.06278	0	125	162		0.00206	0	0.061	0	125	124
	0.0021	0	0.062	0	130	134		0.00211	0	0.063	0	130	122		0.00212	0	0.0598	0	130	140		0.0016	0	0.06263	0	130	139		0.00214	0	0.0612	0	130	154
	0.00218	0	0.0616	0	135	134		0.00219	0	0.0625	0	135	153		0.00219	0	0.0597	0	135	154		0.00166	0	0.06218	0	135	139		0.00222	0	0.0612	0	135	143
	0.00226	0	0.0612	0	140	135		0.00227	0	0.0615	0	140	134		0.00227	0	0.0593	0	140	138		0.00172	0	0.06168	0	140	132		0.0023	0	0.0613	0	140	142
	0.00234	0	0.0608	0	145	158		0.00235	0	0.0607	0	145	148		0.00235	0	0.0588	0	145	140		0.00178	0	0.0613	0	145	131		0.00238	0	0.0614	0	145	148
	0.00242	0	0.0607	0	150	151		0.00243	0	0.0602	0	150	158		0.00243	0	0.0584	0	150	170		0.00184	0	0.06076	0	150	155		0.00246	0	0.0614	0	150	146
	0.00249	0	0.0605	0	155	139		0.00251	0	0.0597	0	155	151		0.00251	0	0.0579	0	155	161		0.0019	0	0.06023	0	155	148		0.00254	0	0.0611	0	155	146
	0.00257	0	0.0599	0	160	130		0.00259	0	0.0592	0	160	144		0.00259	0	0.0574	0	160	137		0.00196	0	0.0597	0	160	132		0.00262	0	0.0606	0	160	130
	0.00265	0	0.0592	0	165	143		0.00267	0	0.0585	0	165	123		0.00267	0	0.0568	0	165	142		0.00202	0	0.0593	0	165	137		0.0027	0	0.0601	0	165	130
	0.00273	0	0.0584	0	170	115		0.00275	0	0.0577	0	170	134		0.00275	0	0.0561	0	170	125		0.00208	0	0.05916	0	170	118		0.00278	0	0.0597	0	170	119
	0.00281	0	0.0574	0	175	146		0.00283	0	0.0572	0	175	150		0.00283	0	0.0556	0	175	134		0.00214	0	0.05922	0	175	135		0.00286	0	0.0596	0	175	123
	0.00289	0	0.056	0	180	117		0.00291	0	0.0563	0	180	116		0.00291	0	0.0552	0	180	123		0.0022	0	0.05927	0	180	114		0.00294	0	0.0597	0	180	108
	0.00297	0	0.054	0	184	145		0.00299	0	0.0555	0	184	124		0.00299	0	0.0546	0	184	133		0.00226	0	0.05928	0	184	132		0.00302	0	0.0597	0	184	124
	0.00305	0	0.0516	0	190	141		0.00307	0	0.0544	0	190	142		0.00307	0	0.054	0	190	152		0.00232	0	0.05919	0	190	129		0.0031	0	0.0597	0	190	142
	0.00312	0	0.0488	0	195	142		0.00315	0	0.0533	0	195	135		0.00315	0	0.0533	0	195	143		0.00239	0	0.059	0	195	136		0.00318	0	0.0596	0	195	144
	0.0032	0	0.0461	0	200	152		0.00323	0	0.0524	0	200	139		0.00323	0	0.0531	0	200	141		0.00245	0	0.05876	0	200	148		0.00326	0	0.0597	0	200	129
	0.00328	0	0.0444	0	205	132		0.00331	0	0.0514	0	205	119		0.00331	0	0.053	0	205	123		0.00251	0	0.05841	0	205	122		0.00334	0	0.0598	0	205	139
	0.00336	0	0.0438	0	210	150		0.00339	0	0.0506	0	210	159		0.00339	0	0.0529	0	210	148		0.00257	0	0.05805	0	210	142		0.00341	0	0.06	0	210	137
	0.00344	0	0.0436	0	215	131		0.00347	0	0.0497	0	215	149		0.00347	0	0.0527	0	215	161		0.00263	0	0.05755	0	215	148		0.00349	0	0.0601	0	215	172
	0.00352	0	0.0438	0	220	145		0.00355	0	0.0491	0	220	132		0.00355	0	0.0525	0	220	137		0.00269	0	0.05715	0	220	132		0.00357	0	0.0601	0	220	106
	0.0036	0	0.0441	0	225	126		0.00363	0	0.0491	0	225	133		0.00363	0	0.0522	0	225	131		0.00275	0	0.05684	0	225	124		0.00365	0	0.0602	0	225	131
	0.00368	0	0.0446	0	229	141		0.00371	0	0.0493	0	229	139		0.00371	0	0.0519	0	229	147		0.00281	0	0.05654	0	229	141		0.00373	0	0.0602	0	229	152
	0.00375	0	0.0452	0	235	135		0.00378	0	0.0498	0	235	136		0.00379	0	0.0516	0	235	142		0.00287	0	0.05624	0	235	137		0.00381	0	0.0601	0	235	148
	0.00383	0	0.0456	0	240	128		0.00386	0	0.0504	0	240	147		0.00387	0	0.0514	0	240	127		0.00293	0	0.05614	0	240	126		0.00389	0	0.0599	0	240	120
	0.00391	0	0.0458	0	245	151		0.00394	0	0.051	0	245	143		0.00394	0	0.0513	0	245	149		0.00299	0	0.05604	0	245	140		0.00397	0	0.0597	0	245	128
	0.00399	0	0.046	0	250	144		0.00402	0	0.0514	0	250	145		0.00402	0	0.0512	0	250	144		0.00305	0	0.05595	0	250	143		0.00405	0	0.0594	0	250	158
	0.00407	0	0.0461	0	255	166		0.0041	0	0.0515	0	255	143		0.0041	0	0.051	0	255	169		0.00311	0	0.05571	0	255	177		0.00413	0	0.059	0	255	170
	0.00415	0	0.046	0	260	159		0.00418	0	0.0513	0	260	165		0.00418	0	0.0509	0	260	156		0.00317	0	0.05542	0	260	160		0.00421	0	0.0582	0	260	159
	0.00423	0	0.0454	0	265	155		0.00426	0	0.0507	0	265	160		0.00426	0	0.0506	0	265	159		0.00323	0	0.05512	0	265	164		0.00429	0	0.0571	0	265	162
	0.00431	0	0.0445	0	270	171		0.00434	0	0.0497	0	270	176		0.00434	0	0.05	0	270	173		0.00329	0	0.05486	0	270	160		0.00437	0	0.0557	0	270	160
	0.00438	0	0.0431	0	275	156		0.00442	0	0.0482	0	275	153		0.00442	0	0.0488	0	275	156		0.00335	0	0.05468	0	275	175		0.00445	0	0.0541	0	275	173
	0.00446	0	0.0416	0	280	152		0.0045	0	0.0477	0	280	163		0.0045	0	0.0477	0	280	146		0.00341	0	0.05464	0	280	146		0.00453	0	0.0545	0	280	146
	0.00454	0	0.0417	0	285	133		0.00458	0	0.049	0	285	129		0.00458	0	0.0485	0	285	134		0.00347	0	0.0546	0	285	138		0.00461	0	0.0567	0	285	136
	0.00462	0	0.0436	0	290	117		0.00466	0	0.0512	0	290	134		0.00466	0	0.0507	0	290	147		0.00353	0	0.05454	0	290	136		0.00468	0	0.0599	0	290	116
	0.0047	0	0.0464	0	295	142		0.00474	0	0.0539	0	295	138		0.00474	0	0.0533	0	295	146		0.00359	0	0.05454	0	295	131		0.00476	0	0.0635	0	295	140
	0.00478	0	0.0496	0	300	146		0.00482	0	0.0566	0	300	136		0.00482	0	0.0558	0	300	133		0.00365	0	0.05455	0	300	137		0.00484	0	0.0671	0	300	142
	0.00486	0	0.0531	0	305	123		0.0049	0	0.0595	0	305	129		0.0049	0	0.0581	0	305	113		0.00371	0	0.05466	0	305	125		0.00492	0	0.0704	0	305	127
	0.00493	0	0.0567	0	310	145		0.00498	0	0.0623	0	310	124		0.00498	0	0.0605	0	310	141		0.00377	0	0.05485	0	310	149		0.005	0	0.0731	0	310	162
	0.00501	0	0.0601	0	315	141		0.00506	0	0.0649	0	315	143		0.00506	0	0.0627	0	315	153		0.00383	0	0.05518	0	315	144		0.00508	0	0.0755	0	315	135
	0.00509	0	0.0632	0	320	155		0.00514	0	0.0674	0	320	141		0.00514	0	0.0647	0	320	159		0.0039	0	0.05566	0	320	125		0.00516	0	0.0776	0	320	156
	0.00517	0	0.0661	0	325	140		0.00522	0	0.0697	0	325	152		0.00522	0	0.0666	0	325	144		0.00396	0	0.05622	0	325	144		0.00524	0	0.0795	0	325	116
	0.00525	0	0.0687	0	330	126		0.0053	0	0.0719	0	330	134		0.0053	0	0.0685	0	330	149		0.00402	0	0.05695	0	330	137		0.00532	0	0.0814	0	330	158
	0.00533	0	0.071	0	335	137		0.00537	0	0.074	0	335	155		0.00538	0	0.0705	0	335	152		0.00408	0	0.05799	0	335	148		0.0054	0	0.0832	0	335	129
	0.00541	0	0.0731	0	340	140		0.00545	0	0.076	0	340	129		0.00546	0	0.0724	0	340	131		0.00414	0	0.05971	0	340	133		0.00548	0	0.0848	0	340	139
	0.00549	0	0.0749	0	345	132		0.00553	0	0.0782	0	345	149		0.00554	0	0.0742	0	345	160		0.0042	0	0.06248	0	345	134		0.00556	0	0.0863	0	345	139
	0.00556	0	0.0766	0	350	131		0.00561	0	0.0802	0	350	149		0.00561	0	0.0759	0	350	139		0.00426	0	0.06627	0	350	144		0.00564	0	0.0876	0	350	141
	0.00564	0	0.0781	0	355	138		0.00569	0	0.082	0	355	152		0.00569	0	0.0774	0	355	126		0.00432	0	0.07071	0	355	140		0.00572	0	0.0887	0	355	122
	0.00572	0	0.0794	0	360	167		0.00577	0	0.0834	0	360	155		0.00577	0	0.0788	0	360	182		0.00438	0	0.07523	0	360	149		0.0058	0	0.0897	0	360	149
	0.0058	0	0.0806	0				0.00585	0	0.0847	0				0.00585	0	0.0801	0				0.00444	0	0.07951	0				0.00588	0	0.0905	0
	0.00588	0	0.0817	0				0.00593	0	0.086	0				0.00593	0	0.0813	0				0.0045	0	0.08343	0				0.00596	0	0.0912	0
	0.00596	0	0.0827	0				0.00601	0	0.0871	0				0.00601	0	0.0829	0				0.00456	0	0.08691	0				0.00603	0	0.092	0
	0.00604	0	0.0836	0				0.00609	0	0.088	0				0.00609	0	0.0834	0				0.00462	0	0.08997	0				0.00611	0	0.0929	0
	0.00612	0	0.0845	0				0.00617	0	0.0889	0				0.00617	0	0.0845	0				0.00468	0	0.0926	0				0.00619	0	0.094	0
	0.00619	0	0.0854	0				0.00625	0	0.0899	0				0.00625	0	0.0858	0				0.00474	0	0.09483	0				0.00627	0	0.0952	0
	0.00627	0	0.0864	0				0.00633	0	0.091	0				0.00633	0	0.0872	0				0.0048	0	0.09679	0				0.00635	0	0.0964	0
	0.00635	0	0.0875	0				0.00641	0	0.0921	0				0.00641	0	0.0886	0				0.00486	0	0.09858	0				0.00643	0	0.0975	0
	0.00643	0	0.0886	0				0.00649	0	0.0932	0				0.00649	0	0.0901	0				0.00492	0	0.10023	0				0.00651	0	0.0984	0
	0.00651	0	0.0897	0				0.00657	0	0.0942	0				0.00657	0	0.0914	0				0.00498	0	0.10177	0				0.00659	0	0.0992	0
	0.00659	0	0.0907	0				0.00665	0	0.0953	0				0.00665	0	0.0927	0				0.00504	0	0.10324	0				0.00667	0	0.0998	0
	0.00667	0	0.0915	0				0.00673	0	0.0963	0				0.00673	0	0.0938	0				0.0051	0	0.10465	0				0.00675	0	0.1	0
	0.00675	0	0.0923	0				0.00681	0	0.0971	0				0.00681	0	0.0949	0				0.00516	0	0.10591	0				0.00683	0	0.101	0
	0.00682	0	0.0929	0				0.00689	0	0.0979	0				0.00689	0	0.096	0				0.00522	0	0.10702	0				0.00691	0	0.102	0
	0.0069	0	0.0935	0				0.00697	0	0.0987	0				0.00697	0	0.097	0				0.00528	0	0.108	0				0.00699	0	0.103	0
	0.00698	0	0.0941	0				0.00704	0	0.0995	0				0.00705	0	0.0979	0				0.00534	0	0.10887	0				0.00707	0	0.104	0
	0.00706	0	0.0948	0				0.00712	0	0.1	0				0.00713	0	0.0987	0				0.0054	0	0.10969	0				0.00715	0	0.105	0
	0.00714	0	0.0956	0				0.0072	0	0.101	0				0.00721	0	0.0995	0				0.00547	0	0.11046	0				0.00723	0	0.106	0
	0.00722	0	0.0964	0				0.00728	0	0.102	0				0.00728	0	0.1	0				0.00553	0	0.11112	0				0.00731	0	0.107	0
	0.0073	0	0.097	0				0.00736	0	0.103	0				0.00736	0	0.101	0				0.00559	0	0.1117	0				0.00738	0	0.108	0
	0.00737	0	0.0976	0				0.00744	0	0.104	0				0.00744	0	0.102	0				0.00565	0	0.11225	0				0.00746	0	0.109	0
	0.00745	0	0.098	0				0.00752	0	0.105	0				0.00752	0	0.104	0				0.00571	0	0.11288	0				0.00754	0	0.11	0
	0.00753	0	0.0983	0				0.0076	0	0.106	0				0.0076	0	0.105	0				0.00577	0	0.11344	0				0.00762	0	0.111	0
	0.00761	0	0.0986	0				0.00768	0	0.106	0				0.00768	0	0.106	0				0.00583	0	0.11394	0				0.0077	0	0.112	0
	0.00769	0	0.0988	0				0.00776	0	0.107	0				0.00776	0	0.106	0				0.00589	0	0.11446	0				0.00778	0	0.113	0
	0.00777	0	0.0989	0				0.00784	0	0.108	0				0.00784	0	0.107	0				0.00595	0	0.11497	0				0.00786	0	0.114	0
	0.00785	0	0.0988	0				0.00792	0	0.108	0				0.00792	0	0.108	0				0.00601	0	0.11541	0				0.00794	0	0.115	0
	0.00793	0	0.0988	0				0.008	0	0.109	0				0.008	0	0.109	0				0.00607	0	0.11577	0				0.00802	0	0.116	0
	0.008	0	0.0988	0				0.00808	0	0.109	0				0.00808	0	0.109	0				0.00613	0	0.11606	0				0.0081	0	0.116	0
	0.00808	0	0.099	0				0.00816	0	0.11	0				0.00816	0	0.11	0				0.00619	0	0.11629	0				0.00818	0	0.117	0
	0.00816	0	0.0994	0				0.00824	0	0.11	0				0.00824	0	0.11	0				0.00625	0	0.11654	0				0.00826	0	0.117	0
	0.00824	0	0.0998	0				0.00832	0	0.11	0				0.00832	0	0.11	0				0.00631	0	0.11692	0				0.00834	0	0.118	0
	0.00832	0	0.1	0				0.0084	0	0.11	0				0.0084	0	0.111	0				0.00637	0	0.1173	0				0.00842	0	0.118	0
	0.0084	0	0.1	0				0.00848	0	0.11	0				0.00848	0	0.111	0				0.00643	0	0.11771	0				0.0085	0	0.118	0
	0.00848	0	0.101	0				0.00856	0	0.11	0				0.00856	0	0.111	0				0.00649	0	0.1181	0				0.00858	0	0.118	0
	0.00856	0	0.101	0				0.00863	0	0.11	0				0.00864	0	0.111	0				0.00655	0	0.11844	0				0.00866	0	0.119	0
	0.00863	0	0.1	0				0.00871	0	0.11	0				0.00872	0	0.112	0				0.00661	0	0.11876	0				0.00873	0	0.119	0
	0.00871	0	0.1	0				0.00879	0	0.11	0				0.0088	0	0.112	0				0.00667	0	0.11905	0				0.00881	0	0.12	0
	0.00879	0	0.1	0				0.00887	0	0.109	0				0.00888	0	0.112	0				0.00673	0	0.11931	0				0.00889	0	0.12	0
	0.00887	0	0.0996	0				0.00895	0	0.109	0				0.00896	0	0.112	0				0.00679	0	0.11949	0				0.00897	0	0.121	0
	0.00895	0	0.0993	0				0.00903	0	0.109	0				0.00903	0	0.111	0				0.00685	0	0.1197	0				0.00905	0	0.121	0
	0.00903	0	0.0989	0				0.00911	0	0.108	0				0.00911	0	0.111	0				0.00691	0	0.11987	0				0.00913	0	0.121	0
	0.00911	0	0.0985	0				0.00919	0	0.108	0				0.00919	0	0.11	0				0.00698	0	0.11999	0				0.00921	0	0.122	0
	0.00919	0	0.0982	0				0.00927	0	0.108	0				0.00927	0	0.109	0				0.00704	0	0.1201	0				0.00929	0	0.122	0
	0.00926	0	0.0981	0				0.00935	0	0.108	0				0.00935	0	0.109	0				0.0071	0	0.12023	0				0.00937	0	0.123	0
	0.00934	0	0.0983	0				0.00943	0	0.109	0				0.00943	0	0.109	0				0.00716	0	0.12037	0				0.00945	0	0.124	0
	0.00942	0	0.0992	0				0.00951	0	0.11	0				0.00951	0	0.109	0				0.00722	0	0.12054	0				0.00953	0	0.125	0
	0.0095	0	0.1	0				0.00959	0	0.111	0				0.00959	0	0.11	0				0.00728	0	0.1207	0				0.00961	0	0.126	0
	0.00958	0	0.102	0				0.00967	0	0.112	0				0.00967	0	0.111	0				0.00734	0	0.12083	0				0.00969	0	0.128	0
	0.00966	0	0.103	0				0.00975	0	0.113	0				0.00975	0	0.111	0				0.0074	0	0.12094	0				0.00977	0	0.13	0
	0.00974	0	0.104	0				0.00983	0	0.114	0				0.00983	0	0.112	0				0.00746	0	0.12103	0				0.00985	0	0.132	0
	0.00981	0	0.106	0				0.00991	0	0.116	0				0.00991	0	0.113	0				0.00752	0	0.12119	0				0.00993	0	0.133	0
	0.00989	0	0.107	0				0.00999	0	0.117	0				0.00999	0	0.115	0				0.00758	0	0.12144	0				0.01	0	0.135	0
	0.00997	0	0.108	0				0.0101	0	0.118	0				0.0101	0	0.116	0				0.00764	0	0.12176	0				0.0101	0	0.137	0
	0.0101	0	0.11	0				0.0101	0	0.119	0				0.0101	0	0.118	0				0.0077	0	0.12213	0				0.0102	0	0.138	0
	0.0101	0	0.111	0				0.0102	0	0.121	0				0.0102	0	0.119	0				0.00776	0	0.12258	0				0.0102	0	0.14	0
	0.0102	0	0.112	0				0.0103	0	0.123	0				0.0103	0	0.121	0				0.00782	0	0.12308	0				0.0103	0	0.141	0
	0.0103	0	0.114	0				0.0104	0	0.124	0				0.0104	0	0.123	0				0.00788	0	0.12365	0				0.0104	0	0.142	0
	0.0104	0	0.115	0				0.0105	0	0.126	0				0.0105	0	0.124	0				0.00794	0	0.12429	0				0.0105	0	0.144	0
	0.0104	0	0.116	0				0.0105	0	0.128	0				0.0105	0	0.126	0				0.008	0	0.12501	0				0.0106	0	0.145	0
	0.0105	0	0.117	0				0.0106	0	0.13	0				0.0106	0	0.127	0				0.00806	0	0.12586	0				0.0106	0	0.146	0
	0.0106	0	0.118	0				0.0107	0	0.131	0				0.0107	0	0.129	0				0.00812	0	0.12684	0				0.0107	0	0.148	0
	0.0107	0	0.119	0				0.0108	0	0.133	0				0.0108	0	0.131	0				0.00818	0	0.12795	0				0.0108	0	0.149	0
	0.0108	0	0.12	0				0.0109	0	0.134	0				0.0109	0	0.132	0				0.00824	0	0.12922	0				0.0109	0	0.15	0
	0.0108	0	0.121	0				0.0109	0	0.136	0				0.0109	0	0.134	0				0.0083	0	0.13062	0				0.011	0	0.152	0
	0.0109	0	0.123	0				0.011	0	0.138	0				0.011	0	0.136	0				0.00836	0	0.13213	0				0.011	0	0.153	0
	0.011	0	0.124	0				0.0111	0	0.139	0				0.0111	0	0.137	0				0.00842	0	0.1339	0				0.0111	0	0.154	0
	0.0111	0	0.125	0				0.0112	0	0.141	0				0.0112	0	0.139	0				0.00848	0	0.13596	0				0.0112	0	0.155	0
	0.0112	0	0.127	0				0.0113	0	0.142	0				0.0113	0	0.14	0				0.00855	0	0.13831	0				0.0113	0	0.157	0
	0.0112	0	0.129	0				0.0113	0	0.143	0				0.0113	0	0.142	0				0.00861	0	0.14079	0				0.0114	0	0.158	0
	0.0113	0	0.13	0				0.0114	0	0.145	0				0.0114	0	0.143	0				0.00867	0	0.14326	0				0.0114	0	0.159	0
	0.0114	0	0.132	0				0.0115	0	0.146	0				0.0115	0	0.145	0				0.00873	0	0.14569	0				0.0115	0	0.16	0
	0.0115	0	0.133	0				0.0116	0	0.148	0				0.0116	0	0.146	0				0.00879	0	0.14804	0				0.0116	0	0.162	0
	0.0115	0	0.135	0				0.0117	0	0.149	0				0.0117	0	0.147	0				0.00885	0	0.15028	0				0.0117	0	0.163	0
	0.0116	0	0.136	0				0.0117	0	0.151	0				0.0117	0	0.149	0				0.00891	0	0.15238	0				0.0118	0	0.165	0
	0.0117	0	0.138	0				0.0118	0	0.152	0				0.0118	0	0.15	0				0.00897	0	0.15437	0				0.0118	0	0.166	0
	0.0118	0	0.139	0				0.0119	0	0.153	0				0.0119	0	0.151	0				0.00903	0	0.15626	0				0.0119	0	0.168	0
	0.0119	0	0.141	0				0.012	0	0.155	0				0.012	0	0.152	0				0.00909	0	0.158	0				0.012	0	0.169	0
	0.0119	0	0.142	0				0.0121	0	0.156	0				0.0121	0	0.154	0				0.00915	0	0.15967	0				0.0121	0	0.171	0
	0.012	0	0.143	0				0.0121	0	0.157	0				0.0121	0	0.155	0				0.00921	0	0.16122	0				0.0121	0	0.172	0
	0.0121	0	0.145	0				0.0122	0	0.158	0				0.0122	0	0.156	0				0.00927	0	0.16265	0				0.0122	0	0.173	0
	0.0122	0	0.146	0				0.0123	0	0.159	0				0.0123	0	0.157	0				0.00933	0	0.16396	0				0.0123	0	0.175	0
	0.0123	0	0.147	0				0.0124	0	0.16	0				0.0124	0	0.158	0				0.00939	0	0.16524	0				0.0124	0	0.176	0
	0.0123	0	0.148	0				0.0125	0	0.161	0				0.0125	0	0.159	0				0.00945	0	0.16649	0				0.0125	0	0.177	0
	0.0124	0	0.149	0				0.0125	0	0.162	0				0.0125	0	0.16	0				0.00951	0	0.16769	0				0.0125	0	0.178	0
	0.0125	0	0.15	0				0.0126	0	0.163	0				0.0126	0	0.161	0				0.00957	0	0.16886	0				0.0126	0	0.179	0
	0.0126	0	0.151	0				0.0127	0	0.163	0				0.0127	0	0.162	0				0.00963	0	0.16997	0				0.0127	0	0.18	0
	0.0126	0	0.152	0				0.0128	0	0.164	0				0.0128	0	0.163	0				0.00969	0	0.17103	0				0.0128	0	0.181	0
	0.0127	0	0.153	0				0.0128	0	0.165	0				0.0129	0	0.164	0				0.00975	0	0.17208	0				0.0129	0	0.182	0
	0.0128	0	0.154	0				0.0129	0	0.165	0				0.0129	0	0.164	0				0.00981	0	0.17309	0				0.0129	0	0.183	0
	0.0129	0	0.154	0				0.013	0	0.166	0				0.013	0	0.165	0				0.00987	0	0.17403	0				0.013	0	0.184	0
	0.013	0	0.155	0				0.0131	0	0.166	0				0.0131	0	0.165	0				0.00993	0	0.17494	0				0.0131	0	0.185	0
	0.013	0	0.155	0				0.0132	0	0.166	0				0.0132	0	0.166	0				0.00999	0	0.17579	0				0.0132	0	0.185	0
	0.0131	0	0.155	0				0.0132	0	0.167	0				0.0132	0	0.166	0				0.01006	0	0.17656	0				0.0133	0	0.186	0
	0.0132	0	0.156	0				0.0133	0	0.167	0				0.0133	0	0.166	0				0.01012	0	0.17729	0				0.0133	0	0.187	0
	0.0133	0	0.156	0				0.0134	0	0.167	0				0.0134	0	0.166	0				0.01018	0	0.17799	0				0.0134	0	0.188	0
	0.0134	0	0.156	0				0.0135	0	0.167	0				0.0135	0	0.166	0				0.01024	0	0.17864	0				0.0135	0	0.188	0
	0.0134	0	0.156	0				0.0136	0	0.167	0				0.0136	0	0.166	0				0.0103	0	0.1793	0				0.0136	0	0.189	0
	0.0135	0	0.156	0				0.0136	0	0.167	0				0.0136	0	0.166	0				0.01036	0	0.17995	0				0.0137	0	0.189	0
	0.0136	0	0.155	0				0.0137	0	0.167	0				0.0137	0	0.167	0				0.01042	0	0.18055	0				0.0137	0	0.19	0
	0.0137	0	0.155	0				0.0138	0	0.167	0				0.0138	0	0.167	0				0.01048	0	0.18111	0				0.0138	0	0.191	0
	0.0138	0	0.155	0				0.0139	0	0.167	0				0.0139	0	0.167	0				0.01054	0	0.18166	0				0.0139	0	0.191	0
	0.0138	0	0.155	0				0.014	0	0.167	0				0.014	0	0.168	0				0.0106	0	0.1822	0				0.014	0	0.192	0
	0.0139	0	0.155	0				0.014	0	0.167	0				0.014	0	0.168	0				0.01066	0	0.18274	0				0.0141	0	0.192	0
	0.014	0	0.155	0				0.0141	0	0.167	0				0.0141	0	0.168	0				0.01072	0	0.18326	0				0.0141	0	0.193	0
	0.0141	0	0.155	0				0.0142	0	0.167	0				0.0142	0	0.169	0				0.01078	0	0.18376	0				0.0142	0	0.194	0
	0.0141	0	0.156	0				0.0143	0	0.167	0				0.0143	0	0.169	0				0.01084	0	0.18427	0				0.0143	0	0.195	0
	0.0142	0	0.156	0				0.0144	0	0.168	0				0.0144	0	0.17	0				0.0109	0	0.18474	0				0.0144	0	0.196	0
	0.0143	0	0.156	0				0.0144	0	0.168	0				0.0144	0	0.17	0				0.01096	0	0.1852	0				0.0145	0	0.197	0
	0.0144	0	0.157	0				0.0145	0	0.169	0				0.0145	0	0.171	0				0.01102	0	0.18562	0				0.0145	0	0.198	0
	0.0145	0	0.157	0				0.0146	0	0.17	0				0.0146	0	0.172	0				0.01108	0	0.18602	0				0.0146	0	0.199	0
	0.0145	0	0.157	0				0.0147	0	0.171	0				0.0147	0	0.173	0				0.01114	0	0.18638	0				0.0147	0	0.2	0
	0.0146	0	0.158	0				0.0148	0	0.172	0				0.0148	0	0.173	0				0.0112	0	0.18671	0				0.0148	0	0.201	0
	0.0147	0	0.159	0				0.0148	0	0.173	0				0.0148	0	0.174	0				0.01126	0	0.18704	0				0.0148	0	0.202	0
	0.0148	0	0.159	0				0.0149	0	0.174	0				0.0149	0	0.175	0				0.01132	0	0.18736	0				0.0149	0	0.203	0
	0.0149	0	0.16	0				0.015	0	0.175	0				0.015	0	0.176	0				0.01138	0	0.18773	0				0.015	0	0.204	0
	0.0149	0	0.16	0				0.0151	0	0.177	0				0.0151	0	0.177	0				0.01144	0	0.18812	0				0.0151	0	0.204	0
	0.015	0	0.161	0				0.0152	0	0.178	0				0.0152	0	0.178	0				0.0115	0	0.18854	0				0.0152	0	0.205	0
	0.0151	0	0.162	0				0.0152	0	0.179	0				0.0152	0	0.179	0				0.01156	0	0.18895	0				0.0152	0	0.206	0
	0.0152	0	0.162	0				0.0153	0	0.18	0				0.0153	0	0.179	0				0.01163	0	0.18935	0				0.0153	0	0.207	0
	0.0152	0	0.163	0				0.0154	0	0.182	0				0.0154	0	0.18	0				0.01169	0	0.18973	0				0.0154	0	0.207	0
	0.0153	0	0.164	0				0.0155	0	0.183	0				0.0155	0	0.182	0				0.01175	0	0.19015	0				0.0155	0	0.208	0
	0.0154	0	0.165	0				0.0156	0	0.185	0				0.0156	0	0.183	0				0.01181	0	0.19059	0				0.0156	0	0.209	0
	0.0155	0	0.166	0				0.0156	0	0.186	0				0.0156	0	0.184	0				0.01187	0	0.1911	0				0.0156	0	0.21	0
	0.0156	0	0.167	0				0.0157	0	0.187	0				0.0157	0	0.185	0				0.01193	0	0.19173	0				0.0157	0	0.211	0
	0.0156	0	0.168	0				0.0158	0	0.189	0				0.0158	0	0.187	0				0.01199	0	0.19246	0				0.0158	0	0.212	0
	0.0157	0	0.17	0				0.0159	0	0.19	0				0.0159	0	0.188	0				0.01205	0	0.19326	0				0.0159	0	0.213	0
	0.0158	0	0.171	0				0.0159	0	0.192	0				0.016	0	0.19	0				0.01211	0	0.19415	0				0.016	0	0.214	0
	0.0159	0	0.173	0				0.016	0	0.193	0				0.016	0	0.191	0				0.01217	0	0.19509	0				0.016	0	0.215	0
	0.016	0	0.175	0				0.0161	0	0.195	0				0.0161	0	0.193	0				0.01223	0	0.19608	0				0.0161	0	0.217	0
	0.016	0	0.177	0				0.0162	0	0.196	0				0.0162	0	0.194	0				0.01229	0	0.19713	0				0.0162	0	0.218	0
	0.0161	0	0.178	0				0.0163	0	0.198	0				0.0163	0	0.195	0				0.01235	0	0.19822	0				0.0163	0	0.219	0
	0.0162	0	0.18	0				0.0163	0	0.199	0				0.0164	0	0.197	0				0.01241	0	0.19938	0				0.0164	0	0.22	0
	0.0163	0	0.182	0				0.0164	0	0.201	0				0.0164	0	0.198	0				0.01247	0	0.20054	0				0.0164	0	0.222	0
	0.0163	0	0.183	0				0.0165	0	0.202	0				0.0165	0	0.199	0				0.01253	0	0.20178	0				0.0165	0	0.223	0
	0.0164	0	0.185	0				0.0166	0	0.204	0				0.0166	0	0.201	0				0.01259	0	0.20311	0				0.0166	0	0.224	0
	0.0165	0	0.186	0				0.0167	0	0.205	0				0.0167	0	0.202	0				0.01265	0	0.20454	0				0.0167	0	0.225	0
	0.0166	0	0.187	0				0.0167	0	0.206	0				0.0167	0	0.203	0				0.01271	0	0.20606	0				0.0168	0	0.226	0
	0.0167	0	0.189	0				0.0168	0	0.207	0				0.0168	0	0.204	0				0.01277	0	0.20768	0				0.0168	0	0.227	0
	0.0167	0	0.19	0				0.0169	0	0.209	0				0.0169	0	0.205	0				0.01283	0	0.20933	0				0.0169	0	0.228	0
	0.0168	0	0.191	0				0.017	0	0.21	0				0.017	0	0.207	0				0.01289	0	0.21099	0				0.017	0	0.229	0
	0.0169	0	0.193	0				0.0171	0	0.211	0				0.0171	0	0.208	0				0.01295	0	0.21265	0				0.0171	0	0.23	0
	0.017	0	0.194	0				0.0171	0	0.212	0				0.0171	0	0.209	0				0.01301	0	0.2143	0				0.0172	0	0.231	0
	0.0171	0	0.195	0				0.0172	0	0.213	0				0.0172	0	0.21	0				0.01307	0	0.21593	0				0.0172	0	0.232	0
	0.0171	0	0.196	0				0.0173	0	0.214	0				0.0173	0	0.211	0				0.01314	0	0.21755	0				0.0173	0	0.233	0
	0.0172	0	0.197	0				0.0174	0	0.215	0				0.0174	0	0.212	0				0.0132	0	0.21913	0				0.0174	0	0.235	0
	0.0173	0	0.198	0				0.0175	0	0.216	0				0.0175	0	0.212	0				0.01326	0	0.22067	0				0.0175	0	0.236	0
	0.0174	0	0.199	0				0.0175	0	0.217	0				0.0175	0	0.213	0				0.01332	0	0.22213	0				0.0175	0	0.237	0
	0.0174	0	0.2	0				0.0176	0	0.217	0				0.0176	0	0.214	0				0.01338	0	0.22354	0				0.0176	0	0.238	0
	0.0175	0	0.201	0				0.0177	0	0.218	0				0.0177	0	0.215	0				0.01344	0	0.22492	0				0.0177	0	0.239	0
	0.0176	0	0.202	0				0.0178	0	0.219	0				0.0178	0	0.216	0				0.0135	0	0.22626	0				0.0178	0	0.241	0
	0.0177	0	0.203	0				0.0179	0	0.219	0				0.0179	0	0.217	0				0.01356	0	0.22753	0				0.0179	0	0.242	0
	0.0178	0	0.203	0				0.0179	0	0.22	0				0.0179	0	0.218	0				0.01362	0	0.22875	0				0.0179	0	0.243	0
	0.0178	0	0.204	0				0.018	0	0.221	0				0.018	0	0.219	0				0.01368	0	0.22994	0				0.018	0	0.244	0
	0.0179	0	0.205	0				0.0181	0	0.221	0				0.0181	0	0.219	0				0.01374	0	0.23109	0				0.0181	0	0.245	0
	0.018	0	0.205	0				0.0182	0	0.222	0				0.0182	0	0.22	0				0.0138	0	0.23221	0				0.0182	0	0.247	0
	0.0181	0	0.206	0				0.0183	0	0.222	0				0.0183	0	0.221	0				0.01386	0	0.23332	0				0.0183	0	0.248	0
	0.0182	0	0.207	0				0.0183	0	0.223	0				0.0183	0	0.222	0				0.01392	0	0.23443	0				0.0183	0	0.249	0
	0.0182	0	0.207	0				0.0184	0	0.223	0				0.0184	0	0.223	0				0.01398	0	0.23551	0				0.0184	0	0.25	0
	0.0183	0	0.207	0				0.0185	0	0.224	0				0.0185	0	0.223	0				0.01404	0	0.23656	0				0.0185	0	0.251	0
	0.0184	0	0.208	0				0.0186	0	0.224	0				0.0186	0	0.224	0				0.0141	0	0.23758	0				0.0186	0	0.252	0
	0.0185	0	0.208	0				0.0187	0	0.224	0				0.0187	0	0.225	0				0.01416	0	0.23858	0				0.0187	0	0.253	0
	0.0186	0	0.209	0				0.0187	0	0.225	0				0.0187	0	0.226	0				0.01422	0	0.23954	0				0.0187	0	0.254	0
	0.0186	0	0.209	0				0.0188	0	0.225	0				0.0188	0	0.226	0				0.01428	0	0.24046	0				0.0188	0	0.255	0
	0.0187	0	0.209	0				0.0189	0	0.226	0				0.0189	0	0.227	0				0.01434	0	0.24136	0				0.0189	0	0.256	0
	0.0188	0	0.209	0				0.019	0	0.226	0				0.019	0	0.227	0				0.0144	0	0.24224	0				0.019	0	0.257	0
	0.0189	0	0.21	0				0.0191	0	0.227	0				0.0191	0	0.228	0				0.01446	0	0.2431	0				0.0191	0	0.258	0
	0.0189	0	0.21	0				0.0191	0	0.227	0				0.0191	0	0.229	0				0.01452	0	0.24394	0				0.0191	0	0.259	0
	0.019	0	0.21	0				0.0192	0	0.228	0				0.0192	0	0.229	0				0.01458	0	0.24471	0				0.0192	0	0.26	0
	0.0191	0	0.21	0				0.0193	0	0.228	0				0.0193	0	0.23	0				0.01464	0	0.24548	0				0.0193	0	0.261	0
	0.0192	0	0.211	0				0.0194	0	0.229	0				0.0194	0	0.23	0				0.01471	0	0.24621	0				0.0194	0	0.262	0
	0.0193	0	0.211	0				0.0194	0	0.229	0				0.0195	0	0.231	0				0.01477	0	0.2469	0				0.0195	0	0.264	0
	0.0193	0	0.212	0				0.0195	0	0.23	0				0.0195	0	0.231	0				0.01483	0	0.24759	0				0.0195	0	0.265	0
	0.0194	0	0.212	0				0.0196	0	0.231	0				0.0196	0	0.232	0				0.01489	0	0.24827	0				0.0196	0	0.266	0
	0.0195	0	0.212	0				0.0197	0	0.231	0				0.0197	0	0.233	0				0.01495	0	0.24891	0				0.0197	0	0.267	0
	0.0196	0	0.213	0				0.0198	0	0.232	0				0.0198	0	0.233	0				0.01501	0	0.24954	0				0.0198	0	0.268	0
	0.0197	0	0.213	0				0.0198	0	0.233	0				0.0199	0	0.234	0				0.01507	0	0.25018	0				0.0199	0	0.268	0
	0.0197	0	0.213	0				0.0199	0	0.233	0				0.0199	0	0.234	0				0.01513	0	0.25082	0				0.0199	0	0.269	0
	0.0198	0	0.214	0				0.02	0	0.234	0				0.02	0	0.235	0				0.01519	0	0.25141	0				0.02	0	0.27	0
	0.0199	0	0.214	0				0.0201	0	0.234	0				0.0201	0	0.236	0				0.01525	0	0.252	0				0.0201	0	0.271	0
	0.02	0	0.215	0				0.0202	0	0.235	0				0.0202	0	0.236	0				0.01531	0	0.25257	0				0.0202	0	0.272	0
	0.02	0	0.215	0				0.0202	0	0.237	0				0.0202	0	0.237	0				0.01537	0	0.25314	0				0.0202	0	0.273	0
	0.0201	0	0.215	0				0.0203	0	0.238	0				0.0203	0	0.238	0				0.01543	0	0.2537	0				0.0203	0	0.273	0
	0.0202	0	0.216	0				0.0204	0	0.239	0				0.0204	0	0.239	0				0.01549	0	0.25425	0				0.0204	0	0.274	0
	0.0203	0	0.217	0				0.0205	0	0.24	0				0.0205	0	0.24	0				0.01555	0	0.25479	0				0.0205	0	0.275	0
	0.0204	0	0.218	0				0.0206	0	0.241	0				0.0206	0	0.241	0				0.01561	0	0.25533	0				0.0206	0	0.276	0
	0.0204	0	0.219	0				0.0206	0	0.243	0				0.0206	0	0.242	0				0.01567	0	0.25587	0				0.0206	0	0.276	0
	0.0205	0	0.221	0				0.0207	0	0.244	0				0.0207	0	0.244	0				0.01573	0	0.25641	0				0.0207	0	0.277	0
	0.0206	0	0.222	0				0.0208	0	0.246	0				0.0208	0	0.245	0				0.01579	0	0.25696	0				0.0208	0	0.278	0
	0.0207	0	0.223	0				0.0209	0	0.247	0				0.0209	0	0.246	0				0.01585	0	0.25753	0				0.0209	0	0.279	0
	0.0208	0	0.225	0				0.021	0	0.248	0				0.021	0	0.248	0				0.01591	0	0.25815	0				0.021	0	0.28	0
	0.0208	0	0.226	0				0.021	0	0.25	0				0.021	0	0.249	0				0.01597	0	0.2588	0				0.021	0	0.281	0
	0.0209	0	0.227	0				0.0211	0	0.251	0				0.0211	0	0.25	0				0.01603	0	0.2595	0				0.0211	0	0.283	0
	0.021	0	0.229	0				0.0212	0	0.252	0				0.0212	0	0.252	0				0.01609	0	0.26025	0				0.0212	0	0.284	0
	0.0211	0	0.23	0				0.0213	0	0.254	0				0.0213	0	0.253	0				0.01615	0	0.26108	0				0.0213	0	0.285	0
	0.0211	0	0.232	0				0.0214	0	0.255	0				0.0214	0	0.255	0				0.01622	0	0.26197	0				0.0214	0	0.286	0
	0.0212	0	0.233	0				0.0214	0	0.256	0				0.0214	0	0.256	0				0.01628	0	0.26292	0				0.0214	0	0.288	0
	0.0213	0	0.234	0				0.0215	0	0.258	0				0.0215	0	0.257	0				0.01634	0	0.26392	0				0.0215	0	0.289	0
	0.0214	0	0.236	0				0.0216	0	0.259	0				0.0216	0	0.258	0				0.0164	0	0.26496	0				0.0216	0	0.29	0
	0.0215	0	0.237	0				0.0217	0	0.26	0				0.0217	0	0.259	0				0.01646	0	0.26604	0				0.0217	0	0.292	0
	0.0215	0	0.238	0				0.0218	0	0.262	0				0.0218	0	0.261	0				0.01652	0	0.26713	0				0.0218	0	0.293	0
	0.0216	0	0.239	0				0.0218	0	0.263	0				0.0218	0	0.262	0				0.01658	0	0.26821	0				0.0218	0	0.294	0
	0.0217	0	0.241	0				0.0219	0	0.265	0				0.0219	0	0.263	0				0.01664	0	0.26935	0				0.0219	0	0.296	0
	0.0218	0	0.242	0				0.022	0	0.266	0				0.022	0	0.264	0				0.0167	0	0.27054	0				0.022	0	0.297	0
	0.0219	0	0.243	0				0.0221	0	0.267	0				0.0221	0	0.265	0				0.01676	0	0.2718	0				0.0221	0	0.298	0
	0.0219	0	0.244	0				0.0222	0	0.268	0				0.0222	0	0.266	0				0.01682	0	0.27306	0				0.0222	0	0.299	0
	0.022	0	0.245	0				0.0222	0	0.269	0				0.0222	0	0.267	0				0.01688	0	0.27434	0				0.0222	0	0.301	0
	0.0221	0	0.246	0				0.0223	0	0.27	0				0.0223	0	0.268	0				0.01694	0	0.27562	0				0.0223	0	0.302	0
	0.0222	0	0.247	0				0.0224	0	0.271	0				0.0224	0	0.269	0				0.017	0	0.27691	0				0.0224	0	0.303	0
	0.0223	0	0.248	0				0.0225	0	0.272	0				0.0225	0	0.27	0				0.01706	0	0.27821	0				0.0225	0	0.304	0
	0.0223	0	0.249	0				0.0225	0	0.273	0				0.0226	0	0.271	0				0.01712	0	0.27954	0				0.0226	0	0.306	0
	0.0224	0	0.25	0				0.0226	0	0.274	0				0.0226	0	0.272	0				0.01718	0	0.28085	0				0.0226	0	0.307	0
	0.0225	0	0.251	0				0.0227	0	0.275	0				0.0227	0	0.273	0				0.01724	0	0.28217	0				0.0227	0	0.308	0
	0.0226	0	0.251	0				0.0228	0	0.276	0				0.0228	0	0.274	0				0.0173	0	0.28352	0				0.0228	0	0.31	0
	0.0226	0	0.252	0				0.0229	0	0.276	0				0.0229	0	0.274	0				0.01736	0	0.28486	0				0.0229	0	0.311	0
	0.0227	0	0.253	0				0.0229	0	0.277	0				0.023	0	0.275	0				0.01742	0	0.28617	0				0.0229	0	0.313	0
	0.0228	0	0.254	0				0.023	0	0.278	0				0.023	0	0.276	0				0.01748	0	0.28746	0				0.023	0	0.314	0
	0.0229	0	0.254	0				0.0231	0	0.279	0				0.0231	0	0.278	0				0.01754	0	0.28874	0				0.0231	0	0.315	0
	0.023	0	0.255	0				0.0232	0	0.28	0				0.0232	0	0.279	0				0.0176	0	0.29002	0				0.0232	0	0.317	0
	0.023	0	0.256	0				0.0233	0	0.281	0				0.0233	0	0.28	0				0.01766	0	0.29125	0				0.0233	0	0.318	0
	0.0231	0	0.257	0				0.0233	0	0.281	0				0.0234	0	0.28	0				0.01773	0	0.29247	0				0.0233	0	0.319	0
	0.0232	0	0.257	0				0.0234	0	0.282	0				0.0234	0	0.281	0				0.01779	0	0.29371	0				0.0234	0	0.32	0
	0.0233	0	0.258	0				0.0235	0	0.283	0				0.0235	0	0.282	0				0.01785	0	0.29491	0				0.0235	0	0.322	0
	0.0234	0	0.259	0				0.0236	0	0.284	0				0.0236	0	0.283	0				0.01791	0	0.29608	0				0.0236	0	0.323	0
	0.0234	0	0.26	0				0.0237	0	0.284	0				0.0237	0	0.284	0				0.01797	0	0.29724	0				0.0237	0	0.324	0
	0.0235	0	0.26	0				0.0237	0	0.285	0				0.0237	0	0.284	0				0.01803	0	0.29837	0				0.0237	0	0.325	0
	0.0236	0	0.261	0				0.0238	0	0.285	0				0.0238	0	0.285	0				0.01809	0	0.29949	0				0.0238	0	0.326	0
	0.0237	0	0.262	0				0.0239	0	0.286	0				0.0239	0	0.286	0				0.01815	0	0.3006	0				0.0239	0	0.327	0
	0.0237	0	0.262	0				0.024	0	0.286	0				0.024	0	0.287	0				0.01821	0	0.3017	0				0.024	0	0.328	0
	0.0238	0	0.263	0				0.0241	0	0.287	0				0.0241	0	0.287	0				0.01827	0	0.30276	0				0.0241	0	0.329	0
	0.0239	0	0.264	0				0.0241	0	0.287	0				0.0241	0	0.288	0				0.01833	0	0.30379	0				0.0241	0	0.33	0
	0.024	0	0.264	0				0.0242	0	0.288	0				0.0242	0	0.289	0				0.01839	0	0.30478	0				0.0242	0	0.331	0
	0.0241	0	0.265	0				0.0243	0	0.288	0				0.0243	0	0.289	0				0.01845	0	0.30577	0				0.0243	0	0.332	0
	0.0241	0	0.265	0				0.0244	0	0.289	0				0.0244	0	0.29	0				0.01851	0	0.30673	0				0.0244	0	0.333	0
	0.0242	0	0.266	0				0.0245	0	0.29	0				0.0245	0	0.29	0				0.01857	0	0.30768	0				0.0245	0	0.333	0
	0.0243	0	0.266	0				0.0245	0	0.29	0				0.0245	0	0.291	0				0.01863	0	0.30861	0				0.0245	0	0.334	0
	0.0244	0	0.267	0				0.0246	0	0.291	0				0.0246	0	0.291	0				0.01869	0	0.30953	0				0.0246	0	0.335	0
	0.0245	0	0.267	0				0.0247	0	0.291	0				0.0247	0	0.292	0				0.01875	0	0.31041	0				0.0247	0	0.336	0
	0.0245	0	0.267	0				0.0248	0	0.292	0				0.0248	0	0.293	0				0.01881	0	0.31126	0				0.0248	0	0.336	0
	0.0246	0	0.268	0				0.0249	0	0.292	0				0.0249	0	0.293	0				0.01887	0	0.31208	0				0.0249	0	0.337	0
	0.0247	0	0.268	0				0.0249	0	0.293	0				0.0249	0	0.294	0				0.01893	0	0.31288	0				0.0249	0	0.337	0
	0.0248	0	0.269	0				0.025	0	0.294	0				0.025	0	0.295	0				0.01899	0	0.31365	0				0.025	0	0.338	0
	0.0248	0	0.269	0				0.0251	0	0.294	0				0.0251	0	0.295	0				0.01905	0	0.31441	0				0.0251	0	0.338	0
	0.0249	0	0.27	0				0.0252	0	0.295	0				0.0252	0	0.296	0				0.01911	0	0.31515	0				0.0252	0	0.339	0
	0.025	0	0.27	0				0.0253	0	0.296	0				0.0253	0	0.297	0				0.01917	0	0.31585	0				0.0253	0	0.34	0
	0.0251	0	0.271	0				0.0253	0	0.297	0				0.0253	0	0.298	0				0.01923	0	0.31655	0				0.0253	0	0.34	0
	0.0252	0	0.272	0				0.0254	0	0.298	0				0.0254	0	0.299	0				0.0193	0	0.31723	0				0.0254	0	0.341	0
	0.0252	0	0.272	0				0.0255	0	0.299	0				0.0255	0	0.3	0				0.01936	0	0.31789	0				0.0255	0	0.341	0
	0.0253	0	0.273	0				0.0256	0	0.3	0				0.0256	0	0.301	0				0.01942	0	0.31854	0				0.0256	0	0.342	0
	0.0254	0	0.274	0				0.0257	0	0.301	0				0.0257	0	0.302	0				0.01948	0	0.31918	0				0.0256	0	0.342	0
	0.0255	0	0.275	0				0.0257	0	0.302	0				0.0257	0	0.303	0				0.01954	0	0.31983	0				0.0257	0	0.343	0
	0.0256	0	0.275	0				0.0258	0	0.304	0				0.0258	0	0.304	0				0.0196	0	0.32049	0				0.0258	0	0.344	0
	0.0256	0	0.276	0				0.0259	0	0.305	0				0.0259	0	0.305	0				0.01966	0	0.32114	0				0.0259	0	0.345	0
	0.0257	0	0.277	0				0.026	0	0.306	0				0.026	0	0.306	0				0.01972	0	0.32178	0				0.026	0	0.346	0
	0.0258	0	0.278	0				0.026	0	0.307	0				0.0261	0	0.307	0				0.01978	0	0.32242	0				0.026	0	0.346	0
	0.0259	0	0.28	0				0.0261	0	0.308	0				0.0261	0	0.308	0				0.01984	0	0.32306	0				0.0261	0	0.347	0
	0.0259	0	0.281	0				0.0262	0	0.31	0				0.0262	0	0.309	0				0.0199	0	0.32371	0				0.0262	0	0.348	0
	0.026	0	0.282	0				0.0263	0	0.311	0				0.0263	0	0.31	0				0.01996	0	0.32436	0				0.0263	0	0.349	0
	0.0261	0	0.283	0				0.0264	0	0.312	0				0.0264	0	0.311	0				0.02002	0	0.32505	0				0.0264	0	0.35	0
	0.0262	0	0.284	0				0.0264	0	0.313	0				0.0265	0	0.313	0				0.02008	0	0.32578	0				0.0264	0	0.352	0
	0.0263	0	0.285	0				0.0265	0	0.314	0				0.0265	0	0.314	0				0.02014	0	0.32654	0				0.0265	0	0.353	0
	0.0263	0	0.286	0				0.0266	0	0.315	0				0.0266	0	0.315	0				0.0202	0	0.32734	0				0.0266	0	0.354	0
	0.0264	0	0.287	0				0.0267	0	0.316	0				0.0267	0	0.316	0				0.02026	0	0.32817	0				0.0267	0	0.355	0
	0.0265	0	0.288	0				0.0268	0	0.318	0				0.0268	0	0.317	0				0.02032	0	0.32903	0				0.0268	0	0.356	0
	0.0266	0	0.289	0				0.0268	0	0.319	0				0.0268	0	0.318	0				0.02038	0	0.32994	0				0.0268	0	0.357	0
	0.0267	0	0.29	0				0.0269	0	0.32	0				0.0269	0	0.319	0				0.02044	0	0.33089	0				0.0269	0	0.358	0
	0.0267	0	0.291	0				0.027	0	0.321	0				0.027	0	0.32	0				0.0205	0	0.3319	0				0.027	0	0.359	0
	0.0268	0	0.292	0				0.0271	0	0.322	0				0.0271	0	0.321	0				0.02056	0	0.33295	0				0.0271	0	0.36	0
	0.0269	0	0.294	0				0.0272	0	0.324	0				0.0272	0	0.322	0				0.02062	0	0.33402	0				0.0272	0	0.362	0
	0.027	0	0.295	0				0.0272	0	0.325	0				0.0272	0	0.323	0				0.02068	0	0.33511	0				0.0272	0	0.363	0
	0.0271	0	0.296	0				0.0273	0	0.326	0				0.0273	0	0.325	0				0.02074	0	0.33622	0				0.0273	0	0.365	0
	0.0271	0	0.297	0				0.0274	0	0.327	0				0.0274	0	0.326	0				0.02081	0	0.33733	0				0.0274	0	0.366	0
	0.0272	0	0.298	0				0.0275	0	0.328	0				0.0275	0	0.327	0				0.02087	0	0.33848	0				0.0275	0	0.368	0
	0.0273	0	0.299	0				0.0276	0	0.329	0				0.0276	0	0.328	0				0.02093	0	0.33965	0				0.0276	0	0.369	0
	0.0274	0	0.3	0				0.0276	0	0.33	0				0.0276	0	0.329	0				0.02099	0	0.34083	0				0.0276	0	0.371	0
	0.0274	0	0.301	0				0.0277	0	0.331	0				0.0277	0	0.33	0				0.02105	0	0.34201	0				0.0277	0	0.372	0
	0.0275	0	0.302	0				0.0278	0	0.332	0				0.0278	0	0.331	0				0.02111	0	0.34317	0				0.0278	0	0.373	0
	0.0276	0	0.303	0				0.0279	0	0.332	0				0.0279	0	0.332	0				0.02117	0	0.34436	0				0.0279	0	0.375	0
	0.0277	0	0.304	0				0.028	0	0.333	0				0.028	0	0.333	0				0.02123	0	0.34556	0				0.028	0	0.376	0
	0.0278	0	0.305	0				0.028	0	0.334	0				0.028	0	0.334	0				0.02129	0	0.34677	0				0.028	0	0.378	0
	0.0278	0	0.306	0				0.0281	0	0.335	0				0.0281	0	0.335	0				0.02135	0	0.34798	0				0.0281	0	0.379	0
	0.0279	0	0.307	0				0.0282	0	0.336	0				0.0282	0	0.336	0				0.02141	0	0.34919	0				0.0282	0	0.38	0
	0.028	0	0.308	0				0.0283	0	0.337	0				0.0283	0	0.337	0				0.02147	0	0.35039	0				0.0283	0	0.382	0
	0.0281	0	0.309	0				0.0284	0	0.338	0				0.0284	0	0.338	0				0.02153	0	0.35158	0				0.0283	0	0.383	0
	0.0282	0	0.309	0				0.0284	0	0.339	0				0.0284	0	0.339	0				0.02159	0	0.35277	0				0.0284	0	0.384	0
	0.0282	0	0.31	0				0.0285	0	0.34	0				0.0285	0	0.34	0				0.02165	0	0.35395	0				0.0285	0	0.385	0
	0.0283	0	0.311	0				0.0286	0	0.341	0				0.0286	0	0.341	0				0.02171	0	0.35513	0				0.0286	0	0.386	0
	0.0284	0	0.312	0				0.0287	0	0.342	0				0.0287	0	0.342	0				0.02177	0	0.35631	0				0.0287	0	0.388	0
	0.0285	0	0.313	0				0.0288	0	0.342	0				0.0288	0	0.343	0				0.02183	0	0.35747	0				0.0287	0	0.389	0
	0.0285	0	0.314	0				0.0288	0	0.343	0				0.0288	0	0.344	0				0.02189	0	0.35862	0				0.0288	0	0.39	0
	0.0286	0	0.315	0				0.0289	0	0.344	0				0.0289	0	0.345	0				0.02195	0	0.35978	0				0.0289	0	0.391	0
	0.0287	0	0.316	0				0.029	0	0.344	0				0.029	0	0.345	0				0.02201	0	0.36093	0				0.029	0	0.392	0
	0.0288	0	0.316	0				0.0291	0	0.345	0				0.0291	0	0.346	0				0.02207	0	0.36205	0				0.0291	0	0.393	0
	0.0289	0	0.317	0				0.0291	0	0.346	0				0.0292	0	0.347	0				0.02213	0	0.36317	0				0.0291	0	0.394	0
	0.0289	0	0.318	0				0.0292	0	0.346	0				0.0292	0	0.348	0				0.02219	0	0.36429	0				0.0292	0	0.396	0
	0.029	0	0.319	0				0.0293	0	0.347	0				0.0293	0	0.348	0				0.02225	0	0.3654	0				0.0293	0	0.397	0
	0.0291	0	0.319	0				0.0294	0	0.348	0				0.0294	0	0.349	0				0.02232	0	0.36649	0				0.0294	0	0.398	0
	0.0292	0	0.32	0				0.0295	0	0.348	0				0.0295	0	0.35	0				0.02238	0	0.36759	0				0.0295	0	0.399	0
	0.0293	0	0.321	0				0.0295	0	0.349	0				0.0296	0	0.35	0				0.02244	0	0.36868	0				0.0295	0	0.4	0
	0.0293	0	0.321	0				0.0296	0	0.35	0				0.0296	0	0.351	0				0.0225	0	0.36976	0				0.0296	0	0.401	0
	0.0294	0	0.322	0				0.0297	0	0.35	0				0.0297	0	0.352	0				0.02256	0	0.37081	0				0.0297	0	0.402	0
	0.0295	0	0.322	0				0.0298	0	0.351	0				0.0298	0	0.352	0				0.02262	0	0.37184	0				0.0298	0	0.403	0
	0.0296	0	0.323	0				0.0299	0	0.352	0				0.0299	0	0.353	0				0.02268	0	0.37284	0				0.0299	0	0.404	0
	0.0296	0	0.323	0				0.0299	0	0.352	0				0.03	0	0.354	0				0.02274	0	0.37383	0				0.0299	0	0.404	0
	0.0297	0	0.324	0				0.03	0	0.353	0				0.03	0	0.355	0				0.0228	0	0.3748	0				0.03	0	0.405	0
	0.0298	0	0.324	0				0.0301	0	0.354	0				0.0301	0	0.355	0				0.02286	0	0.37576	0				0.0301	0	0.406	0
	0.0299	0	0.325	0				0.0302	0	0.354	0				0.0302	0	0.356	0				0.02292	0	0.37669	0				0.0302	0	0.407	0
	0.03	0	0.326	0				0.0303	0	0.355	0				0.0303	0	0.357	0				0.02298	0	0.3776	0				0.0303	0	0.407	0
	0.03	0	0.326	0				0.0303	0	0.356	0				0.0303	0	0.358	0				0.02304	0	0.37848	0				0.0303	0	0.408	0
	0.0301	0	0.327	0				0.0304	0	0.357	0				0.0304	0	0.358	0				0.0231	0	0.37935	0				0.0304	0	0.409	0
	0.0302	0	0.327	0				0.0305	0	0.358	0				0.0305	0	0.359	0				0.02316	0	0.38017	0				0.0305	0	0.41	0
	0.0303	0	0.328	0				0.0306	0	0.359	0				0.0306	0	0.36	0				0.02322	0	0.38099	0				0.0306	0	0.411	0
	0.0304	0	0.329	0				0.0307	0	0.36	0				0.0307	0	0.361	0				0.02328	0	0.38179	0				0.0307	0	0.412	0
	0.0304	0	0.329	0				0.0307	0	0.361	0				0.0307	0	0.362	0				0.02334	0	0.38255	0				0.0307	0	0.413	0
	0.0305	0	0.33	0				0.0308	0	0.362	0				0.0308	0	0.363	0				0.0234	0	0.3833	0				0.0308	0	0.414	0
	0.0306	0	0.331	0				0.0309	0	0.363	0				0.0309	0	0.364	0				0.02346	0	0.38404	0				0.0309	0	0.414	0
	0.0307	0	0.331	0				0.031	0	0.364	0				0.031	0	0.364	0				0.02352	0	0.38476	0				0.031	0	0.415	0
	0.0308	0	0.332	0				0.0311	0	0.366	0				0.0311	0	0.365	0				0.02358	0	0.3855	0				0.031	0	0.416	0
	0.0308	0	0.333	0				0.0311	0	0.367	0				0.0311	0	0.366	0				0.02364	0	0.38623	0				0.0311	0	0.417	0
	0.0309	0	0.334	0				0.0312	0	0.368	0				0.0312	0	0.367	0				0.0237	0	0.38695	0				0.0312	0	0.418	0
	0.031	0	0.335	0				0.0313	0	0.369	0				0.0313	0	0.368	0				0.02376	0	0.38768	0				0.0313	0	0.419	0
	0.0311	0	0.335	0				0.0314	0	0.37	0				0.0314	0	0.369	0				0.02383	0	0.38841	0				0.0314	0	0.42	0
	0.0311	0	0.336	0				0.0315	0	0.371	0				0.0315	0	0.37	0				0.02389	0	0.38914	0				0.0314	0	0.421	0
	0.0312	0	0.337	0				0.0315	0	0.372	0				0.0315	0	0.371	0				0.02395	0	0.38987	0				0.0315	0	0.421	0
	0.0313	0	0.338	0				0.0316	0	0.373	0				0.0316	0	0.372	0				0.02401	0	0.3906	0				0.0316	0	0.422	0
	0.0314	0	0.339	0				0.0317	0	0.374	0				0.0317	0	0.373	0				0.02407	0	0.39135	0				0.0317	0	0.423	0
	0.0315	0	0.34	0				0.0318	0	0.375	0				0.0318	0	0.374	0				0.02413	0	0.3921	0				0.0318	0	0.424	0
	0.0315	0	0.341	0				0.0319	0	0.376	0				0.0319	0	0.376	0				0.02419	0	0.39286	0				0.0318	0	0.425	0
	0.0316	0	0.342	0				0.0319	0	0.377	0				0.0319	0	0.377	0				0.02425	0	0.39363	0				0.0319	0	0.426	0
	0.0317	0	0.343	0				0.032	0	0.378	0				0.032	0	0.378	0				0.02431	0	0.39442	0				0.032	0	0.427	0
	0.0318	0	0.344	0				0.0321	0	0.38	0				0.0321	0	0.379	0				0.02437	0	0.39523	0				0.0321	0	0.429	0
	0.0319	0	0.345	0				0.0322	0	0.381	0				0.0322	0	0.38	0				0.02443	0	0.39607	0				0.0322	0	0.43	0
	0.0319	0	0.347	0				0.0322	0	0.382	0				0.0323	0	0.382	0				0.02449	0	0.39694	0				0.0322	0	0.431	0
	0.032	0	0.348	0				0.0323	0	0.383	0				0.0323	0	0.383	0				0.02455	0	0.39788	0				0.0323	0	0.432	0
	0.0321	0	0.349	0				0.0324	0	0.384	0				0.0324	0	0.384	0				0.02461	0	0.39889	0				0.0324	0	0.433	0
	0.0322	0	0.35	0				0.0325	0	0.385	0				0.0325	0	0.385	0				0.02467	0	0.39992	0				0.0325	0	0.435	0
	0.0322	0	0.351	0				0.0326	0	0.386	0				0.0326	0	0.386	0				0.02473	0	0.40097	0				0.0326	0	0.436	0
	0.0323	0	0.352	0				0.0326	0	0.387	0				0.0327	0	0.387	0				0.02479	0	0.40201	0				0.0326	0	0.437	0
	0.0324	0	0.353	0				0.0327	0	0.388	0				0.0327	0	0.388	0				0.02485	0	0.40308	0				0.0327	0	0.439	0
	0.0325	0	0.354	0				0.0328	0	0.389	0				0.0328	0	0.389	0				0.02491	0	0.40417	0				0.0328	0	0.44	0
	0.0326	0	0.355	0				0.0329	0	0.39	0				0.0329	0	0.39	0				0.02497	0	0.40527	0				0.0329	0	0.441	0
	0.0326	0	0.356	0				0.033	0	0.391	0				0.033	0	0.391	0				0.02503	0	0.40637	0				0.033	0	0.443	0
	0.0327	0	0.357	0				0.033	0	0.392	0				0.0331	0	0.392	0				0.02509	0	0.40746	0				0.033	0	0.444	0
	0.0328	0	0.358	0				0.0331	0	0.393	0				0.0331	0	0.393	0				0.02515	0	0.40855	0				0.0331	0	0.445	0
	0.0329	0	0.359	0				0.0332	0	0.394	0				0.0332	0	0.394	0				0.02521	0	0.40964	0				0.0332	0	0.446	0
	0.033	0	0.36	0				0.0333	0	0.395	0				0.0333	0	0.395	0				0.02527	0	0.41073	0				0.0333	0	0.448	0
	0.033	0	0.361	0				0.0334	0	0.396	0				0.0334	0	0.396	0				0.02534	0	0.41182	0				0.0334	0	0.449	0
	0.0331	0	0.362	0				0.0334	0	0.397	0				0.0335	0	0.397	0				0.0254	0	0.41292	0				0.0334	0	0.45	0
	0.0332	0	0.363	0				0.0335	0	0.397	0				0.0335	0	0.398	0				0.02546	0	0.41406	0				0.0335	0	0.451	0
	0.0333	0	0.364	0				0.0336	0	0.398	0				0.0336	0	0.399	0				0.02552	0	0.4152	0				0.0336	0	0.452	0
	0.0333	0	0.365	0				0.0337	0	0.399	0				0.0337	0	0.4	0				0.02558	0	0.41633	0				0.0337	0	0.453	0
	0.0334	0	0.366	0				0.0338	0	0.4	0				0.0338	0	0.401	0				0.02564	0	0.41747	0				0.0337	0	0.454	0
	0.0335	0	0.367	0				0.0338	0	0.401	0				0.0338	0	0.402	0				0.0257	0	0.41858	0				0.0338	0	0.455	0
	0.0336	0	0.368	0				0.0339	0	0.402	0				0.0339	0	0.403	0				0.02576	0	0.4197	0				0.0339	0	0.456	0
	0.0337	0	0.369	0				0.034	0	0.403	0				0.034	0	0.404	0				0.02582	0	0.4208	0				0.034	0	0.458	0
	0.0337	0	0.369	0				0.0341	0	0.403	0				0.0341	0	0.405	0				0.02588	0	0.42192	0				0.0341	0	0.459	0
	0.0338	0	0.37	0				0.0342	0	0.404	0				0.0342	0	0.406	0				0.02594	0	0.42303	0				0.0341	0	0.46	0
	0.0339	0	0.371	0				0.0342	0	0.405	0				0.0342	0	0.406	0				0.026	0	0.42414	0				0.0342	0	0.461	0
	0.034	0	0.372	0				0.0343	0	0.405	0				0.0343	0	0.407	0				0.02606	0	0.42525	0				0.0343	0	0.462	0
	0.0341	0	0.372	0				0.0344	0	0.406	0				0.0344	0	0.408	0				0.02612	0	0.42636	0				0.0344	0	0.463	0
	0.0341	0	0.373	0				0.0345	0	0.407	0				0.0345	0	0.409	0				0.02618	0	0.42747	0				0.0345	0	0.464	0
	0.0342	0	0.374	0				0.0346	0	0.408	0				0.0346	0	0.41	0				0.02624	0	0.42858	0				0.0345	0	0.465	0
	0.0343	0	0.374	0				0.0346	0	0.408	0				0.0346	0	0.411	0				0.0263	0	0.42969	0				0.0346	0	0.466	0
	0.0344	0	0.375	0				0.0347	0	0.409	0				0.0347	0	0.411	0				0.02636	0	0.43081	0				0.0347	0	0.468	0
	0.0344	0	0.376	0				0.0348	0	0.41	0				0.0348	0	0.412	0				0.02642	0	0.43193	0				0.0348	0	0.469	0
	0.0345	0	0.376	0				0.0349	0	0.411	0				0.0349	0	0.413	0				0.02648	0	0.43303	0				0.0349	0	0.47	0
	0.0346	0	0.377	0				0.035	0	0.411	0				0.035	0	0.414	0				0.02654	0	0.43412	0				0.0349	0	0.471	0
	0.0347	0	0.378	0				0.035	0	0.412	0				0.035	0	0.414	0				0.0266	0	0.4352	0				0.035	0	0.472	0
	0.0348	0	0.378	0				0.0351	0	0.413	0				0.0351	0	0.415	0				0.02666	0	0.43626	0				0.0351	0	0.472	0
	0.0348	0	0.379	0				0.0352	0	0.414	0				0.0352	0	0.416	0				0.02672	0	0.43731	0				0.0352	0	0.473	0
	0.0349	0	0.379	0				0.0353	0	0.415	0				0.0353	0	0.417	0				0.02678	0	0.43834	0				0.0353	0	0.474	0
	0.035	0	0.38	0				0.0354	0	0.416	0				0.0354	0	0.417	0				0.02684	0	0.43938	0				0.0353	0	0.475	0
	0.0351	0	0.381	0				0.0354	0	0.417	0				0.0354	0	0.418	0				0.02691	0	0.44039	0				0.0354	0	0.476	0
	0.0352	0	0.381	0				0.0355	0	0.418	0				0.0355	0	0.419	0				0.02697	0	0.4414	0				0.0355	0	0.476	0
	0.0352	0	0.382	0				0.0356	0	0.419	0				0.0356	0	0.42	0				0.02703	0	0.44239	0				0.0356	0	0.477	0
	0.0353	0	0.382	0				0.0357	0	0.42	0				0.0357	0	0.421	0				0.02709	0	0.44336	0				0.0357	0	0.478	0
	0.0354	0	0.383	0				0.0357	0	0.421	0				0.0358	0	0.422	0				0.02715	0	0.44433	0				0.0357	0	0.479	0
	0.0355	0	0.384	0				0.0358	0	0.422	0				0.0358	0	0.422	0				0.02721	0	0.44526	0				0.0358	0	0.479	0
	0.0356	0	0.384	0				0.0359	0	0.423	0				0.0359	0	0.423	0				0.02727	0	0.44617	0				0.0359	0	0.48	0
	0.0356	0	0.385	0				0.036	0	0.424	0				0.036	0	0.424	0				0.02733	0	0.44706	0				0.036	0	0.481	0
	0.0357	0	0.386	0				0.0361	0	0.425	0				0.0361	0	0.425	0				0.02739	0	0.44794	0				0.0361	0	0.482	0
	0.0358	0	0.386	0				0.0361	0	0.425	0				0.0362	0	0.426	0				0.02745	0	0.44881	0				0.0361	0	0.483	0
	0.0359	0	0.387	0				0.0362	0	0.426	0				0.0362	0	0.427	0				0.02751	0	0.44967	0				0.0362	0	0.483	0
	0.0359	0	0.388	0				0.0363	0	0.427	0				0.0363	0	0.428	0				0.02757	0	0.45052	0				0.0363	0	0.484	0
	0.036	0	0.389	0				0.0364	0	0.428	0				0.0364	0	0.429	0				0.02763	0	0.45135	0				0.0364	0	0.485	0
	0.0361	0	0.39	0				0.0365	0	0.429	0				0.0365	0	0.43	0				0.02769	0	0.45216	0				0.0364	0	0.486	0
	0.0362	0	0.39	0				0.0365	0	0.43	0				0.0366	0	0.431	0				0.02775	0	0.45298	0				0.0365	0	0.487	0
	0.0363	0	0.391	0				0.0366	0	0.431	0				0.0366	0	0.431	0				0.02781	0	0.45379	0				0.0366	0	0.487	0
	0.0363	0	0.392	0				0.0367	0	0.432	0				0.0367	0	0.432	0				0.02787	0	0.45459	0				0.0367	0	0.488	0
	0.0364	0	0.393	0				0.0368	0	0.433	0				0.0368	0	0.434	0				0.02793	0	0.45539	0				0.0368	0	0.489	0
	0.0365	0	0.394	0				0.0369	0	0.434	0				0.0369	0	0.435	0				0.02799	0	0.45619	0				0.0368	0	0.49	0
	0.0366	0	0.395	0				0.0369	0	0.435	0				0.037	0	0.436	0				0.02805	0	0.457	0				0.0369	0	0.491	0
	0.0367	0	0.396	0				0.037	0	0.436	0				0.037	0	0.437	0				0.02811	0	0.45778	0				0.037	0	0.492	0
	0.0367	0	0.397	0				0.0371	0	0.437	0				0.0371	0	0.438	0				0.02817	0	0.45856	0				0.0371	0	0.494	0
	0.0368	0	0.398	0				0.0372	0	0.438	0				0.0372	0	0.439	0				0.02823	0	0.45934	0				0.0372	0	0.495	0
	0.0369	0	0.399	0				0.0373	0	0.439	0				0.0373	0	0.44	0				0.02829	0	0.46013	0				0.0372	0	0.496	0
	0.037	0	0.4	0				0.0373	0	0.44	0				0.0373	0	0.441	0				0.02835	0	0.46093	0				0.0373	0	0.497	0
	0.037	0	0.401	0				0.0374	0	0.442	0				0.0374	0	0.442	0				0.02842	0	0.46175	0				0.0374	0	0.499	0
	0.0371	0	0.402	0				0.0375	0	0.443	0				0.0375	0	0.443	0				0.02848	0	0.46256	0				0.0375	0	0.5	0
	0.0372	0	0.403	0				0.0376	0	0.444	0				0.0376	0	0.444	0				0.02854	0	0.4634	0				0.0376	0	0.501	0
	0.0373	0	0.404	0				0.0377	0	0.445	0				0.0377	0	0.445	0				0.0286	0	0.46426	0				0.0376	0	0.503	0
	0.0374	0	0.406	0				0.0377	0	0.446	0				0.0377	0	0.446	0				0.02866	0	0.46517	0				0.0377	0	0.504	0
	0.0374	0	0.407	0				0.0378	0	0.447	0				0.0378	0	0.447	0				0.02872	0	0.46613	0				0.0378	0	0.505	0
	0.0375	0	0.408	0				0.0379	0	0.448	0				0.0379	0	0.448	0				0.02878	0	0.46712	0				0.0379	0	0.506	0
	0.0376	0	0.409	0				0.038	0	0.449	0				0.038	0	0.449	0				0.02884	0	0.4681	0				0.038	0	0.507	0
	0.0377	0	0.41	0				0.0381	0	0.45	0				0.0381	0	0.45	0				0.0289	0	0.4691	0				0.038	0	0.509	0
	0.0378	0	0.411	0				0.0381	0	0.45	0				0.0381	0	0.451	0				0.02896	0	0.47012	0				0.0381	0	0.51	0
	0.0378	0	0.412	0				0.0382	0	0.451	0				0.0382	0	0.452	0				0.02902	0	0.47115	0				0.0382	0	0.511	0
	0.0379	0	0.413	0				0.0383	0	0.452	0				0.0383	0	0.453	0				0.02908	0	0.4722	0				0.0383	0	0.512	0
	0.038	0	0.413	0				0.0384	0	0.453	0				0.0384	0	0.454	0				0.02914	0	0.47325	0				0.0384	0	0.513	0
	0.0381	0	0.414	0				0.0385	0	0.454	0				0.0385	0	0.455	0				0.0292	0	0.47431	0				0.0384	0	0.515	0
	0.0381	0	0.415	0				0.0385	0	0.455	0				0.0385	0	0.456	0				0.02926	0	0.47537	0				0.0385	0	0.516	0
	0.0382	0	0.416	0				0.0386	0	0.456	0				0.0386	0	0.457	0				0.02932	0	0.47643	0				0.0386	0	0.517	0
	0.0383	0	0.417	0				0.0387	0	0.457	0				0.0387	0	0.458	0				0.02938	0	0.47749	0				0.0387	0	0.518	0
	0.0384	0	0.418	0				0.0388	0	0.458	0				0.0388	0	0.459	0				0.02944	0	0.47855	0				0.0388	0	0.52	0
	0.0385	0	0.419	0				0.0388	0	0.459	0				0.0389	0	0.459	0				0.0295	0	0.4796	0				0.0388	0	0.521	0
	0.0385	0	0.419	0				0.0389	0	0.459	0				0.0389	0	0.46	0				0.02956	0	0.48065	0				0.0389	0	0.522	0
	0.0386	0	0.42	0				0.039	0	0.46	0				0.039	0	0.461	0				0.02962	0	0.4817	0				0.039	0	0.523	0
	0.0387	0	0.421	0				0.0391	0	0.461	0				0.0391	0	0.462	0				0.02968	0	0.48275	0				0.0391	0	0.524	0
	0.0388	0	0.422	0				0.0392	0	0.462	0				0.0392	0	0.463	0				0.02974	0	0.48381	0				0.0391	0	0.525	0
	0.0389	0	0.423	0				0.0392	0	0.463	0				0.0393	0	0.464	0				0.0298	0	0.48487	0				0.0392	0	0.526	0
	0.0389	0	0.424	0				0.0393	0	0.463	0				0.0393	0	0.465	0				0.02986	0	0.48594	0				0.0393	0	0.528	0
	0.039	0	0.424	0				0.0394	0	0.464	0				0.0394	0	0.466	0				0.02993	0	0.487	0				0.0394	0	0.529	0
	0.0391	0	0.425	0				0.0395	0	0.465	0				0.0395	0	0.467	0				0.02999	0	0.48806	0				0.0395	0	0.53	0
	0.0392	0	0.426	0				0.0396	0	0.466	0				0.0396	0	0.468	0				0.03005	0	0.48913	0				0.0395	0	0.531	0
	0.0393	0	0.427	0				0.0396	0	0.466	0				0.0397	0	0.469	0				0.03011	0	0.4902	0				0.0396	0	0.532	0
	0.0393	0	0.428	0				0.0397	0	0.467	0				0.0397	0	0.47	0				0.03017	0	0.49127	0				0.0397	0	0.533	0
	0.0394	0	0.428	0				0.0398	0	0.468	0				0.0398	0	0.471	0				0.03023	0	0.49235	0				0.0398	0	0.534	0
	0.0395	0	0.429	0				0.0399	0	0.469	0				0.0399	0	0.472	0				0.03029	0	0.49345	0				0.0399	0	0.536	0
	0.0396	0	0.43	0				0.04	0	0.47	0				0.04	0	0.473	0				0.03035	0	0.49454	0				0.0399	0	0.537	0
	0.0396	0	0.431	0				0.04	0	0.471	0				0.0401	0	0.473	0				0.03041	0	0.49563	0				0.04	0	0.538	0
	0.0397	0	0.431	0				0.0401	0	0.472	0				0.0401	0	0.474	0				0.03047	0	0.49672	0				0.0401	0	0.539	0
	0.0398	0	0.432	0				0.0402	0	0.473	0				0.0402	0	0.475	0				0.03053	0	0.49781	0				0.0402	0	0.54	0
	0.0399	0	0.433	0				0.0403	0	0.474	0				0.0403	0	0.476	0				0.03059	0	0.4989	0				0.0403	0	0.541	0
	0.04	0	0.434	0				0.0404	0	0.475	0				0.0404	0	0.476	0				0.03065	0	0.49998	0				0.0403	0	0.542	0
	0.04	0	0.434	0				0.0404	0	0.476	0				0.0404	0	0.477	0				0.03071	0	0.50106	0				0.0404	0	0.543	0
	0.0401	0	0.435	0				0.0405	0	0.477	0				0.0405	0	0.478	0				0.03077	0	0.50212	0				0.0405	0	0.544	0
	0.0402	0	0.436	0				0.0406	0	0.477	0				0.0406	0	0.479	0				0.03083	0	0.50316	0				0.0406	0	0.545	0
	0.0403	0	0.436	0				0.0407	0	0.478	0				0.0407	0	0.48	0				0.03089	0	0.5042	0				0.0407	0	0.546	0
	0.0404	0	0.437	0				0.0408	0	0.479	0				0.0408	0	0.48	0				0.03095	0	0.50522	0				0.0407	0	0.547	0
	0.0404	0	0.438	0				0.0408	0	0.48	0				0.0408	0	0.481	0				0.03101	0	0.50624	0				0.0408	0	0.548	0
	0.0405	0	0.438	0				0.0409	0	0.481	0				0.0409	0	0.482	0				0.03107	0	0.50725	0				0.0409	0	0.549	0
	0.0406	0	0.439	0				0.041	0	0.481	0				0.041	0	0.483	0				0.03113	0	0.50826	0				0.041	0	0.549	0
	0.0407	0	0.44	0				0.0411	0	0.482	0				0.0411	0	0.484	0				0.03119	0	0.50925	0				0.0411	0	0.55	0
	0.0407	0	0.44	0				0.0412	0	0.483	0				0.0412	0	0.485	0				0.03125	0	0.51021	0				0.0411	0	0.551	0
	0.0408	0	0.441	0				0.0412	0	0.484	0				0.0412	0	0.486	0				0.03131	0	0.51118	0				0.0412	0	0.552	0
	0.0409	0	0.442	0				0.0413	0	0.485	0				0.0413	0	0.487	0				0.03137	0	0.51215	0				0.0413	0	0.553	0
	0.041	0	0.443	0				0.0414	0	0.486	0				0.0414	0	0.488	0				0.03144	0	0.5131	0				0.0414	0	0.554	0
	0.0411	0	0.443	0				0.0415	0	0.487	0				0.0415	0	0.489	0				0.0315	0	0.51404	0				0.0414	0	0.555	0
	0.0411	0	0.444	0				0.0416	0	0.488	0				0.0416	0	0.489	0				0.03156	0	0.51497	0				0.0415	0	0.556	0
	0.0412	0	0.445	0				0.0416	0	0.489	0				0.0416	0	0.49	0				0.03162	0	0.51589	0				0.0416	0	0.557	0
	0.0413	0	0.446	0				0.0417	0	0.49	0				0.0417	0	0.491	0				0.03168	0	0.5168	0				0.0417	0	0.557	0
	0.0414	0	0.447	0				0.0418	0	0.491	0				0.0418	0	0.492	0				0.03174	0	0.51768	0				0.0418	0	0.558	0
	0.0415	0	0.448	0				0.0419	0	0.492	0				0.0419	0	0.493	0				0.0318	0	0.51857	0				0.0418	0	0.559	0
	0.0415	0	0.448	0				0.042	0	0.493	0				0.042	0	0.494	0				0.03186	0	0.51943	0				0.0419	0	0.56	0
	0.0416	0	0.449	0				0.042	0	0.494	0				0.042	0	0.495	0				0.03192	0	0.5203	0				0.042	0	0.561	0
	0.0417	0	0.45	0				0.0421	0	0.495	0				0.0421	0	0.496	0				0.03198	0	0.52115	0				0.0421	0	0.562	0
	0.0418	0	0.451	0				0.0422	0	0.496	0				0.0422	0	0.497	0				0.03204	0	0.522	0				0.0422	0	0.563	0
	0.0418	0	0.452	0				0.0423	0	0.497	0				0.0423	0	0.498	0				0.0321	0	0.52284	0				0.0422	0	0.564	0
	0.0419	0	0.453	0				0.0423	0	0.498	0				0.0424	0	0.499	0				0.03216	0	0.52367	0				0.0423	0	0.565	0
	0.042	0	0.454	0				0.0424	0	0.499	0				0.0424	0	0.5	0				0.03222	0	0.52451	0				0.0424	0	0.566	0
	0.0421	0	0.455	0				0.0425	0	0.5	0				0.0425	0	0.501	0				0.03228	0	0.52535	0				0.0425	0	0.567	0
	0.0422	0	0.456	0				0.0426	0	0.501	0				0.0426	0	0.502	0				0.03234	0	0.52619	0				0.0426	0	0.568	0
	0.0422	0	0.457	0				0.0427	0	0.502	0				0.0427	0	0.503	0				0.0324	0	0.52703	0				0.0426	0	0.569	0
	0.0423	0	0.458	0				0.0427	0	0.503	0				0.0428	0	0.504	0				0.03246	0	0.52788	0				0.0427	0	0.57	0
	0.0424	0	0.459	0				0.0428	0	0.504	0				0.0428	0	0.505	0				0.03252	0	0.52874	0				0.0428	0	0.571	0
	0.0425	0	0.46	0				0.0429	0	0.505	0				0.0429	0	0.506	0				0.03258	0	0.52961	0				0.0429	0	0.572	0
	0.0426	0	0.461	0				0.043	0	0.506	0				0.043	0	0.507	0				0.03264	0	0.53049	0				0.043	0	0.573	0
	0.0426	0	0.462	0				0.0431	0	0.507	0				0.0431	0	0.508	0				0.0327	0	0.53138	0				0.043	0	0.574	0
	0.0427	0	0.463	0				0.0431	0	0.508	0				0.0432	0	0.509	0				0.03276	0	0.53226	0				0.0431	0	0.576	0
	0.0428	0	0.464	0				0.0432	0	0.509	0				0.0432	0	0.51	0				0.03282	0	0.53316	0				0.0432	0	0.577	0
	0.0429	0	0.464	0				0.0433	0	0.51	0				0.0433	0	0.511	0				0.03288	0	0.53408	0				0.0433	0	0.578	0
	0.0429	0	0.465	0				0.0434	0	0.511	0				0.0434	0	0.512	0				0.03295	0	0.53501	0				0.0434	0	0.579	0
	0.043	0	0.466	0				0.0435	0	0.512	0				0.0435	0	0.513	0				0.03301	0	0.53596	0				0.0434	0	0.58	0
	0.0431	0	0.467	0				0.0435	0	0.513	0				0.0436	0	0.514	0				0.03307	0	0.53693	0				0.0435	0	0.582	0
	0.0432	0	0.468	0				0.0436	0	0.513	0				0.0436	0	0.515	0				0.03313	0	0.53792	0				0.0436	0	0.583	0
	0.0433	0	0.469	0				0.0437	0	0.514	0				0.0437	0	0.516	0				0.03319	0	0.53892	0				0.0437	0	0.584	0
	0.0433	0	0.47	0				0.0438	0	0.515	0				0.0438	0	0.517	0				0.03325	0	0.53993	0				0.0438	0	0.586	0
	0.0434	0	0.471	0				0.0439	0	0.516	0				0.0439	0	0.518	0				0.03331	0	0.54095	0				0.0438	0	0.587	0
	0.0435	0	0.472	0				0.0439	0	0.517	0				0.0439	0	0.519	0				0.03337	0	0.54197	0				0.0439	0	0.588	0
	0.0436	0	0.473	0				0.044	0	0.518	0				0.044	0	0.52	0				0.03343	0	0.54301	0				0.044	0	0.589	0
	0.0437	0	0.474	0				0.0441	0	0.519	0				0.0441	0	0.521	0				0.03349	0	0.54408	0				0.0441	0	0.591	0
	0.0437	0	0.475	0				0.0442	0	0.52	0				0.0442	0	0.522	0				0.03355	0	0.54515	0				0.0441	0	0.592	0
	0.0438	0	0.475	0				0.0443	0	0.521	0				0.0443	0	0.523	0				0.03361	0	0.54622	0				0.0442	0	0.593	0
	0.0439	0	0.476	0				0.0443	0	0.522	0				0.0443	0	0.524	0				0.03367	0	0.54728	0				0.0443	0	0.594	0
	0.044	0	0.477	0				0.0444	0	0.523	0				0.0444	0	0.525	0				0.03373	0	0.54833	0				0.0444	0	0.595	0
	0.0441	0	0.478	0				0.0445	0	0.524	0				0.0445	0	0.526	0				0.03379	0	0.54939	0				0.0445	0	0.596	0
	0.0441	0	0.479	0				0.0446	0	0.525	0				0.0446	0	0.527	0				0.03385	0	0.55045	0				0.0445	0	0.598	0
	0.0442	0	0.48	0				0.0447	0	0.526	0				0.0447	0	0.528	0				0.03391	0	0.5515	0				0.0446	0	0.599	0
	0.0443	0	0.481	0				0.0447	0	0.527	0				0.0447	0	0.529	0				0.03397	0	0.55254	0				0.0447	0	0.6	0
	0.0444	0	0.482	0				0.0448	0	0.527	0				0.0448	0	0.529	0				0.03403	0	0.55358	0				0.0448	0	0.601	0
	0.0444	0	0.482	0				0.0449	0	0.528	0				0.0449	0	0.53	0				0.03409	0	0.55461	0				0.0449	0	0.602	0
	0.0445	0	0.483	0				0.045	0	0.529	0				0.045	0	0.532	0				0.03415	0	0.55565	0				0.0449	0	0.603	0
	0.0446	0	0.484	0				0.0451	0	0.53	0				0.0451	0	0.532	0				0.03421	0	0.55669	0				0.045	0	0.604	0
	0.0447	0	0.485	0				0.0451	0	0.531	0				0.0451	0	0.533	0				0.03427	0	0.55772	0				0.0451	0	0.605	0
	0.0448	0	0.486	0				0.0452	0	0.531	0				0.0452	0	0.534	0				0.03433	0	0.55875	0				0.0452	0	0.606	0
	0.0448	0	0.487	0				0.0453	0	0.532	0				0.0453	0	0.535	0				0.03439	0	0.55979	0				0.0453	0	0.607	0
	0.0449	0	0.488	0				0.0454	0	0.533	0				0.0454	0	0.536	0				0.03446	0	0.56083	0				0.0453	0	0.608	0
	0.045	0	0.488	0				0.0454	0	0.534	0				0.0455	0	0.537	0				0.03452	0	0.56188	0				0.0454	0	0.609	0
	0.0451	0	0.489	0				0.0455	0	0.535	0				0.0455	0	0.538	0				0.03458	0	0.56293	0				0.0455	0	0.61	0
	0.0452	0	0.49	0				0.0456	0	0.536	0				0.0456	0	0.539	0				0.03464	0	0.56398	0				0.0456	0	0.611	0
	0.0452	0	0.491	0				0.0457	0	0.536	0				0.0457	0	0.54	0				0.0347	0	0.56504	0				0.0457	0	0.612	0
	0.0453	0	0.491	0				0.0458	0	0.537	0				0.0458	0	0.54	0				0.03476	0	0.56607	0				0.0457	0	0.613	0
	0.0454	0	0.492	0				0.0458	0	0.538	0				0.0459	0	0.541	0				0.03482	0	0.5671	0				0.0458	0	0.614	0
	0.0455	0	0.493	0				0.0459	0	0.539	0				0.0459	0	0.542	0				0.03488	0	0.56815	0				0.0459	0	0.615	0
	0.0455	0	0.494	0				0.046	0	0.54	0				0.046	0	0.543	0				0.03494	0	0.56919	0				0.046	0	0.616	0
	0.0456	0	0.494	0				0.0461	0	0.54	0				0.0461	0	0.544	0				0.035	0	0.57023	0				0.0461	0	0.616	0
	0.0457	0	0.495	0				0.0462	0	0.541	0				0.0462	0	0.545	0				0.03506	0	0.57124	0				0.0461	0	0.617	0
	0.0458	0	0.496	0				0.0462	0	0.542	0				0.0463	0	0.545	0				0.03512	0	0.57226	0				0.0462	0	0.618	0
	0.0459	0	0.496	0				0.0463	0	0.543	0				0.0463	0	0.546	0				0.03518	0	0.57328	0				0.0463	0	0.619	0
	0.0459	0	0.497	0				0.0464	0	0.544	0				0.0464	0	0.547	0				0.03524	0	0.5743	0				0.0464	0	0.62	0
	0.046	0	0.498	0				0.0465	0	0.545	0				0.0465	0	0.548	0				0.0353	0	0.5753	0				0.0465	0	0.621	0
	0.0461	0	0.499	0				0.0466	0	0.546	0				0.0466	0	0.549	0				0.03536	0	0.57631	0				0.0465	0	0.622	0
	0.0462	0	0.5	0				0.0466	0	0.547	0				0.0467	0	0.55	0				0.03542	0	0.57731	0				0.0466	0	0.623	0
	0.0463	0	0.5	0				0.0467	0	0.548	0				0.0467	0	0.551	0				0.03548	0	0.57831	0				0.0467	0	0.624	0
	0.0463	0	0.501	0				0.0468	0	0.549	0				0.0468	0	0.551	0				0.03554	0	0.5793	0				0.0468	0	0.625	0
	0.0464	0	0.502	0				0.0469	0	0.55	0				0.0469	0	0.552	0				0.0356	0	0.58028	0				0.0468	0	0.626	0
	0.0465	0	0.503	0				0.047	0	0.551	0				0.047	0	0.553	0				0.03566	0	0.58125	0				0.0469	0	0.626	0
	0.0466	0	0.504	0				0.047	0	0.552	0				0.0471	0	0.554	0				0.03572	0	0.58222	0				0.047	0	0.627	0
	0.0466	0	0.505	0				0.0471	0	0.553	0				0.0471	0	0.555	0				0.03578	0	0.58318	0				0.0471	0	0.628	0
	0.0467	0	0.505	0				0.0472	0	0.554	0				0.0472	0	0.556	0				0.03584	0	0.58413	0				0.0472	0	0.629	0
	0.0468	0	0.506	0				0.0473	0	0.555	0				0.0473	0	0.557	0				0.03591	0	0.58506	0				0.0472	0	0.63	0
	0.0469	0	0.507	0				0.0474	0	0.556	0				0.0474	0	0.558	0				0.03597	0	0.58598	0				0.0473	0	0.631	0
	0.047	0	0.508	0				0.0474	0	0.557	0				0.0474	0	0.559	0				0.03603	0	0.58689	0				0.0474	0	0.632	0
	0.047	0	0.509	0				0.0475	0	0.558	0				0.0475	0	0.56	0				0.03609	0	0.5878	0				0.0475	0	0.633	0
	0.0471	0	0.51	0				0.0476	0	0.559	0				0.0476	0	0.561	0				0.03615	0	0.5887	0				0.0476	0	0.634	0
	0.0472	0	0.51	0				0.0477	0	0.56	0				0.0477	0	0.562	0				0.03621	0	0.58959	0				0.0476	0	0.635	0
	0.0473	0	0.511	0				0.0478	0	0.561	0				0.0478	0	0.563	0				0.03627	0	0.59047	0				0.0477	0	0.636	0
	0.0474	0	0.512	0				0.0478	0	0.562	0				0.0478	0	0.564	0				0.03633	0	0.59134	0				0.0478	0	0.638	0
	0.0474	0	0.513	0				0.0479	0	0.563	0				0.0479	0	0.565	0				0.03639	0	0.59219	0				0.0479	0	0.639	0
	0.0475	0	0.514	0				0.048	0	0.564	0				0.048	0	0.566	0				0.03645	0	0.59306	0				0.048	0	0.64	0
	0.0476	0	0.515	0				0.0481	0	0.565	0				0.0481	0	0.567	0				0.03651	0	0.59391	0				0.048	0	0.641	0
	0.0477	0	0.516	0				0.0482	0	0.566	0				0.0482	0	0.568	0				0.03657	0	0.59477	0				0.0481	0	0.642	0
	0.0478	0	0.516	0				0.0482	0	0.567	0				0.0482	0	0.569	0				0.03663	0	0.59564	0				0.0482	0	0.643	0
	0.0478	0	0.517	0				0.0483	0	0.568	0				0.0483	0	0.57	0				0.03669	0	0.59651	0				0.0483	0	0.644	0
	0.0479	0	0.518	0				0.0484	0	0.569	0				0.0484	0	0.57	0				0.03675	0	0.59739	0				0.0484	0	0.645	0
	0.048	0	0.519	0				0.0485	0	0.57	0				0.0485	0	0.571	0				0.03681	0	0.59827	0				0.0484	0	0.647	0
	0.0481	0	0.52	0				0.0486	0	0.571	0				0.0486	0	0.572	0				0.03687	0	0.59916	0				0.0485	0	0.648	0
	0.0481	0	0.521	0				0.0486	0	0.572	0				0.0486	0	0.573	0				0.03693	0	0.60006	0				0.0486	0	0.649	0
	0.0482	0	0.522	0				0.0487	0	0.573	0				0.0487	0	0.574	0				0.03699	0	0.60097	0				0.0487	0	0.65	0
	0.0483	0	0.523	0				0.0488	0	0.574	0				0.0488	0	0.575	0				0.03705	0	0.60188	0				0.0488	0	0.651	0
	0.0484	0	0.524	0				0.0489	0	0.574	0				0.0489	0	0.576	0				0.03711	0	0.6028	0				0.0488	0	0.653	0
	0.0485	0	0.525	0				0.0489	0	0.575	0				0.049	0	0.577	0				0.03717	0	0.60373	0				0.0489	0	0.654	0
	0.0485	0	0.526	0				0.049	0	0.576	0				0.049	0	0.578	0				0.03723	0	0.60468	0				0.049	0	0.655	0
	0.0486	0	0.526	0				0.0491	0	0.577	0				0.0491	0	0.579	0				0.03729	0	0.60563	0				0.0491	0	0.656	0
	0.0487	0	0.527	0				0.0492	0	0.578	0				0.0492	0	0.58	0				0.03735	0	0.6066	0				0.0492	0	0.657	0
	0.0488	0	0.528	0				0.0493	0	0.579	0				0.0493	0	0.581	0				0.03742	0	0.6076	0				0.0492	0	0.659	0
	0.0489	0	0.529	0				0.0493	0	0.58	0				0.0494	0	0.582	0				0.03748	0	0.60859	0				0.0493	0	0.66	0
	0.0489	0	0.53	0				0.0494	0	0.581	0				0.0494	0	0.583	0				0.03754	0	0.6096	0				0.0494	0	0.661	0
	0.049	0	0.531	0				0.0495	0	0.582	0				0.0495	0	0.584	0				0.0376	0	0.61061	0				0.0495	0	0.662	0
	0.0491	0	0.532	0				0.0496	0	0.583	0				0.0496	0	0.585	0				0.03766	0	0.61164	0				0.0495	0	0.663	0
	0.0492	0	0.533	0				0.0497	0	0.584	0				0.0497	0	0.586	0				0.03772	0	0.61268	0				0.0496	0	0.665	0
	0.0492	0	0.534	0				0.0497	0	0.584	0				0.0498	0	0.587	0				0.03778	0	0.61372	0				0.0497	0	0.666	0
	0.0493	0	0.534	0				0.0498	0	0.585	0				0.0498	0	0.588	0				0.03784	0	0.61478	0				0.0498	0	0.667	0
	0.0494	0	0.535	0				0.0499	0	0.586	0				0.0499	0	0.589	0				0.0379	0	0.61585	0				0.0499	0	0.668	0
	0.0495	0	0.536	0				0.05	0	0.587	0				0.05	0	0.59	0				0.03796	0	0.61691	0				0.0499	0	0.669	0
	0.0496	0	0.537	0				0.0501	0	0.588	0				0.0501	0	0.591	0				0.03802	0	0.61796	0				0.05	0	0.67	0
	0.0496	0	0.538	0				0.0501	0	0.589	0				0.0502	0	0.592	0				0.03808	0	0.61902	0				0.0501	0	0.671	0
	0.0497	0	0.539	0				0.0502	0	0.589	0				0.0502	0	0.592	0				0.03814	0	0.62007	0				0.0502	0	0.672	0
	0.0498	0	0.539	0				0.0503	0	0.59	0				0.0503	0	0.593	0				0.0382	0	0.62111	0				0.0503	0	0.673	0
	0.0499	0	0.54	0				0.0504	0	0.591	0				0.0504	0	0.594	0				0.03826	0	0.62215	0				0.0503	0	0.674	0
	0.05	0	0.541	0				0.0505	0	0.592	0				0.0505	0	0.595	0				0.03832	0	0.62318	0				0.0504	0	0.675	0
	0.05	0	0.542	0				0.0505	0	0.593	0				0.0506	0	0.596	0				0.03838	0	0.62421	0				0.0505	0	0.676	0
	0.0501	0	0.543	0				0.0506	0	0.593	0				0.0506	0	0.597	0				0.03844	0	0.62522	0				0.0506	0	0.677	0
	0.0502	0	0.544	0				0.0507	0	0.594	0				0.0507	0	0.598	0				0.0385	0	0.62625	0				0.0507	0	0.678	0
	0.0503	0	0.544	0				0.0508	0	0.595	0				0.0508	0	0.599	0				0.03856	0	0.62729	0				0.0507	0	0.68	0
	0.0503	0	0.545	0				0.0509	0	0.596	0				0.0509	0	0.6	0				0.03862	0	0.62831	0				0.0508	0	0.681	0
	0.0504	0	0.546	0				0.0509	0	0.597	0				0.0509	0	0.601	0				0.03868	0	0.62934	0				0.0509	0	0.682	0
	0.0505	0	0.547	0				0.051	0	0.598	0				0.051	0	0.602	0				0.03874	0	0.63036	0				0.051	0	0.683	0
	0.0506	0	0.548	0				0.0511	0	0.599	0				0.0511	0	0.603	0				0.0388	0	0.63137	0				0.0511	0	0.684	0
	0.0507	0	0.549	0				0.0512	0	0.6	0				0.0512	0	0.603	0				0.03886	0	0.6324	0				0.0511	0	0.685	0
	0.0507	0	0.55	0				0.0513	0	0.601	0				0.0513	0	0.604	0				0.03893	0	0.63342	0				0.0512	0	0.686	0
	0.0508	0	0.551	0				0.0513	0	0.602	0				0.0513	0	0.605	0				0.03899	0	0.63445	0				0.0513	0	0.687	0
	0.0509	0	0.552	0				0.0514	0	0.603	0				0.0514	0	0.606	0				0.03905	0	0.63547	0				0.0514	0	0.688	0
	0.051	0	0.552	0				0.0515	0	0.604	0				0.0515	0	0.607	0				0.03911	0	0.6365	0				0.0515	0	0.689	0
	0.0511	0	0.553	0				0.0516	0	0.605	0				0.0516	0	0.608	0				0.03917	0	0.63753	0				0.0515	0	0.69	0
	0.0511	0	0.554	0				0.0517	0	0.606	0				0.0517	0	0.609	0				0.03923	0	0.63855	0				0.0516	0	0.691	0
	0.0512	0	0.555	0				0.0517	0	0.607	0				0.0517	0	0.61	0				0.03929	0	0.63957	0				0.0517	0	0.692	0
	0.0513	0	0.555	0				0.0518	0	0.608	0				0.0518	0	0.61	0				0.03935	0	0.64058	0				0.0518	0	0.693	0
	0.0514	0	0.556	0				0.0519	0	0.609	0				0.0519	0	0.611	0				0.03941	0	0.64159	0				0.0519	0	0.694	0
	0.0515	0	0.557	0				0.052	0	0.61	0				0.052	0	0.612	0				0.03947	0	0.64261	0				0.0519	0	0.695	0
	0.0515	0	0.558	0				0.052	0	0.611	0				0.0521	0	0.613	0				0.03953	0	0.64361	0				0.052	0	0.696	0
	0.0516	0	0.559	0				0.0521	0	0.612	0				0.0521	0	0.614	0				0.03959	0	0.64462	0				0.0521	0	0.697	0
	0.0517	0	0.56	0				0.0522	0	0.613	0				0.0522	0	0.615	0				0.03965	0	0.64562	0				0.0522	0	0.697	0
	0.0518	0	0.56	0				0.0523	0	0.614	0				0.0523	0	0.616	0				0.03971	0	0.64659	0				0.0522	0	0.698	0
	0.0518	0	0.561	0				0.0524	0	0.615	0				0.0524	0	0.616	0				0.03977	0	0.64758	0				0.0523	0	0.699	0
	0.0519	0	0.562	0				0.0524	0	0.616	0				0.0525	0	0.617	0				0.03983	0	0.64856	0				0.0524	0	0.7	0
	0.052	0	0.563	0				0.0525	0	0.617	0				0.0525	0	0.618	0				0.03989	0	0.64953	0				0.0525	0	0.701	0
	0.0521	0	0.564	0				0.0526	0	0.618	0				0.0526	0	0.619	0				0.03995	0	0.65049	0				0.0526	0	0.702	0
	0.0522	0	0.565	0				0.0527	0	0.619	0				0.0527	0	0.62	0				0.04001	0	0.65145	0				0.0526	0	0.703	0
	0.0522	0	0.566	0				0.0528	0	0.62	0				0.0528	0	0.621	0				0.04007	0	0.65239	0				0.0527	0	0.704	0
	0.0523	0	0.567	0				0.0528	0	0.621	0				0.0529	0	0.622	0				0.04013	0	0.65334	0				0.0528	0	0.705	0
	0.0524	0	0.568	0				0.0529	0	0.622	0				0.0529	0	0.623	0				0.04019	0	0.65427	0				0.0529	0	0.706	0
	0.0525	0	0.569	0				0.053	0	0.623	0				0.053	0	0.624	0				0.04025	0	0.6552	0				0.053	0	0.707	0
	0.0526	0	0.57	0				0.0531	0	0.624	0				0.0531	0	0.625	0				0.04031	0	0.65612	0				0.053	0	0.708	0
	0.0526	0	0.571	0				0.0532	0	0.625	0				0.0532	0	0.626	0				0.04037	0	0.65704	0				0.0531	0	0.709	0
	0.0527	0	0.572	0				0.0532	0	0.626	0				0.0533	0	0.627	0				0.04044	0	0.65794	0				0.0532	0	0.71	0
	0.0528	0	0.573	0				0.0533	0	0.627	0				0.0533	0	0.628	0				0.0405	0	0.65884	0				0.0533	0	0.711	0
	0.0529	0	0.574	0				0.0534	0	0.628	0				0.0534	0	0.629	0				0.04056	0	0.65974	0				0.0534	0	0.712	0
	0.0529	0	0.575	0				0.0535	0	0.629	0				0.0535	0	0.63	0				0.04062	0	0.66062	0				0.0534	0	0.713	0
	0.053	0	0.575	0				0.0536	0	0.63	0				0.0536	0	0.631	0				0.04068	0	0.66151	0				0.0535	0	0.714	0
	0.0531	0	0.576	0				0.0536	0	0.631	0				0.0537	0	0.632	0				0.04074	0	0.6624	0				0.0536	0	0.715	0
	0.0532	0	0.577	0				0.0537	0	0.632	0				0.0537	0	0.633	0				0.0408	0	0.6633	0				0.0537	0	0.716	0
	0.0533	0	0.578	0				0.0538	0	0.633	0				0.0538	0	0.634	0				0.04086	0	0.6642	0				0.0538	0	0.717	0
	0.0533	0	0.579	0				0.0539	0	0.634	0				0.0539	0	0.635	0				0.04092	0	0.6651	0				0.0538	0	0.718	0
	0.0534	0	0.579	0				0.054	0	0.635	0				0.054	0	0.636	0				0.04098	0	0.66601	0				0.0539	0	0.719	0
	0.0535	0	0.58	0				0.054	0	0.636	0				0.0541	0	0.637	0				0.04104	0	0.66692	0				0.054	0	0.72	0
	0.0536	0	0.581	0				0.0541	0	0.636	0				0.0541	0	0.638	0				0.0411	0	0.66783	0				0.0541	0	0.721	0
	0.0537	0	0.581	0				0.0542	0	0.637	0				0.0542	0	0.638	0				0.04116	0	0.66874	0				0.0542	0	0.722	0
	0.0537	0	0.582	0				0.0543	0	0.638	0				0.0543	0	0.639	0				0.04122	0	0.66967	0				0.0542	0	0.723	0
	0.0538	0	0.583	0				0.0544	0	0.639	0				0.0544	0	0.64	0				0.04128	0	0.6706	0				0.0543	0	0.725	0
	0.0539	0	0.584	0				0.0544	0	0.64	0				0.0544	0	0.641	0				0.04134	0	0.67155	0				0.0544	0	0.726	0
	0.054	0	0.585	0				0.0545	0	0.641	0				0.0545	0	0.642	0				0.0414	0	0.6725	0				0.0545	0	0.727	0
	0.054	0	0.585	0				0.0546	0	0.642	0				0.0546	0	0.643	0				0.04146	0	0.67347	0				0.0546	0	0.728	0
	0.0541	0	0.586	0				0.0547	0	0.643	0				0.0547	0	0.644	0				0.04152	0	0.67444	0				0.0546	0	0.729	0
	0.0542	0	0.587	0				0.0548	0	0.643	0				0.0548	0	0.645	0				0.04158	0	0.6754	0				0.0547	0	0.73	0
	0.0543	0	0.588	0				0.0548	0	0.644	0				0.0548	0	0.646	0				0.04164	0	0.67638	0				0.0548	0	0.731	0
	0.0544	0	0.588	0				0.0549	0	0.645	0				0.0549	0	0.647	0				0.0417	0	0.67736	0				0.0549	0	0.732	0
	0.0544	0	0.589	0				0.055	0	0.646	0				0.055	0	0.648	0				0.04176	0	0.67836	0				0.0549	0	0.734	0
	0.0545	0	0.59	0				0.0551	0	0.647	0				0.0551	0	0.649	0				0.04182	0	0.67937	0				0.055	0	0.735	0
	0.0546	0	0.591	0				0.0551	0	0.647	0				0.0552	0	0.65	0				0.04188	0	0.68038	0				0.0551	0	0.736	0
	0.0547	0	0.592	0				0.0552	0	0.648	0				0.0552	0	0.651	0				0.04195	0	0.6814	0				0.0552	0	0.737	0
	0.0548	0	0.592	0				0.0553	0	0.649	0				0.0553	0	0.652	0				0.04201	0	0.68241	0				0.0553	0	0.738	0
	0.0548	0	0.593	0				0.0554	0	0.65	0				0.0554	0	0.653	0				0.04207	0	0.68343	0				0.0553	0	0.739	0
	0.0549	0	0.594	0				0.0555	0	0.651	0				0.0555	0	0.654	0				0.04213	0	0.68447	0				0.0554	0	0.741	0
	0.055	0	0.595	0				0.0555	0	0.651	0				0.0556	0	0.655	0				0.04219	0	0.68551	0				0.0555	0	0.742	0
	0.0551	0	0.595	0				0.0556	0	0.652	0				0.0556	0	0.656	0				0.04225	0	0.68655	0				0.0556	0	0.743	0
	0.0551	0	0.596	0				0.0557	0	0.653	0				0.0557	0	0.657	0				0.04231	0	0.68759	0				0.0557	0	0.744	0
	0.0552	0	0.597	0				0.0558	0	0.654	0				0.0558	0	0.658	0				0.04237	0	0.68862	0				0.0557	0	0.745	0
	0.0553	0	0.598	0				0.0559	0	0.655	0				0.0559	0	0.659	0				0.04243	0	0.68965	0				0.0558	0	0.746	0
	0.0554	0	0.599	0				0.0559	0	0.656	0				0.056	0	0.66	0				0.04249	0	0.69068	0				0.0559	0	0.747	0
	0.0555	0	0.6	0				0.056	0	0.657	0				0.056	0	0.661	0				0.04255	0	0.6917	0				0.056	0	0.748	0
	0.0555	0	0.601	0				0.0561	0	0.657	0				0.0561	0	0.662	0				0.04261	0	0.69273	0				0.0561	0	0.75	0
	0.0556	0	0.602	0				0.0562	0	0.658	0				0.0562	0	0.662	0				0.04267	0	0.69376	0				0.0561	0	0.751	0
	0.0557	0	0.603	0				0.0563	0	0.659	0				0.0563	0	0.663	0				0.04273	0	0.69478	0				0.0562	0	0.752	0
	0.0558	0	0.604	0				0.0563	0	0.66	0				0.0564	0	0.664	0				0.04279	0	0.69581	0				0.0563	0	0.753	0
	0.0559	0	0.604	0				0.0564	0	0.661	0				0.0564	0	0.665	0				0.04285	0	0.69682	0				0.0564	0	0.754	0
	0.0559	0	0.605	0				0.0565	0	0.662	0				0.0565	0	0.666	0				0.04291	0	0.69785	0				0.0565	0	0.755	0
	0.056	0	0.606	0				0.0566	0	0.663	0				0.0566	0	0.667	0				0.04297	0	0.69888	0				0.0565	0	0.756	0
	0.0561	0	0.607	0				0.0567	0	0.664	0				0.0567	0	0.668	0				0.04303	0	0.6999	0				0.0566	0	0.757	0
	0.0562	0	0.608	0				0.0567	0	0.665	0				0.0568	0	0.669	0				0.04309	0	0.70092	0				0.0567	0	0.758	0
	0.0563	0	0.608	0				0.0568	0	0.666	0				0.0568	0	0.67	0				0.04315	0	0.70193	0				0.0568	0	0.759	0
	0.0563	0	0.609	0				0.0569	0	0.667	0				0.0569	0	0.671	0				0.04321	0	0.70295	0				0.0569	0	0.761	0
	0.0564	0	0.61	0				0.057	0	0.668	0				0.057	0	0.672	0				0.04327	0	0.70396	0				0.0569	0	0.762	0
	0.0565	0	0.611	0				0.0571	0	0.669	0				0.0571	0	0.673	0				0.04333	0	0.70498	0				0.057	0	0.762	0
	0.0566	0	0.611	0				0.0571	0	0.67	0				0.0572	0	0.674	0				0.04339	0	0.706	0				0.0571	0	0.763	0
	0.0566	0	0.612	0				0.0572	0	0.671	0				0.0572	0	0.674	0				0.04346	0	0.70701	0				0.0572	0	0.764	0
	0.0567	0	0.613	0				0.0573	0	0.672	0				0.0573	0	0.675	0				0.04352	0	0.70801	0				0.0573	0	0.765	0
	0.0568	0	0.614	0				0.0574	0	0.673	0				0.0574	0	0.676	0				0.04358	0	0.70901	0				0.0573	0	0.766	0
	0.0569	0	0.615	0				0.0575	0	0.674	0				0.0575	0	0.677	0				0.04364	0	0.71003	0				0.0574	0	0.767	0
	0.057	0	0.615	0				0.0575	0	0.675	0				0.0575	0	0.678	0				0.0437	0	0.71103	0				0.0575	0	0.768	0
	0.057	0	0.616	0				0.0576	0	0.676	0				0.0576	0	0.679	0				0.04376	0	0.71204	0				0.0576	0	0.769	0
	0.0571	0	0.617	0				0.0577	0	0.677	0				0.0577	0	0.68	0				0.04382	0	0.71303	0				0.0576	0	0.77	0
	0.0572	0	0.618	0				0.0578	0	0.678	0				0.0578	0	0.681	0				0.04388	0	0.71403	0				0.0577	0	0.771	0
	0.0573	0	0.619	0				0.0579	0	0.679	0				0.0579	0	0.682	0				0.04394	0	0.71501	0				0.0578	0	0.772	0
	0.0574	0	0.62	0				0.0579	0	0.68	0				0.0579	0	0.683	0				0.044	0	0.71599	0				0.0579	0	0.773	0
	0.0574	0	0.621	0				0.058	0	0.681	0				0.058	0	0.684	0				0.04406	0	0.71696	0				0.058	0	0.774	0
	0.0575	0	0.621	0				0.0581	0	0.682	0				0.0581	0	0.685	0				0.04412	0	0.71793	0				0.058	0	0.775	0
	0.0576	0	0.622	0				0.0582	0	0.683	0				0.0582	0	0.685	0				0.04418	0	0.7189	0				0.0581	0	0.776	0
	0.0577	0	0.623	0				0.0583	0	0.683	0				0.0583	0	0.686	0				0.04424	0	0.71986	0				0.0582	0	0.777	0
	0.0577	0	0.624	0				0.0583	0	0.684	0				0.0583	0	0.687	0				0.0443	0	0.72081	0				0.0583	0	0.778	0
	0.0578	0	0.625	0				0.0584	0	0.685	0				0.0584	0	0.688	0				0.04436	0	0.72175	0				0.0584	0	0.779	0
	0.0579	0	0.626	0				0.0585	0	0.686	0				0.0585	0	0.689	0				0.04442	0	0.7227	0				0.0584	0	0.78	0
	0.058	0	0.627	0				0.0586	0	0.687	0				0.0586	0	0.69	0				0.04448	0	0.72364	0				0.0585	0	0.781	0
	0.0581	0	0.628	0				0.0586	0	0.688	0				0.0587	0	0.691	0				0.04454	0	0.72457	0				0.0586	0	0.782	0
	0.0581	0	0.628	0				0.0587	0	0.689	0				0.0587	0	0.692	0				0.0446	0	0.7255	0				0.0587	0	0.783	0
	0.0582	0	0.629	0				0.0588	0	0.69	0				0.0588	0	0.693	0				0.04466	0	0.72642	0				0.0588	0	0.784	0
	0.0583	0	0.63	0				0.0589	0	0.691	0				0.0589	0	0.694	0				0.04472	0	0.72735	0				0.0588	0	0.785	0
	0.0584	0	0.631	0				0.059	0	0.692	0				0.059	0	0.695	0				0.04478	0	0.72826	0				0.0589	0	0.786	0
	0.0585	0	0.632	0				0.059	0	0.693	0				0.0591	0	0.696	0				0.04484	0	0.72918	0				0.059	0	0.787	0
	0.0585	0	0.633	0				0.0591	0	0.694	0				0.0591	0	0.697	0				0.04491	0	0.73011	0				0.0591	0	0.788	0
	0.0586	0	0.634	0				0.0592	0	0.695	0				0.0592	0	0.698	0				0.04497	0	0.73102	0				0.0592	0	0.789	0
	0.0587	0	0.635	0				0.0593	0	0.696	0				0.0593	0	0.699	0				0.04503	0	0.73195	0				0.0592	0	0.79	0
	0.0588	0	0.635	0				0.0594	0	0.697	0				0.0594	0	0.7	0				0.04509	0	0.73288	0				0.0593	0	0.791	0
	0.0588	0	0.636	0				0.0594	0	0.697	0				0.0595	0	0.7	0				0.04515	0	0.73382	0				0.0594	0	0.792	0
	0.0589	0	0.637	0				0.0595	0	0.698	0				0.0595	0	0.701	0				0.04521	0	0.73474	0				0.0595	0	0.793	0
	0.059	0	0.638	0				0.0596	0	0.699	0				0.0596	0	0.702	0				0.04527	0	0.73567	0				0.0596	0	0.794	0
	0.0591	0	0.639	0				0.0597	0	0.7	0				0.0597	0	0.703	0				0.04533	0	0.73661	0				0.0596	0	0.795	0
	0.0592	0	0.64	0				0.0598	0	0.701	0				0.0598	0	0.704	0				0.04539	0	0.73754	0				0.0597	0	0.796	0
	0.0592	0	0.641	0				0.0598	0	0.702	0				0.0599	0	0.705	0				0.04545	0	0.73848	0				0.0598	0	0.798	0
	0.0593	0	0.641	0				0.0599	0	0.703	0				0.0599	0	0.706	0				0.04551	0	0.73942	0				0.0599	0	0.799	0
	0.0594	0	0.642	0				0.06	0	0.704	0				0.06	0	0.707	0				0.04557	0	0.74038	0				0.06	0	0.8	0
	0.0595	0	0.643	0				0.0601	0	0.705	0				0.0601	0	0.708	0				0.04563	0	0.74136	0				0.06	0	0.801	0
	0.0596	0	0.644	0				0.0602	0	0.706	0				0.0602	0	0.709	0				0.04569	0	0.74234	0				0.0601	0	0.803	0
	0.0596	0	0.645	0				0.0602	0	0.707	0				0.0603	0	0.71	0				0.04575	0	0.74333	0				0.0602	0	0.804	0
	0.0597	0	0.646	0				0.0603	0	0.708	0				0.0603	0	0.711	0				0.04581	0	0.7443	0				0.0603	0	0.805	0
	0.0598	0	0.647	0				0.0604	0	0.708	0				0.0604	0	0.712	0				0.04587	0	0.74529	0				0.0603	0	0.806	0
	0.0599	0	0.648	0				0.0605	0	0.709	0				0.0605	0	0.713	0				0.04593	0	0.74627	0				0.0604	0	0.808	0
	0.06	0	0.649	0				0.0606	0	0.71	0				0.0606	0	0.714	0				0.04599	0	0.74725	0				0.0605	0	0.809	0
	0.06	0	0.65	0				0.0606	0	0.711	0				0.0607	0	0.715	0				0.04605	0	0.74823	0				0.0606	0	0.81	0
	0.0601	0	0.651	0				0.0607	0	0.712	0				0.0607	0	0.716	0				0.04611	0	0.74923	0				0.0607	0	0.811	0
	0.0602	0	0.651	0				0.0608	0	0.713	0				0.0608	0	0.717	0				0.04617	0	0.75024	0				0.0607	0	0.812	0
	0.0603	0	0.652	0				0.0609	0	0.714	0				0.0609	0	0.717	0				0.04623	0	0.75126	0				0.0608	0	0.813	0
	0.0603	0	0.653	0				0.061	0	0.715	0				0.061	0	0.718	0				0.04629	0	0.75226	0				0.0609	0	0.815	0
	0.0604	0	0.654	0				0.061	0	0.715	0				0.061	0	0.719	0				0.04635	0	0.75327	0				0.061	0	0.816	0
	0.0605	0	0.655	0				0.0611	0	0.716	0				0.0611	0	0.72	0				0.04642	0	0.75429	0				0.0611	0	0.817	0
	0.0606	0	0.656	0				0.0612	0	0.717	0				0.0612	0	0.721	0				0.04648	0	0.75531	0				0.0611	0	0.818	0
	0.0607	0	0.657	0				0.0613	0	0.718	0				0.0613	0	0.722	0				0.04654	0	0.75634	0				0.0612	0	0.819	0
	0.0607	0	0.658	0				0.0614	0	0.719	0				0.0614	0	0.723	0				0.0466	0	0.75736	0				0.0613	0	0.82	0
	0.0608	0	0.658	0				0.0614	0	0.72	0				0.0614	0	0.724	0				0.04666	0	0.75837	0				0.0614	0	0.821	0
	0.0609	0	0.659	0				0.0615	0	0.721	0				0.0615	0	0.725	0				0.04672	0	0.75939	0				0.0615	0	0.822	0
	0.061	0	0.66	0				0.0616	0	0.722	0				0.0616	0	0.726	0				0.04678	0	0.76042	0				0.0615	0	0.823	0
	0.0611	0	0.661	0				0.0617	0	0.723	0				0.0617	0	0.727	0				0.04684	0	0.76144	0				0.0616	0	0.824	0
	0.0611	0	0.661	0				0.0617	0	0.723	0				0.0618	0	0.728	0				0.0469	0	0.76247	0				0.0617	0	0.825	0
	0.0612	0	0.662	0				0.0618	0	0.724	0				0.0618	0	0.728	0				0.04696	0	0.76347	0				0.0618	0	0.827	0
	0.0613	0	0.663	0				0.0619	0	0.725	0				0.0619	0	0.729	0				0.04702	0	0.76449	0				0.0619	0	0.828	0
	0.0614	0	0.664	0				0.062	0	0.726	0				0.062	0	0.73	0				0.04708	0	0.7655	0				0.0619	0	0.829	0
	0.0614	0	0.664	0				0.0621	0	0.727	0				0.0621	0	0.731	0				0.04714	0	0.76651	0				0.062	0	0.83	0
	0.0615	0	0.665	0				0.0621	0	0.728	0				0.0622	0	0.732	0				0.0472	0	0.76752	0				0.0621	0	0.831	0
	0.0616	0	0.666	0				0.0622	0	0.729	0				0.0622	0	0.733	0				0.04726	0	0.76852	0				0.0622	0	0.832	0
	0.0617	0	0.666	0				0.0623	0	0.73	0				0.0623	0	0.734	0				0.04732	0	0.76953	0				0.0623	0	0.833	0
	0.0618	0	0.667	0				0.0624	0	0.731	0				0.0624	0	0.735	0				0.04738	0	0.77055	0				0.0623	0	0.834	0
	0.0618	0	0.668	0				0.0625	0	0.732	0				0.0625	0	0.736	0				0.04744	0	0.77156	0				0.0624	0	0.835	0
	0.0619	0	0.669	0				0.0625	0	0.733	0				0.0626	0	0.737	0				0.0475	0	0.77256	0				0.0625	0	0.836	0
	0.062	0	0.669	0				0.0626	0	0.734	0				0.0626	0	0.738	0				0.04756	0	0.77358	0				0.0626	0	0.837	0
	0.0621	0	0.67	0				0.0627	0	0.735	0				0.0627	0	0.739	0				0.04762	0	0.77458	0				0.0627	0	0.838	0
	0.0622	0	0.671	0				0.0628	0	0.736	0				0.0628	0	0.74	0				0.04768	0	0.77558	0				0.0627	0	0.839	0
	0.0622	0	0.672	0				0.0629	0	0.737	0				0.0629	0	0.741	0				0.04774	0	0.77659	0				0.0628	0	0.84	0
	0.0623	0	0.673	0				0.0629	0	0.737	0				0.063	0	0.741	0				0.0478	0	0.77759	0				0.0629	0	0.84	0
	0.0624	0	0.674	0				0.063	0	0.738	0				0.063	0	0.742	0				0.04786	0	0.7786	0				0.063	0	0.841	0
	0.0625	0	0.675	0				0.0631	0	0.739	0				0.0631	0	0.743	0				0.04793	0	0.77959	0				0.063	0	0.842	0
	0.0625	0	0.675	0				0.0632	0	0.74	0				0.0632	0	0.744	0				0.04799	0	0.78058	0				0.0631	0	0.843	0
	0.0626	0	0.676	0				0.0633	0	0.741	0				0.0633	0	0.745	0				0.04805	0	0.78157	0				0.0632	0	0.844	0
	0.0627	0	0.677	0				0.0633	0	0.742	0				0.0634	0	0.746	0				0.04811	0	0.78255	0				0.0633	0	0.845	0
	0.0628	0	0.678	0				0.0634	0	0.743	0				0.0634	0	0.748	0				0.04817	0	0.78354	0				0.0634	0	0.846	0
	0.0629	0	0.679	0				0.0635	0	0.744	0				0.0635	0	0.748	0				0.04823	0	0.78451	0				0.0634	0	0.847	0
	0.0629	0	0.68	0				0.0636	0	0.745	0				0.0636	0	0.749	0				0.04829	0	0.78549	0				0.0635	0	0.848	0
	0.063	0	0.681	0				0.0637	0	0.746	0				0.0637	0	0.75	0				0.04835	0	0.78646	0				0.0636	0	0.849	0
	0.0631	0	0.681	0				0.0637	0	0.747	0				0.0638	0	0.751	0				0.04841	0	0.78742	0				0.0637	0	0.85	0
	0.0632	0	0.682	0				0.0638	0	0.748	0				0.0638	0	0.752	0				0.04847	0	0.78839	0				0.0638	0	0.851	0
	0.0633	0	0.683	0				0.0639	0	0.749	0				0.0639	0	0.753	0				0.04853	0	0.78935	0				0.0638	0	0.852	0
	0.0633	0	0.684	0				0.064	0	0.75	0				0.064	0	0.754	0				0.04859	0	0.7903	0				0.0639	0	0.853	0
	0.0634	0	0.685	0				0.0641	0	0.751	0				0.0641	0	0.755	0				0.04865	0	0.79125	0				0.064	0	0.854	0
	0.0635	0	0.686	0				0.0641	0	0.752	0				0.0642	0	0.755	0				0.04871	0	0.79219	0				0.0641	0	0.855	0
	0.0636	0	0.687	0				0.0642	0	0.753	0				0.0642	0	0.756	0				0.04877	0	0.79313	0				0.0642	0	0.856	0
	0.0636	0	0.688	0				0.0643	0	0.754	0				0.0643	0	0.758	0				0.04883	0	0.79407	0				0.0642	0	0.857	0
	0.0637	0	0.689	0				0.0644	0	0.755	0				0.0644	0	0.759	0				0.04889	0	0.795	0				0.0643	0	0.858	0
	0.0638	0	0.69	0				0.0645	0	0.756	0				0.0645	0	0.76	0				0.04895	0	0.79594	0				0.0644	0	0.859	0
	0.0639	0	0.691	0				0.0645	0	0.757	0				0.0645	0	0.761	0				0.04901	0	0.79687	0				0.0645	0	0.86	0
	0.064	0	0.691	0				0.0646	0	0.758	0				0.0646	0	0.761	0				0.04907	0	0.79781	0				0.0646	0	0.861	0
	0.064	0	0.692	0				0.0647	0	0.759	0				0.0647	0	0.762	0				0.04913	0	0.79874	0				0.0646	0	0.862	0
	0.0641	0	0.693	0				0.0648	0	0.76	0				0.0648	0	0.763	0				0.04919	0	0.79968	0				0.0647	0	0.863	0
	0.0642	0	0.694	0				0.0649	0	0.761	0				0.0649	0	0.764	0				0.04925	0	0.80061	0				0.0648	0	0.864	0
	0.0643	0	0.695	0				0.0649	0	0.761	0				0.0649	0	0.765	0				0.04931	0	0.80155	0				0.0649	0	0.865	0
	0.0644	0	0.696	0				0.065	0	0.762	0				0.065	0	0.767	0				0.04938	0	0.80251	0				0.065	0	0.866	0
	0.0644	0	0.697	0				0.0651	0	0.763	0				0.0651	0	0.767	0				0.04944	0	0.80345	0				0.065	0	0.867	0
	0.0645	0	0.698	0				0.0652	0	0.764	0				0.0652	0	0.768	0				0.0495	0	0.80441	0				0.0651	0	0.868	0
	0.0646	0	0.699	0				0.0652	0	0.765	0				0.0653	0	0.769	0				0.04956	0	0.80537	0				0.0652	0	0.869	0
	0.0647	0	0.699	0				0.0653	0	0.766	0				0.0653	0	0.77	0				0.04962	0	0.80632	0				0.0653	0	0.871	0
	0.0648	0	0.7	0				0.0654	0	0.767	0				0.0654	0	0.771	0				0.04968	0	0.80729	0				0.0654	0	0.872	0
	0.0648	0	0.701	0				0.0655	0	0.768	0				0.0655	0	0.772	0				0.04974	0	0.80824	0				0.0654	0	0.873	0
	0.0649	0	0.702	0				0.0656	0	0.769	0				0.0656	0	0.773	0				0.0498	0	0.8092	0				0.0655	0	0.874	0
	0.065	0	0.703	0				0.0656	0	0.77	0				0.0657	0	0.773	0				0.04986	0	0.81017	0				0.0656	0	0.875	0
	0.0651	0	0.704	0				0.0657	0	0.77	0				0.0657	0	0.774	0				0.04992	0	0.81115	0				0.0657	0	0.876	0
	0.0651	0	0.705	0				0.0658	0	0.771	0				0.0658	0	0.775	0				0.04998	0	0.81213	0				0.0657	0	0.877	0
	0.0652	0	0.706	0				0.0659	0	0.772	0				0.0659	0	0.777	0				0.05004	0	0.81312	0				0.0658	0	0.879	0
	0.0653	0	0.706	0				0.066	0	0.773	0				0.066	0	0.778	0				0.0501	0	0.8141	0				0.0659	0	0.88	0
	0.0654	0	0.707	0				0.066	0	0.774	0				0.0661	0	0.779	0				0.05016	0	0.8151	0				0.066	0	0.881	0
	0.0655	0	0.708	0				0.0661	0	0.775	0				0.0661	0	0.779	0				0.05022	0	0.8161	0				0.0661	0	0.882	0
	0.0655	0	0.709	0				0.0662	0	0.776	0				0.0662	0	0.78	0				0.05028	0	0.81709	0				0.0661	0	0.883	0
	0.0656	0	0.71	0				0.0663	0	0.776	0				0.0663	0	0.781	0				0.05034	0	0.81807	0				0.0662	0	0.884	0
	0.0657	0	0.71	0				0.0664	0	0.777	0				0.0664	0	0.782	0				0.0504	0	0.81906	0				0.0663	0	0.885	0
	0.0658	0	0.711	0				0.0664	0	0.778	0				0.0665	0	0.783	0				0.05046	0	0.82005	0				0.0664	0	0.886	0
	0.0659	0	0.712	0				0.0665	0	0.779	0				0.0665	0	0.784	0				0.05052	0	0.82106	0				0.0665	0	0.887	0
	0.0659	0	0.713	0				0.0666	0	0.78	0				0.0666	0	0.785	0				0.05058	0	0.82207	0				0.0665	0	0.889	0
	0.066	0	0.713	0				0.0667	0	0.781	0				0.0667	0	0.786	0				0.05064	0	0.82307	0				0.0666	0	0.89	0
	0.0661	0	0.714	0				0.0668	0	0.781	0				0.0668	0	0.787	0				0.0507	0	0.82408	0				0.0667	0	0.891	0
	0.0662	0	0.715	0				0.0668	0	0.782	0				0.0669	0	0.787	0				0.05076	0	0.82509	0				0.0668	0	0.892	0
	0.0662	0	0.716	0				0.0669	0	0.783	0				0.0669	0	0.788	0				0.05082	0	0.8261	0				0.0669	0	0.893	0
	0.0663	0	0.716	0				0.067	0	0.784	0				0.067	0	0.789	0				0.05089	0	0.82712	0				0.0669	0	0.894	0
	0.0664	0	0.717	0				0.0671	0	0.785	0				0.0671	0	0.79	0				0.05095	0	0.82813	0				0.067	0	0.895	0
	0.0665	0	0.718	0				0.0672	0	0.786	0				0.0672	0	0.792	0				0.05101	0	0.82913	0				0.0671	0	0.896	0
	0.0666	0	0.719	0				0.0672	0	0.787	0				0.0673	0	0.792	0				0.05107	0	0.83014	0				0.0672	0	0.897	0
	0.0666	0	0.72	0				0.0673	0	0.788	0				0.0673	0	0.793	0				0.05113	0	0.83116	0				0.0673	0	0.898	0
	0.0667	0	0.72	0				0.0674	0	0.789	0				0.0674	0	0.794	0				0.05119	0	0.83216	0				0.0673	0	0.9	0
	0.0668	0	0.721	0				0.0675	0	0.79	0				0.0675	0	0.796	0				0.05125	0	0.83317	0				0.0674	0	0.901	0
	0.0669	0	0.722	0				0.0676	0	0.791	0				0.0676	0	0.797	0				0.05131	0	0.83418	0				0.0675	0	0.902	0
	0.067	0	0.723	0				0.0676	0	0.792	0				0.0677	0	0.798	0				0.05137	0	0.83519	0				0.0676	0	0.903	0
	0.067	0	0.723	0				0.0677	0	0.793	0				0.0677	0	0.798	0				0.05143	0	0.83621	0				0.0677	0	0.904	0
	0.0671	0	0.724	0				0.0678	0	0.794	0				0.0678	0	0.799	0				0.05149	0	0.83721	0				0.0677	0	0.905	0
	0.0672	0	0.725	0				0.0679	0	0.795	0				0.0679	0	0.8	0				0.05155	0	0.83822	0				0.0678	0	0.906	0
	0.0673	0	0.726	0				0.068	0	0.796	0				0.068	0	0.801	0				0.05161	0	0.83923	0				0.0679	0	0.907	0
	0.0673	0	0.727	0				0.068	0	0.797	0				0.068	0	0.802	0				0.05167	0	0.84025	0				0.068	0	0.908	0
	0.0674	0	0.728	0				0.0681	0	0.798	0				0.0681	0	0.803	0				0.05173	0	0.84125	0				0.0681	0	0.909	0
	0.0675	0	0.729	0				0.0682	0	0.799	0				0.0682	0	0.804	0				0.05179	0	0.84226	0				0.0681	0	0.91	0
	0.0676	0	0.729	0				0.0683	0	0.8	0				0.0683	0	0.805	0				0.05185	0	0.84326	0				0.0682	0	0.911	0
	0.0677	0	0.73	0				0.0683	0	0.801	0				0.0684	0	0.806	0				0.05191	0	0.84427	0				0.0683	0	0.912	0
	0.0677	0	0.731	0				0.0684	0	0.802	0				0.0684	0	0.807	0				0.05197	0	0.84526	0				0.0684	0	0.913	0
	0.0678	0	0.732	0				0.0685	0	0.803	0				0.0685	0	0.808	0				0.05203	0	0.84626	0				0.0684	0	0.914	0
	0.0679	0	0.733	0				0.0686	0	0.804	0				0.0686	0	0.809	0				0.05209	0	0.84726	0				0.0685	0	0.915	0
	0.068	0	0.734	0				0.0687	0	0.805	0				0.0687	0	0.809	0				0.05215	0	0.84826	0				0.0686	0	0.916	0
	0.0681	0	0.734	0				0.0687	0	0.806	0				0.0688	0	0.81	0				0.05221	0	0.84925	0				0.0687	0	0.917	0
	0.0681	0	0.735	0				0.0688	0	0.807	0				0.0688	0	0.811	0				0.05227	0	0.85023	0				0.0688	0	0.918	0
	0.0682	0	0.736	0				0.0689	0	0.808	0				0.0689	0	0.812	0				0.05233	0	0.85121	0				0.0688	0	0.919	0
	0.0683	0	0.737	0				0.069	0	0.809	0				0.069	0	0.813	0				0.0524	0	0.85218	0				0.0689	0	0.92	0
	0.0684	0	0.738	0				0.0691	0	0.81	0				0.0691	0	0.814	0				0.05246	0	0.85315	0				0.069	0	0.921	0
	0.0685	0	0.739	0				0.0691	0	0.811	0				0.0692	0	0.815	0				0.05252	0	0.85413	0				0.0691	0	0.922	0
	0.0685	0	0.74	0				0.0692	0	0.812	0				0.0692	0	0.816	0				0.05258	0	0.8551	0				0.0692	0	0.923	0
	0.0686	0	0.741	0				0.0693	0	0.813	0				0.0693	0	0.817	0				0.05264	0	0.85606	0				0.0692	0	0.924	0
	0.0687	0	0.742	0				0.0694	0	0.814	0				0.0694	0	0.818	0				0.0527	0	0.85701	0				0.0693	0	0.925	0
	0.0688	0	0.743	0				0.0695	0	0.815	0				0.0695	0	0.819	0				0.05276	0	0.85797	0				0.0694	0	0.926	0
	0.0688	0	0.743	0				0.0695	0	0.815	0				0.0696	0	0.819	0				0.05282	0	0.85893	0				0.0695	0	0.927	0
	0.0689	0	0.744	0				0.0696	0	0.816	0				0.0696	0	0.82	0				0.05288	0	0.85988	0				0.0696	0	0.928	0
	0.069	0	0.745	0				0.0697	0	0.817	0				0.0697	0	0.821	0				0.05294	0	0.86083	0				0.0696	0	0.929	0
	0.0691	0	0.746	0				0.0698	0	0.818	0				0.0698	0	0.823	0				0.053	0	0.86178	0				0.0697	0	0.93	0
	0.0692	0	0.747	0				0.0699	0	0.819	0				0.0699	0	0.824	0				0.05306	0	0.86274	0				0.0698	0	0.931	0
	0.0692	0	0.748	0				0.0699	0	0.82	0				0.07	0	0.825	0				0.05312	0	0.86369	0				0.0699	0	0.932	0
	0.0693	0	0.749	0				0.07	0	0.821	0				0.07	0	0.825	0				0.05318	0	0.86463	0				0.07	0	0.933	0
	0.0694	0	0.75	0				0.0701	0	0.822	0				0.0701	0	0.826	0				0.05324	0	0.86557	0				0.07	0	0.934	0
	0.0695	0	0.751	0				0.0702	0	0.823	0				0.0702	0	0.827	0				0.0533	0	0.86652	0				0.0701	0	0.935	0
	0.0696	0	0.752	0				0.0703	0	0.824	0				0.0703	0	0.828	0				0.05336	0	0.86747	0				0.0702	0	0.936	0
	0.0696	0	0.752	0				0.0703	0	0.824	0				0.0704	0	0.829	0				0.05342	0	0.86841	0				0.0703	0	0.937	0
	0.0697	0	0.753	0				0.0704	0	0.825	0				0.0704	0	0.83	0				0.05348	0	0.86935	0				0.0704	0	0.938	0
	0.0698	0	0.754	0				0.0705	0	0.826	0				0.0705	0	0.831	0				0.05354	0	0.87029	0				0.0704	0	0.939	0
	0.0699	0	0.755	0				0.0706	0	0.827	0				0.0706	0	0.832	0				0.0536	0	0.87124	0				0.0705	0	0.94	0
	0.0699	0	0.756	0				0.0707	0	0.828	0				0.0707	0	0.833	0				0.05366	0	0.8722	0				0.0706	0	0.942	0
	0.07	0	0.757	0				0.0707	0	0.829	0				0.0708	0	0.833	0				0.05372	0	0.87315	0				0.0707	0	0.943	0
	0.0701	0	0.758	0				0.0708	0	0.83	0				0.0708	0	0.834	0				0.05378	0	0.87412	0				0.0708	0	0.944	0
	0.0702	0	0.758	0				0.0709	0	0.831	0				0.0709	0	0.835	0				0.05385	0	0.87508	0				0.0708	0	0.945	0
	0.0703	0	0.759	0				0.071	0	0.831	0				0.071	0	0.836	0				0.05391	0	0.87604	0				0.0709	0	0.946	0
	0.0703	0	0.76	0				0.0711	0	0.832	0				0.0711	0	0.838	0				0.05397	0	0.87701	0				0.071	0	0.947	0
	0.0704	0	0.761	0				0.0711	0	0.833	0				0.0712	0	0.838	0				0.05403	0	0.87797	0				0.0711	0	0.948	0
	0.0705	0	0.762	0				0.0712	0	0.834	0				0.0712	0	0.839	0				0.05409	0	0.87895	0				0.0711	0	0.95	0
	0.0706	0	0.763	0				0.0713	0	0.835	0				0.0713	0	0.84	0				0.05415	0	0.87993	0				0.0712	0	0.951	0
	0.0707	0	0.763	0				0.0714	0	0.836	0				0.0714	0	0.841	0				0.05421	0	0.8809	0				0.0713	0	0.952	0
	0.0707	0	0.764	0				0.0715	0	0.836	0				0.0715	0	0.842	0				0.05427	0	0.88189	0				0.0714	0	0.953	0
	0.0708	0	0.765	0				0.0715	0	0.837	0				0.0715	0	0.843	0				0.05433	0	0.88287	0				0.0715	0	0.954	0
	0.0709	0	0.766	0				0.0716	0	0.838	0				0.0716	0	0.843	0				0.05439	0	0.88386	0				0.0715	0	0.955	0
	0.071	0	0.767	0				0.0717	0	0.839	0				0.0717	0	0.844	0				0.05445	0	0.88485	0				0.0716	0	0.957	0
	0.071	0	0.767	0				0.0718	0	0.84	0				0.0718	0	0.845	0				0.05451	0	0.88584	0				0.0717	0	0.958	0
	0.0711	0	0.768	0				0.0718	0	0.841	0				0.0719	0	0.847	0				0.05457	0	0.88683	0				0.0718	0	0.959	0
	0.0712	0	0.769	0				0.0719	0	0.842	0				0.0719	0	0.848	0				0.05463	0	0.88782	0				0.0719	0	0.96	0
	0.0713	0	0.77	0				0.072	0	0.843	0				0.072	0	0.848	0				0.05469	0	0.88881	0				0.0719	0	0.961	0
	0.0714	0	0.771	0				0.0721	0	0.843	0				0.0721	0	0.849	0				0.05475	0	0.88981	0				0.072	0	0.962	0
	0.0714	0	0.771	0				0.0722	0	0.844	0				0.0722	0	0.85	0				0.05481	0	0.89082	0				0.0721	0	0.963	0
	0.0715	0	0.772	0				0.0722	0	0.845	0				0.0723	0	0.851	0				0.05487	0	0.89182	0				0.0722	0	0.965	0
	0.0716	0	0.773	0				0.0723	0	0.846	0				0.0723	0	0.852	0				0.05493	0	0.89282	0				0.0723	0	0.966	0
	0.0717	0	0.774	0				0.0724	0	0.847	0				0.0724	0	0.853	0				0.05499	0	0.89383	0				0.0723	0	0.967	0
	0.0718	0	0.775	0				0.0725	0	0.848	0				0.0725	0	0.854	0				0.05505	0	0.89484	0				0.0724	0	0.968	0
	0.0718	0	0.776	0				0.0726	0	0.849	0				0.0726	0	0.855	0				0.05511	0	0.89583	0				0.0725	0	0.969	0
	0.0719	0	0.776	0				0.0726	0	0.85	0				0.0727	0	0.855	0				0.05517	0	0.89684	0				0.0726	0	0.97	0
	0.072	0	0.777	0				0.0727	0	0.851	0				0.0727	0	0.856	0				0.05523	0	0.89783	0				0.0727	0	0.971	0
	0.0721	0	0.778	0				0.0728	0	0.853	0				0.0728	0	0.857	0				0.05529	0	0.89882	0				0.0727	0	0.972	0
	0.0721	0	0.779	0				0.0729	0	0.854	0				0.0729	0	0.859	0				0.05536	0	0.89982	0				0.0728	0	0.973	0
	0.0722	0	0.78	0				0.073	0	0.855	0				0.073	0	0.86	0				0.05542	0	0.90083	0				0.0729	0	0.974	0
	0.0723	0	0.78	0				0.073	0	0.856	0				0.0731	0	0.86	0				0.05548	0	0.90183	0				0.073	0	0.975	0
	0.0724	0	0.781	0				0.0731	0	0.857	0				0.0731	0	0.861	0				0.05554	0	0.90284	0				0.0731	0	0.976	0
	0.0725	0	0.782	0				0.0732	0	0.858	0				0.0732	0	0.862	0				0.0556	0	0.90383	0				0.0731	0	0.977	0
	0.0725	0	0.783	0				0.0733	0	0.859	0				0.0733	0	0.863	0				0.05566	0	0.90484	0				0.0732	0	0.978	0
	0.0726	0	0.784	0				0.0734	0	0.86	0				0.0734	0	0.864	0				0.05572	0	0.90585	0				0.0733	0	0.979	0
	0.0727	0	0.785	0				0.0734	0	0.861	0				0.0735	0	0.865	0				0.05578	0	0.90685	0				0.0734	0	0.98	0
	0.0728	0	0.785	0				0.0735	0	0.862	0				0.0735	0	0.866	0				0.05584	0	0.90786	0				0.0735	0	0.981	0
	0.0729	0	0.786	0				0.0736	0	0.863	0				0.0736	0	0.867	0				0.0559	0	0.90886	0				0.0735	0	0.982	0
	0.0729	0	0.787	0				0.0737	0	0.864	0				0.0737	0	0.868	0				0.05596	0	0.90987	0				0.0736	0	0.983	0
	0.073	0	0.788	0				0.0738	0	0.865	0				0.0738	0	0.869	0				0.05602	0	0.91086	0				0.0737	0	0.984	0
	0.0731	0	0.789	0				0.0738	0	0.866	0				0.0739	0	0.87	0				0.05608	0	0.91187	0				0.0738	0	0.985	0
	0.0732	0	0.79	0				0.0739	0	0.867	0				0.0739	0	0.871	0				0.05614	0	0.91287	0				0.0738	0	0.986	0
	0.0733	0	0.79	0				0.074	0	0.868	0				0.074	0	0.872	0				0.0562	0	0.91386	0				0.0739	0	0.987	0
	0.0733	0	0.791	0				0.0741	0	0.869	0				0.0741	0	0.872	0				0.05626	0	0.91485	0				0.074	0	0.988	0
	0.0734	0	0.792	0				0.0742	0	0.87	0				0.0742	0	0.873	0				0.05632	0	0.91584	0				0.0741	0	0.989	0
	0.0735	0	0.793	0				0.0742	0	0.871	0				0.0743	0	0.874	0				0.05638	0	0.91683	0				0.0742	0	0.99	0
	0.0736	0	0.794	0				0.0743	0	0.872	0				0.0743	0	0.875	0				0.05644	0	0.91782	0				0.0742	0	0.99	0
	0.0736	0	0.795	0				0.0744	0	0.872	0				0.0744	0	0.876	0				0.0565	0	0.91882	0				0.0743	0	0.991	0
	0.0737	0	0.796	0				0.0745	0	0.873	0				0.0745	0	0.878	0				0.05656	0	0.9198	0				0.0744	0	0.992	0
	0.0738	0	0.797	0				0.0746	0	0.874	0				0.0746	0	0.878	0				0.05662	0	0.92079	0				0.0745	0	0.993	0
	0.0739	0	0.797	0				0.0746	0	0.875	0				0.0747	0	0.879	0				0.05668	0	0.92177	0				0.0746	0	0.994	0
	0.074	0	0.798	0				0.0747	0	0.876	0				0.0747	0	0.88	0				0.05674	0	0.92274	0				0.0746	0	0.995	0
	0.074	0	0.799	0				0.0748	0	0.877	0				0.0748	0	0.881	0				0.05681	0	0.92371	0				0.0747	0	0.996	0
	0.0741	0	0.8	0				0.0749	0	0.878	0				0.0749	0	0.882	0				0.05687	0	0.92468	0				0.0748	0	0.997	0
	0.0742	0	0.801	0				0.0749	0	0.879	0				0.075	0	0.883	0				0.05693	0	0.92564	0				0.0749	0	0.998	0
	0.0743	0	0.802	0				0.075	0	0.88	0				0.075	0	0.884	0				0.05699	0	0.92659	0				0.075	0	0.999	0
	0.0744	0	0.803	0				0.0751	0	0.88	0				0.0751	0	0.885	0				0.05705	0	0.92755	0				0.075	0	1	0
	0.0744	0	0.804	0				0.0752	0	0.881	0				0.0752	0	0.886	0				0.05711	0	0.92851	0				0.0751	0	1	0
	0.0745	0	0.804	0				0.0753	0	0.882	0				0.0753	0	0.887	0				0.05717	0	0.92946	0				0.0752	0	1	0
	0.0746	0	0.805	0				0.0753	0	0.883	0				0.0754	0	0.888	0				0.05723	0	0.93042	0				0.0753	0	1	0
	0.0747	0	0.806	0				0.0754	0	0.884	0				0.0754	0	0.889	0				0.05729	0	0.93138	0				0.0754	0	1	0
	0.0747	0	0.807	0				0.0755	0	0.885	0				0.0755	0	0.89	0				0.05735	0	0.93233	0				0.0754	0	1.01	0
	0.0748	0	0.808	0				0.0756	0	0.886	0				0.0756	0	0.891	0				0.05741	0	0.93327	0				0.0755	0	1.01	0
	0.0749	0	0.809	0				0.0757	0	0.887	0				0.0757	0	0.892	0				0.05747	0	0.93422	0				0.0756	0	1.01	0
	0.075	0	0.81	0				0.0757	0	0.888	0				0.0758	0	0.893	0				0.05753	0	0.93516	0				0.0757	0	1.01	0
	0.0751	0	0.811	0				0.0758	0	0.888	0				0.0758	0	0.894	0				0.05759	0	0.93611	0				0.0758	0	1.01	0
	0.0751	0	0.811	0				0.0759	0	0.889	0				0.0759	0	0.895	0				0.05765	0	0.93706	0				0.0758	0	1.01	0
	0.0752	0	0.812	0				0.076	0	0.89	0				0.076	0	0.896	0				0.05771	0	0.93802	0				0.0759	0	1.01	0
	0.0753	0	0.813	0				0.0761	0	0.891	0				0.0761	0	0.897	0				0.05777	0	0.93898	0				0.076	0	1.01	0
	0.0754	0	0.814	0				0.0761	0	0.892	0				0.0762	0	0.898	0				0.05783	0	0.93994	0				0.0761	0	1.01	0
	0.0755	0	0.815	0				0.0762	0	0.893	0				0.0762	0	0.899	0				0.05789	0	0.94088	0				0.0762	0	1.02	0
	0.0755	0	0.816	0				0.0763	0	0.894	0				0.0763	0	0.9	0				0.05795	0	0.94185	0				0.0762	0	1.02	0
	0.0756	0	0.817	0				0.0764	0	0.895	0				0.0764	0	0.901	0				0.05801	0	0.94282	0				0.0763	0	1.02	0
	0.0757	0	0.817	0				0.0765	0	0.896	0				0.0765	0	0.902	0				0.05807	0	0.94378	0				0.0764	0	1.02	0
	0.0758	0	0.818	0				0.0765	0	0.897	0				0.0766	0	0.903	0				0.05813	0	0.94475	0				0.0765	0	1.02	0
	0.0758	0	0.819	0				0.0766	0	0.898	0				0.0766	0	0.904	0				0.05819	0	0.94572	0				0.0765	0	1.02	0
	0.0759	0	0.82	0				0.0767	0	0.899	0				0.0767	0	0.904	0				0.05825	0	0.94669	0				0.0766	0	1.02	0
	0.076	0	0.821	0				0.0768	0	0.9	0				0.0768	0	0.905	0				0.05832	0	0.94767	0				0.0767	0	1.02	0
	0.0761	0	0.822	0				0.0769	0	0.9	0				0.0769	0	0.907	0				0.05838	0	0.94865	0				0.0768	0	1.02	0
	0.0762	0	0.823	0				0.0769	0	0.901	0				0.077	0	0.908	0				0.05844	0	0.94963	0				0.0769	0	1.03	0
	0.0762	0	0.823	0				0.077	0	0.902	0				0.077	0	0.908	0				0.0585	0	0.95061	0				0.0769	0	1.03	0
	0.0763	0	0.824	0				0.0771	0	0.903	0				0.0771	0	0.909	0				0.05856	0	0.9516	0				0.077	0	1.03	0
	0.0764	0	0.825	0				0.0772	0	0.904	0				0.0772	0	0.91	0				0.05862	0	0.95258	0				0.0771	0	1.03	0
	0.0765	0	0.826	0				0.0773	0	0.905	0				0.0773	0	0.911	0				0.05868	0	0.95357	0				0.0772	0	1.03	0
	0.0766	0	0.827	0				0.0773	0	0.906	0				0.0774	0	0.912	0				0.05874	0	0.95455	0				0.0773	0	1.03	0
	0.0766	0	0.828	0				0.0774	0	0.907	0				0.0774	0	0.913	0				0.0588	0	0.95554	0				0.0773	0	1.03	0
	0.0767	0	0.828	0				0.0775	0	0.908	0				0.0775	0	0.914	0				0.05886	0	0.95652	0				0.0774	0	1.03	0
	0.0768	0	0.829	0				0.0776	0	0.909	0				0.0776	0	0.914	0				0.05892	0	0.95752	0				0.0775	0	1.03	0
	0.0769	0	0.83	0				0.0777	0	0.91	0				0.0777	0	0.915	0				0.05898	0	0.95851	0				0.0776	0	1.04	0
	0.077	0	0.831	0				0.0777	0	0.911	0				0.0778	0	0.916	0				0.05904	0	0.95951	0				0.0777	0	1.04	0
	0.077	0	0.832	0				0.0778	0	0.912	0				0.0778	0	0.917	0				0.0591	0	0.96051	0				0.0777	0	1.04	0
	0.0771	0	0.833	0				0.0779	0	0.912	0				0.0779	0	0.918	0				0.05916	0	0.9615	0				0.0778	0	1.04	0
	0.0772	0	0.833	0				0.078	0	0.913	0				0.078	0	0.919	0				0.05922	0	0.96251	0				0.0779	0	1.04	0
	0.0773	0	0.834	0				0.0781	0	0.914	0				0.0781	0	0.92	0				0.05928	0	0.9635	0				0.078	0	1.04	0
	0.0773	0	0.835	0				0.0781	0	0.915	0				0.0781	0	0.921	0				0.05934	0	0.96449	0				0.0781	0	1.04	0
	0.0774	0	0.836	0				0.0782	0	0.916	0				0.0782	0	0.921	0				0.0594	0	0.96548	0				0.0781	0	1.04	0
	0.0775	0	0.837	0				0.0783	0	0.917	0				0.0783	0	0.922	0				0.05946	0	0.96647	0				0.0782	0	1.04	0
	0.0776	0	0.837	0				0.0784	0	0.918	0				0.0784	0	0.923	0				0.05952	0	0.96747	0				0.0783	0	1.05	0
	0.0777	0	0.838	0				0.0784	0	0.919	0				0.0785	0	0.924	0				0.05958	0	0.96847	0				0.0784	0	1.05	0
	0.0777	0	0.839	0				0.0785	0	0.92	0				0.0785	0	0.925	0				0.05964	0	0.96946	0				0.0785	0	1.05	0
	0.0778	0	0.84	0				0.0786	0	0.921	0				0.0786	0	0.926	0				0.0597	0	0.97045	0				0.0785	0	1.05	0
	0.0779	0	0.841	0				0.0787	0	0.922	0				0.0787	0	0.927	0				0.05977	0	0.97145	0				0.0786	0	1.05	0
	0.078	0	0.842	0				0.0788	0	0.923	0				0.0788	0	0.928	0				0.05983	0	0.97245	0				0.0787	0	1.05	0
	0.0781	0	0.842	0				0.0788	0	0.924	0				0.0789	0	0.929	0				0.05989	0	0.97344	0				0.0788	0	1.05	0
	0.0781	0	0.843	0				0.0789	0	0.925	0				0.0789	0	0.929	0				0.05995	0	0.97443	0				0.0789	0	1.05	0
	0.0782	0	0.844	0				0.079	0	0.926	0				0.079	0	0.931	0				0.06001	0	0.97542	0				0.0789	0	1.05	0
	0.0783	0	0.845	0				0.0791	0	0.927	0				0.0791	0	0.932	0				0.06007	0	0.97642	0				0.079	0	1.05	0
	0.0784	0	0.846	0				0.0792	0	0.928	0				0.0792	0	0.933	0				0.06013	0	0.97742	0				0.0791	0	1.06	0
	0.0784	0	0.846	0				0.0792	0	0.929	0				0.0793	0	0.933	0				0.06019	0	0.97842	0				0.0792	0	1.06	0
	0.0785	0	0.847	0				0.0793	0	0.93	0				0.0793	0	0.934	0				0.06025	0	0.97942	0				0.0792	0	1.06	0
	0.0786	0	0.848	0				0.0794	0	0.931	0				0.0794	0	0.935	0				0.06031	0	0.98041	0				0.0793	0	1.06	0
	0.0787	0	0.849	0				0.0795	0	0.931	0				0.0795	0	0.936	0				0.06037	0	0.9814	0				0.0794	0	1.06	0
	0.0788	0	0.85	0				0.0796	0	0.932	0				0.0796	0	0.937	0				0.06043	0	0.98239	0				0.0795	0	1.06	0
	0.0788	0	0.851	0				0.0796	0	0.933	0				0.0797	0	0.938	0				0.06049	0	0.98338	0				0.0796	0	1.06	0
	0.0789	0	0.852	0				0.0797	0	0.934	0				0.0797	0	0.939	0				0.06055	0	0.98438	0				0.0796	0	1.06	0
	0.079	0	0.853	0				0.0798	0	0.935	0				0.0798	0	0.94	0				0.06061	0	0.98537	0				0.0797	0	1.06	0
	0.0791	0	0.853	0				0.0799	0	0.936	0				0.0799	0	0.941	0				0.06067	0	0.98636	0				0.0798	0	1.06	0
	0.0792	0	0.854	0				0.08	0	0.937	0				0.08	0	0.942	0				0.06073	0	0.98736	0				0.0799	0	1.07	0
	0.0792	0	0.855	0				0.08	0	0.938	0				0.0801	0	0.943	0				0.06079	0	0.98835	0				0.08	0	1.07	0
	0.0793	0	0.856	0				0.0801	0	0.939	0				0.0801	0	0.944	0				0.06085	0	0.98934	0				0.08	0	1.07	0
	0.0794	0	0.857	0				0.0802	0	0.94	0				0.0802	0	0.945	0				0.06091	0	0.99033	0				0.0801	0	1.07	0
	0.0795	0	0.858	0				0.0803	0	0.941	0				0.0803	0	0.946	0				0.06097	0	0.99131	0				0.0802	0	1.07	0
	0.0795	0	0.859	0				0.0804	0	0.942	0				0.0804	0	0.947	0				0.06103	0	0.99228	0				0.0803	0	1.07	0
	0.0796	0	0.859	0				0.0804	0	0.943	0				0.0805	0	0.948	0				0.06109	0	0.99325	0				0.0804	0	1.07	0
	0.0797	0	0.86	0				0.0805	0	0.943	0				0.0805	0	0.948	0				0.06115	0	0.99423	0				0.0804	0	1.07	0
	0.0798	0	0.861	0				0.0806	0	0.944	0				0.0806	0	0.95	0				0.06121	0	0.99519	0				0.0805	0	1.07	0
	0.0799	0	0.862	0				0.0807	0	0.945	0				0.0807	0	0.951	0				0.06128	0	0.99615	0				0.0806	0	1.07	0
	0.0799	0	0.863	0				0.0808	0	0.946	0				0.0808	0	0.952	0				0.06134	0	0.99712	0				0.0807	0	1.08	0
	0.08	0	0.864	0				0.0808	0	0.947	0				0.0809	0	0.952	0				0.0614	0	0.99808	0				0.0808	0	1.08	0
	0.0801	0	0.865	0				0.0809	0	0.948	0				0.0809	0	0.953	0				0.06146	0	0.99905	0				0.0808	0	1.08	0
	0.0802	0	0.866	0				0.081	0	0.949	0				0.081	0	0.954	0				0.06152	0	1.00002	0				0.0809	0	1.08	0
	0.0803	0	0.867	0				0.0811	0	0.95	0				0.0811	0	0.955	0				0.06158	0	1.00098	0				0.081	0	1.08	0
	0.0803	0	0.867	0				0.0812	0	0.951	0				0.0812	0	0.956	0				0.06164	0	1.00195	0				0.0811	0	1.08	0
	0.0804	0	0.868	0				0.0812	0	0.952	0				0.0813	0	0.957	0				0.0617	0	1.0029	0				0.0812	0	1.08	0
	0.0805	0	0.869	0				0.0813	0	0.953	0				0.0813	0	0.958	0				0.06176	0	1.00386	0				0.0812	0	1.08	0
	0.0806	0	0.87	0				0.0814	0	0.954	0				0.0814	0	0.959	0				0.06182	0	1.00482	0				0.0813	0	1.08	0
	0.0806	0	0.871	0				0.0815	0	0.954	0				0.0815	0	0.96	0				0.06188	0	1.00578	0				0.0814	0	1.09	0
	0.0807	0	0.872	0				0.0815	0	0.955	0				0.0816	0	0.961	0				0.06194	0	1.00674	0				0.0815	0	1.09	0
	0.0808	0	0.873	0				0.0816	0	0.956	0				0.0816	0	0.962	0				0.062	0	1.00771	0				0.0816	0	1.09	0
	0.0809	0	0.874	0				0.0817	0	0.957	0				0.0817	0	0.963	0				0.06206	0	1.00868	0				0.0816	0	1.09	0
	0.081	0	0.874	0				0.0818	0	0.958	0				0.0818	0	0.964	0				0.06212	0	1.00964	0				0.0817	0	1.09	0
	0.081	0	0.875	0				0.0819	0	0.959	0				0.0819	0	0.965	0				0.06218	0	1.0106	0				0.0818	0	1.09	0
	0.0811	0	0.876	0				0.0819	0	0.96	0				0.082	0	0.966	0				0.06224	0	1.01156	0				0.0819	0	1.09	0
	0.0812	0	0.877	0				0.082	0	0.961	0				0.082	0	0.967	0				0.0623	0	1.01253	0				0.0819	0	1.09	0
	0.0813	0	0.878	0				0.0821	0	0.962	0				0.0821	0	0.967	0				0.06236	0	1.01349	0				0.082	0	1.09	0
	0.0814	0	0.879	0				0.0822	0	0.963	0				0.0822	0	0.968	0				0.06242	0	1.01445	0				0.0821	0	1.1	0
	0.0814	0	0.879	0				0.0823	0	0.963	0				0.0823	0	0.969	0				0.06248	0	1.01542	0				0.0822	0	1.1	0
	0.0815	0	0.88	0				0.0823	0	0.964	0				0.0824	0	0.97	0				0.06254	0	1.0164	0				0.0823	0	1.1	0
	0.0816	0	0.881	0				0.0824	0	0.965	0				0.0824	0	0.971	0				0.0626	0	1.01738	0				0.0823	0	1.1	0
	0.0817	0	0.882	0				0.0825	0	0.966	0				0.0825	0	0.972	0				0.06266	0	1.01835	0				0.0824	0	1.1	0
	0.0818	0	0.883	0				0.0826	0	0.967	0				0.0826	0	0.973	0				0.06273	0	1.01932	0				0.0825	0	1.1	0
	0.0818	0	0.884	0				0.0827	0	0.968	0				0.0827	0	0.974	0				0.06279	0	1.02031	0				0.0826	0	1.1	0
	0.0819	0	0.884	0				0.0827	0	0.969	0				0.0828	0	0.975	0				0.06285	0	1.02129	0				0.0827	0	1.1	0
	0.082	0	0.885	0				0.0828	0	0.97	0				0.0828	0	0.976	0				0.06291	0	1.02227	0				0.0827	0	1.1	0
	0.0821	0	0.886	0				0.0829	0	0.971	0				0.0829	0	0.977	0				0.06297	0	1.02326	0				0.0828	0	1.11	0
	0.0821	0	0.887	0				0.083	0	0.971	0				0.083	0	0.978	0				0.06303	0	1.02425	0				0.0829	0	1.11	0
	0.0822	0	0.888	0				0.0831	0	0.972	0				0.0831	0	0.979	0				0.06309	0	1.02524	0				0.083	0	1.11	0
	0.0823	0	0.888	0				0.0831	0	0.973	0				0.0832	0	0.979	0				0.06315	0	1.02622	0				0.0831	0	1.11	0
	0.0824	0	0.889	0				0.0832	0	0.974	0				0.0832	0	0.98	0				0.06321	0	1.02722	0				0.0831	0	1.11	0
	0.0825	0	0.89	0				0.0833	0	0.975	0				0.0833	0	0.981	0				0.06327	0	1.02821	0				0.0832	0	1.11	0
	0.0825	0	0.891	0				0.0834	0	0.976	0				0.0834	0	0.982	0				0.06333	0	1.02921	0				0.0833	0	1.11	0
	0.0826	0	0.892	0				0.0835	0	0.977	0				0.0835	0	0.983	0				0.06339	0	1.0302	0				0.0834	0	1.11	0
	0.0827	0	0.892	0				0.0835	0	0.978	0				0.0836	0	0.984	0				0.06345	0	1.03119	0				0.0835	0	1.11	0
	0.0828	0	0.893	0				0.0836	0	0.979	0				0.0836	0	0.985	0				0.06351	0	1.03218	0				0.0835	0	1.12	0
	0.0829	0	0.894	0				0.0837	0	0.98	0				0.0837	0	0.986	0				0.06357	0	1.03318	0				0.0836	0	1.12	0
	0.0829	0	0.895	0				0.0838	0	0.981	0				0.0838	0	0.987	0				0.06363	0	1.03418	0				0.0837	0	1.12	0
	0.083	0	0.896	0				0.0839	0	0.982	0				0.0839	0	0.988	0				0.06369	0	1.03518	0				0.0838	0	1.12	0
	0.0831	0	0.896	0				0.0839	0	0.982	0				0.084	0	0.989	0				0.06375	0	1.03617	0				0.0839	0	1.12	0
	0.0832	0	0.897	0				0.084	0	0.983	0				0.084	0	0.99	0				0.06381	0	1.03717	0				0.0839	0	1.12	0
	0.0832	0	0.898	0				0.0841	0	0.984	0				0.0841	0	0.99	0				0.06387	0	1.03817	0				0.084	0	1.12	0
	0.0833	0	0.899	0				0.0842	0	0.985	0				0.0842	0	0.991	0				0.06393	0	1.03915	0				0.0841	0	1.12	0
	0.0834	0	0.9	0				0.0843	0	0.986	0				0.0843	0	0.992	0				0.06399	0	1.04015	0				0.0842	0	1.12	0
	0.0835	0	0.901	0				0.0843	0	0.987	0				0.0844	0	0.993	0				0.06405	0	1.04115	0				0.0843	0	1.12	0
	0.0836	0	0.901	0				0.0844	0	0.988	0				0.0844	0	0.994	0				0.06411	0	1.04215	0				0.0843	0	1.13	0
	0.0836	0	0.902	0				0.0845	0	0.99	0				0.0845	0	0.995	0				0.06418	0	1.04314	0				0.0844	0	1.13	0
	0.0837	0	0.903	0				0.0846	0	0.991	0				0.0846	0	0.996	0				0.06424	0	1.04413	0				0.0845	0	1.13	0
	0.0838	0	0.904	0				0.0847	0	0.992	0				0.0847	0	0.997	0				0.0643	0	1.04513	0				0.0846	0	1.13	0
	0.0839	0	0.905	0				0.0847	0	0.993	0				0.0848	0	0.998	0				0.06436	0	1.04613	0				0.0846	0	1.13	0
	0.084	0	0.906	0				0.0848	0	0.994	0				0.0848	0	0.999	0				0.06442	0	1.04713	0				0.0847	0	1.13	0
	0.084	0	0.907	0				0.0849	0	0.995	0				0.0849	0	1	0				0.06448	0	1.04813	0				0.0848	0	1.13	0
	0.0841	0	0.907	0				0.085	0	0.996	0				0.085	0	1	0				0.06454	0	1.04913	0				0.0849	0	1.13	0
	0.0842	0	0.908	0				0.085	0	0.996	0				0.0851	0	1	0				0.0646	0	1.05012	0				0.085	0	1.13	0
	0.0843	0	0.909	0				0.0851	0	0.997	0				0.0851	0	1	0				0.06466	0	1.05111	0				0.085	0	1.13	0
	0.0843	0	0.91	0				0.0852	0	0.998	0				0.0852	0	1	0				0.06472	0	1.0521	0				0.0851	0	1.14	0
	0.0844	0	0.911	0				0.0853	0	0.999	0				0.0853	0	1	0				0.06478	0	1.05308	0				0.0852	0	1.14	0
	0.0845	0	0.912	0				0.0854	0	1	0				0.0854	0	1.01	0				0.06484	0	1.05407	0				0.0853	0	1.14	0
	0.0846	0	0.913	0				0.0854	0	1	0				0.0855	0	1.01	0				0.0649	0	1.05506	0				0.0854	0	1.14	0
	0.0847	0	0.914	0				0.0855	0	1	0				0.0855	0	1.01	0				0.06496	0	1.05603	0				0.0854	0	1.14	0
	0.0847	0	0.915	0				0.0856	0	1	0				0.0856	0	1.01	0				0.06502	0	1.05702	0				0.0855	0	1.14	0
	0.0848	0	0.915	0				0.0857	0	1	0				0.0857	0	1.01	0				0.06508	0	1.05799	0				0.0856	0	1.14	0
	0.0849	0	0.916	0				0.0858	0	1	0				0.0858	0	1.01	0				0.06514	0	1.05897	0				0.0857	0	1.14	0
	0.085	0	0.917	0				0.0858	0	1.01	0				0.0859	0	1.01	0				0.0652	0	1.05995	0				0.0858	0	1.14	0
	0.0851	0	0.918	0				0.0859	0	1.01	0				0.0859	0	1.01	0				0.06526	0	1.06091	0				0.0858	0	1.14	0
	0.0851	0	0.919	0				0.086	0	1.01	0				0.086	0	1.01	0				0.06532	0	1.06189	0				0.0859	0	1.15	0
	0.0852	0	0.92	0				0.0861	0	1.01	0				0.0861	0	1.01	0				0.06538	0	1.06285	0				0.086	0	1.15	0
	0.0853	0	0.921	0				0.0862	0	1.01	0				0.0862	0	1.02	0				0.06544	0	1.06383	0				0.0861	0	1.15	0
	0.0854	0	0.922	0				0.0862	0	1.01	0				0.0863	0	1.02	0				0.0655	0	1.06481	0				0.0862	0	1.15	0
	0.0855	0	0.922	0				0.0863	0	1.01	0				0.0863	0	1.02	0				0.06556	0	1.06578	0				0.0862	0	1.15	0
	0.0855	0	0.923	0				0.0864	0	1.01	0				0.0864	0	1.02	0				0.06562	0	1.06676	0				0.0863	0	1.15	0
	0.0856	0	0.924	0				0.0865	0	1.01	0				0.0865	0	1.02	0				0.06569	0	1.06772	0				0.0864	0	1.15	0
	0.0857	0	0.925	0				0.0866	0	1.01	0				0.0866	0	1.02	0				0.06575	0	1.06868	0				0.0865	0	1.15	0
	0.0858	0	0.926	0				0.0866	0	1.01	0				0.0867	0	1.02	0				0.06581	0	1.06965	0				0.0866	0	1.15	0
	0.0858	0	0.927	0				0.0867	0	1.02	0				0.0867	0	1.02	0				0.06587	0	1.0706	0				0.0866	0	1.16	0
	0.0859	0	0.928	0				0.0868	0	1.02	0				0.0868	0	1.02	0				0.06593	0	1.07156	0				0.0867	0	1.16	0
	0.086	0	0.929	0				0.0869	0	1.02	0				0.0869	0	1.02	0				0.06599	0	1.07252	0				0.0868	0	1.16	0
	0.0861	0	0.929	0				0.087	0	1.02	0				0.087	0	1.02	0				0.06605	0	1.07348	0				0.0869	0	1.16	0
	0.0862	0	0.93	0				0.087	0	1.02	0				0.0871	0	1.03	0				0.06611	0	1.07445	0				0.087	0	1.16	0
	0.0862	0	0.931	0				0.0871	0	1.02	0				0.0871	0	1.03	0				0.06617	0	1.07542	0				0.087	0	1.16	0
	0.0863	0	0.932	0				0.0872	0	1.02	0				0.0872	0	1.03	0				0.06623	0	1.07638	0				0.0871	0	1.16	0
	0.0864	0	0.933	0				0.0873	0	1.02	0				0.0873	0	1.03	0				0.06629	0	1.07734	0				0.0872	0	1.16	0
	0.0865	0	0.934	0				0.0874	0	1.02	0				0.0874	0	1.03	0				0.06635	0	1.07831	0				0.0873	0	1.16	0
	0.0866	0	0.934	0				0.0874	0	1.02	0				0.0875	0	1.03	0				0.06641	0	1.07927	0				0.0873	0	1.17	0
	0.0866	0	0.935	0				0.0875	0	1.02	0				0.0875	0	1.03	0				0.06647	0	1.08024	0				0.0874	0	1.17	0
	0.0867	0	0.936	0				0.0876	0	1.03	0				0.0876	0	1.03	0				0.06653	0	1.08122	0				0.0875	0	1.17	0
	0.0868	0	0.937	0				0.0877	0	1.03	0				0.0877	0	1.03	0				0.06659	0	1.0822	0				0.0876	0	1.17	0
	0.0869	0	0.938	0				0.0878	0	1.03	0				0.0878	0	1.03	0				0.06665	0	1.08317	0				0.0877	0	1.17	0
	0.0869	0	0.939	0				0.0878	0	1.03	0				0.0879	0	1.04	0				0.06671	0	1.08415	0				0.0877	0	1.17	0
	0.087	0	0.939	0				0.0879	0	1.03	0				0.0879	0	1.04	0				0.06677	0	1.08513	0				0.0878	0	1.17	0
	0.0871	0	0.94	0				0.088	0	1.03	0				0.088	0	1.04	0				0.06683	0	1.08612	0				0.0879	0	1.17	0
	0.0872	0	0.941	0				0.0881	0	1.03	0				0.0881	0	1.04	0				0.06689	0	1.0871	0				0.088	0	1.17	0
	0.0873	0	0.942	0				0.0881	0	1.03	0				0.0882	0	1.04	0				0.06695	0	1.08809	0				0.0881	0	1.18	0
	0.0873	0	0.943	0				0.0882	0	1.03	0				0.0883	0	1.04	0				0.06701	0	1.08908	0				0.0881	0	1.18	0
	0.0874	0	0.943	0				0.0883	0	1.03	0				0.0883	0	1.04	0				0.06707	0	1.09007	0				0.0882	0	1.18	0
	0.0875	0	0.944	0				0.0884	0	1.03	0				0.0884	0	1.04	0				0.06714	0	1.09105	0				0.0883	0	1.18	0
	0.0876	0	0.945	0				0.0885	0	1.04	0				0.0885	0	1.04	0				0.0672	0	1.09204	0				0.0884	0	1.18	0
	0.0877	0	0.946	0				0.0885	0	1.04	0				0.0886	0	1.04	0				0.06726	0	1.09303	0				0.0885	0	1.18	0
	0.0877	0	0.947	0				0.0886	0	1.04	0				0.0886	0	1.04	0				0.06732	0	1.09402	0				0.0885	0	1.18	0
	0.0878	0	0.948	0				0.0887	0	1.04	0				0.0887	0	1.05	0				0.06738	0	1.09501	0				0.0886	0	1.18	0
	0.0879	0	0.948	0				0.0888	0	1.04	0				0.0888	0	1.05	0				0.06744	0	1.096	0				0.0887	0	1.18	0
	0.088	0	0.949	0				0.0889	0	1.04	0				0.0889	0	1.05	0				0.0675	0	1.09699	0				0.0888	0	1.19	0
	0.088	0	0.95	0				0.0889	0	1.04	0				0.089	0	1.05	0				0.06756	0	1.09797	0				0.0889	0	1.19	0
	0.0881	0	0.951	0				0.089	0	1.04	0				0.089	0	1.05	0				0.06762	0	1.09896	0				0.0889	0	1.19	0
	0.0882	0	0.952	0				0.0891	0	1.04	0				0.0891	0	1.05	0				0.06768	0	1.09994	0				0.089	0	1.19	0
	0.0883	0	0.953	0				0.0892	0	1.04	0				0.0892	0	1.05	0				0.06774	0	1.10093	0				0.0891	0	1.19	0
	0.0884	0	0.954	0				0.0893	0	1.05	0				0.0893	0	1.05	0				0.0678	0	1.10193	0				0.0892	0	1.19	0
	0.0884	0	0.955	0				0.0893	0	1.05	0				0.0894	0	1.05	0				0.06786	0	1.10292	0				0.0893	0	1.19	0
	0.0885	0	0.955	0				0.0894	0	1.05	0				0.0894	0	1.05	0				0.06792	0	1.10392	0				0.0893	0	1.19	0
	0.0886	0	0.956	0				0.0895	0	1.05	0				0.0895	0	1.05	0				0.06798	0	1.10491	0				0.0894	0	1.19	0
	0.0887	0	0.957	0				0.0896	0	1.05	0				0.0896	0	1.06	0				0.06804	0	1.10591	0				0.0895	0	1.19	0
	0.0888	0	0.958	0				0.0897	0	1.05	0				0.0897	0	1.06	0				0.0681	0	1.1069	0				0.0896	0	1.2	0
	0.0888	0	0.959	0				0.0897	0	1.05	0				0.0898	0	1.06	0				0.06816	0	1.1079	0				0.0897	0	1.2	0
	0.0889	0	0.96	0				0.0898	0	1.05	0				0.0898	0	1.06	0				0.06822	0	1.1089	0				0.0897	0	1.2	0
	0.089	0	0.961	0				0.0899	0	1.05	0				0.0899	0	1.06	0				0.06828	0	1.1099	0				0.0898	0	1.2	0
	0.0891	0	0.961	0				0.09	0	1.05	0				0.09	0	1.06	0				0.06834	0	1.1109	0				0.0899	0	1.2	0
	0.0891	0	0.962	0				0.0901	0	1.06	0				0.0901	0	1.06	0				0.0684	0	1.11189	0				0.09	0	1.2	0
	0.0892	0	0.963	0				0.0901	0	1.06	0				0.0902	0	1.06	0				0.06846	0	1.11288	0				0.09	0	1.2	0
	0.0893	0	0.964	0				0.0902	0	1.06	0				0.0902	0	1.06	0				0.06852	0	1.11387	0				0.0901	0	1.2	0
	0.0894	0	0.965	0				0.0903	0	1.06	0				0.0903	0	1.06	0				0.06859	0	1.11487	0				0.0902	0	1.2	0
	0.0895	0	0.966	0				0.0904	0	1.06	0				0.0904	0	1.06	0				0.06865	0	1.11587	0				0.0903	0	1.2	0
	0.0895	0	0.967	0				0.0905	0	1.06	0				0.0905	0	1.07	0				0.06871	0	1.11686	0				0.0904	0	1.21	0
	0.0896	0	0.967	0				0.0905	0	1.06	0				0.0906	0	1.07	0				0.06877	0	1.11785	0				0.0904	0	1.21	0
	0.0897	0	0.968	0				0.0906	0	1.06	0				0.0906	0	1.07	0				0.06883	0	1.11884	0				0.0905	0	1.21	0
	0.0898	0	0.969	0				0.0907	0	1.06	0				0.0907	0	1.07	0				0.06889	0	1.11983	0				0.0906	0	1.21	0
	0.0899	0	0.97	0				0.0908	0	1.06	0				0.0908	0	1.07	0				0.06895	0	1.12083	0				0.0907	0	1.21	0
	0.0899	0	0.971	0				0.0909	0	1.06	0				0.0909	0	1.07	0				0.06901	0	1.12181	0				0.0908	0	1.21	0
	0.09	0	0.971	0				0.0909	0	1.07	0				0.091	0	1.07	0				0.06907	0	1.12281	0				0.0908	0	1.21	0
	0.0901	0	0.972	0				0.091	0	1.07	0				0.091	0	1.07	0				0.06913	0	1.12379	0				0.0909	0	1.21	0
	0.0902	0	0.973	0				0.0911	0	1.07	0				0.0911	0	1.07	0				0.06919	0	1.12476	0				0.091	0	1.21	0
	0.0903	0	0.974	0				0.0912	0	1.07	0				0.0912	0	1.07	0				0.06925	0	1.12574	0				0.0911	0	1.22	0
	0.0903	0	0.975	0				0.0913	0	1.07	0				0.0913	0	1.07	0				0.06931	0	1.12672	0				0.0912	0	1.22	0
	0.0904	0	0.976	0				0.0913	0	1.07	0				0.0914	0	1.08	0				0.06937	0	1.1277	0				0.0912	0	1.22	0
	0.0905	0	0.977	0				0.0914	0	1.07	0				0.0914	0	1.08	0				0.06943	0	1.12868	0				0.0913	0	1.22	0
	0.0906	0	0.977	0				0.0915	0	1.07	0				0.0915	0	1.08	0				0.06949	0	1.12966	0				0.0914	0	1.22	0
	0.0906	0	0.978	0				0.0916	0	1.07	0				0.0916	0	1.08	0				0.06955	0	1.13063	0				0.0915	0	1.22	0
	0.0907	0	0.979	0				0.0916	0	1.07	0				0.0917	0	1.08	0				0.06961	0	1.1316	0				0.0916	0	1.22	0
	0.0908	0	0.98	0				0.0917	0	1.07	0				0.0918	0	1.08	0				0.06967	0	1.13256	0				0.0916	0	1.22	0
	0.0909	0	0.981	0				0.0918	0	1.08	0				0.0918	0	1.08	0				0.06973	0	1.13354	0				0.0917	0	1.22	0
	0.091	0	0.982	0				0.0919	0	1.08	0				0.0919	0	1.08	0				0.06979	0	1.13451	0				0.0918	0	1.22	0
	0.091	0	0.982	0				0.092	0	1.08	0				0.092	0	1.08	0				0.06985	0	1.13548	0				0.0919	0	1.23	0
	0.0911	0	0.983	0				0.092	0	1.08	0				0.0921	0	1.08	0				0.06991	0	1.13644	0				0.092	0	1.23	0
	0.0912	0	0.984	0				0.0921	0	1.08	0				0.0921	0	1.09	0				0.06997	0	1.1374	0				0.092	0	1.23	0
	0.0913	0	0.985	0				0.0922	0	1.08	0				0.0922	0	1.09	0				0.07003	0	1.13837	0				0.0921	0	1.23	0
	0.0914	0	0.986	0				0.0923	0	1.08	0				0.0923	0	1.09	0				0.0701	0	1.13933	0				0.0922	0	1.23	0
	0.0914	0	0.987	0				0.0924	0	1.08	0				0.0924	0	1.09	0				0.07016	0	1.1403	0				0.0923	0	1.23	0
	0.0915	0	0.988	0				0.0924	0	1.08	0				0.0925	0	1.09	0				0.07022	0	1.14126	0				0.0923	0	1.23	0
	0.0916	0	0.988	0				0.0925	0	1.08	0				0.0925	0	1.09	0				0.07028	0	1.14222	0				0.0924	0	1.23	0
	0.0917	0	0.989	0				0.0926	0	1.08	0				0.0926	0	1.09	0				0.07034	0	1.14318	0				0.0925	0	1.23	0
	0.0917	0	0.99	0				0.0927	0	1.09	0				0.0927	0	1.09	0				0.0704	0	1.14415	0				0.0926	0	1.24	0
	0.0918	0	0.991	0				0.0928	0	1.09	0				0.0928	0	1.09	0				0.07046	0	1.1451	0				0.0927	0	1.24	0
	0.0919	0	0.992	0				0.0928	0	1.09	0				0.0929	0	1.09	0				0.07052	0	1.14606	0				0.0927	0	1.24	0
	0.092	0	0.993	0				0.0929	0	1.09	0				0.0929	0	1.1	0				0.07058	0	1.14703	0				0.0928	0	1.24	0
	0.0921	0	0.993	0				0.093	0	1.09	0				0.093	0	1.1	0				0.07064	0	1.14801	0				0.0929	0	1.24	0
	0.0921	0	0.994	0				0.0931	0	1.09	0				0.0931	0	1.1	0				0.0707	0	1.14899	0				0.093	0	1.24	0
	0.0922	0	0.995	0				0.0932	0	1.09	0				0.0932	0	1.1	0				0.07076	0	1.14997	0				0.0931	0	1.24	0
	0.0923	0	0.996	0				0.0932	0	1.09	0				0.0933	0	1.1	0				0.07082	0	1.15095	0				0.0931	0	1.24	0
	0.0924	0	0.997	0				0.0933	0	1.09	0				0.0933	0	1.1	0				0.07088	0	1.15193	0				0.0932	0	1.24	0
	0.0925	0	0.998	0				0.0934	0	1.09	0				0.0934	0	1.1	0				0.07094	0	1.15291	0				0.0933	0	1.25	0
	0.0925	0	0.999	0				0.0935	0	1.09	0				0.0935	0	1.1	0				0.071	0	1.15389	0				0.0934	0	1.25	0
	0.0926	0	1	0				0.0936	0	1.1	0				0.0936	0	1.1	0				0.07106	0	1.15487	0				0.0935	0	1.25	0
	0.0927	0	1	0				0.0936	0	1.1	0				0.0937	0	1.1	0				0.07112	0	1.15585	0				0.0935	0	1.25	0
	0.0928	0	1	0				0.0937	0	1.1	0				0.0937	0	1.1	0				0.07118	0	1.15683	0				0.0936	0	1.25	0
	0.0928	0	1	0				0.0938	0	1.1	0				0.0938	0	1.11	0				0.07124	0	1.15781	0				0.0937	0	1.25	0
	0.0929	0	1	0				0.0939	0	1.1	0				0.0939	0	1.11	0				0.0713	0	1.15879	0				0.0938	0	1.25	0
	0.093	0	1	0				0.094	0	1.1	0				0.094	0	1.11	0				0.07136	0	1.15978	0				0.0939	0	1.25	0
	0.0931	0	1	0				0.094	0	1.1	0				0.0941	0	1.11	0				0.07142	0	1.16076	0				0.0939	0	1.25	0
	0.0932	0	1.01	0				0.0941	0	1.1	0				0.0941	0	1.11	0				0.07148	0	1.16175	0				0.094	0	1.25	0
	0.0932	0	1.01	0				0.0942	0	1.1	0				0.0942	0	1.11	0				0.07155	0	1.16274	0				0.0941	0	1.26	0
	0.0933	0	1.01	0				0.0943	0	1.1	0				0.0943	0	1.11	0				0.07161	0	1.16372	0				0.0942	0	1.26	0
	0.0934	0	1.01	0				0.0944	0	1.1	0				0.0944	0	1.11	0				0.07167	0	1.16471	0				0.0943	0	1.26	0
	0.0935	0	1.01	0				0.0944	0	1.11	0				0.0945	0	1.11	0				0.07173	0	1.16571	0				0.0943	0	1.26	0
	0.0936	0	1.01	0				0.0945	0	1.11	0				0.0945	0	1.11	0				0.07179	0	1.1667	0				0.0944	0	1.26	0
	0.0936	0	1.01	0				0.0946	0	1.11	0				0.0946	0	1.11	0				0.07185	0	1.1677	0				0.0945	0	1.26	0
	0.0937	0	1.01	0				0.0947	0	1.11	0				0.0947	0	1.11	0				0.07191	0	1.16869	0				0.0946	0	1.26	0
	0.0938	0	1.01	0				0.0947	0	1.11	0				0.0948	0	1.12	0				0.07197	0	1.16969	0				0.0947	0	1.26	0
	0.0939	0	1.01	0				0.0948	0	1.11	0				0.0949	0	1.12	0				0.07203	0	1.17068	0				0.0947	0	1.26	0
	0.094	0	1.01	0				0.0949	0	1.11	0				0.0949	0	1.12	0				0.07209	0	1.17168	0				0.0948	0	1.27	0
	0.094	0	1.01	0				0.095	0	1.11	0				0.095	0	1.12	0				0.07215	0	1.17267	0				0.0949	0	1.27	0
	0.0941	0	1.02	0				0.0951	0	1.11	0				0.0951	0	1.12	0				0.07221	0	1.17367	0				0.095	0	1.27	0
	0.0942	0	1.02	0				0.0951	0	1.11	0				0.0952	0	1.12	0				0.07227	0	1.17465	0				0.095	0	1.27	0
	0.0943	0	1.02	0				0.0952	0	1.11	0				0.0953	0	1.12	0				0.07233	0	1.17564	0				0.0951	0	1.27	0
	0.0943	0	1.02	0				0.0953	0	1.12	0				0.0953	0	1.12	0				0.07239	0	1.17663	0				0.0952	0	1.27	0
	0.0944	0	1.02	0				0.0954	0	1.12	0				0.0954	0	1.12	0				0.07245	0	1.17763	0				0.0953	0	1.27	0
	0.0945	0	1.02	0				0.0955	0	1.12	0				0.0955	0	1.12	0				0.07251	0	1.17862	0				0.0954	0	1.27	0
	0.0946	0	1.02	0				0.0955	0	1.12	0				0.0956	0	1.13	0				0.07257	0	1.17963	0				0.0954	0	1.27	0
	0.0947	0	1.02	0				0.0956	0	1.12	0				0.0956	0	1.13	0				0.07263	0	1.18063	0				0.0955	0	1.27	0
	0.0947	0	1.02	0				0.0957	0	1.12	0				0.0957	0	1.13	0				0.07269	0	1.18163	0				0.0956	0	1.28	0
	0.0948	0	1.02	0				0.0958	0	1.12	0				0.0958	0	1.13	0				0.07275	0	1.18262	0				0.0957	0	1.28	0
	0.0949	0	1.02	0				0.0959	0	1.12	0				0.0959	0	1.13	0				0.07281	0	1.18361	0				0.0958	0	1.28	0
	0.095	0	1.02	0				0.0959	0	1.12	0				0.096	0	1.13	0				0.07287	0	1.18461	0				0.0958	0	1.28	0
	0.0951	0	1.03	0				0.096	0	1.12	0				0.096	0	1.13	0				0.07293	0	1.1856	0				0.0959	0	1.28	0
	0.0951	0	1.03	0				0.0961	0	1.13	0				0.0961	0	1.13	0				0.073	0	1.1866	0				0.096	0	1.28	0
	0.0952	0	1.03	0				0.0962	0	1.13	0				0.0962	0	1.13	0				0.07306	0	1.1876	0				0.0961	0	1.28	0
	0.0953	0	1.03	0				0.0963	0	1.13	0				0.0963	0	1.13	0				0.07312	0	1.18858	0				0.0962	0	1.28	0
	0.0954	0	1.03	0				0.0963	0	1.13	0				0.0964	0	1.13	0				0.07318	0	1.18956	0				0.0962	0	1.28	0
	0.0954	0	1.03	0				0.0964	0	1.13	0				0.0964	0	1.14	0				0.07324	0	1.19056	0				0.0963	0	1.28	0
	0.0955	0	1.03	0				0.0965	0	1.13	0				0.0965	0	1.14	0				0.0733	0	1.19154	0				0.0964	0	1.29	0
	0.0956	0	1.03	0				0.0966	0	1.13	0				0.0966	0	1.14	0				0.07336	0	1.19252	0				0.0965	0	1.29	0
	0.0957	0	1.03	0				0.0967	0	1.13	0				0.0967	0	1.14	0				0.07342	0	1.19348	0				0.0966	0	1.29	0
	0.0958	0	1.03	0				0.0967	0	1.13	0				0.0968	0	1.14	0				0.07348	0	1.19445	0				0.0966	0	1.29	0
	0.0958	0	1.03	0				0.0968	0	1.13	0				0.0968	0	1.14	0				0.07354	0	1.19543	0				0.0967	0	1.29	0
	0.0959	0	1.04	0				0.0969	0	1.13	0				0.0969	0	1.14	0				0.0736	0	1.19641	0				0.0968	0	1.29	0
	0.096	0	1.04	0				0.097	0	1.14	0				0.097	0	1.14	0				0.07366	0	1.19739	0				0.0969	0	1.29	0
	0.0961	0	1.04	0				0.0971	0	1.14	0				0.0971	0	1.14	0				0.07372	0	1.19837	0				0.097	0	1.29	0
	0.0962	0	1.04	0				0.0971	0	1.14	0				0.0972	0	1.14	0				0.07378	0	1.19934	0				0.097	0	1.29	0
	0.0962	0	1.04	0				0.0972	0	1.14	0				0.0972	0	1.15	0				0.07384	0	1.20031	0				0.0971	0	1.3	0
	0.0963	0	1.04	0				0.0973	0	1.14	0				0.0973	0	1.15	0				0.0739	0	1.20128	0				0.0972	0	1.3	0
	0.0964	0	1.04	0				0.0974	0	1.14	0				0.0974	0	1.15	0				0.07396	0	1.20225	0				0.0973	0	1.3	0
	0.0965	0	1.04	0				0.0975	0	1.14	0				0.0975	0	1.15	0				0.07402	0	1.20322	0				0.0974	0	1.3	0
	0.0965	0	1.04	0				0.0975	0	1.14	0				0.0976	0	1.15	0				0.07408	0	1.20418	0				0.0974	0	1.3	0
	0.0966	0	1.04	0				0.0976	0	1.14	0				0.0976	0	1.15	0				0.07414	0	1.20515	0				0.0975	0	1.3	0
	0.0967	0	1.04	0				0.0977	0	1.14	0				0.0977	0	1.15	0				0.0742	0	1.20612	0				0.0976	0	1.3	0
	0.0968	0	1.04	0				0.0978	0	1.14	0				0.0978	0	1.15	0				0.07426	0	1.2071	0				0.0977	0	1.3	0
	0.0969	0	1.05	0				0.0978	0	1.15	0				0.0979	0	1.15	0				0.07432	0	1.20807	0				0.0977	0	1.3	0
	0.0969	0	1.05	0				0.0979	0	1.15	0				0.098	0	1.15	0				0.07438	0	1.20903	0				0.0978	0	1.3	0
	0.097	0	1.05	0				0.098	0	1.15	0				0.098	0	1.16	0				0.07445	0	1.21	0				0.0979	0	1.31	0
	0.0971	0	1.05	0				0.0981	0	1.15	0				0.0981	0	1.16	0				0.07451	0	1.21097	0				0.098	0	1.31	0
	0.0972	0	1.05	0				0.0982	0	1.15	0				0.0982	0	1.16	0				0.07457	0	1.21192	0				0.0981	0	1.31	0
	0.0973	0	1.05	0				0.0982	0	1.15	0				0.0983	0	1.16	0				0.07463	0	1.21289	0				0.0981	0	1.31	0
	0.0973	0	1.05	0				0.0983	0	1.15	0				0.0984	0	1.16	0				0.07469	0	1.21385	0				0.0982	0	1.31	0
	0.0974	0	1.05	0				0.0984	0	1.15	0				0.0984	0	1.16	0				0.07475	0	1.21482	0				0.0983	0	1.31	0
	0.0975	0	1.05	0				0.0985	0	1.15	0				0.0985	0	1.16	0				0.07481	0	1.21579	0				0.0984	0	1.31	0
	0.0976	0	1.05	0				0.0986	0	1.15	0				0.0986	0	1.16	0				0.07487	0	1.21676	0				0.0985	0	1.31	0
	0.0976	0	1.05	0				0.0986	0	1.15	0				0.0987	0	1.16	0				0.07493	0	1.21773	0				0.0985	0	1.32	0
	0.0977	0	1.05	0				0.0987	0	1.16	0				0.0988	0	1.16	0				0.07499	0	1.21871	0				0.0986	0	1.32	0
	0.0978	0	1.06	0				0.0988	0	1.16	0				0.0988	0	1.16	0				0.07505	0	1.21968	0				0.0987	0	1.32	0
	0.0979	0	1.06	0				0.0989	0	1.16	0				0.0989	0	1.17	0				0.07511	0	1.22067	0				0.0988	0	1.32	0
	0.098	0	1.06	0				0.099	0	1.16	0				0.099	0	1.17	0				0.07517	0	1.22164	0				0.0989	0	1.32	0
	0.098	0	1.06	0				0.099	0	1.16	0				0.0991	0	1.17	0				0.07523	0	1.22262	0				0.0989	0	1.32	0
	0.0981	0	1.06	0				0.0991	0	1.16	0				0.0991	0	1.17	0				0.07529	0	1.2236	0				0.099	0	1.32	0
	0.0982	0	1.06	0				0.0992	0	1.16	0				0.0992	0	1.17	0				0.07535	0	1.22458	0				0.0991	0	1.32	0
	0.0983	0	1.06	0				0.0993	0	1.16	0				0.0993	0	1.17	0				0.07541	0	1.22556	0				0.0992	0	1.32	0
	0.0984	0	1.06	0				0.0994	0	1.16	0				0.0994	0	1.17	0				0.07547	0	1.22654	0				0.0993	0	1.33	0
	0.0984	0	1.06	0				0.0994	0	1.16	0				0.0995	0	1.17	0				0.07553	0	1.22753	0				0.0993	0	1.33	0
	0.0985	0	1.06	0				0.0995	0	1.17	0				0.0995	0	1.17	0				0.07559	0	1.2285	0				0.0994	0	1.33	0
	0.0986	0	1.06	0				0.0996	0	1.17	0				0.0996	0	1.17	0				0.07565	0	1.22949	0				0.0995	0	1.33	0
	0.0987	0	1.06	0				0.0997	0	1.17	0				0.0997	0	1.17	0				0.07571	0	1.23047	0				0.0996	0	1.33	0
	0.0988	0	1.07	0				0.0998	0	1.17	0				0.0998	0	1.18	0				0.07577	0	1.23147	0				0.0997	0	1.33	0
	0.0988	0	1.07	0				0.0998	0	1.17	0				0.0999	0	1.18	0				0.07583	0	1.23247	0				0.0997	0	1.33	0
	0.0989	0	1.07	0				0.0999	0	1.17	0				0.0999	0	1.18	0				0.0759	0	1.23346	0				0.0998	0	1.33	0
	0.099	0	1.07	0				0.1	0	1.17	0				0.1	0	1.18	0				0.07596	0	1.23445	0				0.0999	0	1.33	0
	0.0991	0	1.07	0				0.1	0	1.17	0				0.1	0	1.18	0				0.07602	0	1.23544	0				0.1	0	1.34	0
	0.0991	0	1.07	0				0.1	0	1.17	0				0.1	0	1.18	0				0.07608	0	1.23643	0				0.1	0	1.34	0
	0.0992	0	1.07	0				0.1	0	1.17	0				0.1	0	1.18	0				0.07614	0	1.23742	0				0.1	0	1.34	0
	0.0993	0	1.07	0				0.1	0	1.18	0				0.1	0	1.18	0				0.0762	0	1.23841	0				0.1	0	1.34	0
	0.0994	0	1.07	0				0.1	0	1.18	0				0.1	0	1.18	0				0.07626	0	1.23941	0				0.1	0	1.34	0
	0.0995	0	1.07	0				0.1	0	1.18	0				0.101	0	1.18	0				0.07632	0	1.2404	0				0.1	0	1.34	0
	0.0995	0	1.07	0				0.101	0	1.18	0				0.101	0	1.18	0				0.07638	0	1.2414	0				0.1	0	1.34	0
	0.0996	0	1.07	0				0.101	0	1.18	0				0.101	0	1.19	0				0.07644	0	1.24238	0				0.101	0	1.34	0
	0.0997	0	1.08	0				0.101	0	1.18	0				0.101	0	1.19	0				0.0765	0	1.24336	0				0.101	0	1.34	0
	0.0998	0	1.08	0				0.101	0	1.18	0				0.101	0	1.19	0				0.07656	0	1.24435	0				0.101	0	1.34	0
	0.0999	0	1.08	0				0.101	0	1.18	0				0.101	0	1.19	0				0.07662	0	1.24535	0				0.101	0	1.35	0
	0.0999	0	1.08	0				0.101	0	1.18	0				0.101	0	1.19	0				0.07668	0	1.24635	0				0.101	0	1.35	0
	0.1	0	1.08	0				0.101	0	1.18	0				0.101	0	1.19	0				0.07674	0	1.24735	0				0.101	0	1.35	0
	0.1	0	1.08	0				0.101	0	1.18	0				0.101	0	1.19	0				0.0768	0	1.24834	0				0.101	0	1.35	0
	0.1	0	1.08	0				0.101	0	1.18	0				0.101	0	1.19	0				0.07686	0	1.24933	0				0.101	0	1.35	0
	0.1	0	1.08	0				0.101	0	1.19	0				0.101	0	1.19	0				0.07692	0	1.25032	0				0.101	0	1.35	0
	0.1	0	1.08	0				0.101	0	1.19	0				0.101	0	1.19	0				0.07698	0	1.2513	0				0.101	0	1.35	0
	0.1	0	1.08	0				0.101	0	1.19	0				0.101	0	1.19	0				0.07704	0	1.25229	0				0.101	0	1.35	0
	0.1	0	1.08	0				0.102	0	1.19	0				0.102	0	1.2	0				0.0771	0	1.25329	0				0.101	0	1.35	0
	0.101	0	1.09	0				0.102	0	1.19	0				0.102	0	1.2	0				0.07716	0	1.25427	0				0.101	0	1.35	0
	0.101	0	1.09	0				0.102	0	1.19	0				0.102	0	1.2	0				0.07722	0	1.25526	0				0.102	0	1.36	0
	0.101	0	1.09	0				0.102	0	1.19	0				0.102	0	1.2	0				0.07728	0	1.25625	0				0.102	0	1.36	0
	0.101	0	1.09	0				0.102	0	1.19	0				0.102	0	1.2	0				0.07734	0	1.25724	0				0.102	0	1.36	0
	0.101	0	1.09	0				0.102	0	1.19	0				0.102	0	1.2	0				0.07741	0	1.25821	0				0.102	0	1.36	0
	0.101	0	1.09	0				0.102	0	1.19	0				0.102	0	1.2	0				0.07747	0	1.25918	0				0.102	0	1.36	0
	0.101	0	1.09	0				0.102	0	1.19	0				0.102	0	1.2	0				0.07753	0	1.26015	0				0.102	0	1.36	0
	0.101	0	1.09	0				0.102	0	1.2	0				0.102	0	1.2	0				0.07759	0	1.26113	0				0.102	0	1.36	0
	0.101	0	1.09	0				0.102	0	1.2	0				0.102	0	1.2	0				0.07765	0	1.26211	0				0.102	0	1.36	0
	0.101	0	1.09	0				0.102	0	1.2	0				0.102	0	1.21	0				0.07771	0	1.26308	0				0.102	0	1.36	0
	0.101	0	1.09	0				0.102	0	1.2	0				0.102	0	1.21	0				0.07777	0	1.26406	0				0.102	0	1.36	0
	0.101	0	1.09	0				0.102	0	1.2	0				0.102	0	1.21	0				0.07783	0	1.26505	0				0.102	0	1.37	0
	0.102	0	1.1	0				0.103	0	1.2	0				0.103	0	1.21	0				0.07789	0	1.26603	0				0.102	0	1.37	0
	0.102	0	1.1	0				0.103	0	1.2	0				0.103	0	1.21	0				0.07795	0	1.26701	0				0.103	0	1.37	0
	0.102	0	1.1	0				0.103	0	1.2	0				0.103	0	1.21	0				0.07801	0	1.26799	0				0.103	0	1.37	0
	0.102	0	1.1	0				0.103	0	1.2	0				0.103	0	1.21	0				0.07807	0	1.26896	0				0.103	0	1.37	0
	0.102	0	1.1	0				0.103	0	1.2	0				0.103	0	1.21	0				0.07813	0	1.26993	0				0.103	0	1.37	0
	0.102	0	1.1	0				0.103	0	1.2	0				0.103	0	1.21	0				0.07819	0	1.27091	0				0.103	0	1.37	0
	0.102	0	1.1	0				0.103	0	1.21	0				0.103	0	1.21	0				0.07825	0	1.27189	0				0.103	0	1.37	0
	0.102	0	1.1	0				0.103	0	1.21	0				0.103	0	1.22	0				0.07831	0	1.27287	0				0.103	0	1.37	0
	0.102	0	1.1	0				0.103	0	1.21	0				0.103	0	1.22	0				0.07837	0	1.27384	0				0.103	0	1.38	0
	0.102	0	1.1	0				0.103	0	1.21	0				0.103	0	1.22	0				0.07843	0	1.27481	0				0.103	0	1.38	0
	0.102	0	1.1	0				0.103	0	1.21	0				0.103	0	1.22	0				0.07849	0	1.27579	0				0.103	0	1.38	0
	0.102	0	1.1	0				0.103	0	1.21	0				0.103	0	1.22	0				0.07855	0	1.27675	0				0.103	0	1.38	0
	0.102	0	1.11	0				0.103	0	1.21	0				0.104	0	1.22	0				0.07861	0	1.27772	0				0.103	0	1.38	0
	0.103	0	1.11	0				0.104	0	1.21	0				0.104	0	1.22	0				0.07867	0	1.27869	0				0.103	0	1.38	0
	0.103	0	1.11	0				0.104	0	1.21	0				0.104	0	1.22	0				0.07873	0	1.27965	0				0.104	0	1.38	0
	0.103	0	1.11	0				0.104	0	1.21	0				0.104	0	1.22	0				0.07879	0	1.28063	0				0.104	0	1.38	0
	0.103	0	1.11	0				0.104	0	1.22	0				0.104	0	1.22	0				0.07886	0	1.2816	0				0.104	0	1.38	0
	0.103	0	1.11	0				0.104	0	1.22	0				0.104	0	1.22	0				0.07892	0	1.28256	0				0.104	0	1.39	0
	0.103	0	1.11	0				0.104	0	1.22	0				0.104	0	1.23	0				0.07898	0	1.28354	0				0.104	0	1.39	0
	0.103	0	1.11	0				0.104	0	1.22	0				0.104	0	1.23	0				0.07904	0	1.2845	0				0.104	0	1.39	0
	0.103	0	1.11	0				0.104	0	1.22	0				0.104	0	1.23	0				0.0791	0	1.28548	0				0.104	0	1.39	0
	0.103	0	1.11	0				0.104	0	1.22	0				0.104	0	1.23	0				0.07916	0	1.28646	0				0.104	0	1.39	0
	0.103	0	1.11	0				0.104	0	1.22	0				0.104	0	1.23	0				0.07922	0	1.28743	0				0.104	0	1.39	0
	0.103	0	1.11	0				0.104	0	1.22	0				0.104	0	1.23	0				0.07928	0	1.2884	0				0.104	0	1.39	0
	0.103	0	1.12	0				0.104	0	1.22	0				0.104	0	1.23	0				0.07934	0	1.28939	0				0.104	0	1.39	0
	0.103	0	1.12	0				0.105	0	1.22	0				0.105	0	1.23	0				0.0794	0	1.29037	0				0.104	0	1.39	0
	0.104	0	1.12	0				0.105	0	1.23	0				0.105	0	1.23	0				0.07946	0	1.29136	0				0.104	0	1.39	0
	0.104	0	1.12	0				0.105	0	1.23	0				0.105	0	1.23	0				0.07952	0	1.29233	0				0.105	0	1.4	0
	0.104	0	1.12	0				0.105	0	1.23	0				0.105	0	1.23	0				0.07958	0	1.29331	0				0.105	0	1.4	0
	0.104	0	1.12	0				0.105	0	1.23	0				0.105	0	1.24	0				0.07964	0	1.29429	0				0.105	0	1.4	0
	0.104	0	1.12	0				0.105	0	1.23	0				0.105	0	1.24	0				0.0797	0	1.29527	0				0.105	0	1.4	0
	0.104	0	1.12	0				0.105	0	1.23	0				0.105	0	1.24	0				0.07976	0	1.29625	0				0.105	0	1.4	0
	0.104	0	1.12	0				0.105	0	1.23	0				0.105	0	1.24	0				0.07982	0	1.29723	0				0.105	0	1.4	0
	0.104	0	1.12	0				0.105	0	1.23	0				0.105	0	1.24	0				0.07988	0	1.29821	0				0.105	0	1.4	0
	0.104	0	1.12	0				0.105	0	1.23	0				0.105	0	1.24	0				0.07994	0	1.2992	0				0.105	0	1.4	0
	0.104	0	1.12	0				0.105	0	1.23	0				0.105	0	1.24	0				0.08	0	1.3002	0				0.105	0	1.4	0
	0.104	0	1.13	0				0.105	0	1.23	0				0.105	0	1.24	0				0.08006	0	1.30119	0				0.105	0	1.41	0
	0.104	0	1.13	0				0.105	0	1.24	0				0.106	0	1.24	0				0.08012	0	1.30218	0				0.105	0	1.41	0
	0.104	0	1.13	0				0.106	0	1.24	0				0.106	0	1.24	0				0.08018	0	1.30317	0				0.105	0	1.41	0
	0.105	0	1.13	0				0.106	0	1.24	0				0.106	0	1.24	0				0.08024	0	1.30417	0				0.106	0	1.41	0
	0.105	0	1.13	0				0.106	0	1.24	0				0.106	0	1.25	0				0.08031	0	1.30516	0				0.106	0	1.41	0
	0.105	0	1.13	0				0.106	0	1.24	0				0.106	0	1.25	0				0.08037	0	1.30615	0				0.106	0	1.41	0
	0.105	0	1.13	0				0.106	0	1.24	0				0.106	0	1.25	0				0.08043	0	1.30714	0				0.106	0	1.41	0
	0.105	0	1.13	0				0.106	0	1.24	0				0.106	0	1.25	0				0.08049	0	1.30813	0				0.106	0	1.41	0
	0.105	0	1.13	0				0.106	0	1.24	0				0.106	0	1.25	0				0.08055	0	1.30912	0				0.106	0	1.41	0
	0.105	0	1.13	0				0.106	0	1.24	0				0.106	0	1.25	0				0.08061	0	1.3101	0				0.106	0	1.41	0
	0.105	0	1.13	0				0.106	0	1.24	0				0.106	0	1.25	0				0.08067	0	1.31109	0				0.106	0	1.42	0
	0.105	0	1.14	0				0.106	0	1.24	0				0.106	0	1.25	0				0.08073	0	1.31208	0				0.106	0	1.42	0
	0.105	0	1.14	0				0.106	0	1.25	0				0.106	0	1.25	0				0.08079	0	1.31306	0				0.106	0	1.42	0
	0.105	0	1.14	0				0.106	0	1.25	0				0.106	0	1.25	0				0.08085	0	1.31404	0				0.106	0	1.42	0
	0.105	0	1.14	0				0.107	0	1.25	0				0.107	0	1.26	0				0.08091	0	1.31503	0				0.106	0	1.42	0
	0.106	0	1.14	0				0.107	0	1.25	0				0.107	0	1.26	0				0.08097	0	1.31602	0				0.106	0	1.42	0
	0.106	0	1.14	0				0.107	0	1.25	0				0.107	0	1.26	0				0.08103	0	1.31701	0				0.107	0	1.42	0
	0.106	0	1.14	0				0.107	0	1.25	0				0.107	0	1.26	0				0.08109	0	1.318	0				0.107	0	1.42	0
	0.106	0	1.14	0				0.107	0	1.25	0				0.107	0	1.26	0				0.08115	0	1.319	0				0.107	0	1.42	0
	0.106	0	1.14	0				0.107	0	1.25	0				0.107	0	1.26	0				0.08121	0	1.31998	0				0.107	0	1.42	0
	0.106	0	1.14	0				0.107	0	1.25	0				0.107	0	1.26	0				0.08127	0	1.32096	0				0.107	0	1.43	0
	0.106	0	1.14	0				0.107	0	1.25	0				0.107	0	1.26	0				0.08133	0	1.32194	0				0.107	0	1.43	0
	0.106	0	1.14	0				0.107	0	1.25	0				0.107	0	1.26	0				0.08139	0	1.32293	0				0.107	0	1.43	0
	0.106	0	1.15	0				0.107	0	1.26	0				0.107	0	1.26	0				0.08145	0	1.32392	0				0.107	0	1.43	0
	0.106	0	1.15	0				0.107	0	1.26	0				0.107	0	1.26	0				0.08151	0	1.3249	0				0.107	0	1.43	0
	0.106	0	1.15	0				0.107	0	1.26	0				0.107	0	1.27	0				0.08157	0	1.3259	0				0.107	0	1.43	0
	0.106	0	1.15	0				0.107	0	1.26	0				0.107	0	1.27	0				0.08163	0	1.32688	0				0.107	0	1.43	0
	0.106	0	1.15	0				0.108	0	1.26	0				0.108	0	1.27	0				0.08169	0	1.32786	0				0.107	0	1.43	0
	0.107	0	1.15	0				0.108	0	1.26	0				0.108	0	1.27	0				0.08176	0	1.32884	0				0.108	0	1.43	0
	0.107	0	1.15	0				0.108	0	1.26	0				0.108	0	1.27	0				0.08182	0	1.32982	0				0.108	0	1.43	0
	0.107	0	1.15	0				0.108	0	1.26	0				0.108	0	1.27	0				0.08188	0	1.3308	0				0.108	0	1.44	0
	0.107	0	1.15	0				0.108	0	1.26	0				0.108	0	1.27	0				0.08194	0	1.33178	0				0.108	0	1.44	0
	0.107	0	1.15	0				0.108	0	1.26	0				0.108	0	1.27	0				0.082	0	1.33275	0				0.108	0	1.44	0
	0.107	0	1.15	0				0.108	0	1.26	0				0.108	0	1.27	0				0.08206	0	1.33374	0				0.108	0	1.44	0
	0.107	0	1.15	0				0.108	0	1.27	0				0.108	0	1.27	0				0.08212	0	1.33471	0				0.108	0	1.44	0
	0.107	0	1.16	0				0.108	0	1.27	0				0.108	0	1.28	0				0.08218	0	1.33569	0				0.108	0	1.44	0
	0.107	0	1.16	0				0.108	0	1.27	0				0.108	0	1.28	0				0.08224	0	1.33667	0				0.108	0	1.44	0
	0.107	0	1.16	0				0.108	0	1.27	0				0.108	0	1.28	0				0.0823	0	1.33765	0				0.108	0	1.44	0
	0.107	0	1.16	0				0.108	0	1.27	0				0.108	0	1.28	0				0.08236	0	1.33862	0				0.108	0	1.44	0
	0.107	0	1.16	0				0.109	0	1.27	0				0.109	0	1.28	0				0.08242	0	1.33958	0				0.108	0	1.45	0
	0.107	0	1.16	0				0.109	0	1.27	0				0.109	0	1.28	0				0.08248	0	1.34055	0				0.108	0	1.45	0
	0.108	0	1.16	0				0.109	0	1.27	0				0.109	0	1.28	0				0.08254	0	1.34153	0				0.109	0	1.45	0
	0.108	0	1.16	0				0.109	0	1.27	0				0.109	0	1.28	0				0.0826	0	1.34249	0				0.109	0	1.45	0
	0.108	0	1.16	0				0.109	0	1.27	0				0.109	0	1.28	0				0.08266	0	1.34347	0				0.109	0	1.45	0
	0.108	0	1.16	0				0.109	0	1.27	0				0.109	0	1.28	0				0.08272	0	1.34443	0				0.109	0	1.45	0
	0.108	0	1.16	0				0.109	0	1.28	0				0.109	0	1.28	0				0.08278	0	1.3454	0				0.109	0	1.45	0
	0.108	0	1.16	0				0.109	0	1.28	0				0.109	0	1.29	0				0.08284	0	1.34637	0				0.109	0	1.45	0
	0.108	0	1.17	0				0.109	0	1.28	0				0.109	0	1.29	0				0.0829	0	1.34735	0				0.109	0	1.45	0
	0.108	0	1.17	0				0.109	0	1.28	0				0.109	0	1.29	0				0.08296	0	1.34833	0				0.109	0	1.46	0
	0.108	0	1.17	0				0.109	0	1.28	0				0.109	0	1.29	0				0.08302	0	1.3493	0				0.109	0	1.46	0
	0.108	0	1.17	0				0.109	0	1.28	0				0.109	0	1.29	0				0.08308	0	1.35027	0				0.109	0	1.46	0
	0.108	0	1.17	0				0.109	0	1.28	0				0.109	0	1.29	0				0.08314	0	1.35124	0				0.109	0	1.46	0
	0.108	0	1.17	0				0.11	0	1.28	0				0.11	0	1.29	0				0.08321	0	1.35222	0				0.109	0	1.46	0
	0.109	0	1.17	0				0.11	0	1.28	0				0.11	0	1.29	0				0.08327	0	1.3532	0				0.11	0	1.46	0
	0.109	0	1.17	0				0.11	0	1.28	0				0.11	0	1.29	0				0.08333	0	1.35417	0				0.11	0	1.46	0
	0.109	0	1.17	0				0.11	0	1.29	0				0.11	0	1.29	0				0.08339	0	1.35515	0				0.11	0	1.46	0
	0.109	0	1.17	0				0.11	0	1.29	0				0.11	0	1.3	0				0.08345	0	1.35613	0				0.11	0	1.46	0
	0.109	0	1.17	0				0.11	0	1.29	0				0.11	0	1.3	0				0.08351	0	1.35711	0				0.11	0	1.47	0
	0.109	0	1.17	0				0.11	0	1.29	0				0.11	0	1.3	0				0.08357	0	1.35809	0				0.11	0	1.47	0
	0.109	0	1.18	0				0.11	0	1.29	0				0.11	0	1.3	0				0.08363	0	1.35907	0				0.11	0	1.47	0
	0.109	0	1.18	0				0.11	0	1.29	0				0.11	0	1.3	0				0.08369	0	1.36005	0				0.11	0	1.47	0
	0.109	0	1.18	0				0.11	0	1.29	0				0.11	0	1.3	0				0.08375	0	1.36104	0				0.11	0	1.47	0
	0.109	0	1.18	0				0.11	0	1.29	0				0.11	0	1.3	0				0.08381	0	1.36203	0				0.11	0	1.47	0
	0.109	0	1.18	0				0.11	0	1.29	0				0.11	0	1.3	0				0.08387	0	1.36302	0				0.11	0	1.47	0
	0.109	0	1.18	0				0.11	0	1.29	0				0.111	0	1.3	0				0.08393	0	1.36401	0				0.11	0	1.47	0
	0.109	0	1.18	0				0.111	0	1.29	0				0.111	0	1.3	0				0.08399	0	1.365	0				0.11	0	1.47	0
	0.11	0	1.18	0				0.111	0	1.3	0				0.111	0	1.3	0				0.08405	0	1.36598	0				0.111	0	1.48	0
	0.11	0	1.18	0				0.111	0	1.3	0				0.111	0	1.31	0				0.08411	0	1.36697	0				0.111	0	1.48	0
	0.11	0	1.18	0				0.111	0	1.3	0				0.111	0	1.31	0				0.08417	0	1.36796	0				0.111	0	1.48	0
	0.11	0	1.18	0				0.111	0	1.3	0				0.111	0	1.31	0				0.08423	0	1.36895	0				0.111	0	1.48	0
	0.11	0	1.19	0				0.111	0	1.3	0				0.111	0	1.31	0				0.08429	0	1.36994	0				0.111	0	1.48	0
	0.11	0	1.19	0				0.111	0	1.3	0				0.111	0	1.31	0				0.08435	0	1.37093	0				0.111	0	1.48	0
	0.11	0	1.19	0				0.111	0	1.3	0				0.111	0	1.31	0				0.08441	0	1.37192	0				0.111	0	1.48	0
	0.11	0	1.19	0				0.111	0	1.3	0				0.111	0	1.31	0				0.08447	0	1.37291	0				0.111	0	1.48	0
	0.11	0	1.19	0				0.111	0	1.3	0				0.111	0	1.31	0				0.08453	0	1.3739	0				0.111	0	1.48	0
	0.11	0	1.19	0				0.111	0	1.3	0				0.111	0	1.31	0				0.08459	0	1.3749	0				0.111	0	1.48	0
	0.11	0	1.19	0				0.111	0	1.31	0				0.111	0	1.31	0				0.08466	0	1.37589	0				0.111	0	1.49	0
	0.11	0	1.19	0				0.112	0	1.31	0				0.112	0	1.31	0				0.08472	0	1.37688	0				0.111	0	1.49	0
	0.11	0	1.19	0				0.112	0	1.31	0				0.112	0	1.31	0				0.08478	0	1.37787	0				0.111	0	1.49	0
	0.111	0	1.19	0				0.112	0	1.31	0				0.112	0	1.32	0				0.08484	0	1.37886	0				0.112	0	1.49	0
	0.111	0	1.19	0				0.112	0	1.31	0				0.112	0	1.32	0				0.0849	0	1.37987	0				0.112	0	1.49	0
	0.111	0	1.19	0				0.112	0	1.31	0				0.112	0	1.32	0				0.08496	0	1.38086	0				0.112	0	1.49	0
	0.111	0	1.2	0				0.112	0	1.31	0				0.112	0	1.32	0				0.08502	0	1.38185	0				0.112	0	1.49	0
	0.111	0	1.2	0				0.112	0	1.31	0				0.112	0	1.32	0				0.08508	0	1.38284	0				0.112	0	1.49	0
	0.111	0	1.2	0				0.112	0	1.31	0				0.112	0	1.32	0				0.08514	0	1.38382	0				0.112	0	1.49	0
	0.111	0	1.2	0				0.112	0	1.31	0				0.112	0	1.32	0				0.0852	0	1.38481	0				0.112	0	1.49	0
	0.111	0	1.2	0				0.112	0	1.31	0				0.112	0	1.32	0				0.08526	0	1.38579	0				0.112	0	1.5	0
	0.111	0	1.2	0				0.112	0	1.31	0				0.112	0	1.32	0				0.08532	0	1.38678	0				0.112	0	1.5	0
	0.111	0	1.2	0				0.112	0	1.32	0				0.112	0	1.32	0				0.08538	0	1.38777	0				0.112	0	1.5	0
	0.111	0	1.2	0				0.112	0	1.32	0				0.113	0	1.33	0				0.08544	0	1.38874	0				0.112	0	1.5	0
	0.111	0	1.2	0				0.113	0	1.32	0				0.113	0	1.33	0				0.0855	0	1.38973	0				0.112	0	1.5	0
	0.112	0	1.2	0				0.113	0	1.32	0				0.113	0	1.33	0				0.08556	0	1.39073	0				0.113	0	1.5	0
	0.112	0	1.2	0				0.113	0	1.32	0				0.113	0	1.33	0				0.08562	0	1.3917	0				0.113	0	1.5	0
	0.112	0	1.2	0				0.113	0	1.32	0				0.113	0	1.33	0				0.08568	0	1.39269	0				0.113	0	1.5	0
	0.112	0	1.21	0				0.113	0	1.32	0				0.113	0	1.33	0				0.08574	0	1.39366	0				0.113	0	1.5	0
	0.112	0	1.21	0				0.113	0	1.32	0				0.113	0	1.33	0				0.0858	0	1.39464	0				0.113	0	1.51	0
	0.112	0	1.21	0				0.113	0	1.32	0				0.113	0	1.33	0				0.08586	0	1.39561	0				0.113	0	1.51	0
	0.112	0	1.21	0				0.113	0	1.32	0				0.113	0	1.33	0				0.08592	0	1.3966	0				0.113	0	1.51	0
	0.112	0	1.21	0				0.113	0	1.32	0				0.113	0	1.33	0				0.08598	0	1.39758	0				0.113	0	1.51	0
	0.112	0	1.21	0				0.113	0	1.33	0				0.113	0	1.33	0				0.08604	0	1.39856	0				0.113	0	1.51	0
	0.112	0	1.21	0				0.113	0	1.33	0				0.113	0	1.34	0				0.08611	0	1.39954	0				0.113	0	1.51	0
	0.112	0	1.21	0				0.113	0	1.33	0				0.113	0	1.34	0				0.08617	0	1.40052	0				0.113	0	1.51	0
	0.112	0	1.21	0				0.114	0	1.33	0				0.114	0	1.34	0				0.08623	0	1.4015	0				0.113	0	1.51	0
	0.112	0	1.21	0				0.114	0	1.33	0				0.114	0	1.34	0				0.08629	0	1.40247	0				0.113	0	1.51	0
	0.113	0	1.21	0				0.114	0	1.33	0				0.114	0	1.34	0				0.08635	0	1.40346	0				0.114	0	1.51	0
	0.113	0	1.21	0				0.114	0	1.33	0				0.114	0	1.34	0				0.08641	0	1.40444	0				0.114	0	1.52	0
	0.113	0	1.22	0				0.114	0	1.33	0				0.114	0	1.34	0				0.08647	0	1.40541	0				0.114	0	1.52	0
	0.113	0	1.22	0				0.114	0	1.33	0				0.114	0	1.34	0				0.08653	0	1.40638	0				0.114	0	1.52	0
	0.113	0	1.22	0				0.114	0	1.33	0				0.114	0	1.34	0				0.08659	0	1.40736	0				0.114	0	1.52	0
	0.113	0	1.22	0				0.114	0	1.33	0				0.114	0	1.34	0				0.08665	0	1.40833	0				0.114	0	1.52	0
	0.113	0	1.22	0				0.114	0	1.34	0				0.114	0	1.35	0				0.08671	0	1.4093	0				0.114	0	1.52	0
	0.113	0	1.22	0				0.114	0	1.34	0				0.114	0	1.35	0				0.08677	0	1.41027	0				0.114	0	1.52	0
	0.113	0	1.22	0				0.114	0	1.34	0				0.114	0	1.35	0				0.08683	0	1.41125	0				0.114	0	1.52	0
	0.113	0	1.22	0				0.114	0	1.34	0				0.114	0	1.35	0				0.08689	0	1.41222	0				0.114	0	1.52	0
	0.113	0	1.22	0				0.114	0	1.34	0				0.114	0	1.35	0				0.08695	0	1.41319	0				0.114	0	1.53	0
	0.113	0	1.22	0				0.115	0	1.34	0				0.115	0	1.35	0				0.08701	0	1.41417	0				0.114	0	1.53	0
	0.113	0	1.22	0				0.115	0	1.34	0				0.115	0	1.35	0				0.08707	0	1.41515	0				0.115	0	1.53	0
	0.114	0	1.23	0				0.115	0	1.34	0				0.115	0	1.35	0				0.08713	0	1.41612	0				0.115	0	1.53	0
	0.114	0	1.23	0				0.115	0	1.34	0				0.115	0	1.35	0				0.08719	0	1.41709	0				0.115	0	1.53	0
	0.114	0	1.23	0				0.115	0	1.34	0				0.115	0	1.35	0				0.08725	0	1.41806	0				0.115	0	1.53	0
	0.114	0	1.23	0				0.115	0	1.35	0				0.115	0	1.36	0				0.08731	0	1.41904	0				0.115	0	1.53	0
	0.114	0	1.23	0				0.115	0	1.35	0				0.115	0	1.36	0				0.08737	0	1.42001	0				0.115	0	1.53	0
	0.114	0	1.23	0				0.115	0	1.35	0				0.115	0	1.36	0				0.08743	0	1.42098	0				0.115	0	1.53	0
	0.114	0	1.23	0				0.115	0	1.35	0				0.115	0	1.36	0				0.08749	0	1.42196	0				0.115	0	1.54	0
	0.114	0	1.23	0				0.115	0	1.35	0				0.115	0	1.36	0				0.08756	0	1.42293	0				0.115	0	1.54	0
	0.114	0	1.23	0				0.115	0	1.35	0				0.115	0	1.36	0				0.08762	0	1.42391	0				0.115	0	1.54	0
	0.114	0	1.23	0				0.115	0	1.35	0				0.115	0	1.36	0				0.08768	0	1.42488	0				0.115	0	1.54	0
	0.114	0	1.23	0				0.116	0	1.35	0				0.116	0	1.36	0				0.08774	0	1.42586	0				0.115	0	1.54	0
	0.114	0	1.23	0				0.116	0	1.35	0				0.116	0	1.36	0				0.0878	0	1.42685	0				0.115	0	1.54	0
	0.114	0	1.24	0				0.116	0	1.35	0				0.116	0	1.36	0				0.08786	0	1.42783	0				0.116	0	1.54	0
	0.115	0	1.24	0				0.116	0	1.36	0				0.116	0	1.36	0				0.08792	0	1.42882	0				0.116	0	1.54	0
	0.115	0	1.24	0				0.116	0	1.36	0				0.116	0	1.37	0				0.08798	0	1.42981	0				0.116	0	1.54	0
	0.115	0	1.24	0				0.116	0	1.36	0				0.116	0	1.37	0				0.08804	0	1.43079	0				0.116	0	1.54	0
	0.115	0	1.24	0				0.116	0	1.36	0				0.116	0	1.37	0				0.0881	0	1.43177	0				0.116	0	1.55	0
	0.115	0	1.24	0				0.116	0	1.36	0				0.116	0	1.37	0				0.08816	0	1.43275	0				0.116	0	1.55	0
	0.115	0	1.24	0				0.116	0	1.36	0				0.116	0	1.37	0				0.08822	0	1.43373	0				0.116	0	1.55	0
	0.115	0	1.24	0				0.116	0	1.36	0				0.116	0	1.37	0				0.08828	0	1.43471	0				0.116	0	1.55	0
	0.115	0	1.24	0				0.116	0	1.36	0				0.116	0	1.37	0				0.08834	0	1.43571	0				0.116	0	1.55	0
	0.115	0	1.24	0				0.116	0	1.36	0				0.116	0	1.37	0				0.0884	0	1.43671	0				0.116	0	1.55	0
	0.115	0	1.24	0				0.116	0	1.36	0				0.116	0	1.37	0				0.08846	0	1.43769	0				0.116	0	1.55	0
	0.115	0	1.24	0				0.117	0	1.36	0				0.117	0	1.37	0				0.08852	0	1.43867	0				0.116	0	1.55	0
	0.115	0	1.25	0				0.117	0	1.37	0				0.117	0	1.37	0				0.08858	0	1.43966	0				0.116	0	1.55	0
	0.116	0	1.25	0				0.117	0	1.37	0				0.117	0	1.37	0				0.08864	0	1.44065	0				0.117	0	1.55	0
	0.116	0	1.25	0				0.117	0	1.37	0				0.117	0	1.38	0				0.0887	0	1.44165	0				0.117	0	1.56	0
	0.116	0	1.25	0				0.117	0	1.37	0				0.117	0	1.38	0				0.08876	0	1.44265	0				0.117	0	1.56	0
	0.116	0	1.25	0				0.117	0	1.37	0				0.117	0	1.38	0				0.08882	0	1.44365	0				0.117	0	1.56	0
	0.116	0	1.25	0				0.117	0	1.37	0				0.117	0	1.38	0				0.08888	0	1.44465	0				0.117	0	1.56	0
	0.116	0	1.25	0				0.117	0	1.37	0				0.117	0	1.38	0				0.08894	0	1.44565	0				0.117	0	1.56	0
	0.116	0	1.25	0				0.117	0	1.37	0				0.117	0	1.38	0				0.08901	0	1.44665	0				0.117	0	1.56	0
	0.116	0	1.25	0				0.117	0	1.37	0				0.117	0	1.38	0				0.08907	0	1.44764	0				0.117	0	1.56	0
	0.116	0	1.25	0				0.117	0	1.37	0				0.117	0	1.38	0				0.08913	0	1.44863	0				0.117	0	1.56	0
	0.116	0	1.25	0				0.117	0	1.37	0				0.117	0	1.38	0				0.08919	0	1.44963	0				0.117	0	1.56	0
	0.116	0	1.25	0				0.117	0	1.38	0				0.118	0	1.38	0				0.08925	0	1.45062	0				0.117	0	1.57	0
	0.116	0	1.26	0				0.118	0	1.38	0				0.118	0	1.39	0				0.08931	0	1.45161	0				0.117	0	1.57	0
	0.116	0	1.26	0				0.118	0	1.38	0				0.118	0	1.39	0				0.08937	0	1.45261	0				0.118	0	1.57	0
	0.117	0	1.26	0				0.118	0	1.38	0				0.118	0	1.39	0				0.08943	0	1.4536	0				0.118	0	1.57	0
	0.117	0	1.26	0				0.118	0	1.38	0				0.118	0	1.39	0				0.08949	0	1.45459	0				0.118	0	1.57	0
	0.117	0	1.26	0				0.118	0	1.38	0				0.118	0	1.39	0				0.08955	0	1.45557	0				0.118	0	1.57	0
	0.117	0	1.26	0				0.118	0	1.38	0				0.118	0	1.39	0				0.08961	0	1.45655	0				0.118	0	1.57	0
	0.117	0	1.26	0				0.118	0	1.38	0				0.118	0	1.39	0				0.08967	0	1.45752	0				0.118	0	1.57	0
	0.117	0	1.26	0				0.118	0	1.38	0				0.118	0	1.39	0				0.08973	0	1.4585	0				0.118	0	1.57	0
	0.117	0	1.26	0				0.118	0	1.38	0				0.118	0	1.39	0				0.08979	0	1.45948	0				0.118	0	1.57	0
	0.117	0	1.26	0				0.118	0	1.38	0				0.118	0	1.39	0				0.08985	0	1.46046	0				0.118	0	1.58	0
	0.117	0	1.26	0				0.118	0	1.39	0				0.118	0	1.39	0				0.08991	0	1.46144	0				0.118	0	1.58	0
	0.117	0	1.26	0				0.118	0	1.39	0				0.118	0	1.4	0				0.08997	0	1.46244	0				0.118	0	1.58	0
	0.117	0	1.27	0				0.119	0	1.39	0				0.119	0	1.4	0				0.09003	0	1.46343	0				0.118	0	1.58	0
	0.117	0	1.27	0				0.119	0	1.39	0				0.119	0	1.4	0				0.09009	0	1.46441	0				0.118	0	1.58	0
	0.117	0	1.27	0				0.119	0	1.39	0				0.119	0	1.4	0				0.09015	0	1.4654	0				0.119	0	1.58	0
	0.118	0	1.27	0				0.119	0	1.39	0				0.119	0	1.4	0				0.09021	0	1.46638	0				0.119	0	1.58	0
	0.118	0	1.27	0				0.119	0	1.39	0				0.119	0	1.4	0				0.09027	0	1.46735	0				0.119	0	1.58	0
	0.118	0	1.27	0				0.119	0	1.39	0				0.119	0	1.4	0				0.09033	0	1.46833	0				0.119	0	1.58	0
	0.118	0	1.27	0				0.119	0	1.39	0				0.119	0	1.4	0				0.0904	0	1.46931	0				0.119	0	1.59	0
	0.118	0	1.27	0				0.119	0	1.39	0				0.119	0	1.4	0				0.09046	0	1.47028	0				0.119	0	1.59	0
	0.118	0	1.27	0				0.119	0	1.4	0				0.119	0	1.4	0				0.09052	0	1.47125	0				0.119	0	1.59	0
	0.118	0	1.27	0				0.119	0	1.4	0				0.119	0	1.41	0				0.09058	0	1.47223	0				0.119	0	1.59	0
	0.118	0	1.27	0				0.119	0	1.4	0				0.119	0	1.41	0				0.09064	0	1.47321	0				0.119	0	1.59	0
	0.118	0	1.28	0				0.119	0	1.4	0				0.119	0	1.41	0				0.0907	0	1.47419	0				0.119	0	1.59	0
	0.118	0	1.28	0				0.119	0	1.4	0				0.12	0	1.41	0				0.09076	0	1.47516	0				0.119	0	1.59	0
	0.118	0	1.28	0				0.12	0	1.4	0				0.12	0	1.41	0				0.09082	0	1.47612	0				0.119	0	1.59	0
	0.118	0	1.28	0				0.12	0	1.4	0				0.12	0	1.41	0				0.09088	0	1.4771	0				0.12	0	1.59	0
	0.119	0	1.28	0				0.12	0	1.4	0				0.12	0	1.41	0				0.09094	0	1.47807	0				0.12	0	1.6	0
	0.119	0	1.28	0				0.12	0	1.4	0				0.12	0	1.41	0				0.091	0	1.47904	0				0.12	0	1.6	0
	0.119	0	1.28	0				0.12	0	1.4	0				0.12	0	1.41	0				0.09106	0	1.48001	0				0.12	0	1.6	0
	0.119	0	1.28	0				0.12	0	1.41	0				0.12	0	1.41	0				0.09112	0	1.48098	0				0.12	0	1.6	0
	0.119	0	1.28	0				0.12	0	1.41	0				0.12	0	1.42	0				0.09118	0	1.48195	0				0.12	0	1.6	0
	0.119	0	1.28	0				0.12	0	1.41	0				0.12	0	1.42	0				0.09124	0	1.48294	0				0.12	0	1.6	0
	0.119	0	1.28	0				0.12	0	1.41	0				0.12	0	1.42	0				0.0913	0	1.48392	0				0.12	0	1.6	0
	0.119	0	1.28	0				0.12	0	1.41	0				0.12	0	1.42	0				0.09136	0	1.48489	0				0.12	0	1.6	0
	0.119	0	1.29	0				0.12	0	1.41	0				0.12	0	1.42	0				0.09142	0	1.48587	0				0.12	0	1.6	0
	0.119	0	1.29	0				0.12	0	1.41	0				0.12	0	1.42	0				0.09148	0	1.48684	0				0.12	0	1.61	0
	0.119	0	1.29	0				0.121	0	1.41	0				0.121	0	1.42	0				0.09154	0	1.48781	0				0.12	0	1.61	0
	0.119	0	1.29	0				0.121	0	1.41	0				0.121	0	1.42	0				0.0916	0	1.48878	0				0.12	0	1.61	0
	0.119	0	1.29	0				0.121	0	1.41	0				0.121	0	1.42	0				0.09166	0	1.48976	0				0.121	0	1.61	0
	0.12	0	1.29	0				0.121	0	1.41	0				0.121	0	1.42	0				0.09172	0	1.49074	0				0.121	0	1.61	0
	0.12	0	1.29	0				0.121	0	1.42	0				0.121	0	1.42	0				0.09178	0	1.49172	0				0.121	0	1.61	0
	0.12	0	1.29	0				0.121	0	1.42	0				0.121	0	1.43	0				0.09185	0	1.4927	0				0.121	0	1.61	0
	0.12	0	1.29	0				0.121	0	1.42	0				0.121	0	1.43	0				0.09191	0	1.49366	0				0.121	0	1.61	0
	0.12	0	1.29	0				0.121	0	1.42	0				0.121	0	1.43	0				0.09197	0	1.49464	0				0.121	0	1.61	0
	0.12	0	1.29	0				0.121	0	1.42	0				0.121	0	1.43	0				0.09203	0	1.49562	0				0.121	0	1.61	0
	0.12	0	1.29	0				0.121	0	1.42	0				0.121	0	1.43	0				0.09209	0	1.49659	0				0.121	0	1.62	0
	0.12	0	1.3	0				0.121	0	1.42	0				0.121	0	1.43	0				0.09215	0	1.49757	0				0.121	0	1.62	0
	0.12	0	1.3	0				0.121	0	1.42	0				0.121	0	1.43	0				0.09221	0	1.49855	0				0.121	0	1.62	0
	0.12	0	1.3	0				0.121	0	1.42	0				0.121	0	1.43	0				0.09227	0	1.49954	0				0.121	0	1.62	0
	0.12	0	1.3	0				0.122	0	1.42	0				0.122	0	1.43	0				0.09233	0	1.50052	0				0.121	0	1.62	0
	0.12	0	1.3	0				0.122	0	1.42	0				0.122	0	1.43	0				0.09239	0	1.50152	0				0.121	0	1.62	0
	0.12	0	1.3	0				0.122	0	1.43	0				0.122	0	1.43	0				0.09245	0	1.50251	0				0.122	0	1.62	0
	0.121	0	1.3	0				0.122	0	1.43	0				0.122	0	1.44	0				0.09251	0	1.50351	0				0.122	0	1.62	0
	0.121	0	1.3	0				0.122	0	1.43	0				0.122	0	1.44	0				0.09257	0	1.5045	0				0.122	0	1.62	0
	0.121	0	1.3	0				0.122	0	1.43	0				0.122	0	1.44	0				0.09263	0	1.50548	0				0.122	0	1.63	0
	0.121	0	1.3	0				0.122	0	1.43	0				0.122	0	1.44	0				0.09269	0	1.50646	0				0.122	0	1.63	0
	0.121	0	1.3	0				0.122	0	1.43	0				0.122	0	1.44	0				0.09275	0	1.50745	0				0.122	0	1.63	0
	0.121	0	1.3	0				0.122	0	1.43	0				0.122	0	1.44	0				0.09281	0	1.50844	0				0.122	0	1.63	0
	0.121	0	1.31	0				0.122	0	1.43	0				0.122	0	1.44	0				0.09287	0	1.50944	0				0.122	0	1.63	0
	0.121	0	1.31	0				0.122	0	1.43	0				0.122	0	1.44	0				0.09293	0	1.51043	0				0.122	0	1.63	0
	0.121	0	1.31	0				0.122	0	1.43	0				0.122	0	1.44	0				0.09299	0	1.51142	0				0.122	0	1.63	0
	0.121	0	1.31	0				0.123	0	1.43	0				0.123	0	1.44	0				0.09305	0	1.51242	0				0.122	0	1.63	0
	0.121	0	1.31	0				0.123	0	1.44	0				0.123	0	1.44	0				0.09311	0	1.51342	0				0.122	0	1.63	0
	0.121	0	1.31	0				0.123	0	1.44	0				0.123	0	1.45	0				0.09317	0	1.51442	0				0.123	0	1.63	0
	0.121	0	1.31	0				0.123	0	1.44	0				0.123	0	1.45	0				0.09323	0	1.51541	0				0.123	0	1.64	0
	0.122	0	1.31	0				0.123	0	1.44	0				0.123	0	1.45	0				0.0933	0	1.51641	0				0.123	0	1.64	0
	0.122	0	1.31	0				0.123	0	1.44	0				0.123	0	1.45	0				0.09336	0	1.51741	0				0.123	0	1.64	0
	0.122	0	1.31	0				0.123	0	1.44	0				0.123	0	1.45	0				0.09342	0	1.51841	0				0.123	0	1.64	0
	0.122	0	1.31	0				0.123	0	1.44	0				0.123	0	1.45	0				0.09348	0	1.5194	0				0.123	0	1.64	0
	0.122	0	1.32	0				0.123	0	1.44	0				0.123	0	1.45	0				0.09354	0	1.52039	0				0.123	0	1.64	0
	0.122	0	1.32	0				0.123	0	1.44	0				0.123	0	1.45	0				0.0936	0	1.52139	0				0.123	0	1.64	0
	0.122	0	1.32	0				0.123	0	1.44	0				0.123	0	1.45	0				0.09366	0	1.52238	0				0.123	0	1.64	0
	0.122	0	1.32	0				0.123	0	1.44	0				0.123	0	1.45	0				0.09372	0	1.52336	0				0.123	0	1.64	0
	0.122	0	1.32	0				0.123	0	1.45	0				0.123	0	1.45	0				0.09378	0	1.52435	0				0.123	0	1.64	0
	0.122	0	1.32	0				0.124	0	1.45	0				0.124	0	1.46	0				0.09384	0	1.52534	0				0.123	0	1.65	0
	0.122	0	1.32	0				0.124	0	1.45	0				0.124	0	1.46	0				0.0939	0	1.52632	0				0.123	0	1.65	0
	0.122	0	1.32	0				0.124	0	1.45	0				0.124	0	1.46	0				0.09396	0	1.5273	0				0.124	0	1.65	0
	0.123	0	1.32	0				0.124	0	1.45	0				0.124	0	1.46	0				0.09402	0	1.52829	0				0.124	0	1.65	0
	0.123	0	1.32	0				0.124	0	1.45	0				0.124	0	1.46	0				0.09408	0	1.52927	0				0.124	0	1.65	0
	0.123	0	1.32	0				0.124	0	1.45	0				0.124	0	1.46	0				0.09414	0	1.53025	0				0.124	0	1.65	0
	0.123	0	1.32	0				0.124	0	1.45	0				0.124	0	1.46	0				0.0942	0	1.53124	0				0.124	0	1.65	0
	0.123	0	1.33	0				0.124	0	1.45	0				0.124	0	1.46	0				0.09426	0	1.53223	0				0.124	0	1.65	0
	0.123	0	1.33	0				0.124	0	1.45	0				0.124	0	1.46	0				0.09432	0	1.53321	0				0.124	0	1.65	0
	0.123	0	1.33	0				0.124	0	1.45	0				0.124	0	1.46	0				0.09438	0	1.5342	0				0.124	0	1.66	0
	0.123	0	1.33	0				0.124	0	1.46	0				0.124	0	1.47	0				0.09444	0	1.53519	0				0.124	0	1.66	0
	0.123	0	1.33	0				0.124	0	1.46	0				0.124	0	1.47	0				0.0945	0	1.53617	0				0.124	0	1.66	0
	0.123	0	1.33	0				0.124	0	1.46	0				0.125	0	1.47	0				0.09456	0	1.53715	0				0.124	0	1.66	0
	0.123	0	1.33	0				0.125	0	1.46	0				0.125	0	1.47	0				0.09462	0	1.53813	0				0.124	0	1.66	0
	0.123	0	1.33	0				0.125	0	1.46	0				0.125	0	1.47	0				0.09468	0	1.53911	0				0.125	0	1.66	0
	0.123	0	1.33	0				0.125	0	1.46	0				0.125	0	1.47	0				0.09475	0	1.54007	0				0.125	0	1.66	0
	0.124	0	1.33	0				0.125	0	1.46	0				0.125	0	1.47	0				0.09481	0	1.54104	0				0.125	0	1.66	0
	0.124	0	1.33	0				0.125	0	1.46	0				0.125	0	1.47	0				0.09487	0	1.54202	0				0.125	0	1.66	0
	0.124	0	1.33	0				0.125	0	1.46	0				0.125	0	1.47	0				0.09493	0	1.54299	0				0.125	0	1.67	0
	0.124	0	1.34	0				0.125	0	1.46	0				0.125	0	1.47	0				0.09499	0	1.54396	0				0.125	0	1.67	0
	0.124	0	1.34	0				0.125	0	1.47	0				0.125	0	1.47	0				0.09505	0	1.54494	0				0.125	0	1.67	0
	0.124	0	1.34	0				0.125	0	1.47	0				0.125	0	1.48	0				0.09511	0	1.54591	0				0.125	0	1.67	0
	0.124	0	1.34	0				0.125	0	1.47	0				0.125	0	1.48	0				0.09517	0	1.5469	0				0.125	0	1.67	0
	0.124	0	1.34	0				0.125	0	1.47	0				0.125	0	1.48	0				0.09523	0	1.54786	0				0.125	0	1.67	0
	0.124	0	1.34	0				0.125	0	1.47	0				0.125	0	1.48	0				0.09529	0	1.54882	0				0.125	0	1.67	0
	0.124	0	1.34	0				0.126	0	1.47	0				0.126	0	1.48	0				0.09535	0	1.54979	0				0.125	0	1.67	0
	0.124	0	1.34	0				0.126	0	1.47	0				0.126	0	1.48	0				0.09541	0	1.55076	0				0.125	0	1.68	0
	0.124	0	1.34	0				0.126	0	1.47	0				0.126	0	1.48	0				0.09547	0	1.55173	0				0.126	0	1.68	0
	0.124	0	1.34	0				0.126	0	1.47	0				0.126	0	1.48	0				0.09553	0	1.5527	0				0.126	0	1.68	0
	0.125	0	1.34	0				0.126	0	1.47	0				0.126	0	1.48	0				0.09559	0	1.55367	0				0.126	0	1.68	0
	0.125	0	1.34	0				0.126	0	1.47	0				0.126	0	1.48	0				0.09565	0	1.55463	0				0.126	0	1.68	0
	0.125	0	1.35	0				0.126	0	1.48	0				0.126	0	1.49	0				0.09571	0	1.55561	0				0.126	0	1.68	0
	0.125	0	1.35	0				0.126	0	1.48	0				0.126	0	1.49	0				0.09577	0	1.55659	0				0.126	0	1.68	0
	0.125	0	1.35	0				0.126	0	1.48	0				0.126	0	1.49	0				0.09583	0	1.55758	0				0.126	0	1.68	0
	0.125	0	1.35	0				0.126	0	1.48	0				0.126	0	1.49	0				0.09589	0	1.55855	0				0.126	0	1.68	0
	0.125	0	1.35	0				0.126	0	1.48	0				0.126	0	1.49	0				0.09595	0	1.55953	0				0.126	0	1.68	0
	0.125	0	1.35	0				0.126	0	1.48	0				0.126	0	1.49	0				0.09601	0	1.56051	0				0.126	0	1.69	0
	0.125	0	1.35	0				0.126	0	1.48	0				0.127	0	1.49	0				0.09607	0	1.56149	0				0.126	0	1.69	0
	0.125	0	1.35	0				0.127	0	1.48	0				0.127	0	1.49	0				0.09613	0	1.56247	0				0.126	0	1.69	0
	0.125	0	1.35	0				0.127	0	1.48	0				0.127	0	1.49	0				0.0962	0	1.56346	0				0.126	0	1.69	0
	0.125	0	1.35	0				0.127	0	1.48	0				0.127	0	1.49	0				0.09626	0	1.56444	0				0.127	0	1.69	0
	0.126	0	1.35	0				0.127	0	1.48	0				0.127	0	1.49	0				0.09632	0	1.56542	0				0.127	0	1.69	0
	0.126	0	1.36	0				0.127	0	1.49	0				0.127	0	1.5	0				0.09638	0	1.5664	0				0.127	0	1.69	0
	0.126	0	1.36	0				0.127	0	1.49	0				0.127	0	1.5	0				0.09644	0	1.5674	0				0.127	0	1.69	0
	0.126	0	1.36	0				0.127	0	1.49	0				0.127	0	1.5	0				0.0965	0	1.56838	0				0.127	0	1.69	0
	0.126	0	1.36	0				0.127	0	1.49	0				0.127	0	1.5	0				0.09656	0	1.56937	0				0.127	0	1.69	0
	0.126	0	1.36	0				0.127	0	1.49	0				0.127	0	1.5	0				0.09662	0	1.57036	0				0.127	0	1.7	0
	0.126	0	1.36	0				0.127	0	1.49	0				0.127	0	1.5	0				0.09668	0	1.57134	0				0.127	0	1.7	0
	0.126	0	1.36	0				0.127	0	1.49	0				0.127	0	1.5	0				0.09674	0	1.57233	0				0.127	0	1.7	0
	0.126	0	1.36	0				0.127	0	1.49	0				0.127	0	1.5	0				0.0968	0	1.57332	0				0.127	0	1.7	0
	0.126	0	1.36	0				0.128	0	1.49	0				0.128	0	1.5	0				0.09686	0	1.5743	0				0.127	0	1.7	0
	0.126	0	1.36	0				0.128	0	1.49	0				0.128	0	1.5	0				0.09692	0	1.57529	0				0.127	0	1.7	0
	0.126	0	1.36	0				0.128	0	1.49	0				0.128	0	1.5	0				0.09698	0	1.57628	0				0.128	0	1.7	0
	0.126	0	1.36	0				0.128	0	1.5	0				0.128	0	1.51	0				0.09704	0	1.57727	0				0.128	0	1.7	0
	0.127	0	1.37	0				0.128	0	1.5	0				0.128	0	1.51	0				0.0971	0	1.57827	0				0.128	0	1.7	0
	0.127	0	1.37	0				0.128	0	1.5	0				0.128	0	1.51	0				0.09716	0	1.57925	0				0.128	0	1.71	0
	0.127	0	1.37	0				0.128	0	1.5	0				0.128	0	1.51	0				0.09722	0	1.58024	0				0.128	0	1.71	0
	0.127	0	1.37	0				0.128	0	1.5	0				0.128	0	1.51	0				0.09728	0	1.58123	0				0.128	0	1.71	0
	0.127	0	1.37	0				0.128	0	1.5	0				0.128	0	1.51	0				0.09734	0	1.58222	0				0.128	0	1.71	0
	0.127	0	1.37	0				0.128	0	1.5	0				0.128	0	1.51	0				0.0974	0	1.58322	0				0.128	0	1.71	0
	0.127	0	1.37	0				0.128	0	1.5	0				0.128	0	1.51	0				0.09746	0	1.5842	0				0.128	0	1.71	0
	0.127	0	1.37	0				0.128	0	1.5	0				0.128	0	1.51	0				0.09752	0	1.58519	0				0.128	0	1.71	0
	0.127	0	1.37	0				0.128	0	1.5	0				0.128	0	1.51	0				0.09759	0	1.58619	0				0.128	0	1.71	0
	0.127	0	1.37	0				0.129	0	1.5	0				0.129	0	1.51	0				0.09765	0	1.58719	0				0.128	0	1.71	0
	0.127	0	1.37	0				0.129	0	1.51	0				0.129	0	1.52	0				0.09771	0	1.58819	0				0.128	0	1.71	0
	0.127	0	1.37	0				0.129	0	1.51	0				0.129	0	1.52	0				0.09777	0	1.58918	0				0.129	0	1.72	0
	0.127	0	1.38	0				0.129	0	1.51	0				0.129	0	1.52	0				0.09783	0	1.59017	0				0.129	0	1.72	0
	0.128	0	1.38	0				0.129	0	1.51	0				0.129	0	1.52	0				0.09789	0	1.59115	0				0.129	0	1.72	0
	0.128	0	1.38	0				0.129	0	1.51	0				0.129	0	1.52	0				0.09795	0	1.59213	0				0.129	0	1.72	0
	0.128	0	1.38	0				0.129	0	1.51	0				0.129	0	1.52	0				0.09801	0	1.59311	0				0.129	0	1.72	0
	0.128	0	1.38	0				0.129	0	1.51	0				0.129	0	1.52	0				0.09807	0	1.5941	0				0.129	0	1.72	0
	0.128	0	1.38	0				0.129	0	1.51	0				0.129	0	1.52	0				0.09813	0	1.59508	0				0.129	0	1.72	0
	0.128	0	1.38	0				0.129	0	1.51	0				0.129	0	1.52	0				0.09819	0	1.59607	0				0.129	0	1.72	0
	0.128	0	1.38	0				0.129	0	1.51	0				0.129	0	1.52	0				0.09825	0	1.59705	0				0.129	0	1.72	0
	0.128	0	1.38	0				0.129	0	1.52	0				0.129	0	1.53	0				0.09831	0	1.59803	0				0.129	0	1.73	0
	0.128	0	1.38	0				0.129	0	1.52	0				0.13	0	1.53	0				0.09837	0	1.59902	0				0.129	0	1.73	0
	0.128	0	1.38	0				0.13	0	1.52	0				0.13	0	1.53	0				0.09843	0	1.6	0				0.129	0	1.73	0
	0.128	0	1.38	0				0.13	0	1.52	0				0.13	0	1.53	0				0.09849	0	1.60098	0				0.13	0	1.73	0
	0.128	0	1.39	0				0.13	0	1.52	0				0.13	0	1.53	0				0.09855	0	1.60197	0				0.13	0	1.73	0
	0.129	0	1.39	0				0.13	0	1.52	0				0.13	0	1.53	0				0.09861	0	1.60295	0				0.13	0	1.73	0
	0.129	0	1.39	0				0.13	0	1.52	0				0.13	0	1.53	0				0.09867	0	1.60392	0				0.13	0	1.73	0
	0.129	0	1.39	0				0.13	0	1.52	0				0.13	0	1.53	0				0.09873	0	1.60489	0				0.13	0	1.73	0
	0.129	0	1.39	0				0.13	0	1.52	0				0.13	0	1.53	0				0.09879	0	1.60587	0				0.13	0	1.73	0
	0.129	0	1.39	0				0.13	0	1.52	0				0.13	0	1.53	0				0.09885	0	1.60685	0				0.13	0	1.73	0
	0.129	0	1.39	0				0.13	0	1.52	0				0.13	0	1.53	0				0.09891	0	1.60782	0				0.13	0	1.74	0
	0.129	0	1.39	0				0.13	0	1.53	0				0.13	0	1.54	0				0.09897	0	1.6088	0				0.13	0	1.74	0
	0.129	0	1.39	0				0.13	0	1.53	0				0.13	0	1.54	0				0.09904	0	1.60978	0				0.13	0	1.74	0
	0.129	0	1.39	0				0.13	0	1.53	0				0.13	0	1.54	0				0.0991	0	1.61075	0				0.13	0	1.74	0
	0.129	0	1.39	0				0.131	0	1.53	0				0.131	0	1.54	0				0.09916	0	1.61172	0				0.13	0	1.74	0
	0.129	0	1.39	0				0.131	0	1.53	0				0.131	0	1.54	0				0.09922	0	1.61271	0				0.13	0	1.74	0
	0.129	0	1.4	0				0.131	0	1.53	0				0.131	0	1.54	0				0.09928	0	1.6137	0				0.131	0	1.74	0
	0.129	0	1.4	0				0.131	0	1.53	0				0.131	0	1.54	0				0.09934	0	1.61467	0				0.131	0	1.74	0
	0.13	0	1.4	0				0.131	0	1.53	0				0.131	0	1.54	0				0.0994	0	1.61564	0				0.131	0	1.74	0
	0.13	0	1.4	0				0.131	0	1.53	0				0.131	0	1.54	0				0.09946	0	1.61662	0				0.131	0	1.75	0
	0.13	0	1.4	0				0.131	0	1.53	0				0.131	0	1.54	0				0.09952	0	1.61761	0				0.131	0	1.75	0
	0.13	0	1.4	0				0.131	0	1.54	0				0.131	0	1.55	0				0.09958	0	1.61859	0				0.131	0	1.75	0
	0.13	0	1.4	0				0.131	0	1.54	0				0.131	0	1.55	0				0.09964	0	1.61956	0				0.131	0	1.75	0
	0.13	0	1.4	0				0.131	0	1.54	0				0.131	0	1.55	0				0.0997	0	1.62054	0				0.131	0	1.75	0
	0.13	0	1.4	0				0.131	0	1.54	0				0.131	0	1.55	0				0.09976	0	1.62151	0				0.131	0	1.75	0
	0.13	0	1.4	0				0.131	0	1.54	0				0.131	0	1.55	0				0.09982	0	1.62248	0				0.131	0	1.75	0
	0.13	0	1.41	0				0.131	0	1.54	0				0.132	0	1.55	0				0.09988	0	1.62346	0				0.131	0	1.75	0
	0.13	0	1.41	0				0.132	0	1.54	0				0.132	0	1.55	0				0.09994	0	1.62443	0				0.131	0	1.75	0
	0.13	0	1.41	0				0.132	0	1.54	0				0.132	0	1.55	0				0.1	0	1.62541	0				0.131	0	1.75	0
	0.13	0	1.41	0				0.132	0	1.54	0				0.132	0	1.55	0				0.10006	0	1.62639	0				0.132	0	1.76	0
	0.13	0	1.41	0				0.132	0	1.54	0				0.132	0	1.55	0				0.10012	0	1.62736	0				0.132	0	1.76	0
	0.131	0	1.41	0				0.132	0	1.54	0				0.132	0	1.55	0				0.10018	0	1.62833	0				0.132	0	1.76	0
	0.131	0	1.41	0				0.132	0	1.55	0				0.132	0	1.56	0				0.10024	0	1.62931	0				0.132	0	1.76	0
	0.131	0	1.41	0				0.132	0	1.55	0				0.132	0	1.56	0				0.1003	0	1.63029	0				0.132	0	1.76	0
	0.131	0	1.41	0				0.132	0	1.55	0				0.132	0	1.56	0				0.10036	0	1.63127	0				0.132	0	1.76	0
	0.131	0	1.41	0				0.132	0	1.55	0				0.132	0	1.56	0				0.10042	0	1.63225	0				0.132	0	1.76	0
	0.131	0	1.41	0				0.132	0	1.55	0				0.132	0	1.56	0				0.10049	0	1.63324	0				0.132	0	1.76	0
	0.131	0	1.41	0				0.132	0	1.55	0				0.132	0	1.56	0				0.10055	0	1.63422	0				0.132	0	1.76	0
	0.131	0	1.42	0				0.132	0	1.55	0				0.132	0	1.56	0				0.10061	0	1.6352	0				0.132	0	1.77	0
	0.131	0	1.42	0				0.133	0	1.55	0				0.133	0	1.56	0				0.10067	0	1.63619	0				0.132	0	1.77	0
	0.131	0	1.42	0				0.133	0	1.55	0				0.133	0	1.56	0				0.10073	0	1.63718	0				0.132	0	1.77	0
	0.131	0	1.42	0				0.133	0	1.55	0				0.133	0	1.56	0				0.10079	0	1.63816	0				0.133	0	1.77	0
	0.131	0	1.42	0				0.133	0	1.55	0				0.133	0	1.56	0				0.10085	0	1.63916	0				0.133	0	1.77	0
	0.131	0	1.42	0				0.133	0	1.56	0				0.133	0	1.57	0				0.10091	0	1.64015	0				0.133	0	1.77	0
	0.132	0	1.42	0				0.133	0	1.56	0				0.133	0	1.57	0				0.10097	0	1.64114	0				0.133	0	1.77	0
	0.132	0	1.42	0				0.133	0	1.56	0				0.133	0	1.57	0				0.10103	0	1.64214	0				0.133	0	1.77	0
	0.132	0	1.42	0				0.133	0	1.56	0				0.133	0	1.57	0				0.10109	0	1.64313	0				0.133	0	1.77	0
	0.132	0	1.42	0				0.133	0	1.56	0				0.133	0	1.57	0				0.10115	0	1.64411	0				0.133	0	1.77	0
	0.132	0	1.42	0				0.133	0	1.56	0				0.133	0	1.57	0				0.10121	0	1.6451	0				0.133	0	1.78	0
	0.132	0	1.42	0				0.133	0	1.56	0				0.133	0	1.57	0				0.10127	0	1.64608	0				0.133	0	1.78	0
	0.132	0	1.42	0				0.133	0	1.56	0				0.133	0	1.57	0				0.10133	0	1.64709	0				0.133	0	1.78	0
	0.132	0	1.43	0				0.133	0	1.56	0				0.134	0	1.57	0				0.10139	0	1.64808	0				0.133	0	1.78	0
	0.132	0	1.43	0				0.134	0	1.56	0				0.134	0	1.57	0				0.10145	0	1.64907	0				0.133	0	1.78	0
	0.132	0	1.43	0				0.134	0	1.56	0				0.134	0	1.57	0				0.10151	0	1.65007	0				0.133	0	1.78	0
	0.132	0	1.43	0				0.134	0	1.57	0				0.134	0	1.58	0				0.10157	0	1.65105	0				0.134	0	1.78	0
	0.132	0	1.43	0				0.134	0	1.57	0				0.134	0	1.58	0				0.10163	0	1.65202	0				0.134	0	1.78	0
	0.133	0	1.43	0				0.134	0	1.57	0				0.134	0	1.58	0				0.10169	0	1.653	0				0.134	0	1.78	0
	0.133	0	1.43	0				0.134	0	1.57	0				0.134	0	1.58	0				0.10175	0	1.65399	0				0.134	0	1.79	0
	0.133	0	1.43	0				0.134	0	1.57	0				0.134	0	1.58	0				0.10181	0	1.65498	0				0.134	0	1.79	0
	0.133	0	1.43	0				0.134	0	1.57	0				0.134	0	1.58	0				0.10187	0	1.65598	0				0.134	0	1.79	0
	0.133	0	1.43	0				0.134	0	1.57	0				0.134	0	1.58	0				0.10194	0	1.65696	0				0.134	0	1.79	0
	0.133	0	1.43	0				0.134	0	1.57	0				0.134	0	1.58	0				0.102	0	1.65794	0				0.134	0	1.79	0
	0.133	0	1.44	0				0.134	0	1.57	0				0.134	0	1.58	0				0.10206	0	1.65892	0				0.134	0	1.79	0
	0.133	0	1.44	0				0.134	0	1.57	0				0.134	0	1.58	0				0.10212	0	1.65991	0				0.134	0	1.79	0
	0.133	0	1.44	0				0.135	0	1.57	0				0.135	0	1.58	0				0.10218	0	1.6609	0				0.134	0	1.79	0
	0.133	0	1.44	0				0.135	0	1.58	0				0.135	0	1.59	0				0.10224	0	1.66188	0				0.134	0	1.79	0
	0.133	0	1.44	0				0.135	0	1.58	0				0.135	0	1.59	0				0.1023	0	1.66287	0				0.135	0	1.79	0
	0.133	0	1.44	0				0.135	0	1.58	0				0.135	0	1.59	0				0.10236	0	1.66386	0				0.135	0	1.8	0
	0.133	0	1.44	0				0.135	0	1.58	0				0.135	0	1.59	0				0.10242	0	1.66486	0				0.135	0	1.8	0
	0.134	0	1.44	0				0.135	0	1.58	0				0.135	0	1.59	0				0.10248	0	1.66585	0				0.135	0	1.8	0
	0.134	0	1.44	0				0.135	0	1.58	0				0.135	0	1.59	0				0.10254	0	1.66683	0				0.135	0	1.8	0
	0.134	0	1.44	0				0.135	0	1.58	0				0.135	0	1.59	0				0.1026	0	1.66781	0				0.135	0	1.8	0
	0.134	0	1.44	0				0.135	0	1.58	0				0.135	0	1.59	0				0.10266	0	1.6688	0				0.135	0	1.8	0
	0.134	0	1.44	0				0.135	0	1.58	0				0.135	0	1.59	0				0.10272	0	1.66978	0				0.135	0	1.8	0
	0.134	0	1.44	0				0.135	0	1.58	0				0.135	0	1.59	0				0.10278	0	1.67075	0				0.135	0	1.8	0
	0.134	0	1.45	0				0.135	0	1.58	0				0.135	0	1.6	0				0.10284	0	1.67174	0				0.135	0	1.8	0
	0.134	0	1.45	0				0.135	0	1.59	0				0.135	0	1.6	0				0.1029	0	1.67272	0				0.135	0	1.81	0
	0.134	0	1.45	0				0.136	0	1.59	0				0.136	0	1.6	0				0.10296	0	1.67369	0				0.135	0	1.81	0
	0.134	0	1.45	0				0.136	0	1.59	0				0.136	0	1.6	0				0.10302	0	1.67467	0				0.135	0	1.81	0
	0.134	0	1.45	0				0.136	0	1.59	0				0.136	0	1.6	0				0.10308	0	1.67565	0				0.136	0	1.81	0
	0.134	0	1.45	0				0.136	0	1.59	0				0.136	0	1.6	0				0.10314	0	1.67661	0				0.136	0	1.81	0
	0.134	0	1.45	0				0.136	0	1.59	0				0.136	0	1.6	0				0.1032	0	1.67759	0				0.136	0	1.81	0
	0.135	0	1.45	0				0.136	0	1.59	0				0.136	0	1.6	0				0.10326	0	1.67857	0				0.136	0	1.81	0
	0.135	0	1.45	0				0.136	0	1.59	0				0.136	0	1.6	0				0.10333	0	1.67954	0				0.136	0	1.81	0
	0.135	0	1.45	0				0.136	0	1.59	0				0.136	0	1.6	0				0.10339	0	1.68052	0				0.136	0	1.81	0
	0.135	0	1.45	0				0.136	0	1.59	0				0.136	0	1.61	0				0.10345	0	1.68149	0				0.136	0	1.82	0
	0.135	0	1.46	0				0.136	0	1.6	0				0.136	0	1.61	0				0.10351	0	1.68248	0				0.136	0	1.82	0
	0.135	0	1.46	0				0.136	0	1.6	0				0.136	0	1.61	0				0.10357	0	1.68345	0				0.136	0	1.82	0
	0.135	0	1.46	0				0.136	0	1.6	0				0.136	0	1.61	0				0.10363	0	1.68444	0				0.136	0	1.82	0
	0.135	0	1.46	0				0.136	0	1.6	0				0.137	0	1.61	0				0.10369	0	1.68542	0				0.136	0	1.82	0
	0.135	0	1.46	0				0.137	0	1.6	0				0.137	0	1.61	0				0.10375	0	1.68639	0				0.136	0	1.82	0
	0.135	0	1.46	0				0.137	0	1.6	0				0.137	0	1.61	0				0.10381	0	1.68736	0				0.137	0	1.82	0
	0.135	0	1.46	0				0.137	0	1.6	0				0.137	0	1.61	0				0.10387	0	1.68834	0				0.137	0	1.82	0
	0.135	0	1.46	0				0.137	0	1.6	0				0.137	0	1.61	0				0.10393	0	1.68933	0				0.137	0	1.82	0
	0.136	0	1.46	0				0.137	0	1.6	0				0.137	0	1.61	0				0.10399	0	1.69031	0				0.137	0	1.82	0
	0.136	0	1.46	0				0.137	0	1.6	0				0.137	0	1.61	0				0.10405	0	1.69127	0				0.137	0	1.83	0
	0.136	0	1.46	0				0.137	0	1.6	0				0.137	0	1.62	0				0.10411	0	1.69223	0				0.137	0	1.83	0
	0.136	0	1.46	0				0.137	0	1.61	0				0.137	0	1.62	0				0.10417	0	1.69322	0				0.137	0	1.83	0
	0.136	0	1.47	0				0.137	0	1.61	0				0.137	0	1.62	0				0.10423	0	1.69419	0				0.137	0	1.83	0
	0.136	0	1.47	0				0.137	0	1.61	0				0.137	0	1.62	0				0.10429	0	1.69516	0				0.137	0	1.83	0
	0.136	0	1.47	0				0.137	0	1.61	0				0.137	0	1.62	0				0.10435	0	1.69614	0				0.137	0	1.83	0
	0.136	0	1.47	0				0.137	0	1.61	0				0.137	0	1.62	0				0.10441	0	1.69713	0				0.137	0	1.83	0
	0.136	0	1.47	0				0.138	0	1.61	0				0.138	0	1.62	0				0.10447	0	1.69811	0				0.137	0	1.83	0
	0.136	0	1.47	0				0.138	0	1.61	0				0.138	0	1.62	0				0.10453	0	1.6991	0				0.137	0	1.83	0
	0.136	0	1.47	0				0.138	0	1.61	0				0.138	0	1.62	0				0.10459	0	1.70008	0				0.138	0	1.84	0
	0.136	0	1.47	0				0.138	0	1.61	0				0.138	0	1.62	0				0.10465	0	1.70106	0				0.138	0	1.84	0
	0.136	0	1.47	0				0.138	0	1.61	0				0.138	0	1.62	0				0.10471	0	1.70204	0				0.138	0	1.84	0
	0.137	0	1.47	0				0.138	0	1.62	0				0.138	0	1.63	0				0.10478	0	1.70302	0				0.138	0	1.84	0
	0.137	0	1.47	0				0.138	0	1.62	0				0.138	0	1.63	0				0.10484	0	1.70402	0				0.138	0	1.84	0
	0.137	0	1.47	0				0.138	0	1.62	0				0.138	0	1.63	0				0.1049	0	1.70502	0				0.138	0	1.84	0
	0.137	0	1.48	0				0.138	0	1.62	0				0.138	0	1.63	0				0.10496	0	1.70601	0				0.138	0	1.84	0
	0.137	0	1.48	0				0.138	0	1.62	0				0.138	0	1.63	0				0.10502	0	1.70699	0				0.138	0	1.84	0
	0.137	0	1.48	0				0.138	0	1.62	0				0.138	0	1.63	0				0.10508	0	1.70798	0				0.138	0	1.84	0
	0.137	0	1.48	0				0.138	0	1.62	0				0.138	0	1.63	0				0.10514	0	1.70896	0				0.138	0	1.85	0
	0.137	0	1.48	0				0.138	0	1.62	0				0.139	0	1.63	0				0.1052	0	1.70993	0				0.138	0	1.85	0
	0.137	0	1.48	0				0.139	0	1.62	0				0.139	0	1.63	0				0.10526	0	1.71091	0				0.138	0	1.85	0
	0.137	0	1.48	0				0.139	0	1.62	0				0.139	0	1.63	0				0.10532	0	1.7119	0				0.138	0	1.85	0
	0.137	0	1.48	0				0.139	0	1.62	0				0.139	0	1.63	0				0.10538	0	1.71289	0				0.139	0	1.85	0
	0.137	0	1.48	0				0.139	0	1.62	0				0.139	0	1.64	0				0.10544	0	1.71388	0				0.139	0	1.85	0
	0.137	0	1.48	0				0.139	0	1.63	0				0.139	0	1.64	0				0.1055	0	1.71488	0				0.139	0	1.85	0
	0.138	0	1.49	0				0.139	0	1.63	0				0.139	0	1.64	0				0.10556	0	1.71587	0				0.139	0	1.85	0
	0.138	0	1.49	0				0.139	0	1.63	0				0.139	0	1.64	0				0.10562	0	1.71686	0				0.139	0	1.85	0
	0.138	0	1.49	0				0.139	0	1.63	0				0.139	0	1.64	0				0.10568	0	1.71785	0				0.139	0	1.85	0
	0.138	0	1.49	0				0.139	0	1.63	0				0.139	0	1.64	0				0.10574	0	1.71883	0				0.139	0	1.86	0
	0.138	0	1.49	0				0.139	0	1.63	0				0.139	0	1.64	0				0.1058	0	1.71982	0				0.139	0	1.86	0
	0.138	0	1.49	0				0.139	0	1.63	0				0.139	0	1.64	0				0.10586	0	1.72081	0				0.139	0	1.86	0
	0.138	0	1.49	0				0.139	0	1.63	0				0.139	0	1.64	0				0.10592	0	1.72181	0				0.139	0	1.86	0
	0.138	0	1.49	0				0.14	0	1.63	0				0.14	0	1.64	0				0.10598	0	1.72279	0				0.139	0	1.86	0
	0.138	0	1.49	0				0.14	0	1.63	0				0.14	0	1.64	0				0.10604	0	1.72377	0				0.139	0	1.86	0
	0.138	0	1.49	0				0.14	0	1.64	0				0.14	0	1.65	0				0.1061	0	1.72476	0				0.14	0	1.86	0
	0.138	0	1.49	0				0.14	0	1.64	0				0.14	0	1.65	0				0.10617	0	1.72574	0				0.14	0	1.86	0
	0.138	0	1.5	0				0.14	0	1.64	0				0.14	0	1.65	0				0.10623	0	1.72672	0				0.14	0	1.86	0
	0.138	0	1.5	0				0.14	0	1.64	0				0.14	0	1.65	0				0.10629	0	1.72771	0				0.14	0	1.87	0
	0.139	0	1.5	0				0.14	0	1.64	0				0.14	0	1.65	0				0.10635	0	1.7287	0				0.14	0	1.87	0
	0.139	0	1.5	0				0.14	0	1.64	0				0.14	0	1.65	0				0.10641	0	1.7297	0				0.14	0	1.87	0
	0.139	0	1.5	0				0.14	0	1.64	0				0.14	0	1.65	0				0.10647	0	1.7307	0				0.14	0	1.87	0
	0.139	0	1.5	0				0.14	0	1.64	0				0.14	0	1.65	0				0.10653	0	1.73168	0				0.14	0	1.87	0
	0.139	0	1.5	0				0.14	0	1.64	0				0.14	0	1.65	0				0.10659	0	1.73267	0				0.14	0	1.87	0
	0.139	0	1.5	0				0.14	0	1.64	0				0.14	0	1.65	0				0.10665	0	1.73366	0				0.14	0	1.87	0
	0.139	0	1.5	0				0.14	0	1.64	0				0.141	0	1.66	0				0.10671	0	1.73465	0				0.14	0	1.87	0
	0.139	0	1.5	0				0.141	0	1.65	0				0.141	0	1.66	0				0.10677	0	1.73563	0				0.14	0	1.87	0
	0.139	0	1.5	0				0.141	0	1.65	0				0.141	0	1.66	0				0.10683	0	1.73661	0				0.14	0	1.87	0
	0.139	0	1.5	0				0.141	0	1.65	0				0.141	0	1.66	0				0.10689	0	1.7376	0				0.141	0	1.88	0
	0.139	0	1.5	0				0.141	0	1.65	0				0.141	0	1.66	0				0.10695	0	1.73859	0				0.141	0	1.88	0
	0.139	0	1.51	0				0.141	0	1.65	0				0.141	0	1.66	0				0.10701	0	1.73956	0				0.141	0	1.88	0
	0.14	0	1.51	0				0.141	0	1.65	0				0.141	0	1.66	0				0.10707	0	1.74055	0				0.141	0	1.88	0
	0.14	0	1.51	0				0.141	0	1.65	0				0.141	0	1.66	0				0.10713	0	1.74153	0				0.141	0	1.88	0
	0.14	0	1.51	0				0.141	0	1.65	0				0.141	0	1.66	0				0.10719	0	1.74251	0				0.141	0	1.88	0
	0.14	0	1.51	0				0.141	0	1.65	0				0.141	0	1.66	0				0.10725	0	1.7435	0				0.141	0	1.88	0
	0.14	0	1.51	0				0.141	0	1.65	0				0.141	0	1.67	0				0.10731	0	1.74448	0				0.141	0	1.88	0
	0.14	0	1.51	0				0.141	0	1.66	0				0.141	0	1.67	0				0.10737	0	1.74546	0				0.141	0	1.88	0
	0.14	0	1.51	0				0.141	0	1.66	0				0.141	0	1.67	0				0.10743	0	1.74643	0				0.141	0	1.89	0
	0.14	0	1.51	0				0.142	0	1.66	0				0.142	0	1.67	0				0.10749	0	1.7474	0				0.141	0	1.89	0
	0.14	0	1.51	0				0.142	0	1.66	0				0.142	0	1.67	0				0.10755	0	1.74838	0				0.141	0	1.89	0
	0.14	0	1.51	0				0.142	0	1.66	0				0.142	0	1.67	0				0.10762	0	1.74935	0				0.142	0	1.89	0
	0.14	0	1.51	0				0.142	0	1.66	0				0.142	0	1.67	0				0.10768	0	1.75033	0				0.142	0	1.89	0
	0.14	0	1.51	0				0.142	0	1.66	0				0.142	0	1.67	0				0.10774	0	1.75131	0				0.142	0	1.89	0
	0.14	0	1.52	0				0.142	0	1.66	0				0.142	0	1.67	0				0.1078	0	1.75229	0				0.142	0	1.89	0
	0.141	0	1.52	0				0.142	0	1.66	0				0.142	0	1.67	0				0.10786	0	1.75327	0				0.142	0	1.89	0
	0.141	0	1.52	0				0.142	0	1.66	0				0.142	0	1.67	0				0.10792	0	1.75425	0				0.142	0	1.89	0
	0.141	0	1.52	0				0.142	0	1.66	0				0.142	0	1.68	0				0.10798	0	1.75523	0				0.142	0	1.89	0
	0.141	0	1.52	0				0.142	0	1.67	0				0.142	0	1.68	0				0.10804	0	1.75622	0				0.142	0	1.9	0
	0.141	0	1.52	0				0.142	0	1.67	0				0.142	0	1.68	0				0.1081	0	1.7572	0				0.142	0	1.9	0
	0.141	0	1.52	0				0.142	0	1.67	0				0.142	0	1.68	0				0.10816	0	1.75817	0				0.142	0	1.9	0
	0.141	0	1.52	0				0.142	0	1.67	0				0.142	0	1.68	0				0.10822	0	1.75915	0				0.142	0	1.9	0
	0.141	0	1.52	0				0.143	0	1.67	0				0.143	0	1.68	0				0.10828	0	1.76013	0				0.142	0	1.9	0
	0.141	0	1.52	0				0.143	0	1.67	0				0.143	0	1.68	0				0.10834	0	1.76111	0				0.142	0	1.9	0
	0.141	0	1.52	0				0.143	0	1.67	0				0.143	0	1.68	0				0.1084	0	1.76209	0				0.143	0	1.9	0
	0.141	0	1.52	0				0.143	0	1.67	0				0.143	0	1.68	0				0.10846	0	1.76306	0				0.143	0	1.9	0
	0.141	0	1.53	0				0.143	0	1.67	0				0.143	0	1.68	0				0.10852	0	1.76403	0				0.143	0	1.9	0
	0.141	0	1.53	0				0.143	0	1.67	0				0.143	0	1.69	0				0.10858	0	1.765	0				0.143	0	1.91	0
	0.142	0	1.53	0				0.143	0	1.67	0				0.143	0	1.69	0				0.10864	0	1.76597	0				0.143	0	1.91	0
	0.142	0	1.53	0				0.143	0	1.68	0				0.143	0	1.69	0				0.1087	0	1.76694	0				0.143	0	1.91	0
	0.142	0	1.53	0				0.143	0	1.68	0				0.143	0	1.69	0				0.10876	0	1.76792	0				0.143	0	1.91	0
	0.142	0	1.53	0				0.143	0	1.68	0				0.143	0	1.69	0				0.10882	0	1.76889	0				0.143	0	1.91	0
	0.142	0	1.53	0				0.143	0	1.68	0				0.143	0	1.69	0				0.10888	0	1.76988	0				0.143	0	1.91	0
	0.142	0	1.53	0				0.143	0	1.68	0				0.143	0	1.69	0				0.10894	0	1.77086	0				0.143	0	1.91	0
	0.142	0	1.53	0				0.143	0	1.68	0				0.144	0	1.69	0				0.10901	0	1.77185	0				0.143	0	1.91	0
	0.142	0	1.53	0				0.144	0	1.68	0				0.144	0	1.69	0				0.10907	0	1.77283	0				0.143	0	1.91	0
	0.142	0	1.54	0				0.144	0	1.68	0				0.144	0	1.69	0				0.10913	0	1.7738	0				0.143	0	1.91	0
	0.142	0	1.54	0				0.144	0	1.68	0				0.144	0	1.69	0				0.10919	0	1.77479	0				0.144	0	1.92	0
	0.142	0	1.54	0				0.144	0	1.68	0				0.144	0	1.7	0				0.10925	0	1.77577	0				0.144	0	1.92	0
	0.142	0	1.54	0				0.144	0	1.68	0				0.144	0	1.7	0				0.10931	0	1.77676	0				0.144	0	1.92	0
	0.143	0	1.54	0				0.144	0	1.69	0				0.144	0	1.7	0				0.10937	0	1.77775	0				0.144	0	1.92	0
	0.143	0	1.54	0				0.144	0	1.69	0				0.144	0	1.7	0				0.10943	0	1.77875	0				0.144	0	1.92	0
	0.143	0	1.54	0				0.144	0	1.69	0				0.144	0	1.7	0				0.10949	0	1.77973	0				0.144	0	1.92	0
	0.143	0	1.54	0				0.144	0	1.69	0				0.144	0	1.7	0				0.10955	0	1.78071	0				0.144	0	1.92	0
	0.143	0	1.54	0				0.144	0	1.69	0				0.144	0	1.7	0				0.10961	0	1.7817	0				0.144	0	1.92	0
	0.143	0	1.54	0				0.144	0	1.69	0				0.144	0	1.7	0				0.10967	0	1.78269	0				0.144	0	1.92	0
	0.143	0	1.54	0				0.144	0	1.69	0				0.144	0	1.7	0				0.10973	0	1.78368	0				0.144	0	1.93	0
	0.143	0	1.54	0				0.145	0	1.69	0				0.145	0	1.7	0				0.10979	0	1.78466	0				0.144	0	1.93	0
	0.143	0	1.54	0				0.145	0	1.69	0				0.145	0	1.7	0				0.10985	0	1.78566	0				0.144	0	1.93	0
	0.143	0	1.55	0				0.145	0	1.69	0				0.145	0	1.71	0				0.10991	0	1.78665	0				0.145	0	1.93	0
	0.143	0	1.55	0				0.145	0	1.69	0				0.145	0	1.71	0				0.10997	0	1.78764	0				0.145	0	1.93	0
	0.143	0	1.55	0				0.145	0	1.7	0				0.145	0	1.71	0				0.11003	0	1.78863	0				0.145	0	1.93	0
	0.143	0	1.55	0				0.145	0	1.7	0				0.145	0	1.71	0				0.11009	0	1.78962	0				0.145	0	1.93	0
	0.144	0	1.55	0				0.145	0	1.7	0				0.145	0	1.71	0				0.11015	0	1.7906	0				0.145	0	1.93	0
	0.144	0	1.55	0				0.145	0	1.7	0				0.145	0	1.71	0				0.11021	0	1.79158	0				0.145	0	1.93	0
	0.144	0	1.55	0				0.145	0	1.7	0				0.145	0	1.71	0				0.11027	0	1.79258	0				0.145	0	1.94	0
	0.144	0	1.55	0				0.145	0	1.7	0				0.145	0	1.71	0				0.11033	0	1.79357	0				0.145	0	1.94	0
	0.144	0	1.55	0				0.145	0	1.7	0				0.145	0	1.71	0				0.11039	0	1.79456	0				0.145	0	1.94	0
	0.144	0	1.55	0				0.145	0	1.7	0				0.145	0	1.71	0				0.11046	0	1.79555	0				0.145	0	1.94	0
	0.144	0	1.55	0				0.145	0	1.7	0				0.146	0	1.71	0				0.11052	0	1.79654	0				0.145	0	1.94	0
	0.144	0	1.55	0				0.146	0	1.7	0				0.146	0	1.72	0				0.11058	0	1.79753	0				0.145	0	1.94	0
	0.144	0	1.56	0				0.146	0	1.71	0				0.146	0	1.72	0				0.11064	0	1.79852	0				0.145	0	1.94	0
	0.144	0	1.56	0				0.146	0	1.71	0				0.146	0	1.72	0				0.1107	0	1.79951	0				0.146	0	1.94	0
	0.144	0	1.56	0				0.146	0	1.71	0				0.146	0	1.72	0				0.11076	0	1.80049	0				0.146	0	1.94	0
	0.144	0	1.56	0				0.146	0	1.71	0				0.146	0	1.72	0				0.11082	0	1.80147	0				0.146	0	1.94	0
	0.144	0	1.56	0				0.146	0	1.71	0				0.146	0	1.72	0				0.11088	0	1.80246	0				0.146	0	1.95	0
	0.145	0	1.56	0				0.146	0	1.71	0				0.146	0	1.72	0				0.11094	0	1.80345	0				0.146	0	1.95	0
	0.145	0	1.56	0				0.146	0	1.71	0				0.146	0	1.72	0				0.111	0	1.80444	0				0.146	0	1.95	0
	0.145	0	1.56	0				0.146	0	1.71	0				0.146	0	1.72	0				0.11106	0	1.80542	0				0.146	0	1.95	0
	0.145	0	1.56	0				0.146	0	1.71	0				0.146	0	1.72	0				0.11112	0	1.80641	0				0.146	0	1.95	0
	0.145	0	1.56	0				0.146	0	1.71	0				0.146	0	1.73	0				0.11118	0	1.8074	0				0.146	0	1.95	0
	0.145	0	1.56	0				0.146	0	1.71	0				0.146	0	1.73	0				0.11124	0	1.80839	0				0.146	0	1.95	0
	0.145	0	1.57	0				0.147	0	1.72	0				0.147	0	1.73	0				0.1113	0	1.80937	0				0.146	0	1.95	0
	0.145	0	1.57	0				0.147	0	1.72	0				0.147	0	1.73	0				0.11136	0	1.81036	0				0.146	0	1.95	0
	0.145	0	1.57	0				0.147	0	1.72	0				0.147	0	1.73	0				0.11142	0	1.81135	0				0.147	0	1.96	0
	0.145	0	1.57	0				0.147	0	1.72	0				0.147	0	1.73	0				0.11148	0	1.81233	0				0.147	0	1.96	0
	0.145	0	1.57	0				0.147	0	1.72	0				0.147	0	1.73	0				0.11154	0	1.8133	0				0.147	0	1.96	0
	0.145	0	1.57	0				0.147	0	1.72	0				0.147	0	1.73	0				0.1116	0	1.81429	0				0.147	0	1.96	0
	0.145	0	1.57	0				0.147	0	1.72	0				0.147	0	1.73	0				0.11166	0	1.81528	0				0.147	0	1.96	0
	0.146	0	1.57	0				0.147	0	1.72	0				0.147	0	1.73	0				0.11172	0	1.81625	0				0.147	0	1.96	0
	0.146	0	1.57	0				0.147	0	1.72	0				0.147	0	1.73	0				0.11178	0	1.81723	0				0.147	0	1.96	0
	0.146	0	1.57	0				0.147	0	1.72	0				0.147	0	1.74	0				0.11184	0	1.81822	0				0.147	0	1.96	0
	0.146	0	1.57	0				0.147	0	1.73	0				0.147	0	1.74	0				0.11191	0	1.8192	0				0.147	0	1.96	0
	0.146	0	1.57	0				0.147	0	1.73	0				0.147	0	1.74	0				0.11197	0	1.82018	0				0.147	0	1.97	0
	0.146	0	1.57	0				0.147	0	1.73	0				0.148	0	1.74	0				0.11203	0	1.82116	0				0.147	0	1.97	0
	0.146	0	1.58	0				0.148	0	1.73	0				0.148	0	1.74	0				0.11209	0	1.82213	0				0.147	0	1.97	0
	0.146	0	1.58	0				0.148	0	1.73	0				0.148	0	1.74	0				0.11215	0	1.82311	0				0.147	0	1.97	0
	0.146	0	1.58	0				0.148	0	1.73	0				0.148	0	1.74	0				0.11221	0	1.82408	0				0.148	0	1.97	0
	0.146	0	1.58	0				0.148	0	1.73	0				0.148	0	1.74	0				0.11227	0	1.82506	0				0.148	0	1.97	0
	0.146	0	1.58	0				0.148	0	1.73	0				0.148	0	1.74	0				0.11233	0	1.82604	0				0.148	0	1.97	0
	0.146	0	1.58	0				0.148	0	1.73	0				0.148	0	1.74	0				0.11239	0	1.82702	0				0.148	0	1.97	0
	0.147	0	1.58	0				0.148	0	1.73	0				0.148	0	1.75	0				0.11245	0	1.828	0				0.148	0	1.97	0
	0.147	0	1.58	0				0.148	0	1.73	0				0.148	0	1.75	0				0.11251	0	1.82898	0				0.148	0	1.97	0
	0.147	0	1.58	0				0.148	0	1.74	0				0.148	0	1.75	0				0.11257	0	1.82997	0				0.148	0	1.98	0
	0.147	0	1.58	0				0.148	0	1.74	0				0.148	0	1.75	0				0.11263	0	1.83094	0				0.148	0	1.98	0
	0.147	0	1.58	0				0.148	0	1.74	0				0.148	0	1.75	0				0.11269	0	1.83192	0				0.148	0	1.98	0
	0.147	0	1.59	0				0.148	0	1.74	0				0.148	0	1.75	0				0.11275	0	1.83289	0				0.148	0	1.98	0
	0.147	0	1.59	0				0.149	0	1.74	0				0.149	0	1.75	0				0.11281	0	1.83387	0				0.148	0	1.98	0
	0.147	0	1.59	0				0.149	0	1.74	0				0.149	0	1.75	0				0.11287	0	1.83484	0				0.148	0	1.98	0
	0.147	0	1.59	0				0.149	0	1.74	0				0.149	0	1.75	0				0.11293	0	1.83582	0				0.148	0	1.98	0
	0.147	0	1.59	0				0.149	0	1.74	0				0.149	0	1.75	0				0.11299	0	1.8368	0				0.149	0	1.98	0
	0.147	0	1.59	0				0.149	0	1.74	0				0.149	0	1.75	0				0.11305	0	1.83778	0				0.149	0	1.98	0
	0.147	0	1.59	0				0.149	0	1.74	0				0.149	0	1.76	0				0.11311	0	1.83876	0				0.149	0	1.99	0
	0.147	0	1.59	0				0.149	0	1.74	0				0.149	0	1.76	0				0.11317	0	1.83975	0				0.149	0	1.99	0
	0.148	0	1.59	0				0.149	0	1.75	0				0.149	0	1.76	0				0.11323	0	1.84072	0				0.149	0	1.99	0
	0.148	0	1.59	0				0.149	0	1.75	0				0.149	0	1.76	0				0.1133	0	1.84169	0				0.149	0	1.99	0
	0.148	0	1.59	0				0.149	0	1.75	0				0.149	0	1.76	0				0.11336	0	1.84267	0				0.149	0	1.99	0
	0.148	0	1.59	0				0.149	0	1.75	0				0.149	0	1.76	0				0.11342	0	1.84365	0				0.149	0	1.99	0
	0.148	0	1.6	0				0.149	0	1.75	0				0.149	0	1.76	0				0.11348	0	1.84465	0				0.149	0	1.99	0
	0.148	0	1.6	0				0.149	0	1.75	0				0.149	0	1.76	0				0.11354	0	1.84563	0				0.149	0	1.99	0
	0.148	0	1.6	0				0.15	0	1.75	0				0.15	0	1.76	0				0.1136	0	1.84662	0				0.149	0	1.99	0
	0.148	0	1.6	0				0.15	0	1.75	0				0.15	0	1.76	0				0.11366	0	1.84761	0				0.149	0	1.99	0
	0.148	0	1.6	0				0.15	0	1.75	0				0.15	0	1.76	0				0.11372	0	1.84861	0				0.15	0	2	0
	0.148	0	1.6	0				0.15	0	1.75	0				0.15	0	1.77	0				0.11378	0	1.84959	0				0.15	0	2	0
	0.148	0	1.6	0				0.15	0	1.75	0				0.15	0	1.77	0				0.11384	0	1.85058	0				0.15	0	2	0
	0.148	0	1.6	0				0.15	0	1.76	0				0.15	0	1.77	0				0.1139	0	1.85156	0				0.15	0	2	0
	0.148	0	1.6	0				0.15	0	1.76	0				0.15	0	1.77	0				0.11396	0	1.85254	0				0.15	0	2	0
	0.149	0	1.6	0				0.15	0	1.76	0				0.15	0	1.77	0				0.11402	0	1.85352	0				0.15	0	2	0
	0.149	0	1.6	0				0.15	0	1.76	0				0.15	0	1.77	0				0.11408	0	1.8545	0				0.15	0	2	0
	0.149	0	1.6	0				0.15	0	1.76	0				0.15	0	1.77	0				0.11414	0	1.85548	0				0.15	0	2	0
	0.149	0	1.61	0				0.15	0	1.76	0				0.15	0	1.77	0				0.1142	0	1.85647	0				0.15	0	2	0
	0.149	0	1.61	0				0.15	0	1.76	0				0.15	0	1.77	0				0.11426	0	1.85746	0				0.15	0	2.01	0
	0.149	0	1.61	0				0.15	0	1.76	0				0.151	0	1.77	0				0.11432	0	1.85846	0				0.15	0	2.01	0
	0.149	0	1.61	0				0.151	0	1.76	0				0.151	0	1.77	0				0.11438	0	1.85945	0				0.15	0	2.01	0
	0.149	0	1.61	0				0.151	0	1.76	0				0.151	0	1.78	0				0.11444	0	1.86044	0				0.15	0	2.01	0
	0.149	0	1.61	0				0.151	0	1.77	0				0.151	0	1.78	0				0.1145	0	1.86142	0				0.151	0	2.01	0
	0.149	0	1.61	0				0.151	0	1.77	0				0.151	0	1.78	0				0.11456	0	1.86241	0				0.151	0	2.01	0
	0.149	0	1.61	0				0.151	0	1.77	0				0.151	0	1.78	0				0.11462	0	1.86339	0				0.151	0	2.01	0
	0.149	0	1.61	0				0.151	0	1.77	0				0.151	0	1.78	0				0.11469	0	1.86438	0				0.151	0	2.01	0
	0.15	0	1.61	0				0.151	0	1.77	0				0.151	0	1.78	0				0.11475	0	1.86537	0				0.151	0	2.01	0
	0.15	0	1.61	0				0.151	0	1.77	0				0.151	0	1.78	0				0.11481	0	1.86636	0				0.151	0	2.02	0
	0.15	0	1.62	0				0.151	0	1.77	0				0.151	0	1.78	0				0.11487	0	1.86735	0				0.151	0	2.02	0
	0.15	0	1.62	0				0.151	0	1.77	0				0.151	0	1.78	0				0.11493	0	1.86835	0				0.151	0	2.02	0
	0.15	0	1.62	0				0.151	0	1.77	0				0.151	0	1.78	0				0.11499	0	1.86934	0				0.151	0	2.02	0
	0.15	0	1.62	0				0.151	0	1.77	0				0.151	0	1.79	0				0.11505	0	1.87032	0				0.151	0	2.02	0
	0.15	0	1.62	0				0.152	0	1.77	0				0.152	0	1.79	0				0.11511	0	1.8713	0				0.151	0	2.02	0
	0.15	0	1.62	0				0.152	0	1.78	0				0.152	0	1.79	0				0.11517	0	1.87228	0				0.151	0	2.02	0
	0.15	0	1.62	0				0.152	0	1.78	0				0.152	0	1.79	0				0.11523	0	1.87327	0				0.152	0	2.02	0
	0.15	0	1.62	0				0.152	0	1.78	0				0.152	0	1.79	0				0.11529	0	1.87426	0				0.152	0	2.02	0
	0.15	0	1.62	0				0.152	0	1.78	0				0.152	0	1.79	0				0.11535	0	1.87524	0				0.152	0	2.02	0
	0.15	0	1.62	0				0.152	0	1.78	0				0.152	0	1.79	0				0.11541	0	1.87623	0				0.152	0	2.03	0
	0.15	0	1.62	0				0.152	0	1.78	0				0.152	0	1.79	0				0.11547	0	1.87721	0				0.152	0	2.03	0
	0.151	0	1.62	0				0.152	0	1.78	0				0.152	0	1.79	0				0.11553	0	1.87819	0				0.152	0	2.03	0
	0.151	0	1.63	0				0.152	0	1.78	0				0.152	0	1.79	0				0.11559	0	1.87918	0				0.152	0	2.03	0
	0.151	0	1.63	0				0.152	0	1.78	0				0.152	0	1.79	0				0.11565	0	1.88017	0				0.152	0	2.03	0
	0.151	0	1.63	0				0.152	0	1.78	0				0.152	0	1.8	0				0.11571	0	1.88114	0				0.152	0	2.03	0
	0.151	0	1.63	0				0.152	0	1.78	0				0.152	0	1.8	0				0.11577	0	1.88212	0				0.152	0	2.03	0
	0.151	0	1.63	0				0.152	0	1.79	0				0.153	0	1.8	0				0.11583	0	1.88311	0				0.152	0	2.03	0
	0.151	0	1.63	0				0.153	0	1.79	0				0.153	0	1.8	0				0.11589	0	1.88408	0				0.152	0	2.03	0
	0.151	0	1.63	0				0.153	0	1.79	0				0.153	0	1.8	0				0.11595	0	1.88506	0				0.152	0	2.04	0
	0.151	0	1.63	0				0.153	0	1.79	0				0.153	0	1.8	0				0.11601	0	1.88603	0				0.153	0	2.04	0
	0.151	0	1.63	0				0.153	0	1.79	0				0.153	0	1.8	0				0.11607	0	1.88703	0				0.153	0	2.04	0
	0.151	0	1.63	0				0.153	0	1.79	0				0.153	0	1.8	0				0.11614	0	1.88801	0				0.153	0	2.04	0
	0.151	0	1.63	0				0.153	0	1.79	0				0.153	0	1.8	0				0.1162	0	1.88899	0				0.153	0	2.04	0
	0.151	0	1.63	0				0.153	0	1.79	0				0.153	0	1.8	0				0.11626	0	1.88998	0				0.153	0	2.04	0
	0.152	0	1.64	0				0.153	0	1.79	0				0.153	0	1.81	0				0.11632	0	1.89095	0				0.153	0	2.04	0
	0.152	0	1.64	0				0.153	0	1.79	0				0.153	0	1.81	0				0.11638	0	1.89194	0				0.153	0	2.04	0
	0.152	0	1.64	0				0.153	0	1.8	0				0.153	0	1.81	0				0.11644	0	1.89291	0				0.153	0	2.04	0
	0.152	0	1.64	0				0.153	0	1.8	0				0.153	0	1.81	0				0.1165	0	1.89389	0				0.153	0	2.04	0
	0.152	0	1.64	0				0.153	0	1.8	0				0.153	0	1.81	0				0.11656	0	1.89487	0				0.153	0	2.05	0
	0.152	0	1.64	0				0.154	0	1.8	0				0.154	0	1.81	0				0.11662	0	1.89585	0				0.153	0	2.05	0
	0.152	0	1.64	0				0.154	0	1.8	0				0.154	0	1.81	0				0.11668	0	1.89683	0				0.153	0	2.05	0
	0.152	0	1.64	0				0.154	0	1.8	0				0.154	0	1.81	0				0.11674	0	1.89781	0				0.153	0	2.05	0
	0.152	0	1.64	0				0.154	0	1.8	0				0.154	0	1.81	0				0.1168	0	1.89878	0				0.154	0	2.05	0
	0.152	0	1.64	0				0.154	0	1.8	0				0.154	0	1.81	0				0.11686	0	1.89976	0				0.154	0	2.05	0
	0.152	0	1.64	0				0.154	0	1.8	0				0.154	0	1.81	0				0.11692	0	1.90074	0				0.154	0	2.05	0
	0.152	0	1.64	0				0.154	0	1.8	0				0.154	0	1.82	0				0.11698	0	1.90172	0				0.154	0	2.05	0
	0.153	0	1.65	0				0.154	0	1.8	0				0.154	0	1.82	0				0.11704	0	1.9027	0				0.154	0	2.05	0
	0.153	0	1.65	0				0.154	0	1.81	0				0.154	0	1.82	0				0.1171	0	1.90368	0				0.154	0	2.06	0
	0.153	0	1.65	0				0.154	0	1.81	0				0.154	0	1.82	0				0.11716	0	1.90465	0				0.154	0	2.06	0
	0.153	0	1.65	0				0.154	0	1.81	0				0.154	0	1.82	0				0.11722	0	1.90563	0				0.154	0	2.06	0
	0.153	0	1.65	0				0.154	0	1.81	0				0.154	0	1.82	0				0.11728	0	1.9066	0				0.154	0	2.06	0
	0.153	0	1.65	0				0.154	0	1.81	0				0.155	0	1.82	0				0.11734	0	1.90758	0				0.154	0	2.06	0
	0.153	0	1.65	0				0.155	0	1.81	0				0.155	0	1.82	0				0.1174	0	1.90856	0				0.154	0	2.06	0
	0.153	0	1.65	0				0.155	0	1.81	0				0.155	0	1.82	0				0.11746	0	1.90954	0				0.154	0	2.06	0
	0.153	0	1.65	0				0.155	0	1.81	0				0.155	0	1.82	0				0.11753	0	1.91053	0				0.155	0	2.06	0
	0.153	0	1.65	0				0.155	0	1.81	0				0.155	0	1.82	0				0.11759	0	1.91152	0				0.155	0	2.06	0
	0.153	0	1.65	0				0.155	0	1.81	0				0.155	0	1.83	0				0.11765	0	1.91251	0				0.155	0	2.07	0
	0.153	0	1.65	0				0.155	0	1.81	0				0.155	0	1.83	0				0.11771	0	1.91349	0				0.155	0	2.07	0
	0.153	0	1.66	0				0.155	0	1.82	0				0.155	0	1.83	0				0.11777	0	1.91449	0				0.155	0	2.07	0
	0.154	0	1.66	0				0.155	0	1.82	0				0.155	0	1.83	0				0.11783	0	1.91547	0				0.155	0	2.07	0
	0.154	0	1.66	0				0.155	0	1.82	0				0.155	0	1.83	0				0.11789	0	1.91646	0				0.155	0	2.07	0
	0.154	0	1.66	0				0.155	0	1.82	0				0.155	0	1.83	0				0.11795	0	1.91745	0				0.155	0	2.07	0
	0.154	0	1.66	0				0.155	0	1.82	0				0.155	0	1.83	0				0.11801	0	1.91842	0				0.155	0	2.07	0
	0.154	0	1.66	0				0.155	0	1.82	0				0.155	0	1.83	0				0.11807	0	1.91941	0				0.155	0	2.07	0
	0.154	0	1.66	0				0.156	0	1.82	0				0.156	0	1.83	0				0.11813	0	1.92039	0				0.155	0	2.07	0
	0.154	0	1.66	0				0.156	0	1.82	0				0.156	0	1.83	0				0.11819	0	1.92137	0				0.155	0	2.07	0
	0.154	0	1.66	0				0.156	0	1.82	0				0.156	0	1.83	0				0.11825	0	1.92236	0				0.155	0	2.08	0
	0.154	0	1.66	0				0.156	0	1.82	0				0.156	0	1.84	0				0.11831	0	1.92337	0				0.156	0	2.08	0
	0.154	0	1.66	0				0.156	0	1.82	0				0.156	0	1.84	0				0.11837	0	1.9244	0				0.156	0	2.08	0
	0.154	0	1.67	0				0.156	0	1.83	0				0.156	0	1.84	0				0.11843	0	1.92543	0				0.156	0	2.08	0
	0.154	0	1.67	0				0.156	0	1.83	0				0.156	0	1.84	0				0.11849	0	1.92646	0				0.156	0	2.08	0
	0.154	0	1.67	0				0.156	0	1.83	0				0.156	0	1.84	0				0.11855	0	1.92749	0				0.156	0	2.08	0
	0.155	0	1.67	0				0.156	0	1.83	0				0.156	0	1.84	0				0.11861	0	1.92852	0				0.156	0	2.08	0
	0.155	0	1.67	0				0.156	0	1.83	0				0.156	0	1.84	0				0.11867	0	1.92952	0				0.156	0	2.08	0
	0.155	0	1.67	0				0.156	0	1.83	0				0.156	0	1.84	0				0.11873	0	1.93052	0				0.156	0	2.08	0
	0.155	0	1.67	0				0.156	0	1.83	0				0.156	0	1.84	0				0.11879	0	1.93153	0				0.156	0	2.09	0
	0.155	0	1.67	0				0.156	0	1.83	0				0.156	0	1.84	0				0.11885	0	1.93252	0				0.156	0	2.09	0
	0.155	0	1.67	0				0.157	0	1.83	0				0.157	0	1.85	0				0.11891	0	1.93352	0				0.156	0	2.09	0
	0.155	0	1.67	0				0.157	0	1.83	0				0.157	0	1.85	0				0.11898	0	1.93452	0				0.156	0	2.09	0
	0.155	0	1.67	0				0.157	0	1.84	0				0.157	0	1.85	0				0.11904	0	1.9355	0				0.157	0	2.09	0
	0.155	0	1.67	0				0.157	0	1.84	0				0.157	0	1.85	0				0.1191	0	1.93649	0				0.157	0	2.09	0
	0.155	0	1.68	0				0.157	0	1.84	0				0.157	0	1.85	0				0.11916	0	1.93748	0				0.157	0	2.09	0
	0.155	0	1.68	0				0.157	0	1.84	0				0.157	0	1.85	0				0.11922	0	1.93848	0				0.157	0	2.09	0
	0.155	0	1.68	0				0.157	0	1.84	0				0.157	0	1.85	0				0.11928	0	1.93948	0				0.157	0	2.09	0
	0.155	0	1.68	0				0.157	0	1.84	0				0.157	0	1.85	0				0.11934	0	1.94049	0				0.157	0	2.09	0
	0.156	0	1.68	0				0.157	0	1.84	0				0.157	0	1.85	0				0.1194	0	1.94149	0				0.157	0	2.1	0
	0.156	0	1.68	0				0.157	0	1.84	0				0.157	0	1.85	0				0.11946	0	1.94249	0				0.157	0	2.1	0
	0.156	0	1.68	0				0.157	0	1.84	0				0.157	0	1.85	0				0.11952	0	1.94348	0				0.157	0	2.1	0
	0.156	0	1.68	0				0.157	0	1.84	0				0.157	0	1.86	0				0.11958	0	1.94445	0				0.157	0	2.1	0
	0.156	0	1.68	0				0.157	0	1.84	0				0.158	0	1.86	0				0.11964	0	1.94544	0				0.157	0	2.1	0
	0.156	0	1.68	0				0.158	0	1.85	0				0.158	0	1.86	0				0.1197	0	1.94644	0				0.157	0	2.1	0
	0.156	0	1.68	0				0.158	0	1.85	0				0.158	0	1.86	0				0.11976	0	1.94744	0				0.157	0	2.1	0
	0.156	0	1.68	0				0.158	0	1.85	0				0.158	0	1.86	0				0.11982	0	1.94842	0				0.158	0	2.1	0
	0.156	0	1.69	0				0.158	0	1.85	0				0.158	0	1.86	0				0.11988	0	1.94941	0				0.158	0	2.1	0
	0.156	0	1.69	0				0.158	0	1.85	0				0.158	0	1.86	0				0.11994	0	1.95038	0				0.158	0	2.11	0
	0.156	0	1.69	0				0.158	0	1.85	0				0.158	0	1.86	0				0.12	0	1.95135	0				0.158	0	2.11	0
	0.156	0	1.69	0				0.158	0	1.85	0				0.158	0	1.86	0				0.12006	0	1.95233	0				0.158	0	2.11	0
	0.157	0	1.69	0				0.158	0	1.85	0				0.158	0	1.86	0				0.12012	0	1.95332	0				0.158	0	2.11	0
	0.157	0	1.69	0				0.158	0	1.85	0				0.158	0	1.87	0				0.12018	0	1.9543	0				0.158	0	2.11	0
	0.157	0	1.69	0				0.158	0	1.85	0				0.158	0	1.87	0				0.12024	0	1.95528	0				0.158	0	2.11	0
	0.157	0	1.69	0				0.158	0	1.85	0				0.158	0	1.87	0				0.1203	0	1.95625	0				0.158	0	2.11	0
	0.157	0	1.69	0				0.158	0	1.86	0				0.158	0	1.87	0				0.12037	0	1.95723	0				0.158	0	2.11	0
	0.157	0	1.69	0				0.159	0	1.86	0				0.159	0	1.87	0				0.12043	0	1.9582	0				0.158	0	2.11	0
	0.157	0	1.69	0				0.159	0	1.86	0				0.159	0	1.87	0				0.12049	0	1.95918	0				0.158	0	2.12	0
	0.157	0	1.69	0				0.159	0	1.86	0				0.159	0	1.87	0				0.12055	0	1.96016	0				0.158	0	2.12	0
	0.157	0	1.7	0				0.159	0	1.86	0				0.159	0	1.87	0				0.12061	0	1.96113	0				0.159	0	2.12	0
	0.157	0	1.7	0				0.159	0	1.86	0				0.159	0	1.87	0				0.12067	0	1.9621	0				0.159	0	2.12	0
	0.157	0	1.7	0				0.159	0	1.86	0				0.159	0	1.87	0				0.12073	0	1.96308	0				0.159	0	2.12	0
	0.157	0	1.7	0				0.159	0	1.86	0				0.159	0	1.87	0				0.12079	0	1.96406	0				0.159	0	2.12	0
[truncated: 22,083 more rows]
