# Supplementary material for: Study on the damage constitutive characteristics of coal-rock composites under uniaxial compression: Influence of prefabricated crack angle and geometric dimensions
Source: PLoS One. 2025 Mar 5;20(3):e0316586. doi: 10.1371/journal.pone.0316586 (PMC11882100; doi:10.1371/journal.pone.0316586)
Supplement: S1 Fig — (ZIP) [file pone.0316586.s002.zip]

Archive with 14 entries (13 files):
- PACE Corrected/
- PACE Corrected/Fig 1.tif
- PACE Corrected/Fig 10.tif
- PACE Corrected/Fig 11.tif
- PACE Corrected/Fig 12.tif
- PACE Corrected/Fig 13.tif
- PACE Corrected/Fig 2.tif
- PACE Corrected/Fig 3.tif
- PACE Corrected/Fig 4.tif
- PACE Corrected/Fig 5.tif
- PACE Corrected/Fig 6.tif
- PACE Corrected/Fig 7.tif
- PACE Corrected/Fig 8.tif
- PACE Corrected/Fig 9.tif
